# Supplementary material for: NXT2 is a key component of the RNA nuclear export factor complex in the human testis and essential for spermatogenesis
Source: Nat Commun. 2025 Jul 7;16:6254. doi: 10.1038/s41467-025-61463-0 (PMC12234887; doi:10.1038/s41467-025-61463-0)
Supplement: Supplementary file 3 — Supplementary Dataset 1 [file 41467_2025_61463_MOESM3_ESM.xlsx]

## Sheet: Supplementary Data 1
Supplementary Data 1: Abundance values of proteins identified in NXT2 pulldown of testis lysate 1
Accession	Description	# AAs	MW [kDa]	Abundance_NXT2_1	Abundance_NXT2_2	Abundance_NXT2_3	Abundance_Rb_IgG_1	Abundance_Rb_IgG_2	Abundance_Rb_IgG_3
P35749	Myosin-11 OS=Homo sapiens OX=9606 GN=MYH11 PE=1 SV=3	1972	227.2	1.22392e+11	3.62124e+10	3.46228e+10	1.02963e+11	3.41528e+10	3.03067e+10
P35579	Myosin-9 OS=Homo sapiens OX=9606 GN=MYH9 PE=1 SV=4	1960	226.4	5.30005e+10	1.9425e+10	1.82845e+10	4.07749e+10	1.88465e+10	1.62349e+10
P60709	Actin, cytoplasmic 1 OS=Homo sapiens OX=9606 GN=ACTB PE=1 SV=1	375	41.7	6.23616e+10	1.02567e+11	9.8937e+10	9.16647e+10	7.8707e+10	7.62923e+10
P63261	Actin, cytoplasmic 2 OS=Homo sapiens OX=9606 GN=ACTG1 PE=1 SV=1	375	41.8	1.87232e+07	1.72634e+07	1.69303e+07	1.95222e+07	2.01585e+07	2.05603e+07
P35580	Myosin-10 OS=Homo sapiens OX=9606 GN=MYH10 PE=1 SV=3	1976	228.9	6.678e+09	2.67786e+09	2.57522e+09	4.99031e+09	2.07158e+09	2.11522e+09
P68371	Tubulin beta-4B chain OS=Homo sapiens OX=9606 GN=TUBB4B PE=1 SV=1	445	49.8	2.15096e+10	1.8175e+10	1.96825e+10	1.11959e+10	1.27636e+10	1.09285e+10
P04350	Tubulin beta-4A chain OS=Homo sapiens OX=9606 GN=TUBB4A PE=1 SV=2	444	49.6	1.77868e+09	1.40692e+09	1.41609e+09	9.39998e+08	1.27726e+09	1.11966e+09
Q9ULL0	Acrosomal protein KIAA1210 OS=Homo sapiens OX=9606 GN=KIAA1210 PE=2 SV=3	1709	186.9	1.63114e+10	9.86905e+09	9.46575e+09	1.2904e+10	1.25832e+10	1.15727e+10
P07437	Tubulin beta chain OS=Homo sapiens OX=9606 GN=TUBB PE=1 SV=2	444	49.6	9.53086e+08	8.08342e+08	7.53965e+08	8.43881e+08	7.63871e+08	5.26589e+08
P08670	Vimentin OS=Homo sapiens OX=9606 GN=VIM PE=1 SV=4	466	53.6	1.77976e+10	1.19179e+10	1.17245e+10	3.12573e+10	2.5283e+10	2.31866e+10
P68032	Actin, alpha cardiac muscle 1 OS=Homo sapiens OX=9606 GN=ACTC1 PE=1 SV=1	377	42	1.43713e+10	6.09042e+09	6.09821e+09	9.30219e+09	5.73684e+09	4.69135e+09
Q71U36	Tubulin alpha-1A chain OS=Homo sapiens OX=9606 GN=TUBA1A PE=1 SV=1	451	50.1	1.60163e+10	9.48028e+09	8.79272e+09	7.24107e+09	7.99963e+09	6.7058e+09
Q13885	Tubulin beta-2A chain OS=Homo sapiens OX=9606 GN=TUBB2A PE=1 SV=1	445	49.9	192078967	1.57394e+08	1.76275e+08	1.22425e+08	1.21583e+08	1.00998e+08
P62736	Actin, aortic smooth muscle OS=Homo sapiens OX=9606 GN=ACTA2 PE=1 SV=1	377	42	1.18787e+08	1.33776e+07	1.28756e+07	1.27052e+08	3.02609e+07	2.46254e+07
Q9UM54	Unconventional myosin-VI OS=Homo sapiens OX=9606 GN=MYO6 PE=1 SV=4	1294	149.6	8.4074e+09	5.46123e+09	4.94598e+09	1.06154e+10	5.9504e+09	4.50371e+09
P0DPH7	Tubulin alpha-3C chain OS=Homo sapiens OX=9606 GN=TUBA3C PE=1 SV=1	450	49.9	4.23083e+08	3.48341e+08	2.86016e+08	2.34459e+08	2.43076e+08	1.91957e+08
Q15149	Plectin OS=Homo sapiens OX=9606 GN=PLEC PE=1 SV=3	4684	531.5	9.23004e+08	1.15148e+09	1.15073e+09	1.24622e+09	1.48085e+09	1.37636e+09
P68366	Tubulin alpha-4A chain OS=Homo sapiens OX=9606 GN=TUBA4A PE=1 SV=1	448	49.9	1.22018e+08	3.62313e+07	4.93e+07	5.43274e+07	25605094	2.71076e+07
P60660	Myosin light polypeptide 6 OS=Homo sapiens OX=9606 GN=MYL6 PE=1 SV=2	151	16.9	7.65899e+09	4.51775e+09	4.33981e+09	9.57815e+09	3.12434e+09	2.9844e+09
O00159	Unconventional myosin-Ic OS=Homo sapiens OX=9606 GN=MYO1C PE=1 SV=4	1063	121.6	7.93111e+09	3.44781e+09	3.41714e+09	6.74933e+09	3.59299e+09	3.05731e+09
Q01082	Spectrin beta chain, non-erythrocytic 1 OS=Homo sapiens OX=9606 GN=SPTBN1 PE=1 SV=2	2364	274.4	2.03224e+09	1.37611e+09	1.2596e+09	1.27961e+09	1.47494e+09	1.35096e+09
Q00610	Clathrin heavy chain 1 OS=Homo sapiens OX=9606 GN=CLTC PE=1 SV=5	1675	191.5	1.43875e+10	1.26872e+09	1.05556e+09	9.58135e+09	5.69835e+08	5.22063e+08
Q9BQE3	Tubulin alpha-1C chain OS=Homo sapiens OX=9606 GN=TUBA1C PE=1 SV=1	449	49.9	1.69846e+08	1.21853e+08	8.9325e+07	9.35341e+07	1.12773e+08	7.52337e+07
Q13509	Tubulin beta-3 chain OS=Homo sapiens OX=9606 GN=TUBB3 PE=1 SV=2	450	50.4	3.19396e+06	5516268	7.3682e+06	724154	910736	1.9019e+06
Q92614	Unconventional myosin-XVIIIa OS=Homo sapiens OX=9606 GN=MYO18A PE=1 SV=3	2054	233	2.98788e+09	9.09275e+08	8.84152e+08	1.79207e+09	7.93687e+08	6.71675e+08
P02768	Albumin OS=Homo sapiens OX=9606 GN=ALB PE=1 SV=2	609	69.3	8.02631e+09	6.35148e+08	6.65843e+08	3.1348e+09	8.20825e+08	6.88729e+08
P0DOX5	Immunoglobulin gamma-1 heavy chain OS=Homo sapiens OX=9606 PE=1 SV=2	449	49.3	3.29248e+09	1.50071e+09	1.50527e+09	3.05203e+09	2.48772e+09	1.29197e+09
Q13813	Spectrin alpha chain, non-erythrocytic 1 OS=Homo sapiens OX=9606 GN=SPTAN1 PE=1 SV=3	2472	284.4	1.15535e+09	6.59181e+08	7.09744e+08	8.45601e+08	7.57927e+08	5.65066e+08
Q9NY65	Tubulin alpha-8 chain OS=Homo sapiens OX=9606 GN=TUBA8 PE=1 SV=1	449	50.1					1.34207e+06	2.12292e+06
Q14573	Inositol 1,4,5-trisphosphate receptor type 3 OS=Homo sapiens OX=9606 GN=ITPR3 PE=1 SV=2	2671	303.9	1496069195	6.14285e+08	5.61205e+08	9.20751e+08	6.90334e+08	6.06913e+08
P06396	Gelsolin OS=Homo sapiens OX=9606 GN=GSN PE=1 SV=1	782	85.6	8.87069e+09	4.20931e+09	4.38817e+09	6.83084e+09	4.03736e+09	3.42836e+09
Q9NQX4	Unconventional myosin-Vc OS=Homo sapiens OX=9606 GN=MYO5C PE=1 SV=2	1742	202.7	7.98563e+08	4.26198e+08	4.16625e+08	7.45416e+08	4.5902e+08	3.6885e+08
P11277	Spectrin beta chain, erythrocytic OS=Homo sapiens OX=9606 GN=SPTB PE=1 SV=5	2137	246.3	2.38868e+08	2.96386e+08	3.14318e+08	2.78352e+08	3.00531e+08	2.46473e+08
P01860	Immunoglobulin heavy constant gamma 3 OS=Homo sapiens OX=9606 GN=IGHG3 PE=1 SV=3	446	49.1	1.71154e+10	1.32858e+10	1.27322e+10	1.69678e+10	1.29562e+10	8.27571e+09
P24844	Myosin regulatory light polypeptide 9 OS=Homo sapiens OX=9606 GN=MYL9 PE=1 SV=4	172	19.8	7.22852e+09	1.89631e+09	1.36847e+09	8.2799e+09	1.80563e+09	1.01432e+09
P02549	Spectrin alpha chain, erythrocytic 1 OS=Homo sapiens OX=9606 GN=SPTA1 PE=1 SV=5	2419	279.8	3.57214e+08	4.03799e+08	4.02167e+08	3.7786e+08	3.92746e+08	3.14293e+08
Q7Z406	Myosin-14 OS=Homo sapiens OX=9606 GN=MYH14 PE=1 SV=2	1995	227.7	1.96419e+07	2.37347e+07	7.31249e+06	2.61903e+07	1.43363e+07	1.35844e+07
P12111	Collagen alpha-3(VI) chain OS=Homo sapiens OX=9606 GN=COL6A3 PE=1 SV=5	3177	343.5	2.68741e+08	6.63707e+08	5.54969e+08	1.98311e+08	6.92112e+08	5.13044e+08
Q13402	Unconventional myosin-VIIa OS=Homo sapiens OX=9606 GN=MYO7A PE=1 SV=2	2215	254.2	9.3758e+08	3.67987e+08	2.81734e+08	6.69312e+08	3.27296e+08	2.45291e+08
O75369	Filamin-B OS=Homo sapiens OX=9606 GN=FLNB PE=1 SV=2	2602	278	4.45567e+08	6.10469e+08	5.42586e+08	4.76584e+08	6.12429e+08	4.31305e+08
P67936	Tropomyosin alpha-4 chain OS=Homo sapiens OX=9606 GN=TPM4 PE=1 SV=3	248	28.5	2.48095e+09	9.36227e+08	9.67853e+08	1.51534e+09	6.36248e+08	6.59072e+08
Q9BUF5	Tubulin beta-6 chain OS=Homo sapiens OX=9606 GN=TUBB6 PE=1 SV=1	446	49.8	3.48097e+08	2.56104e+08	3.08142e+08	1.26804e+08	1.83775e+08	2.33339e+08
O43795	Unconventional myosin-Ib OS=Homo sapiens OX=9606 GN=MYO1B PE=1 SV=3	1136	131.9	1.34177e+09	5.27722e+08	5.01217e+08	1.16887e+09	5.49258e+08	3.87718e+08
P01859	Immunoglobulin heavy constant gamma 2 OS=Homo sapiens OX=9606 GN=IGHG2 PE=1 SV=3	395	43.8	1.01479e+09	7.82933e+08	9.17212e+08	6.88639e+08	8.02235e+08	5.12147e+08
O94832	Unconventional myosin-Id OS=Homo sapiens OX=9606 GN=MYO1D PE=1 SV=2	1006	116.1	7.23716e+08	4.5111e+08	4.70626e+08	8.57465e+08	4.90892e+08	4.22466e+08
Q9P2M7	Cingulin OS=Homo sapiens OX=9606 GN=CGN PE=1 SV=3	1203	137	1.44235e+08	456403179	4.08036e+08	1.14241e+08	599922303	5.48716e+08
Q9Y4I1	Unconventional myosin-Va OS=Homo sapiens OX=9606 GN=MYO5A PE=1 SV=2	1855	215.3	4.02211e+08	2.15574e+08	1.81225e+08	4.09654e+08	1.91833e+08	1.41156e+08
Q14204	Cytoplasmic dynein 1 heavy chain 1 OS=Homo sapiens OX=9606 GN=DYNC1H1 PE=1 SV=5	4646	532.1	2.04303e+08	1.28298e+08	8.76626e+07	8.59354e+07	1.26493e+08	8.42332e+07
Q96C19	EF-hand domain-containing protein D2 OS=Homo sapiens OX=9606 GN=EFHD2 PE=1 SV=1	240	26.7	2.66789e+09	2.08203e+09	2.16566e+09	1.98198e+09	1.56208e+09	1.4415e+09
P07951	Tropomyosin beta chain OS=Homo sapiens OX=9606 GN=TPM2 PE=1 SV=1	284	32.8	3.40438e+09	7.67643e+08	7.55056e+08	2.18133e+09	5.44293e+08	5.71002e+08
P35555	Fibrillin-1 OS=Homo sapiens OX=9606 GN=FBN1 PE=1 SV=4	2871	312.1	1.4053e+08	9.57987e+08	9.13058e+08	1.65672e+08	6.88991e+08	5.55363e+08
Q8WXH0	Nesprin-2 OS=Homo sapiens OX=9606 GN=SYNE2 PE=1 SV=3	6885	795.9	1.46506e+08	1.70219e+08	1.43793e+08	1.12088e+08	1.79888e+08	1.72884e+08
Q07157	Tight junction protein ZO-1 OS=Homo sapiens OX=9606 GN=TJP1 PE=1 SV=3	1748	195.3	4.94379e+08	5.65447e+08	5.32147e+08	3.30852e+08	7.32041e+08	6.29502e+08
Q562R1	Beta-actin-like protein 2 OS=Homo sapiens OX=9606 GN=ACTBL2 PE=1 SV=2	376	42	1.12843e+07	78185960	123634710	1066382	9.05122e+06	5.13528e+07
P68104	Elongation factor 1-alpha 1 OS=Homo sapiens OX=9606 GN=EEF1A1 PE=1 SV=1	462	50.1	1.2663e+09	5.53784e+08	4.33329e+08	5.35467e+08	4.09643e+08	3.59812e+08
P63010	AP-2 complex subunit beta OS=Homo sapiens OX=9606 GN=AP2B1 PE=1 SV=1	937	104.5	1.82965e+09	3.2006e+08	2.62613e+08	1.59178e+09	2.44225e+08	1.85618e+08
P09493	Tropomyosin alpha-1 chain OS=Homo sapiens OX=9606 GN=TPM1 PE=1 SV=2	284	32.7	7.12723e+09	1.18711e+09	1.13296e+09	4.94665e+09	1.21214e+09	9.66318e+08
Q96N67	Dedicator of cytokinesis protein 7 OS=Homo sapiens OX=9606 GN=DOCK7 PE=1 SV=4	2140	242.4	5.60681e+08	1.04469e+08	1.14726e+08	2.10594e+08	1.69514e+08	1.15208e+08
Q8IWB6	Inactive serine/threonine-protein kinase TEX14 OS=Homo sapiens OX=9606 GN=TEX14 PE=1 SV=2	1497	167.8	9.60165e+07	3.01599e+08	2.93285e+08	6.77859e+07	2.2635e+08	2.26646e+08
Q09666	Neuroblast differentiation-associated protein AHNAK OS=Homo sapiens OX=9606 GN=AHNAK PE=1 SV=2	5890	628.7	2.79145e+08	1.10073e+08	1.15545e+08	1.60873e+08	9.97843e+07	7.84918e+07
P01861	Immunoglobulin heavy constant gamma 4 OS=Homo sapiens OX=9606 GN=IGHG4 PE=1 SV=2	396	43.8	2.77232e+07	1.36992e+08	1.35348e+08	1.01345e+08	3.0077e+08	2.0533e+08
O95782	AP-2 complex subunit alpha-1 OS=Homo sapiens OX=9606 GN=AP2A1 PE=1 SV=3	977	107.5	3.03654e+09	5.52278e+08	5.60386e+08	2.13068e+09	4.73278e+08	2.89076e+08
P04264	Keratin, type II cytoskeletal 1 OS=Homo sapiens OX=9606 GN=KRT1 PE=1 SV=6	644	66	1.00066e+09	4.4727e+08	3.83778e+08	3.51167e+09	3.52539e+08	3.52778e+08
Q6ZVM7	TOM1-like protein 2 OS=Homo sapiens OX=9606 GN=TOM1L2 PE=1 SV=1	507	55.5	1.04379e+09	4.31189e+08	3.63905e+08	5.56634e+08	2.68445e+08	2.3881e+08
P28290	Protein ITPRID2 OS=Homo sapiens OX=9606 GN=ITPRID2 PE=1 SV=3	1259	138.3	3.86604e+08	4.13415e+08	3.82427e+08	3.04249e+08	4.97662e+08	4.39486e+08
Q96CW1	AP-2 complex subunit mu OS=Homo sapiens OX=9606 GN=AP2M1 PE=1 SV=2	435	49.6	1.45591e+09	3.04657e+08	2.35831e+08	1.19238e+09	2.90386e+08	1.89847e+08
P06753	Tropomyosin alpha-3 chain OS=Homo sapiens OX=9606 GN=TPM3 PE=1 SV=2	285	32.9	7.50448e+08	9.38718e+07	9.53489e+07	5.08868e+08	1.59126e+08	9.39027e+07
Q13045	Protein flightless-1 homolog OS=Homo sapiens OX=9606 GN=FLII PE=1 SV=2	1269	144.7	4.64092e+08	2.64595e+08	2.48836e+08	3.56198e+08	6.49142e+08	3.54495e+08
O95425	Supervillin OS=Homo sapiens OX=9606 GN=SVIL PE=1 SV=2	2214	247.6	2.95037e+08	1.36017e+08	1.33899e+08	3.00101e+08	1.5429e+08	1.35138e+08
O14950	Myosin regulatory light chain 12B OS=Homo sapiens OX=9606 GN=MYL12B PE=1 SV=2	172	19.8	1.39631e+09	4.94434e+08	4.84996e+08	1.07118e+09	4.89396e+08	3.99716e+08
P52272	Heterogeneous nuclear ribonucleoprotein M OS=Homo sapiens OX=9606 GN=HNRNPM PE=1 SV=3	730	77.5	1.6984e+08	4.05024e+08	3.83233e+08	1.52012e+08	2.59951e+08	2.56879e+08
P11142	Heat shock cognate 71 kDa protein OS=Homo sapiens OX=9606 GN=HSPA8 PE=1 SV=1	646	70.9	5.67225e+08	2.95381e+08	2.87254e+08	3.03946e+08	2.90227e+08	2.17459e+08
P21333	Filamin-A OS=Homo sapiens OX=9606 GN=FLNA PE=1 SV=4	2647	280.6	1.58302e+08	1.29032e+08	1.53828e+08	9.56282e+07	1.50095e+08	1.42005e+08
P49411	Elongation factor Tu, mitochondrial OS=Homo sapiens OX=9606 GN=TUFM PE=1 SV=3	455	49.8	7.64712e+08	7.81209e+08	7.07188e+08	4.83794e+08	6.12736e+08	5.53363e+08
Q12965	Unconventional myosin-Ie OS=Homo sapiens OX=9606 GN=MYO1E PE=1 SV=2	1108	127	4.91874e+08	1.13815e+08	9.58761e+07	4.36379e+08	9.92252e+07	8.96319e+07
P12956	X-ray repair cross-complementing protein 6 OS=Homo sapiens OX=9606 GN=XRCC6 PE=1 SV=2	609	69.8	2.86803e+08	3.22283e+08	3.48373e+08	3.60449e+08	2.70864e+08	2.16118e+08
P47756	F-actin-capping protein subunit beta OS=Homo sapiens OX=9606 GN=CAPZB PE=1 SV=5	272	30.6	7.09082e+08	4.56409e+08	4.09307e+08	7.91115e+08	4.6952e+08	4.49939e+08
Q9UHB6	LIM domain and actin-binding protein 1 OS=Homo sapiens OX=9606 GN=LIMA1 PE=1 SV=1	759	85.2	6.68908e+08	3.20553e+08	2.90657e+08	3.53132e+08	2.6674e+08	2.98142e+08
A5A3E0	POTE ankyrin domain family member F OS=Homo sapiens OX=9606 GN=POTEF PE=1 SV=2	1075	121.4	20062696	7522069	8763842	16686667		1.11972e+06
Q9ULV0	Unconventional myosin-Vb OS=Homo sapiens OX=9606 GN=MYO5B PE=1 SV=3	1848	213.5	1.6521e+08	9.79809e+07	9.52484e+07	1.41183e+08	8.16636e+07	8.50966e+07
P54652	Heat shock-related 70 kDa protein 2 OS=Homo sapiens OX=9606 GN=HSPA2 PE=1 SV=1	639	70	8.88319e+08	2.94808e+08	2.77752e+08	3.8273e+08	2.80745e+08	2.13115e+08
P53675	Clathrin heavy chain 2 OS=Homo sapiens OX=9606 GN=CLTCL1 PE=1 SV=2	1640	186.9	6.49708e+07	6.71327e+06	4.84614e+06	3.37839e+07	7.48593e+06	5.68681e+06
Q02241	Kinesin-like protein KIF23 OS=Homo sapiens OX=9606 GN=KIF23 PE=1 SV=3	960	110	1.94041e+07	2.19139e+08	2.03021e+08		1.92874e+08	1.6391e+08
Q5JQC9	A-kinase anchor protein 4 OS=Homo sapiens OX=9606 GN=AKAP4 PE=1 SV=1	854	94.4	248506	2.1924e+08	1.79286e+08	564269	1.775e+08	1.38307e+08
P14649	Myosin light chain 6B OS=Homo sapiens OX=9606 GN=MYL6B PE=1 SV=1	208	22.8	1.48028e+09	1.1873e+09	1.31995e+09	1.95418e+09	9.63836e+08	8.26223e+08
Q92828	Coronin-2A OS=Homo sapiens OX=9606 GN=CORO2A PE=1 SV=2	525	59.7	1420884706	480449224	4.48977e+08	4.47422e+08	4.4549e+08	4.83374e+08
Q9NYL9	Tropomodulin-3 OS=Homo sapiens OX=9606 GN=TMOD3 PE=1 SV=1	352	39.6	1.1188e+09	6.77687e+08	6.09841e+08	1.02179e+09	5.29339e+08	4.71986e+08
Q9HCE1	Helicase MOV-10 OS=Homo sapiens OX=9606 GN=MOV10 PE=1 SV=2	1003	113.6	2.14113e+08	1.82878e+08	1.70778e+08	1.21192e+08	1.14541e+08	9.2933e+07
Q9HBL0	Tensin-1 OS=Homo sapiens OX=9606 GN=TNS1 PE=1 SV=3	1839	196.9	2.00677e+08	1.019e+09	1.03338e+09	2.916e+08	6.02748e+08	5.07121e+08
P15088	Mast cell carboxypeptidase A OS=Homo sapiens OX=9606 GN=CPA3 PE=1 SV=2	417	48.6	3.6821e+07	2.32967e+09	2.33335e+09	7.93648e+07	1.72724e+09	1.1473e+09
P13010	X-ray repair cross-complementing protein 5 OS=Homo sapiens OX=9606 GN=XRCC5 PE=1 SV=3	732	82.7	2.3899e+08	2.37983e+08	1.95664e+08	2.61748e+08	2.76178e+08	2.07982e+08
Q969F0	Fetal and adult testis-expressed transcript protein OS=Homo sapiens OX=9606 GN=FATE1 PE=1 SV=1	183	20.7	3.09729e+08	2.35828e+08	2.37839e+08	2.80053e+08	2.42858e+08	2.47327e+08
P61158	Actin-related protein 3 OS=Homo sapiens OX=9606 GN=ACTR3 PE=1 SV=3	418	47.3	9.02745e+08	2.5652e+08	2.76937e+08	7.20186e+08	2.17322e+08	1.71532e+08
O15144	Actin-related protein 2/3 complex subunit 2 OS=Homo sapiens OX=9606 GN=ARPC2 PE=1 SV=1	300	34.3	7.96446e+08	1.7184e+08	1.43037e+08	4.90043e+08	1.88743e+08	1.30308e+08
Q16643	Drebrin OS=Homo sapiens OX=9606 GN=DBN1 PE=1 SV=4	649	71.4	1.0469e+09	4.55018e+08	4.17686e+08	2.86062e+08	4.61513e+08	4.49949e+08
P02671	Fibrinogen alpha chain OS=Homo sapiens OX=9606 GN=FGA PE=1 SV=2	866	94.9	1.47079e+08	2.06705e+08	1.98505e+08	9.07559e+07	2.20626e+08	1.49884e+08
Q5T5P2	Sickle tail protein homolog OS=Homo sapiens OX=9606 GN=KIAA1217 PE=1 SV=2	1943	214	8.87461e+07	8.60997e+07	7.70845e+07	5.06824e+07	1.21007e+08	1.08415e+08
P0DP23	Calmodulin-1 OS=Homo sapiens OX=9606 GN=CALM1 PE=1 SV=1	149	16.8	2.61227e+09	1.46982e+09	1.43715e+09	2.0723e+09	1350934242	1.26318e+09
Q9Y608	Leucine-rich repeat flightless-interacting protein 2 OS=Homo sapiens OX=9606 GN=LRRFIP2 PE=1 SV=1	721	82.1	6.27503e+08	1.79354e+08	1.79182e+08	5.14693e+08	2.64145e+08	2.09204e+08
Q96J94	Piwi-like protein 1 OS=Homo sapiens OX=9606 GN=PIWIL1 PE=1 SV=1	861	98.5	7.96795e+07	9.78946e+07	79144537	4.5561e+07	1.03671e+08	7.48175e+07
O75592	E3 ubiquitin-protein ligase MYCBP2 OS=Homo sapiens OX=9606 GN=MYCBP2 PE=1 SV=4	4678	513.3	8.54754e+07	5.21531e+07	4.31499e+07	7.53742e+07	5.54291e+07	4.03009e+07
O94973	AP-2 complex subunit alpha-2 OS=Homo sapiens OX=9606 GN=AP2A2 PE=1 SV=2	939	103.9	3.48765e+08	2.19633e+07	1.28487e+07	1.62589e+08	1.3735e+07	7.90648e+06
Q53EZ4	Centrosomal protein of 55 kDa OS=Homo sapiens OX=9606 GN=CEP55 PE=1 SV=3	464	54.1	2.99342e+07	2.67141e+08	2.39031e+08	4.03087e+07	3.3918e+08	3.26911e+08
Q9BXU1	Serine/threonine-protein kinase 31 OS=Homo sapiens OX=9606 GN=STK31 PE=2 SV=2	1019	115.6	2.39926e+08	6.93015e+07	6.90209e+07	7.83293e+07	1.10533e+08	9.13994e+07
P61160	Actin-related protein 2 OS=Homo sapiens OX=9606 GN=ACTR2 PE=1 SV=1	394	44.7	8.36117e+08	1.72595e+08	2.21597e+08	4.64391e+08	2.1076e+08	1.60684e+08
P27708	Multifunctional protein CAD OS=Homo sapiens OX=9606 GN=CAD PE=1 SV=3	2225	242.8	2.81714e+08	1.70459e+08	1.65541e+08	1.1983e+08	1.20366e+08	1.01353e+08
P02675	Fibrinogen beta chain OS=Homo sapiens OX=9606 GN=FGB PE=1 SV=2	491	55.9	8.32401e+07	2.29679e+08	2.09092e+08	8.43812e+07	1.7372e+08	1.46977e+08
P35527	Keratin, type I cytoskeletal 9 OS=Homo sapiens OX=9606 GN=KRT9 PE=1 SV=3	623	62	4.70249e+08	2.15187e+08	1.63212e+08	1.10881e+09	1.59166e+08	2.1947e+08
P35908	Keratin, type II cytoskeletal 2 epidermal OS=Homo sapiens OX=9606 GN=KRT2 PE=1 SV=2	639	65.4	4.92189e+08	2.09632e+08	1.19478e+08	1.51757e+09	1.12341e+08	1.20047e+08
Q12996	Cleavage stimulation factor subunit 3 OS=Homo sapiens OX=9606 GN=CSTF3 PE=1 SV=1	717	82.9	1.87763e+07	1.32073e+07	1.81528e+07	2.58748e+06	4.19926e+07	1.30304e+08
Q0ZGT2	Nexilin OS=Homo sapiens OX=9606 GN=NEXN PE=1 SV=1	675	80.6	2.03427e+08	9.58356e+07	7.8987e+07	6.52573e+07	1.14425e+08	1.03444e+08
P00747	Plasminogen OS=Homo sapiens OX=9606 GN=PLG PE=1 SV=2	810	90.5	1.81452e+08	1.49597e+08	1.26847e+08	1.76519e+08	1.11274e+08	8.45464e+07
P13645	Keratin, type I cytoskeletal 10 OS=Homo sapiens OX=9606 GN=KRT10 PE=1 SV=6	584	58.8	9.94726e+08	3.25998e+08	1.77857e+08	2.81456e+09	2.57061e+08	2.31444e+08
O60716	Catenin delta-1 OS=Homo sapiens OX=9606 GN=CTNND1 PE=1 SV=1	968	108.1	1.0658e+08	1.35817e+08	1.19163e+08	5.58934e+07	1.36028e+08	1.79111e+08
P78527	DNA-dependent protein kinase catalytic subunit OS=Homo sapiens OX=9606 GN=PRKDC PE=1 SV=3	4128	468.8	2.17861e+08	1.25329e+08	9.243e+07	2.75304e+08	9.86272e+07	7.77928e+07
O43175	D-3-phosphoglycerate dehydrogenase OS=Homo sapiens OX=9606 GN=PHGDH PE=1 SV=4	533	56.6	6.79326e+08	1.89489e+08	1.59989e+08	4.47481e+08	1.25109e+08	1.11376e+08
Q5TZA2	Rootletin OS=Homo sapiens OX=9606 GN=CROCC PE=1 SV=2	2017	228.3	1.02411e+07	1.5722e+08	1.34804e+08	1.01257e+07	1.54939e+08	1.23127e+08
P16444	Dipeptidase 1 OS=Homo sapiens OX=9606 GN=DPEP1 PE=1 SV=3	411	45.6	1.55606e+09	2.71439e+08	2.04123e+08	6.76038e+08	1.56734e+08	9.36237e+07
P11940	Polyadenylate-binding protein 1 OS=Homo sapiens OX=9606 GN=PABPC1 PE=1 SV=2	636	70.6	2.20599e+08	1.70479e+08	1.38582e+08	1.19338e+08	8.31294e+07	7.06714e+07
P05093	Steroid 17-alpha-hydroxylase/17,20 lyase OS=Homo sapiens OX=9606 GN=CYP17A1 PE=1 SV=1	508	57.3	1.53976e+08	7.41445e+07	66058176	9.49886e+07	7.37166e+07	4.52358e+07
P01834	Immunoglobulin kappa constant OS=Homo sapiens OX=9606 GN=IGKC PE=1 SV=2	107	11.8	1.78917e+09	1.64127e+09	1.74258e+09	1.37867e+09	1.2132e+09	1.07595e+09
P23946	Chymase OS=Homo sapiens OX=9606 GN=CMA1 PE=1 SV=1	247	27.3	2.72441e+07	1.43049e+09	1.32684e+09	3.39699e+07	7.70437e+08	4.24793e+08
P07900	Heat shock protein HSP 90-alpha OS=Homo sapiens OX=9606 GN=HSP90AA1 PE=1 SV=5	732	84.6	2.6548e+08	5.6482e+07	6.85059e+07	1.21614e+08	8.47483e+07	7.57755e+07
P0DOX7	Immunoglobulin kappa light chain OS=Homo sapiens OX=9606 PE=1 SV=1	214	23.4	96508504	32530152	29015596	8.37646e+07	60506156	31895174
O15020	Spectrin beta chain, non-erythrocytic 2 OS=Homo sapiens OX=9606 GN=SPTBN2 PE=1 SV=3	2390	271.2	1.66865e+07	2.25366e+07	2.0258e+07	1.52129e+07	1.7084e+07	1.75621e+07
P23396	Small ribosomal subunit protein uS3 OS=Homo sapiens OX=9606 GN=RPS3 PE=1 SV=2	243	26.7	2.54555e+08	2.20843e+08	2.56903e+08	1.92856e+08	1.90817e+08	1.62593e+08
Q10567	AP-1 complex subunit beta-1 OS=Homo sapiens OX=9606 GN=AP1B1 PE=1 SV=3	949	104.5	1.5312e+08	1.07821e+07	7.68043e+06	9.52791e+07	4.26449e+06	4.24318e+06
O95613	Pericentrin OS=Homo sapiens OX=9606 GN=PCNT PE=1 SV=4	3336	377.8	1.12536e+07	6.06613e+07	6.16529e+07	1.01475e+07	5.9742e+07	5.81917e+07
Q9P266	Junctional cadherin 5-associated protein OS=Homo sapiens OX=9606 GN=JCAD PE=1 SV=3	1359	148.3	6.38228e+07	1.66239e+08	1.42942e+08	4.8898e+07	1.52907e+08	1.30946e+08
P21589	5'-nucleotidase OS=Homo sapiens OX=9606 GN=NT5E PE=1 SV=1	574	63.3	4.09213e+08	8.65432e+07	8.28538e+07	3.15881e+08	8.10435e+07	5.75154e+07
A6NHL2	Tubulin alpha chain-like 3 OS=Homo sapiens OX=9606 GN=TUBAL3 PE=1 SV=2	446	49.9	2.41401e+06	1.58778e+06	1.37577e+06		669055	1.19954e+06
Q9Y490	Talin-1 OS=Homo sapiens OX=9606 GN=TLN1 PE=1 SV=3	2541	269.6	4.98411e+08	1.38684e+08	1.29079e+08	1.36617e+08	1.10251e+08	9.03813e+07
P0DMV8	Heat shock 70 kDa protein 1A OS=Homo sapiens OX=9606 GN=HSPA1A PE=1 SV=1	641	70	2.12434e+08	73849409	8.25364e+07	1.02552e+08	5.37454e+07	4.98565e+07
P52907	F-actin-capping protein subunit alpha-1 OS=Homo sapiens OX=9606 GN=CAPZA1 PE=1 SV=3	286	32.9	1.03025e+09	4.70624e+08	4.51277e+08	5.50818e+08	4.25463e+08	3.59217e+08
O75531	Barrier-to-autointegration factor OS=Homo sapiens OX=9606 GN=BANF1 PE=1 SV=1	89	10.1	2.32509e+08	2.20245e+08	2.32994e+08	2.21242e+08	2.02963e+08	1.55262e+08
P62701	Small ribosomal subunit protein eS4, X isoform OS=Homo sapiens OX=9606 GN=RPS4X PE=1 SV=2	263	29.6	4.17605e+08	3.37804e+08	3.26132e+08	3.75434e+08	2.74028e+08	1.82792e+08
Q9NVI7	ATPase family AAA domain-containing protein 3A OS=Homo sapiens OX=9606 GN=ATAD3A PE=1 SV=2	634	71.3	1.13095e+08	1.3834e+08	1.19545e+08	1.01402e+08	9.57912e+07	7.5457e+07
P49792	E3 SUMO-protein ligase RanBP2 OS=Homo sapiens OX=9606 GN=RANBP2 PE=1 SV=2	3224	358	2.03693e+08	1.21514e+08	1.15106e+08	1.22247e+07	2.29965e+07	1.70377e+07
O15027	Protein transport protein Sec16A OS=Homo sapiens OX=9606 GN=SEC16A PE=1 SV=4	2357	251.7	3.38701e+08	2.16064e+08	1.9619e+08	119564524	1.23122e+08	1.02734e+08
P18206	Vinculin OS=Homo sapiens OX=9606 GN=VCL PE=1 SV=4	1134	123.7	3.0746e+08	1.2018e+08	1.03484e+08	1.9224e+08	1.31991e+08	1.00243e+08
O15143	Actin-related protein 2/3 complex subunit 1B OS=Homo sapiens OX=9606 GN=ARPC1B PE=1 SV=3	372	40.9	5.93007e+08	1.24756e+08	1.32788e+08	4.51244e+08	164933245	1.03902e+08
P0CG39	POTE ankyrin domain family member J OS=Homo sapiens OX=9606 GN=POTEJ PE=3 SV=1	1038	117.3		5.30062e+06	8.87714e+06
P02787	Serotransferrin OS=Homo sapiens OX=9606 GN=TF PE=1 SV=4	698	77	2.27648e+08	9.94404e+06	1.03584e+07	8.8121e+07	1.50393e+07	1.18956e+07
Q9P0L0	Vesicle-associated membrane protein-associated protein A OS=Homo sapiens OX=9606 GN=VAPA PE=1 SV=3	249	27.9	1.83337e+08	5.75039e+07	5.63845e+07	7.83256e+07	1.48363e+08	1.13803e+08
Q92747	Actin-related protein 2/3 complex subunit 1A OS=Homo sapiens OX=9606 GN=ARPC1A PE=1 SV=2	370	41.5	3.87564e+08	5.93131e+07	6.36779e+07	2.20526e+08	8.79299e+07	7.51197e+07
P08238	Heat shock protein HSP 90-beta OS=Homo sapiens OX=9606 GN=HSP90AB1 PE=1 SV=4	724	83.2	8.12808e+07	2.78624e+07	3.24725e+07	4.84444e+07	3.21358e+07	2.78649e+07
Q9BXT4	Tudor domain-containing protein 1 OS=Homo sapiens OX=9606 GN=TDRD1 PE=1 SV=2	1180	131.9	1.73669e+07	5.93991e+07	6.61586e+07	3.59917e+07	4.14727e+07	3.81771e+07
P02751	Fibronectin OS=Homo sapiens OX=9606 GN=FN1 PE=1 SV=5	2477	272.2	1.49843e+08	5.76289e+07	3.88298e+07	6.82131e+07	8.88715e+07	4.63158e+07
P46781	Small ribosomal subunit protein uS4 OS=Homo sapiens OX=9606 GN=RPS9 PE=1 SV=3	194	22.6	2.9617e+08	1.23977e+08	1.13669e+08	1.81992e+08	1.51816e+08	1.21456e+08
P62269	Small ribosomal subunit protein uS13 OS=Homo sapiens OX=9606 GN=RPS18 PE=1 SV=3	152	17.7	1.10692e+09	5.05506e+08	4.17272e+08	6.22339e+08	3.4292e+08	2.6246e+08
Q63ZY3	KN motif and ankyrin repeat domain-containing protein 2 OS=Homo sapiens OX=9606 GN=KANK2 PE=1 SV=1	851	91.1	1.04257e+08	1.13274e+08	1.25208e+08	8.33843e+07	8.38726e+07	7.06007e+07
O75165	DnaJ homolog subfamily C member 13 OS=Homo sapiens OX=9606 GN=DNAJC13 PE=1 SV=5	2243	254.3	9.6801e+07	3.64704e+07	4.10684e+07	5.49503e+07	2.00181e+07	2.49182e+07
P13639	Elongation factor 2 OS=Homo sapiens OX=9606 GN=EEF2 PE=1 SV=4	858	95.3	8.14227e+07	6.46836e+07	6.31034e+07	6.71232e+07	4.55025e+07	4.8702e+07
Q69YQ0	Cytospin-A OS=Homo sapiens OX=9606 GN=SPECC1L PE=1 SV=3	1117	124.5	1.30992e+08	2.2393e+07	3.12376e+07	6.82135e+07	6.00902e+07	4.24597e+07
Q16891	MICOS complex subunit MIC60 OS=Homo sapiens OX=9606 GN=IMMT PE=1 SV=1	758	83.6	4.21492e+07	1.014e+08	9.57676e+07	25884044	5.70036e+07	5.75746e+07
P47755	F-actin-capping protein subunit alpha-2 OS=Homo sapiens OX=9606 GN=CAPZA2 PE=1 SV=3	286	32.9	2.51141e+08	3.07356e+08	2.68688e+08	3.1463e+08	1.9765e+08	1.91957e+08
P51114	RNA-binding protein FXR1 OS=Homo sapiens OX=9606 GN=FXR1 PE=1 SV=3	621	69.7	4.84822e+08	1.08691e+08	9.61514e+07	3.25311e+08	7.8921e+07	5.76517e+07
Q9H0E2	Toll-interacting protein OS=Homo sapiens OX=9606 GN=TOLLIP PE=1 SV=1	274	30.3	2.68752e+08	1.25957e+08	1.05434e+08	2.10507e+08	1.23579e+08	1.15627e+08
P0DOY3	Immunoglobulin lambda constant 3 OS=Homo sapiens OX=9606 GN=IGLC3 PE=1 SV=1	106	11.3	2.72531e+09	7.706e+08	8.27532e+08	1.99099e+09	1.95317e+09	1.21823e+09
Q5BJF6	Outer dense fiber protein 2 OS=Homo sapiens OX=9606 GN=ODF2 PE=1 SV=1	829	95.3	5.15357e+06	8.73692e+07	8.50779e+07		7.1566e+07	5.50236e+07
P12268	Inosine-5'-monophosphate dehydrogenase 2 OS=Homo sapiens OX=9606 GN=IMPDH2 PE=1 SV=2	514	55.8	1.71589e+08	1.30972e+08	1.2105e+08	1.32366e+08	9.79717e+07	6.14326e+07
P36578	Large ribosomal subunit protein uL4 OS=Homo sapiens OX=9606 GN=RPL4 PE=1 SV=5	427	47.7	380585369	9.74053e+07	98299669	3.4131e+08	1.01536e+08	1.17333e+08
P35611	Alpha-adducin OS=Homo sapiens OX=9606 GN=ADD1 PE=1 SV=2	737	80.9	2.05888e+08	8.13229e+07	83034065	1.03487e+08	6.23594e+07	4.89061e+07
P09874	Poly [ADP-ribose] polymerase 1 OS=Homo sapiens OX=9606 GN=PARP1 PE=1 SV=4	1014	113	1.1832e+08	7.81004e+07	7.68971e+07	1.18641e+08	4.91205e+07	4.12125e+07
P11021	Endoplasmic reticulum chaperone BiP OS=Homo sapiens OX=9606 GN=HSPA5 PE=1 SV=2	654	72.3	2.29304e+08	6.53985e+07	9.70897e+07	149300627	8.06614e+07	5.08762e+07
P0DOX8	Immunoglobulin lambda-1 light chain OS=Homo sapiens OX=9606 PE=1 SV=1	216	22.8	1.37082e+08	1.97715e+08	1.99897e+08	2.90647e+08	2.36762e+08	8.5747e+07
O95819	Mitogen-activated protein kinase kinase kinase kinase 4 OS=Homo sapiens OX=9606 GN=MAP4K4 PE=1 SV=2	1239	142	2.64026e+07	1.08692e+08	7.33175e+07	1.89885e+07	8.07179e+07	5.5586e+07
P35222	Catenin beta-1 OS=Homo sapiens OX=9606 GN=CTNNB1 PE=1 SV=1	781	85.4	1.00209e+08	1.77274e+08	1.82618e+08	6.90223e+07	212553235	2.00408e+08
P02545	Prelamin-A/C OS=Homo sapiens OX=9606 GN=LMNA PE=1 SV=1	664	74.1	1.34047e+08	1.2257e+08	1.27581e+08	1.53891e+08	1.54799e+08	1.28912e+08
Q13459	Unconventional myosin-IXb OS=Homo sapiens OX=9606 GN=MYO9B PE=1 SV=3	2157	243.2	4.18848e+08	9.68135e+07	3.76923e+07	2.55534e+08	8.51535e+07	6.60909e+07
P46821	Microtubule-associated protein 1B OS=Homo sapiens OX=9606 GN=MAP1B PE=1 SV=2	2468	270.5	9.14119e+07	5.87046e+07	6.46382e+07	5.00829e+07	4.38122e+07	3.20964e+07
P19338	Nucleolin OS=Homo sapiens OX=9606 GN=NCL PE=1 SV=3	710	76.6	2.91941e+08	4.01706e+07	3.89239e+07	2.42551e+08	2.61946e+07	2.0082e+07
Q14764	Major vault protein OS=Homo sapiens OX=9606 GN=MVP PE=1 SV=4	893	99.3	2.2223e+08	7.46265e+07	7.39674e+07	1.83031e+08	6.21211e+07	4.37462e+07
Q15154	Pericentriolar material 1 protein OS=Homo sapiens OX=9606 GN=PCM1 PE=1 SV=6	2024	228.4	9.37921e+07	3.73968e+07	4.00905e+07	3.26731e+07	4.35927e+07	4.36337e+07
P22090	Small ribosomal subunit protein eS4, Y isoform 1 OS=Homo sapiens OX=9606 GN=RPS4Y1 PE=1 SV=2	263	29.4	30455204	1.94596e+07	1.93644e+07	1.97902e+07	1.57258e+07	2.42468e+07
P26232	Catenin alpha-2 OS=Homo sapiens OX=9606 GN=CTNNA2 PE=1 SV=5	953	105.2	8.89326e+08	2.46478e+08	1.95931e+08	4.51799e+08	2.8944e+08	1.60446e+08
Q92900	Regulator of nonsense transcripts 1 OS=Homo sapiens OX=9606 GN=UPF1 PE=1 SV=2	1129	124.3	1.1017e+08	6.15124e+07	6.55277e+07	3.23291e+07	3.14944e+07	2.78222e+07
P05141	ADP/ATP translocase 2 OS=Homo sapiens OX=9606 GN=SLC25A5 PE=1 SV=7	298	32.8	527086415	4.89603e+08	4.20303e+08	339040230	5.90418e+08	5.57125e+08
Q8TC59	Piwi-like protein 2 OS=Homo sapiens OX=9606 GN=PIWIL2 PE=1 SV=1	973	109.8	7.32861e+07	5.88834e+07	3.60839e+07	4.47989e+07	5.35343e+07	2.80979e+07
Q96II8	DISP complex protein LRCH3 OS=Homo sapiens OX=9606 GN=LRCH3 PE=1 SV=2	777	86	2.17287e+08	4.07496e+07	4.69273e+07	7.02111e+07	2.58629e+07	3.50939e+07
P28289	Tropomodulin-1 OS=Homo sapiens OX=9606 GN=TMOD1 PE=1 SV=1	359	40.5	1.40323e+08	8.19299e+07	7.42653e+07	1.09922e+08	7.15767e+07	7.15443e+07
P18124	Large ribosomal subunit protein uL30 OS=Homo sapiens OX=9606 GN=RPL7 PE=1 SV=1	248	29.2	4.05475e+08	5.48359e+07	6.36836e+07	3.11512e+08	3.97147e+07	3.73183e+07
P12110	Collagen alpha-2(VI) chain OS=Homo sapiens OX=9606 GN=COL6A2 PE=1 SV=4	1019	108.5	7.06533e+07	149246212	1.47167e+08	57337206	1.42479e+08	1.15476e+08
Q15661	Tryptase alpha/beta-1 OS=Homo sapiens OX=9606 GN=TPSAB1 PE=1 SV=1	275	30.5	2.47468e+07	5.14235e+08	5.87443e+08	1.80532e+07	3.17503e+08	2.78476e+08
P20231	Tryptase beta-2 OS=Homo sapiens OX=9606 GN=TPSB2 PE=1 SV=3	275	30.6	22850.5	800476	935321		388479	302585
O43633	Charged multivesicular body protein 2a OS=Homo sapiens OX=9606 GN=CHMP2A PE=1 SV=1	222	25.1	55111240	1.36239e+08	1.3139e+08	73202907	6.76777e+07	8.98796e+07
P17661	Desmin OS=Homo sapiens OX=9606 GN=DES PE=1 SV=3	470	53.5	6.40995e+06	3.27405e+07	4.22821e+07	1.20213e+07	3.19017e+07	3.38039e+07
P62249	Small ribosomal subunit protein uS9 OS=Homo sapiens OX=9606 GN=RPS16 PE=1 SV=2	146	16.4	8.0784e+08	2.1798e+08	2.03464e+08	3.27607e+08	1.3494e+08	1.20434e+08
P69905	Hemoglobin subunit alpha OS=Homo sapiens OX=9606 GN=HBA1 PE=1 SV=2	142	15.2	9.26327e+08	1.36552e+08	1.63813e+08	3.70668e+08	1.47346e+08	1.04035e+08
Q92616	Stalled ribosome sensor GCN1 OS=Homo sapiens OX=9606 GN=GCN1 PE=1 SV=7	2671	292.5	4.19971e+07	5.99225e+07	2.90226e+07	2.34067e+07	3.10591e+07	1.76995e+07
P68400	Casein kinase II subunit alpha OS=Homo sapiens OX=9606 GN=CSNK2A1 PE=1 SV=1	391	45.1	4.43464e+07	7.66444e+07	6.85877e+07	3.76954e+07	5.3128e+07	4.26413e+07
P83111	Serine beta-lactamase-like protein LACTB, mitochondrial OS=Homo sapiens OX=9606 GN=LACTB PE=1 SV=2	547	60.7	4.49031e+08	1.00909e+08	9.11216e+07	3.30569e+08	7.63122e+07	4.81982e+07
Q9BXT8	RING finger protein 17 OS=Homo sapiens OX=9606 GN=RNF17 PE=1 SV=3	1623	184.5	3.01388e+06	1.29692e+08	1.27155e+08	1.80701e+06	7.7313e+07	5.98468e+07
P35221	Catenin alpha-1 OS=Homo sapiens OX=9606 GN=CTNNA1 PE=1 SV=1	906	100	2.99057e+07	3.86733e+07	3.24739e+07	2.3572e+07	4.42733e+07	2.88909e+07
P12236	ADP/ATP translocase 3 OS=Homo sapiens OX=9606 GN=SLC25A6 PE=1 SV=4	298	32.8	20144537	7224403	5.13685e+06	7.45183e+06	8.65604e+06	6.49816e+06
P17302	Gap junction alpha-1 protein OS=Homo sapiens OX=9606 GN=GJA1 PE=1 SV=2	382	43	1.46694e+08	1.00515e+08	8.35664e+07	1.18283e+08	1.17152e+08	8.86706e+07
O15145	Actin-related protein 2/3 complex subunit 3 OS=Homo sapiens OX=9606 GN=ARPC3 PE=1 SV=3	178	20.5	8.16119e+08	1.72251e+08	1.51608e+08	485037806	1.48119e+08	1.01643e+08
P62244	Small ribosomal subunit protein uS8 OS=Homo sapiens OX=9606 GN=RPS15A PE=1 SV=2	130	14.8	2.7391e+08	1.61513e+08	1.49286e+08	1.32287e+08	1.58796e+08	9.88805e+07
O75969	A-kinase anchor protein 3 OS=Homo sapiens OX=9606 GN=AKAP3 PE=1 SV=2	853	94.7	2.81934e+06	1.21423e+08	1.10104e+08	5.83885e+06	7.02802e+07	6.18388e+07
Q13310	Polyadenylate-binding protein 4 OS=Homo sapiens OX=9606 GN=PABPC4 PE=1 SV=1	644	70.7	70703401	5.35904e+07	5.09602e+07	2.05876e+07	4.28036e+07	4.15831e+07
P25705	ATP synthase subunit alpha, mitochondrial OS=Homo sapiens OX=9606 GN=ATP5F1A PE=1 SV=1	553	59.7	1.99483e+08	1.17772e+08	1.01018e+08	1.07708e+08	9.75726e+07	7.85253e+07
P68871	Hemoglobin subunit beta OS=Homo sapiens OX=9606 GN=HBB PE=1 SV=2	147	16	7.20054e+08	51273910	4.66943e+07	1.23801e+08	5.63121e+07	2.74279e+07
Q5T9A4	ATPase family AAA domain-containing protein 3B OS=Homo sapiens OX=9606 GN=ATAD3B PE=1 SV=1	648	72.5	3.73937e+06	4705965	4.37005e+06	2.51366e+06	4.10027e+06	3.38562e+06
Q10570	Cleavage and polyadenylation specificity factor subunit 1 OS=Homo sapiens OX=9606 GN=CPSF1 PE=1 SV=2	1443	160.8	1.78052e+06	1.63877e+07	1.43202e+07	2.26681e+06	3.63029e+06	6.32493e+06
Q16181	Septin-7 OS=Homo sapiens OX=9606 GN=SEPTIN7 PE=1 SV=2	437	50.6	3.40846e+07	7.28001e+07	4.21354e+07	2.13686e+07	5.00267e+07	3.62957e+07
Q0VF96	Cingulin-like protein 1 OS=Homo sapiens OX=9606 GN=CGNL1 PE=1 SV=2	1302	149	1.25558e+07	2.79201e+07	2.97313e+07	1.18817e+07	4.08947e+07	3.39844e+07
Q9H0H5	Rac GTPase-activating protein 1 OS=Homo sapiens OX=9606 GN=RACGAP1 PE=1 SV=1	632	71	2.79869e+06	2.37685e+08	2.19103e+08		2.21088e+08	1.47036e+08
Q02878	Large ribosomal subunit protein eL6 OS=Homo sapiens OX=9606 GN=RPL6 PE=1 SV=3	288	32.7	8.04671e+08	1.48745e+08	1.6905e+08	5.36537e+08	1.20378e+08	9.18844e+07
P46939	Utrophin OS=Homo sapiens OX=9606 GN=UTRN PE=1 SV=2	3433	394.2	2.09684e+07	2.43414e+07	2.03255e+07	1.09294e+07	2.13191e+07	1.72254e+07
Q9H0C2	ADP/ATP translocase 4 OS=Homo sapiens OX=9606 GN=SLC25A31 PE=1 SV=1	315	35	6.70266e+07	8.38188e+07	6.4462e+07	1.71498e+07	5.22278e+07	3.34025e+07
Q14203	Dynactin subunit 1 OS=Homo sapiens OX=9606 GN=DCTN1 PE=1 SV=3	1278	141.6	6.58285e+07	2.34691e+07	1.81686e+07	5.20116e+07	2.80994e+07	7.73702e+06
Q9UEY8	Gamma-adducin OS=Homo sapiens OX=9606 GN=ADD3 PE=1 SV=1	706	79.1	6.46336e+07	3.2177e+07	1.86038e+07	3.08322e+07	3.38635e+07	2.47806e+07
P62805	Histone H4 OS=Homo sapiens OX=9606 GN=H4C1 PE=1 SV=2	103	11.4	1.58576e+08	3.33084e+08	3.89292e+08	1.33928e+08	2.26991e+08	1.90253e+08
Q8NEU8	DCC-interacting protein 13-beta OS=Homo sapiens OX=9606 GN=APPL2 PE=1 SV=3	664	74.4	75655048	6.14002e+07	5.8017e+07	6.09486e+07	7.71391e+07	60067754
P11908	Ribose-phosphate pyrophosphokinase 2 OS=Homo sapiens OX=9606 GN=PRPS2 PE=1 SV=2	318	34.7	3.05351e+08	1.70674e+07	2.58088e+07	7.61505e+07	1.63427e+07	1.31632e+07
P27635	Large ribosomal subunit protein uL16 OS=Homo sapiens OX=9606 GN=RPL10 PE=1 SV=5	214	24.6	2.27122e+08	1.55206e+08	2.18618e+08	2.52446e+08	1.47114e+08	1.25883e+08
Q14247	Src substrate cortactin OS=Homo sapiens OX=9606 GN=CTTN PE=1 SV=2	550	61.5	1.60405e+08	6.26871e+07	3.13685e+07	1.2775e+08	75847051	7.53642e+07
Q9HD67	Unconventional myosin-X OS=Homo sapiens OX=9606 GN=MYO10 PE=1 SV=3	2058	237.2	3.0886e+07	1.8372e+07	1.91488e+07	1.93661e+07	2.14293e+07	2.27657e+07
Q6ZP01	RNA-binding protein 44 OS=Homo sapiens OX=9606 GN=RBM44 PE=2 SV=4	1051	117.9	7.51627e+07	3.91813e+07	4.11466e+07	2.87857e+07	1.91173e+07	1.80011e+07
P04406	Glyceraldehyde-3-phosphate dehydrogenase OS=Homo sapiens OX=9606 GN=GAPDH PE=1 SV=3	335	36	3.19168e+08	3.02798e+07	35959140	1.81206e+08	5.56882e+07	4.35666e+07
P08311	Cathepsin G OS=Homo sapiens OX=9606 GN=CTSG PE=1 SV=2	255	28.8	5.70413e+07	2.86108e+08	2.7148e+08	4.05653e+07	1.73754e+08	1.02169e+08
Q9Y2T7	Y-box-binding protein 2 OS=Homo sapiens OX=9606 GN=YBX2 PE=1 SV=2	364	38.5	491000024	152543096	1.27863e+08	2.78369e+08	9.7146e+07	7.78826e+07
Q9UJT2	Testis-specific serine kinase substrate OS=Homo sapiens OX=9606 GN=TSKS PE=1 SV=3	592	65	1.51207e+07	1.23639e+08	9.49441e+07	2.25273e+07	4.00898e+07	3.35426e+07
Q8NA61	Protein chibby homolog 2 OS=Homo sapiens OX=9606 GN=CBY2 PE=1 SV=1	448	51.5	5408090	4.26779e+07	3.77461e+07	3.95374e+07	7.24212e+07	6.35376e+07
Q9UQE7	Structural maintenance of chromosomes protein 3 OS=Homo sapiens OX=9606 GN=SMC3 PE=1 SV=2	1217	141.5	5.79864e+07	3.05358e+07	2.24942e+07	2.13682e+07	1.63935e+07	1.79546e+07
P0C0S8	Histone H2A type 1 OS=Homo sapiens OX=9606 GN=H2AC11 PE=1 SV=2	130	14.1	4.07478e+08	3.01731e+09	2.91686e+09	4.15384e+08	2.13161e+09	1.92397e+09
P11388	DNA topoisomerase 2-alpha OS=Homo sapiens OX=9606 GN=TOP2A PE=1 SV=3	1531	174.3	2.61176e+07	8.03493e+07	8.98894e+07	3.88393e+07	6.76687e+07	4.05094e+07
P07355	Annexin A2 OS=Homo sapiens OX=9606 GN=ANXA2 PE=1 SV=2	339	38.6	2.5721e+08	3.30932e+07	3.596e+07	5.49645e+07	4.07903e+07	3.95593e+07
Q14571	Inositol 1,4,5-trisphosphate receptor type 2 OS=Homo sapiens OX=9606 GN=ITPR2 PE=1 SV=2	2701	307.9	575641	4.82247e+06	4.93638e+06	3.70433e+06	5.76283e+06	2.16114e+06
P09496	Clathrin light chain A OS=Homo sapiens OX=9606 GN=CLTA PE=1 SV=1	248	27.1	1050734766	2.19166e+08	1.32514e+08	8.23239e+08	124599339	7.39819e+07
Q8N4C8	Misshapen-like kinase 1 OS=Homo sapiens OX=9606 GN=MINK1 PE=1 SV=2	1332	149.7	1.38215e+07	1.79944e+07	1.24601e+07	4.06812e+06	8.0872e+06	4.75508e+06
P01024	Complement C3 OS=Homo sapiens OX=9606 GN=C3 PE=1 SV=2	1663	187	6.11336e+07	2.06115e+07	16179426	2.68457e+07	2.35428e+07	1.26313e+07
P12235	ADP/ATP translocase 1 OS=Homo sapiens OX=9606 GN=SLC25A4 PE=1 SV=4	298	33	2.58809e+07	1.56175e+07	1.27144e+07	3.12593e+07	2.63497e+07	1.06691e+07
Q05048	Cleavage stimulation factor subunit 1 OS=Homo sapiens OX=9606 GN=CSTF1 PE=1 SV=1	431	48.3	1.60233e+06	5.98862e+06	7.52044e+06	1.97789e+06	6.30549e+06	1.13679e+06
P02533	Keratin, type I cytoskeletal 14 OS=Homo sapiens OX=9606 GN=KRT14 PE=1 SV=4	472	51.5	5.79869e+06	2468714	1.70703e+06	1.20822e+07	1.4246e+06	1.51005e+06
A1L0T0	2-hydroxyacyl-CoA lyase 2 OS=Homo sapiens OX=9606 GN=ILVBL PE=1 SV=2	632	67.8	4.19891e+07	7.01745e+07	6.2926e+07	3.37774e+07	3.0804e+07	4.00209e+07
Q13425	Beta-2-syntrophin OS=Homo sapiens OX=9606 GN=SNTB2 PE=1 SV=1	540	57.9	9.3939e+07	6.41421e+07	7.32612e+07	49277182	6.81986e+07	5.87403e+07
P31689	DnaJ homolog subfamily A member 1 OS=Homo sapiens OX=9606 GN=DNAJA1 PE=1 SV=2	397	44.8	1.09367e+08	7.84803e+07	8.29329e+07	4.98897e+07	5.00208e+07	4.9105e+07
Q06830	Peroxiredoxin-1 OS=Homo sapiens OX=9606 GN=PRDX1 PE=1 SV=1	199	22.1	1.54269e+08	3.98909e+07	3.84846e+07	6.73522e+07	3.03289e+07	2.65395e+07
O00443	Phosphatidylinositol 4-phosphate 3-kinase C2 domain-containing subunit alpha OS=Homo sapiens OX=9606 GN=PIK3C2A PE=1 SV=2	1686	190.6	1.26909e+08	2.27096e+07	1.65833e+07	8.83646e+07	10168225	8.05336e+06
Q96MM6	Heat shock 70 kDa protein 12B OS=Homo sapiens OX=9606 GN=HSPA12B PE=1 SV=2	686	75.6	5.53914e+07	2.29578e+07	24425270	3.34597e+07	3.12702e+07	3.58036e+07
P12109	Collagen alpha-1(VI) chain OS=Homo sapiens OX=9606 GN=COL6A1 PE=1 SV=3	1028	108.5	6.7937e+07	1.58568e+08	1.37993e+08	2.64851e+07	1.12155e+08	9.37093e+07
Q93077	Histone H2A type 1-C OS=Homo sapiens OX=9606 GN=H2AC6 PE=1 SV=3	130	14.1	2.69445e+06	7.17807e+07	9.49904e+07	4430828	6.51988e+07	5.55726e+07
P02679	Fibrinogen gamma chain OS=Homo sapiens OX=9606 GN=FGG PE=1 SV=3	453	51.5	1.00501e+08	7.89055e+07	77732750	4.34186e+07	1.24731e+08	8.9578e+07
Q14643	Inositol 1,4,5-trisphosphate-gated calcium channel ITPR1 OS=Homo sapiens OX=9606 GN=ITPR1 PE=1 SV=3	2758	313.7	266348		235962	698255	1.21234e+06	2.91439e+06
P08779	Keratin, type I cytoskeletal 16 OS=Homo sapiens OX=9606 GN=KRT16 PE=1 SV=4	473	51.2	3.82382e+07	2.0567e+07	1.57362e+07	74769212	7.71324e+06	8092894
Q16531	DNA damage-binding protein 1 OS=Homo sapiens OX=9606 GN=DDB1 PE=1 SV=1	1140	126.9	1.15309e+08	2.55884e+07	2.30085e+07	6.74788e+07	4.47211e+07	2.62183e+07
Q9Y4G6	Talin-2 OS=Homo sapiens OX=9606 GN=TLN2 PE=1 SV=4	2542	271.4	1.43353e+07	4.22279e+06	6.32625e+06	7.22147e+06	7.45012e+06	5.83786e+06
Q5QNW6	Histone H2B type 2-F OS=Homo sapiens OX=9606 GN=H2BC18 PE=1 SV=3	126	13.9	1.64205e+06	2.35088e+07	2.5544e+07	1.88788e+06	1.49765e+07	1.08857e+07
Q9UN37	Vacuolar protein sorting-associated protein 4A OS=Homo sapiens OX=9606 GN=VPS4A PE=1 SV=1	437	48.9	9.70098e+07	7.373e+07	6.14335e+07	3.97593e+07	5.81502e+07	4.16087e+07
P39023	Large ribosomal subunit protein uL3 OS=Homo sapiens OX=9606 GN=RPL3 PE=1 SV=2	403	46.1	278314837	4.13522e+07	3.71252e+07	2.00005e+08	2.36512e+07	3.19419e+07
P62753	Small ribosomal subunit protein eS6 OS=Homo sapiens OX=9606 GN=RPS6 PE=1 SV=1	249	28.7	2.81261e+08	130081332	1.02917e+08	1.72344e+08	6.25341e+07	6.92951e+07
O00291	Huntingtin-interacting protein 1 OS=Homo sapiens OX=9606 GN=HIP1 PE=1 SV=5	1037	116.1	1.84574e+08	2.61851e+07	1.84407e+07	2.89889e+08	1.67503e+07	1.13871e+07
P55072	Transitional endoplasmic reticulum ATPase OS=Homo sapiens OX=9606 GN=VCP PE=1 SV=4	806	89.3	4.8121e+07	1.40292e+07	1.45344e+07	3.42557e+07	1.25e+07	1.09249e+07
Q9UDY2	Tight junction protein ZO-2 OS=Homo sapiens OX=9606 GN=TJP2 PE=1 SV=2	1190	133.9	3.90962e+07	3.7935e+07	3.06047e+07	3.04719e+07	3.95218e+07	3.98868e+07
Q9H0L4	Cleavage stimulation factor subunit 2 tau variant OS=Homo sapiens OX=9606 GN=CSTF2T PE=1 SV=1	616	64.4	2.05846e+06	773888	1.4019e+06	113956	136131	629840
O95831	Apoptosis-inducing factor 1, mitochondrial OS=Homo sapiens OX=9606 GN=AIFM1 PE=1 SV=1	613	66.9	7.00717e+07	4.63053e+07	4.47072e+07	2.17563e+07	3.98195e+07	4.0645e+07
P13647	Keratin, type II cytoskeletal 5 OS=Homo sapiens OX=9606 GN=KRT5 PE=1 SV=3	590	62.3	8.98699e+07	4.45565e+07	2.78414e+07	2.41508e+08	2.8397e+07	2.08353e+07
P14625	Endoplasmin OS=Homo sapiens OX=9606 GN=HSP90B1 PE=1 SV=1	803	92.4	5.09852e+08	1.74019e+08	1.63829e+08	4.19438e+08	2.17878e+08	1.08854e+08
Q08211	ATP-dependent RNA helicase A OS=Homo sapiens OX=9606 GN=DHX9 PE=1 SV=4	1270	140.9	6.56304e+07	2.83522e+07	3.39655e+07	4.08435e+07	2.29847e+07	1.14653e+07
O60814	Histone H2B type 1-K OS=Homo sapiens OX=9606 GN=H2BC12 PE=1 SV=3	126	13.9					6.33452e+06
P17987	T-complex protein 1 subunit alpha OS=Homo sapiens OX=9606 GN=TCP1 PE=1 SV=1	556	60.3	1.35545e+08	5.65154e+07	6.20647e+07	6.91786e+07	3.58538e+07	2.96239e+07
P14618	Pyruvate kinase PKM OS=Homo sapiens OX=9606 GN=PKM PE=1 SV=4	531	57.9	1.34378e+08	28772169	2.01617e+07	5.65202e+07	3.464e+07	1.20928e+07
Q96RQ3	Methylcrotonoyl-CoA carboxylase subunit alpha, mitochondrial OS=Homo sapiens OX=9606 GN=MCCC1 PE=1 SV=3	725	80.4	2.44041e+07	6.35462e+07	6.43717e+07	1.42065e+07	4.92951e+07	3.26749e+07
Q9H444	Charged multivesicular body protein 4b OS=Homo sapiens OX=9606 GN=CHMP4B PE=1 SV=1	224	24.9	342013101	418788978	4.21303e+08	3.32341e+08	3.79417e+08	3.16896e+08
P06576	ATP synthase subunit beta, mitochondrial OS=Homo sapiens OX=9606 GN=ATP5F1B PE=1 SV=3	529	56.5	4.7943e+07	2.82071e+07	2.66045e+07	2.6683e+07	2.01566e+07	2.03141e+07
P15880	Small ribosomal subunit protein uS5 OS=Homo sapiens OX=9606 GN=RPS2 PE=1 SV=2	293	31.3	265917820	2.15281e+08	2.14079e+08	2.4186e+08	1.30476e+08	1.34804e+08
O60762	Dolichol-phosphate mannosyltransferase subunit 1 OS=Homo sapiens OX=9606 GN=DPM1 PE=1 SV=1	260	29.6	6.78002e+07	8.45103e+07	8.0457e+07	5.71327e+07	5.14044e+07	3.19479e+07
Q12906	Interleukin enhancer-binding factor 3 OS=Homo sapiens OX=9606 GN=ILF3 PE=1 SV=3	894	95.3	7.38087e+07	3.10435e+07	3.19365e+07	4.28417e+07	2.23514e+07	1.28674e+07
P09497	Clathrin light chain B OS=Homo sapiens OX=9606 GN=CLTB PE=1 SV=1	229	25.2	7.31485e+08	1.21916e+08	7.60627e+07	7.97042e+08	6.49676e+07	4.64814e+07
Q9H4D5	Nuclear RNA export factor 3 OS=Homo sapiens OX=9606 GN=NXF3 PE=1 SV=1	531	60.1	3.69592e+08	6.82975e+07	6.16407e+07	4.16087e+06	3.22609e+06	3.71518e+06
Q06787	Fragile X messenger ribonucleoprotein 1 OS=Homo sapiens OX=9606 GN=FMR1 PE=1 SV=1	632	71.1	38694819	1.79272e+07	9.69352e+06	3.00366e+07	1.90032e+07	1.11277e+07
Q13508	Ecto-ADP-ribosyltransferase 3 OS=Homo sapiens OX=9606 GN=ART3 PE=1 SV=2	389	43.9	1.5349e+08	4.60254e+07	5.12553e+07	1.96698e+08	3.93409e+07	2.50749e+07
P61247	Small ribosomal subunit protein eS1 OS=Homo sapiens OX=9606 GN=RPS3A PE=1 SV=2	264	29.9	3.24837e+08	5.61972e+07	6.02849e+07	1.8298e+08	2.70382e+07	2.67007e+07
P51854	Transketolase-like protein 1 OS=Homo sapiens OX=9606 GN=TKTL1 PE=1 SV=2	596	65.3	1.29373e+08	2.82125e+07	3.6968e+07	9.35815e+07	4.42638e+07	3.02515e+07
Q9C0J8	pre-mRNA 3' end processing protein WDR33 OS=Homo sapiens OX=9606 GN=WDR33 PE=1 SV=2	1336	145.8	1.61922e+08	3.33231e+07	3.70388e+07	1.48457e+08	3.26709e+07	2.18441e+07
O14715	RANBP2-like and GRIP domain-containing protein 8 OS=Homo sapiens OX=9606 GN=RGPD8 PE=1 SV=2	1765	198.9	911695	9.34336e+06	8.25483e+06	20809.2	1.57072e+06	1.70378e+06
Q13561	Dynactin subunit 2 OS=Homo sapiens OX=9606 GN=DCTN2 PE=1 SV=4	401	44.2	9.90061e+07	3.11379e+07	2.05703e+07	7.16203e+07	2.87313e+07	1.62921e+07
P51991	Heterogeneous nuclear ribonucleoprotein A3 OS=Homo sapiens OX=9606 GN=HNRNPA3 PE=1 SV=2	378	39.6	8.36758e+07	2.80887e+07	1.00123e+07	7.90669e+07	1.38705e+07	1.26303e+07
Q9UJW0	Dynactin subunit 4 OS=Homo sapiens OX=9606 GN=DCTN4 PE=1 SV=1	460	52.3	1.16983e+08	3.97955e+07	1.98045e+07	4.41322e+07	1.52161e+07	1.89713e+07
O60504	Vinexin OS=Homo sapiens OX=9606 GN=SORBS3 PE=1 SV=2	671	75.3	3.3466e+07	3.98877e+07	4.5433e+07	39789323	3.81561e+07	2.95166e+07
Q9P2I0	Cleavage and polyadenylation specificity factor subunit 2 OS=Homo sapiens OX=9606 GN=CPSF2 PE=1 SV=2	782	88.4	7.18842e+07	1.17594e+06	2.48618e+06	5.81471e+06	4.74917e+06	4.2565e+06
P11498	Pyruvate carboxylase, mitochondrial OS=Homo sapiens OX=9606 GN=PC PE=1 SV=2	1178	129.6	4.72379e+06	3.83963e+07	4.18489e+07	1.80467e+07	2.41778e+07	2.51118e+07
P51888	Prolargin OS=Homo sapiens OX=9606 GN=PRELP PE=1 SV=1	382	43.8	3.13858e+07	3.1182e+07	2.79843e+07	1.76576e+07	2.46999e+07	1.64672e+07
Q96A08	Histone H2B type 1-A OS=Homo sapiens OX=9606 GN=H2BC1 PE=1 SV=3	127	14.2	7.8193e+07	2.39001e+08	2.79788e+08	6.03942e+07	1.55851e+08	1.37612e+08
Q9H4B8	Dipeptidase 3 OS=Homo sapiens OX=9606 GN=DPEP3 PE=1 SV=2	488	53.7	2.63747e+08	5.44835e+07	4.79509e+07	1.29429e+08	9.33827e+07	4.09297e+07
P05787	Keratin, type II cytoskeletal 8 OS=Homo sapiens OX=9606 GN=KRT8 PE=1 SV=7	483	53.7	6.06098e+06	2.83517e+07	4.4507e+07	972751	5.83649e+07	6.19015e+07
Q13557	Calcium/calmodulin-dependent protein kinase type II subunit delta OS=Homo sapiens OX=9606 GN=CAMK2D PE=1 SV=3	499	56.3	8.23154e+07	6.05597e+07	3.74905e+07	2.57595e+07	4.6718e+07	3.85085e+07
P08237	ATP-dependent 6-phosphofructokinase, muscle type OS=Homo sapiens OX=9606 GN=PFKM PE=1 SV=2	780	85.1	6.99383e+07	4.33322e+07	4.21841e+07	2.77158e+07	3.09557e+07	2.96859e+07
P10809	60 kDa heat shock protein, mitochondrial OS=Homo sapiens OX=9606 GN=HSPD1 PE=1 SV=2	573	61	3.60586e+07	6.06297e+07	5.53748e+07	3.92051e+07	5.18989e+07	47317637
Q3V6T2	Girdin OS=Homo sapiens OX=9606 GN=CCDC88A PE=1 SV=2	1871	215.9	5.58764e+06	6166766	4.86031e+06	4.8135e+06	6.33847e+06	8.13628e+06
P62258	14-3-3 protein epsilon OS=Homo sapiens OX=9606 GN=YWHAE PE=1 SV=1	255	29.2	8.70226e+07	2.38838e+07	1.2717e+07	3.74671e+07	2.70317e+07	1.50274e+07
P04004	Vitronectin OS=Homo sapiens OX=9606 GN=VTN PE=1 SV=1	478	54.3	9.33563e+07	8.84783e+07	8.44172e+07	6.59913e+07	6.0429e+07	5.45219e+07
P54289	Voltage-dependent calcium channel subunit alpha-2/delta-1 OS=Homo sapiens OX=9606 GN=CACNA2D1 PE=1 SV=3	1103	124.5	1.33366e+08	6.78874e+07	6.41003e+07	1.32875e+08	7.7138e+07	4.27512e+07
O60884	DnaJ homolog subfamily A member 2 OS=Homo sapiens OX=9606 GN=DNAJA2 PE=1 SV=1	412	45.7	3.85118e+07	5.32091e+07	5.26753e+07	1.50204e+07	2.04097e+07	22720568
Q9NQI0	Probable ATP-dependent RNA helicase DDX4 OS=Homo sapiens OX=9606 GN=DDX4 PE=1 SV=2	724	79.3	3.72229e+07	1.97669e+07	1.38531e+07	1.15376e+07	1.50662e+07	1.11214e+07
P62424	Large ribosomal subunit protein eL8 OS=Homo sapiens OX=9606 GN=RPL7A PE=1 SV=2	266	30	2.52725e+08	7.04265e+07	8.37619e+07	2.54165e+08	5.19913e+07	5.27652e+07
Q9UKE5	TRAF2 and NCK-interacting protein kinase OS=Homo sapiens OX=9606 GN=TNIK PE=1 SV=1	1360	154.8		3.30141e+06	2.88091e+06		2288708	2.07794e+06
P04899	Guanine nucleotide-binding protein G(i) subunit alpha-2 OS=Homo sapiens OX=9606 GN=GNAI2 PE=1 SV=3	355	40.4	1.07694e+08	2.3906e+07	2.72994e+07	9.40981e+07	1.0476e+07	2.11518e+07
P15924	Desmoplakin OS=Homo sapiens OX=9606 GN=DSP PE=1 SV=3	2871	331.6	1.79822e+06	1.1832e+07	5.79427e+06	2.0995e+07	13116271	1.48658e+07
Q16352	Alpha-internexin OS=Homo sapiens OX=9606 GN=INA PE=1 SV=2	499	55.4	3.79843e+06	1.86599e+06	2.35194e+06	6.57473e+06	8.41547e+06	2962139
P62280	Small ribosomal subunit protein uS17 OS=Homo sapiens OX=9606 GN=RPS11 PE=1 SV=3	158	18.4	259559314	3.57459e+07	3.38059e+07	1.54804e+08	4.82465e+07	41349258
Q9ULV4	Coronin-1C OS=Homo sapiens OX=9606 GN=CORO1C PE=1 SV=1	474	53.2	4.19787e+08	3.43809e+07	4.46758e+07	6.08913e+07	3.6057e+07	3.13432e+07
P53621	Coatomer subunit alpha OS=Homo sapiens OX=9606 GN=COPA PE=1 SV=2	1224	138.3	3.20509e+07	1.38165e+07	1.70261e+07	1.55672e+07	9.27472e+06	7.4405e+06
P29536	Leiomodin-1 OS=Homo sapiens OX=9606 GN=LMOD1 PE=1 SV=3	600	67	1.78539e+08	1.84675e+07	9.82752e+06	1.9687e+08	1.06389e+07	1.06451e+07
Q9NZR1	Tropomodulin-2 OS=Homo sapiens OX=9606 GN=TMOD2 PE=1 SV=1	351	39.6	2.234e+08	6.17051e+07	6.59044e+07	1.16831e+08	3.62591e+07	3.74734e+07
O95816	BAG family molecular chaperone regulator 2 OS=Homo sapiens OX=9606 GN=BAG2 PE=1 SV=1	211	23.8	1.47452e+08	8.13864e+07	7.51223e+07	9.38293e+07	6.99496e+07	5.72937e+07
Q96I24	Far upstream element-binding protein 3 OS=Homo sapiens OX=9606 GN=FUBP3 PE=1 SV=2	572	61.6	3.3045e+07	1.86179e+07	2.06152e+07	1.90852e+07	1.09682e+07	1.92367e+07
P16615	Sarcoplasmic/endoplasmic reticulum calcium ATPase 2 OS=Homo sapiens OX=9606 GN=ATP2A2 PE=1 SV=1	1042	114.7	4.11926e+07	3.23792e+07	3.23089e+07	2.12415e+07	1.99418e+07	1.89092e+07
P08727	Keratin, type I cytoskeletal 19 OS=Homo sapiens OX=9606 GN=KRT19 PE=1 SV=4	400	44.1		1.00236e+07	1.0027e+07		2.62114e+07	1.18553e+07
Q9UQ03	Coronin-2B OS=Homo sapiens OX=9606 GN=CORO2B PE=1 SV=4	480	54.9	4.81897e+07	5.34591e+07	3.43876e+07	50954473	3.77348e+07	3.03574e+07
P48668	Keratin, type II cytoskeletal 6C OS=Homo sapiens OX=9606 GN=KRT6C PE=1 SV=3	564	60	8.54773e+06	539994		16767369
O60336	Mitogen-activated protein kinase-binding protein 1 OS=Homo sapiens OX=9606 GN=MAPKBP1 PE=1 SV=4	1514	163.7	3.11462e+07	4.60498e+07	3.55959e+07	1.91666e+07	3.0114e+07	2.22566e+07
Q00325	Solute carrier family 25 member 3 OS=Homo sapiens OX=9606 GN=SLC25A3 PE=1 SV=2	362	40.1	7.05891e+07	9.01869e+07	7.5062e+07	4.83409e+07	6.07341e+07	4.62123e+07
Q6WCQ1	Myosin phosphatase Rho-interacting protein OS=Homo sapiens OX=9606 GN=MPRIP PE=1 SV=3	1025	116.5	2.15423e+07	1.33144e+07	1.21712e+07	2.16381e+07	11811184	1.81649e+07
P04217	Alpha-1B-glycoprotein OS=Homo sapiens OX=9606 GN=A1BG PE=1 SV=4	495	54.2	1.38526e+08	3.07069e+07	3.79555e+07	7.47543e+07	2.04955e+07	1.54394e+07
P49916	DNA ligase 3 OS=Homo sapiens OX=9606 GN=LIG3 PE=1 SV=2	1009	112.8	2.06284e+07	1.94847e+07	3.02952e+07	3.36975e+07	1.58288e+07	1.68463e+07
Q9BUP0	EF-hand domain-containing protein D1 OS=Homo sapiens OX=9606 GN=EFHD1 PE=1 SV=1	239	26.9	2.34374e+06	1.60929e+07	2.22094e+07	1.32488e+06	1.11171e+06	8.62745e+06
P98095	Fibulin-2 OS=Homo sapiens OX=9606 GN=FBLN2 PE=1 SV=2	1184	126.5	9.62561e+07	4.69436e+07	3.46146e+07	4.69306e+07	3.65818e+07	3.22282e+07
P05783	Keratin, type I cytoskeletal 18 OS=Homo sapiens OX=9606 GN=KRT18 PE=1 SV=2	430	48	2039978	4.11277e+07	3.70559e+07	2.66506e+06	5.01978e+07	5.15557e+07
P62873	Guanine nucleotide-binding protein G(I)/G(S)/G(T) subunit beta-1 OS=Homo sapiens OX=9606 GN=GNB1 PE=1 SV=3	340	37.4	2.33607e+08	6.78422e+07	7.28659e+07	2.73643e+08	7.93762e+07	5.98544e+07
P63104	14-3-3 protein zeta/delta OS=Homo sapiens OX=9606 GN=YWHAZ PE=1 SV=1	245	27.7	198795339	64274754	6.21074e+07	6.59198e+07	5.6977e+07	5.2807e+07
Q5K4L6	Long-chain fatty acid transport protein 3 OS=Homo sapiens OX=9606 GN=SLC27A3 PE=1 SV=4	683	73.5	8.4403e+06	1.09435e+07	1.9332e+07	1.48226e+06	1.42538e+07	7.71155e+06
P0DJD1	RANBP2-like and GRIP domain-containing protein 2 OS=Homo sapiens OX=9606 GN=RGPD2 PE=2 SV=1	1756	197.2		2.91393e+06	1.99724e+06
P04259	Keratin, type II cytoskeletal 6B OS=Homo sapiens OX=9606 GN=KRT6B PE=1 SV=5	564	60				2.30823e+06	597394
Q8WUM4	Programmed cell death 6-interacting protein OS=Homo sapiens OX=9606 GN=PDCD6IP PE=1 SV=1	868	96	3.56683e+07	2.37781e+07	3.01382e+07	1.21924e+07	2.60887e+07	1.79933e+07
Q8IX01	SURP and G-patch domain-containing protein 2 OS=Homo sapiens OX=9606 GN=SUGP2 PE=1 SV=2	1082	120.1	2.20499e+07	2.02251e+07	1.44147e+07	9.42312e+06	1.28456e+07	8.86856e+06
Q9UNF1	Melanoma-associated antigen D2 OS=Homo sapiens OX=9606 GN=MAGED2 PE=1 SV=2	606	64.9	2.35286e+07	4.61533e+06	5.35406e+06	1.32602e+07	7.12398e+06	6.50921e+06
P30101	Protein disulfide-isomerase A3 OS=Homo sapiens OX=9606 GN=PDIA3 PE=1 SV=4	505	56.7	9.04694e+07	1.38188e+07	1.05398e+07	2.39027e+07	9.22911e+06	6.96437e+06
P62081	Small ribosomal subunit protein eS7 OS=Homo sapiens OX=9606 GN=RPS7 PE=1 SV=1	194	22.1	3.53193e+07	1.00527e+07	1.10794e+07	9.44813e+07	6.96881e+06	3.40386e+06
P53007	Tricarboxylate transport protein, mitochondrial OS=Homo sapiens OX=9606 GN=SLC25A1 PE=1 SV=2	311	34	5.61237e+07	3.70854e+07	3.5369e+07	27632309	4.20701e+07	2.32281e+07
P46777	Large ribosomal subunit protein uL18 OS=Homo sapiens OX=9606 GN=RPL5 PE=1 SV=3	297	34.3	5.25343e+09	2.77886e+09	3.13941e+09	3.57532e+09	2.42538e+09	2.07999e+09
Q9Y4P3	Transducin beta-like protein 2 OS=Homo sapiens OX=9606 GN=TBL2 PE=1 SV=1	447	49.8	42330444	3.35805e+07	22138264	3.46393e+07	2.02998e+07	1.03247e+07
P07814	Bifunctional glutamate/proline--tRNA ligase OS=Homo sapiens OX=9606 GN=EPRS1 PE=1 SV=5	1512	170.5	1.19285e+07	1.28714e+07	1.46704e+07	1.68615e+07	1.46431e+07	5.59222e+06
P51116	RNA-binding protein FXR2 OS=Homo sapiens OX=9606 GN=FXR2 PE=1 SV=2	673	74.2	6.59338e+07	6.95326e+06	2.24168e+07	5.43795e+07	1.28896e+07	5.87627e+06
P16157	Ankyrin-1 OS=Homo sapiens OX=9606 GN=ANK1 PE=1 SV=3	1881	206.1	2.83362e+07	1.69209e+07	2.26301e+07	1.01845e+07	1.3333e+07	1.05104e+07
Q96L21	Ribosomal protein uL16-like OS=Homo sapiens OX=9606 GN=RPL10L PE=1 SV=3	214	24.5	5930037	12806649	1.45541e+07	1.2312e+07	6.43986e+06	5.08475e+06
Q14315	Filamin-C OS=Homo sapiens OX=9606 GN=FLNC PE=1 SV=3	2725	290.8	4.33893e+06	1.08396e+07	8.43858e+06	8.65376e+06	1.14435e+07	9.24722e+06
P98160	Basement membrane-specific heparan sulfate proteoglycan core protein OS=Homo sapiens OX=9606 GN=HSPG2 PE=1 SV=4	4391	468.5	4.30665e+06	1.12681e+07	9480580	5.51285e+06	5.37621e+06	8.12967e+06
Q9Y265	RuvB-like 1 OS=Homo sapiens OX=9606 GN=RUVBL1 PE=1 SV=1	456	50.2	1.25279e+08	4.08084e+07	5.31397e+07	1.07346e+07	1.61625e+07	1.56837e+07
Q15019	Septin-2 OS=Homo sapiens OX=9606 GN=SEPTIN2 PE=1 SV=1	361	41.5	5.50734e+06	5.31434e+07	4.77665e+07	2.16874e+07	2.33411e+07	2.07705e+07
P40227	T-complex protein 1 subunit zeta OS=Homo sapiens OX=9606 GN=CCT6A PE=1 SV=3	531	58	7.20737e+07	1.30134e+07	1.89865e+07	2.06037e+07	1.25653e+07	8.24644e+06
O00160	Unconventional myosin-If OS=Homo sapiens OX=9606 GN=MYO1F PE=1 SV=3	1098	124.8	2.029e+07	1.35389e+07	1.42447e+07	2.89566e+07	1.28454e+07	1.12287e+07
P62906	Large ribosomal subunit protein uL1 OS=Homo sapiens OX=9606 GN=RPL10A PE=1 SV=2	217	24.8	2.15728e+08	8.53448e+07	8.68174e+07	3.17494e+08	4.06759e+07	4.14433e+07
P27694	Replication protein A 70 kDa DNA-binding subunit OS=Homo sapiens OX=9606 GN=RPA1 PE=1 SV=2	616	68.1	1.11557e+07	1.28622e+07	2.51592e+07	72919012	1.19447e+07	17143376
Q14974	Importin subunit beta-1 OS=Homo sapiens OX=9606 GN=KPNB1 PE=1 SV=2	876	97.1	1.20118e+08	5.87989e+07	5.64183e+07	2.4126e+07	9.86441e+06	7.75489e+06
P38646	Stress-70 protein, mitochondrial OS=Homo sapiens OX=9606 GN=HSPA9 PE=1 SV=2	679	73.6	4.3523e+07	2.16539e+07	3.17548e+07	1.71096e+07	2.92341e+07	3.00038e+07
Q9NZN4	EH domain-containing protein 2 OS=Homo sapiens OX=9606 GN=EHD2 PE=1 SV=2	543	61.1	3.10109e+07	1.01494e+07	9.5883e+06	1.39801e+07	6.12476e+06	4.70909e+06
O95470	Sphingosine-1-phosphate lyase 1 OS=Homo sapiens OX=9606 GN=SGPL1 PE=1 SV=3	568	63.5	2.26925e+07	2.66156e+07	31806020	1.29966e+07	2.44988e+07	1.77406e+07
P15311	Ezrin OS=Homo sapiens OX=9606 GN=EZR PE=1 SV=4	586	69.4	42744206	1.88324e+07	1.23153e+07	3.25114e+07	1.34687e+07	1.47725e+07
Q15392	Delta(24)-sterol reductase OS=Homo sapiens OX=9606 GN=DHCR24 PE=1 SV=2	516	60.1	3.07246e+07	3.48851e+07	3.07943e+07	1.71165e+07	37270046	2.96503e+07
P61313	Large ribosomal subunit protein eL15 OS=Homo sapiens OX=9606 GN=RPL15 PE=1 SV=2	204	24.1	4.262e+08	1.34099e+08	1.53796e+08	3.80245e+08	5.11689e+07	7.27087e+07
O14639	Actin-binding LIM protein 1 OS=Homo sapiens OX=9606 GN=ABLIM1 PE=1 SV=3	778	87.6	9.45455e+07	1.32344e+07	8.28016e+06	5.89532e+07	5.3595e+06	6.18114e+06
Q5JRA6	Transport and Golgi organization protein 1 homolog OS=Homo sapiens OX=9606 GN=MIA3 PE=1 SV=1	1907	213.6	1.50533e+06	2.33845e+07	2.97085e+07	600902	1.24768e+07	1.19922e+07
O94905	Erlin-2 OS=Homo sapiens OX=9606 GN=ERLIN2 PE=1 SV=1	339	37.8	4.62436e+07	4.49492e+07	4.37285e+07	1.22199e+07	2.99868e+07	2.90873e+07
Q5T4S7	E3 ubiquitin-protein ligase UBR4 OS=Homo sapiens OX=9606 GN=UBR4 PE=1 SV=1	5183	573.5	2.42705e+07	2.25744e+07	2.02023e+07	2.31382e+07	1.24499e+07	1.04707e+07
Q93009	Ubiquitin carboxyl-terminal hydrolase 7 OS=Homo sapiens OX=9606 GN=USP7 PE=1 SV=2	1102	128.2	2.39875e+07	3.13313e+06	4.50291e+06	1.00198e+07	4.49266e+06	2.56524e+06
P62879	Guanine nucleotide-binding protein G(I)/G(S)/G(T) subunit beta-2 OS=Homo sapiens OX=9606 GN=GNB2 PE=1 SV=3	340	37.3	7.38569e+07	2.00645e+07	1.87785e+07	4.07088e+07	7.2909e+06	9.99633e+06
P08263	Glutathione S-transferase A1 OS=Homo sapiens OX=9606 GN=GSTA1 PE=1 SV=3	222	25.6	252205224	3.54783e+07	45455367	6.78015e+07	4.16862e+07	2.55114e+07
P48643	T-complex protein 1 subunit epsilon OS=Homo sapiens OX=9606 GN=CCT5 PE=1 SV=1	541	59.6	5.29576e+07	1.55622e+07	1.56815e+07	3.37251e+07	1.67493e+07	9.99975e+06
P12814	Alpha-actinin-1 OS=Homo sapiens OX=9606 GN=ACTN1 PE=1 SV=2	892	103	4.1198e+06	6834.09	1221964		1.40767e+06	1.05976e+06
P17858	ATP-dependent 6-phosphofructokinase, liver type OS=Homo sapiens OX=9606 GN=PFKL PE=1 SV=6	780	85	3.21398e+07	1.42391e+07	2.34182e+07	1.16171e+07	9.23697e+06	1.39608e+07
O43707	Alpha-actinin-4 OS=Homo sapiens OX=9606 GN=ACTN4 PE=1 SV=2	911	104.8	3.13684e+07	1.36068e+07	12161745	1.27179e+07	1.93519e+07	1.33283e+07
Q9Y3E7	Charged multivesicular body protein 3 OS=Homo sapiens OX=9606 GN=CHMP3 PE=1 SV=3	222	25.1	4.38116e+07	5.39913e+07	59164539	6.00097e+07	7.54699e+07	6.81006e+07
P14866	Heterogeneous nuclear ribonucleoprotein L OS=Homo sapiens OX=9606 GN=HNRNPL PE=1 SV=2	589	64.1	3.42994e+07	3.71273e+07	3.27494e+07	12160988	1.4717e+07	1.88469e+07
Q9Y6C2	EMILIN-1 OS=Homo sapiens OX=9606 GN=EMILIN1 PE=1 SV=3	1016	106.6	9.55269e+06	5.94226e+07	4.76118e+07	1.20773e+07	4.45097e+07	2.51382e+07
P19022	Cadherin-2 OS=Homo sapiens OX=9606 GN=CDH2 PE=1 SV=4	906	99.7	3.21423e+07	3.909e+07	3.24885e+07	1.90438e+07	4.829e+07	3.83973e+07
P50402	Emerin OS=Homo sapiens OX=9606 GN=EMD PE=1 SV=1	254	29	3.87333e+07	1.54678e+08	1.57361e+08	92560680	1.25274e+08	102942497
P05108	Cholesterol side-chain cleavage enzyme, mitochondrial OS=Homo sapiens OX=9606 GN=CYP11A1 PE=1 SV=2	521	60.1	1.44038e+07	2.36496e+07	2.10044e+07	1.41935e+07	2.92881e+07	1.36191e+07
P67809	Y-box-binding protein 1 OS=Homo sapiens OX=9606 GN=YBX1 PE=1 SV=3	324	35.9	5.37874e+07	1.24783e+07	1.67278e+07	4.24225e+07	1.05481e+07	4.88335e+06
P10644	cAMP-dependent protein kinase type I-alpha regulatory subunit OS=Homo sapiens OX=9606 GN=PRKAR1A PE=1 SV=1	381	43	9.47021e+07	2.98164e+07	3.64034e+07	4.21628e+07	2.69807e+07	2.14453e+07
Q96QV6	Histone H2A type 1-A OS=Homo sapiens OX=9606 GN=H2AC1 PE=1 SV=3	131	14.2	1.30029e+07	5.04121e+07	8.3571e+07	4.33032e+06	2.27395e+07	2.41468e+07
P46782	Small ribosomal subunit protein uS7 OS=Homo sapiens OX=9606 GN=RPS5 PE=1 SV=4	204	22.9	1.00103e+07	1.01879e+08	77656728	6.27101e+07	8.22616e+07	6.90593e+07
Q9UQN3	Charged multivesicular body protein 2b OS=Homo sapiens OX=9606 GN=CHMP2B PE=1 SV=1	213	23.9	80352895	9.60336e+07	6.97976e+07	79536007	6.61848e+07	6.32367e+07
Q7L2E3	ATP-dependent RNA helicase DHX30 OS=Homo sapiens OX=9606 GN=DHX30 PE=1 SV=1	1194	133.9	1.54124e+07	1.36474e+07	1.1143e+07	1.46196e+07	3.18863e+06	6.05532e+06
P35658	Nuclear pore complex protein Nup214 OS=Homo sapiens OX=9606 GN=NUP214 PE=1 SV=2	2090	213.5	2.30582e+08	7.77169e+07	6.93944e+07	6.0008e+06	1.74169e+07	1.46712e+07
Q6ZNB6	NF-X1-type zinc finger protein NFXL1 OS=Homo sapiens OX=9606 GN=NFXL1 PE=1 SV=2	911	101.3	2.15388e+07	2.0901e+07	2.00389e+07	5.36611e+06	2.31904e+07	1.39714e+07
P55084	Trifunctional enzyme subunit beta, mitochondrial OS=Homo sapiens OX=9606 GN=HADHB PE=1 SV=3	474	51.3	1.0257e+08	2.7544e+07	27487719	3.89566e+07	2.16383e+07	1.93144e+07
P49368	T-complex protein 1 subunit gamma OS=Homo sapiens OX=9606 GN=CCT3 PE=1 SV=4	545	60.5	4.07187e+09	2.22062e+09	1.98126e+09	6.63297e+09	3.61477e+09	1.25409e+09
P59998	Actin-related protein 2/3 complex subunit 4 OS=Homo sapiens OX=9606 GN=ARPC4 PE=1 SV=3	168	19.7	2.94597e+08	4.34917e+07	3.98578e+07	2.26388e+08	7.53076e+07	4.71875e+07
Q14677	Clathrin interactor 1 OS=Homo sapiens OX=9606 GN=CLINT1 PE=1 SV=1	625	68.2	9.36903e+07	1.29304e+07	6.43255e+06	5.63838e+07	6.55044e+06	9.9233e+06
P61962	DDB1- and CUL4-associated factor 7 OS=Homo sapiens OX=9606 GN=DCAF7 PE=1 SV=1	342	38.9	4.67019e+07	6.36672e+07	6.73736e+07	2.85327e+07	4.39424e+07	2.59603e+07
P61163	Alpha-centractin OS=Homo sapiens OX=9606 GN=ACTR1A PE=1 SV=1	376	42.6	1.14298e+08	3.23372e+07	26310500	2.95754e+07	3.21367e+07	2.72667e+07
P19784	Casein kinase II subunit alpha' OS=Homo sapiens OX=9606 GN=CSNK2A2 PE=1 SV=1	350	41.2	2.25527e+07	1.23834e+07	15112135	1.10447e+07	1.40803e+07	1.16674e+07
Q9UKF6	Cleavage and polyadenylation specificity factor subunit 3 OS=Homo sapiens OX=9606 GN=CPSF3 PE=1 SV=1	684	77.4	4.31474e+07	9004498	7.56189e+06	8.97469e+06	4.03349e+06	7.41055e+06
Q96EY1	DnaJ homolog subfamily A member 3, mitochondrial OS=Homo sapiens OX=9606 GN=DNAJA3 PE=1 SV=2	480	52.5	2.05234e+07	1.83898e+07	1.70186e+07	1.14556e+06	7.02413e+06	5.90934e+06
P07585	Decorin OS=Homo sapiens OX=9606 GN=DCN PE=1 SV=1	359	39.7	5.0941e+07	160369852	1.82281e+08	3.11907e+07	1.08944e+08	1.04878e+08
P40939	Trifunctional enzyme subunit alpha, mitochondrial OS=Homo sapiens OX=9606 GN=HADHA PE=1 SV=2	763	82.9	3.29652e+07	4.80029e+06	1.52685e+07	2.1997e+07	1.18025e+07	1.07981e+07
O15523	ATP-dependent RNA helicase DDX3Y OS=Homo sapiens OX=9606 GN=DDX3Y PE=1 SV=2	660	73.1	1.12706e+07	1.52072e+07	1.48852e+07	3.70896e+06	6.56193e+06	8.97078e+06
Q92526	T-complex protein 1 subunit zeta-2 OS=Homo sapiens OX=9606 GN=CCT6B PE=1 SV=5	530	57.8	34983594	2.21216e+07	1.30428e+07	1.8501e+06	4.97055e+06	6.00667e+06
Q9Y230	RuvB-like 2 OS=Homo sapiens OX=9606 GN=RUVBL2 PE=1 SV=3	463	51.1	76367436	26663343	2.14776e+07	1.85003e+07	1.67568e+07	1.74187e+07
O15484	Calpain-5 OS=Homo sapiens OX=9606 GN=CAPN5 PE=1 SV=2	640	73.1	3.28619e+07	2.38921e+07	1.65778e+07	1.84588e+07	5336741	8.74598e+06
Q9NSY1	BMP-2-inducible protein kinase OS=Homo sapiens OX=9606 GN=BMP2K PE=1 SV=2	1161	129.1	8.98233e+07	9.39372e+06	3.15897e+06	5.63709e+07	2.29794e+06	2.13688e+06
Q00839	Heterogeneous nuclear ribonucleoprotein U OS=Homo sapiens OX=9606 GN=HNRNPU PE=1 SV=6	825	90.5	8952478	6.05623e+06	1.04703e+07	2.58778e+06	3.54715e+06	5.54505e+06
P61981	14-3-3 protein gamma OS=Homo sapiens OX=9606 GN=YWHAG PE=1 SV=2	247	28.3	85173066	2.93197e+07	2.78063e+07	2.76068e+07	4.06381e+07	1.77461e+07
P14923	Junction plakoglobin OS=Homo sapiens OX=9606 GN=JUP PE=1 SV=3	745	81.7	1.61804e+06	6.1215e+06	3.68572e+06	1.20194e+07	8.75302e+06	4.84372e+06
P33240	Cleavage stimulation factor subunit 2 OS=Homo sapiens OX=9606 GN=CSTF2 PE=1 SV=1	577	60.9		977024	1.52423e+06		242526
P0C0S5	Histone H2A.Z OS=Homo sapiens OX=9606 GN=H2AZ1 PE=1 SV=2	128	13.5	1.47763e+06	3.05843e+07	2.23395e+07	4.35991e+06	3.31784e+07	1.73893e+07
Q86YZ3	Hornerin OS=Homo sapiens OX=9606 GN=HRNR PE=1 SV=2	2850	282.2	4890.24	2.06544e+06	2.62294e+06	3.47599e+07	1.61044e+06	3.73265e+06
P62241	Small ribosomal subunit protein eS8 OS=Homo sapiens OX=9606 GN=RPS8 PE=1 SV=2	208	24.2	1.05517e+08	5.75362e+07	7.36671e+07	1.39221e+08	2.43261e+07	2.51535e+07
P62847	Small ribosomal subunit protein eS24 OS=Homo sapiens OX=9606 GN=RPS24 PE=1 SV=1	133	15.4	6.2192e+07	3.56811e+07	3.24402e+07	2.72938e+07	2.06247e+07	1.44522e+07
P21266	Glutathione S-transferase Mu 3 OS=Homo sapiens OX=9606 GN=GSTM3 PE=1 SV=3	225	26.5	7.99851e+07	1.25661e+07	1.33784e+07	1.0521e+07	9.32706e+06	9.09986e+06
P11532	Dystrophin OS=Homo sapiens OX=9606 GN=DMD PE=1 SV=3	3685	426.5	1.37438e+07	6.0115e+06	5.21213e+06	7.33555e+06	7.0187e+06	5.37272e+06
O43379	WD repeat-containing protein 62 OS=Homo sapiens OX=9606 GN=WDR62 PE=1 SV=4	1518	165.8	22492628	2.2806e+07	4.04242e+07	3.12957e+06	5139321	3.47976e+06
P60891	Ribose-phosphate pyrophosphokinase 1 OS=Homo sapiens OX=9606 GN=PRPS1 PE=1 SV=2	318	34.8	6.2659e+06	1660072
P50990	T-complex protein 1 subunit theta OS=Homo sapiens OX=9606 GN=CCT8 PE=1 SV=4	548	59.6	3.00033e+07	1.95255e+07	1.98154e+07	2.43368e+07	9.01255e+06	1.28964e+07
Q8NBX0	Saccharopine dehydrogenase-like oxidoreductase OS=Homo sapiens OX=9606 GN=SCCPDH PE=1 SV=1	429	47.1	55256280	3.46709e+07	3.83707e+07	3.15637e+07	2.93648e+07	2.41027e+07
P09210	Glutathione S-transferase A2 OS=Homo sapiens OX=9606 GN=GSTA2 PE=1 SV=4	222	25.6	9288213		810101	3396666		331631
P42566	Epidermal growth factor receptor substrate 15 OS=Homo sapiens OX=9606 GN=EPS15 PE=1 SV=2	896	98.6	8.72039e+07	5.67712e+06	3.59824e+06	6.14888e+07	4.43331e+06	896363
P62829	Large ribosomal subunit protein uL14 OS=Homo sapiens OX=9606 GN=RPL23 PE=1 SV=1	140	14.9	5.73902e+07	2.46028e+07	1.76475e+07	2.53406e+07	7.21896e+07	64850408
Q9HCC0	Methylcrotonoyl-CoA carboxylase beta chain, mitochondrial OS=Homo sapiens OX=9606 GN=MCCC2 PE=1 SV=1	563	61.3	8.32143e+06	7.70429e+06	5.72533e+06	2.50141e+06	1.04172e+07	6.91368e+06
Q14103	Heterogeneous nuclear ribonucleoprotein D0 OS=Homo sapiens OX=9606 GN=HNRNPD PE=1 SV=1	355	38.4	3.97031e+07	1.37836e+07	14105764	2.44936e+07	9.74351e+06	6.79336e+06
Q86UP2	Kinectin OS=Homo sapiens OX=9606 GN=KTN1 PE=1 SV=1	1357	156.2	81259928	3.47085e+07	2.73538e+07	8.26707e+07	3.95015e+07	2.87307e+07
Q9Y6I3	Epsin-1 OS=Homo sapiens OX=9606 GN=EPN1 PE=1 SV=2	576	60.3	1.34485e+08	4.99122e+06	1.09832e+07	6.10937e+07	8.71692e+06	1.00313e+07
Q9BRK4	Leucine zipper putative tumor suppressor 2 OS=Homo sapiens OX=9606 GN=LZTS2 PE=1 SV=2	669	72.7	5.12029e+06	1.64659e+07	2.33639e+07	1.10454e+06	2.5435e+07	1.81145e+07
P33897	ATP-binding cassette sub-family D member 1 OS=Homo sapiens OX=9606 GN=ABCD1 PE=1 SV=2	745	82.9	1.47058e+07	2.01105e+07	1.68962e+07	1.10119e+07	1.42156e+07	1.32493e+07
Q96JN2	Coiled-coil domain-containing protein 136 OS=Homo sapiens OX=9606 GN=CCDC136 PE=1 SV=3	1154	134	3.26302e+06		1.34854e+06	1.18425e+07	4282750	6.18279e+06
P04792	Heat shock protein beta-1 OS=Homo sapiens OX=9606 GN=HSPB1 PE=1 SV=2	205	22.8	1.40945e+08	1.03049e+08	9.06243e+07	4.54635e+07	7.74837e+07	7.81257e+07
P62917	Large ribosomal subunit protein uL2 OS=Homo sapiens OX=9606 GN=RPL8 PE=1 SV=2	257	28	1.86576e+08	2.81478e+07	2.30856e+07	134445880	1.42521e+07	2.77401e+07
P35241	Radixin OS=Homo sapiens OX=9606 GN=RDX PE=1 SV=1	583	68.5				2.19906e+06	2.89366e+06
Q9UPN4	Centrosomal protein of 131 kDa OS=Homo sapiens OX=9606 GN=CEP131 PE=1 SV=3	1083	122.1	3.03987e+06	5.33923e+07	6.79271e+06	2.23264e+08	6.42459e+07	4.72688e+07
B2RTY4	Unconventional myosin-IXa OS=Homo sapiens OX=9606 GN=MYO9A PE=1 SV=2	2548	292.5	5.08626e+06	1.4151e+07	1.05997e+07	1.1701e+07	1.13934e+07	8.11735e+06
Q6R327	Rapamycin-insensitive companion of mTOR OS=Homo sapiens OX=9606 GN=RICTOR PE=1 SV=1	1708	192.1	1.51184e+07	9.17725e+06	6.35303e+06	8.44573e+06	4.81238e+06	2.37295e+06
P27348	14-3-3 protein theta OS=Homo sapiens OX=9606 GN=YWHAQ PE=1 SV=1	245	27.7	3.22285e+07	7.57977e+06	8.75991e+06	1.03976e+07	2.19419e+07	2.87262e+07
Q8NCM8	Cytoplasmic dynein 2 heavy chain 1 OS=Homo sapiens OX=9606 GN=DYNC2H1 PE=1 SV=4	4307	492.3	6.73805e+06	5.33633e+06	4.26073e+06	3.4822e+06	2.59019e+06	1.6862e+06
Q9NZ32	Actin-related protein 10 OS=Homo sapiens OX=9606 GN=ACTR10 PE=1 SV=1	417	46.3	8.51452e+07	3.1622e+07	3.13253e+07	7.24212e+07	4.35523e+07	3.69904e+07
Q05682	Caldesmon OS=Homo sapiens OX=9606 GN=CALD1 PE=1 SV=3	793	93.2	2.22068e+07	7.39325e+06	5966198	3.88029e+07	2.40892e+06	5.55248e+06
P43243	Matrin-3 OS=Homo sapiens OX=9606 GN=MATR3 PE=1 SV=2	847	94.6	1.92223e+07	13857070	1.31272e+07	1.07053e+07	1.24547e+07	6.60758e+06
O94964	Microtubule cross-linking factor 2 OS=Homo sapiens OX=9606 GN=MTCL2 PE=1 SV=3	1661	183.7	6.9234e+06	4.76456e+06	4.52036e+06	2.091e+06	3.85157e+06	4.25291e+06
P36542	ATP synthase subunit gamma, mitochondrial OS=Homo sapiens OX=9606 GN=ATP5F1C PE=1 SV=1	298	33	7.43084e+07	2.85088e+07	2.74016e+07	4.54091e+07	2.00866e+07	2.03828e+07
Q8N1F7	Nuclear pore complex protein Nup93 OS=Homo sapiens OX=9606 GN=NUP93 PE=1 SV=2	819	93.4	1.86744e+07	6.12018e+07	5.11989e+07	5.05861e+06	5.68035e+06	8.07972e+06
P01780	Immunoglobulin heavy variable 3-7 OS=Homo sapiens OX=9606 GN=IGHV3-7 PE=1 SV=2	117	12.9	5430016	1.0856e+07	7.05892e+06	2.78084e+07	2.83509e+07	7.07567e+06
P26038	Moesin OS=Homo sapiens OX=9606 GN=MSN PE=1 SV=3	577	67.8		39861952	37877028		21732538	21248170
P02452	Collagen alpha-1(I) chain OS=Homo sapiens OX=9606 GN=COL1A1 PE=1 SV=6	1464	138.8	6.56549e+06	1.16599e+08	1.06344e+08	1.21937e+07	1.00022e+08	6.12304e+07
Q9NP79	Vacuolar protein sorting-associated protein VTA1 homolog OS=Homo sapiens OX=9606 GN=VTA1 PE=1 SV=1	307	33.9	34331122	2.53285e+07	2.88648e+07	2.24276e+07	1.83975e+07	2.02808e+07
Q96AY4	Tetratricopeptide repeat protein 28 OS=Homo sapiens OX=9606 GN=TTC28 PE=1 SV=4	2481	270.7	2.04854e+07	5.11771e+06	3.02858e+06	579652	8.70845e+06	6.31369e+06
P0DOX2	Immunoglobulin alpha-2 heavy chain OS=Homo sapiens OX=9606 PE=1 SV=2	455	48.9	1.2499e+08	56064660	4.52649e+07	1.46353e+08	1.94472e+08	1.16169e+08
P02746	Complement C1q subcomponent subunit B OS=Homo sapiens OX=9606 GN=C1QB PE=1 SV=3	253	26.7	6.63105e+07	28244780	39017988	6.53246e+06	3.08704e+07	4.29494e+07
P22087	rRNA 2'-O-methyltransferase fibrillarin OS=Homo sapiens OX=9606 GN=FBL PE=1 SV=2	321	33.8	1.8075e+07	2.21796e+07	3.51743e+07	1.0593e+07	1.86846e+07	12730502
Q9UBU9	Nuclear RNA export factor 1 OS=Homo sapiens OX=9606 GN=NXF1 PE=1 SV=1	619	70.1	5.41168e+08	1.9281e+08	1.65701e+08	1.12635e+07	4.4016e+06	6.96868e+07
Q93100	Phosphorylase b kinase regulatory subunit beta OS=Homo sapiens OX=9606 GN=PHKB PE=1 SV=3	1093	124.8	1.2666e+07	3.5572e+07	3.10857e+07	4.01924e+06	1.28415e+07	1.12606e+07
P62913	Large ribosomal subunit protein uL5 OS=Homo sapiens OX=9606 GN=RPL11 PE=1 SV=2	178	20.2	8.20783e+07	4.02173e+07	2.11262e+07	1.16539e+08	3.14645e+07	3.09206e+07
Q9P1U1	Actin-related protein 3B OS=Homo sapiens OX=9606 GN=ACTR3B PE=2 SV=1	418	47.6	1.38656e+07	4.85208e+06	6.9855e+06	1.09823e+07	5.34798e+06	2.77533e+06
O00567	Nucleolar protein 56 OS=Homo sapiens OX=9606 GN=NOP56 PE=1 SV=4	594	66	2.48907e+07	3.52357e+07	3.22098e+07	1.36408e+07	1.32256e+07	9.09084e+06
P06733	Alpha-enolase OS=Homo sapiens OX=9606 GN=ENO1 PE=1 SV=2	434	47.1	2.72139e+07	2.24106e+06	8485527	1.22484e+07	1.40294e+07	6.39173e+06
Q9Y4B5	Microtubule cross-linking factor 1 OS=Homo sapiens OX=9606 GN=MTCL1 PE=1 SV=5	1905	209.4	5.64381e+06	7.30609e+06	1.08835e+07	5.95442e+06	6.75573e+06	6.70887e+06
Q99569	Plakophilin-4 OS=Homo sapiens OX=9606 GN=PKP4 PE=1 SV=2	1192	131.8	5.28609e+06	1.22988e+07	1.46174e+07	1.32444e+06	1.45819e+07	1.1335e+07
Q9UI38	Probable threonine protease PRSS50 OS=Homo sapiens OX=9606 GN=PRSS50 PE=1 SV=1	385	43.1	9.633e+07	2.52957e+07	1.30104e+07	8.57045e+07	2.78044e+07	9.40041e+06
P36957	Dihydrolipoyllysine-residue succinyltransferase component of 2-oxoglutarate dehydrogenase complex, mitochondrial OS=Homo sapiens OX=9606 GN=DLST PE=1 SV=4	453	48.7	6.07964e+07	1.46991e+07	1.03518e+07	5.33943e+07	2.2213e+07	1.08767e+07
Q96PK6	RNA-binding protein 14 OS=Homo sapiens OX=9606 GN=RBM14 PE=1 SV=2	669	69.4	4.12352e+09	1.39668e+09	1.38592e+09	3.29894e+09	1.05347e+09	7.74788e+08
O43390	Heterogeneous nuclear ribonucleoprotein R OS=Homo sapiens OX=9606 GN=HNRNPR PE=1 SV=1	633	70.9	3.05595e+07	19426177	1.63211e+07	1.32518e+07	6.08596e+06	6.89658e+06
Q02218	2-oxoglutarate dehydrogenase complex component E1 OS=Homo sapiens OX=9606 GN=OGDH PE=1 SV=3	1023	115.9	7.87613e+07	5.01626e+06	1.02516e+07	2.64263e+07	1.34704e+06	3.604e+06
O75569	Interferon-inducible double-stranded RNA-dependent protein kinase activator A OS=Homo sapiens OX=9606 GN=PRKRA PE=1 SV=1	313	34.4	4.68723e+07	1.35607e+07	1.56267e+07	2.01778e+07	1.19893e+07	6.64968e+06
Q8NC56	LEM domain-containing protein 2 OS=Homo sapiens OX=9606 GN=LEMD2 PE=1 SV=1	503	56.9	19001552	3.80797e+07	4.13967e+07	2.0685e+07	4.80196e+07	3.92224e+07
P33176	Kinesin-1 heavy chain OS=Homo sapiens OX=9606 GN=KIF5B PE=1 SV=1	963	109.6	14135812	6.92204e+06	7.80701e+06	4624881	8.76536e+06	7.0446e+06
P20700	Lamin-B1 OS=Homo sapiens OX=9606 GN=LMNB1 PE=1 SV=2	586	66.4	15056279	1.67951e+07	1.74202e+07	12941136	1.37179e+07	1.63238e+07
O14908	PDZ domain-containing protein GIPC1 OS=Homo sapiens OX=9606 GN=GIPC1 PE=1 SV=2	333	36	4.02099e+07	5.52445e+07	5.7318e+07	5.59395e+07	3.76456e+07	2.4682e+07
Q9UGI8	Testin OS=Homo sapiens OX=9606 GN=TES PE=1 SV=1	421	48	1.84334e+07	1.40639e+07	1.32166e+07	7.97743e+06	1.17976e+07	9.39021e+06
P13987	CD59 glycoprotein OS=Homo sapiens OX=9606 GN=CD59 PE=1 SV=1	128	14.2	3.23364e+08	138448302	1.40169e+08	3.35089e+08	141020752	1.12141e+08
Q9UHD8	Septin-9 OS=Homo sapiens OX=9606 GN=SEPTIN9 PE=1 SV=2	586	65.4	1.80336e+07	1.01435e+07	1.14546e+07	1.03776e+07	5.29294e+06	6.14448e+06
P08133	Annexin A6 OS=Homo sapiens OX=9606 GN=ANXA6 PE=1 SV=3	673	75.8	1.1181e+07	5.51517e+06	1.30224e+06	4.18443e+06	2.32557e+06	945004
Q04837	Single-stranded DNA-binding protein, mitochondrial OS=Homo sapiens OX=9606 GN=SSBP1 PE=1 SV=1	148	17.2	5.32868e+07	6.4684e+07	6.20746e+07	1.35459e+08	4.91028e+07	4.92968e+07
Q13939	Calicin OS=Homo sapiens OX=9606 GN=CCIN PE=1 SV=3	588	66.5	2.84987e+07	4.29655e+07	3.11349e+07	8.37972e+06	3.17661e+07	2.7286e+07
O75155	Cullin-associated NEDD8-dissociated protein 2 OS=Homo sapiens OX=9606 GN=CAND2 PE=1 SV=3	1236	135.2	2.57427e+07	1.60932e+07	25177056	6.05057e+06	1.23696e+07	7.19721e+06
Q9HBG6	Intraflagellar transport protein 122 homolog OS=Homo sapiens OX=9606 GN=IFT122 PE=1 SV=2	1241	141.7	2.20971e+07	6.7504e+06	6.07525e+06	7.59714e+06	7.15166e+06	2.61088e+06
P61254	Large ribosomal subunit protein uL24 OS=Homo sapiens OX=9606 GN=RPL26 PE=1 SV=1	145	17.2					1.95698e+06	2.08024e+06
Q9HD42	Charged multivesicular body protein 1a OS=Homo sapiens OX=9606 GN=CHMP1A PE=1 SV=1	196	21.7	65655632	1.84739e+08	186322657	132900536	1.65431e+08	9.24346e+07
P07864	L-lactate dehydrogenase C chain OS=Homo sapiens OX=9606 GN=LDHC PE=1 SV=4	332	36.3	7.35643e+07	2.87598e+07	2.73622e+07	2.58661e+07	1.29378e+07	7.29125e+06
O00571	ATP-dependent RNA helicase DDX3X OS=Homo sapiens OX=9606 GN=DDX3X PE=1 SV=3	662	73.2	237794				152739	62969.8
P00338	L-lactate dehydrogenase A chain OS=Homo sapiens OX=9606 GN=LDHA PE=1 SV=2	332	36.7	59538549	3.90961e+07	3.32913e+07	2.37706e+07	31400866	3.39976e+07
P78371	T-complex protein 1 subunit beta OS=Homo sapiens OX=9606 GN=CCT2 PE=1 SV=4	535	57.5	1.43868e+07	1.25625e+07	2.18484e+07	1.49868e+07	1.62062e+07	1.09345e+07
P63167	Dynein light chain 1, cytoplasmic OS=Homo sapiens OX=9606 GN=DYNLL1 PE=1 SV=1	89	10.4	6.61588e+07	62115559	5.47749e+07	4.43536e+07	2.93798e+07	2.74164e+07
Q9NZZ3	Charged multivesicular body protein 5 OS=Homo sapiens OX=9606 GN=CHMP5 PE=1 SV=1	219	24.6	3.12798e+07	3.87366e+07	3.84735e+07	6.57064e+07	3.04817e+07	3.33301e+07
P46459	Vesicle-fusing ATPase OS=Homo sapiens OX=9606 GN=NSF PE=1 SV=3	744	82.5	2.59865e+07	1.34982e+07	6.9493e+06	8.39465e+06	7795823	6.79432e+06
P50542	Peroxisomal targeting signal 1 receptor OS=Homo sapiens OX=9606 GN=PEX5 PE=1 SV=3	639	70.8	1.49625e+07	2.47148e+07	2.34289e+07	2.0908e+07	1.61951e+07	1.91589e+07
P36969	Phospholipid hydroperoxide glutathione peroxidase GPX4 OS=Homo sapiens OX=9606 GN=GPX4 PE=1 SV=3	197	22.2	5.05518e+07	8.34575e+06	9.15445e+06	3.04619e+06	5.79211e+06	1.32162e+07
P16989	Y-box-binding protein 3 OS=Homo sapiens OX=9606 GN=YBX3 PE=1 SV=4	372	40.1	1.45973e+07	5.03863e+06	8.04704e+06	1.3053e+07	4.85202e+06	6.69558e+06
Q6ZU15	Septin-14 OS=Homo sapiens OX=9606 GN=SEPTIN14 PE=1 SV=2	432	50	2.77469e+07	4.27015e+07	3.64028e+07	1.45561e+08	8.40208e+07	4.42307e+07
Q07955	Serine/arginine-rich splicing factor 1 OS=Homo sapiens OX=9606 GN=SRSF1 PE=1 SV=2	248	27.7	2.84372e+07	2.65842e+07	8.40458e+06	1.28184e+07	1.76406e+07	3.13341e+07
P62277	Small ribosomal subunit protein uS15 OS=Homo sapiens OX=9606 GN=RPS13 PE=1 SV=2	151	17.2	2.50348e+08	2.68953e+07	2.05707e+07	1.17553e+08	2.30674e+07	1.23422e+07
P36956	Sterol regulatory element-binding protein 1 OS=Homo sapiens OX=9606 GN=SREBF1 PE=1 SV=2	1147	121.6	4.40745e+06	1.14966e+07	1.07556e+07	7.85958e+06	4.99029e+06	5.91967e+06
P84243	Histone H3.3 OS=Homo sapiens OX=9606 GN=H3-3A PE=1 SV=2	136	15.3	137004005	3.49085e+08	4.33635e+08	1.51616e+08	2.52205e+08	2.10445e+08
P37108	Signal recognition particle 14 kDa protein OS=Homo sapiens OX=9606 GN=SRP14 PE=1 SV=2	136	14.6	5.14437e+06	4.56442e+07	3.02507e+07	1.82141e+07	3.12733e+07	1.83533e+07
Q9UNX3	Ribosomal protein uL24-like OS=Homo sapiens OX=9606 GN=RPL26L1 PE=1 SV=1	145	17.2	56725677	2.19958e+07	3.81328e+07	7.40424e+07	1.85806e+07	2.70145e+07
P07196	Neurofilament light polypeptide OS=Homo sapiens OX=9606 GN=NEFL PE=1 SV=3	543	61.5	5.05457e+06	6.32195e+06	911298	1.51199e+07	1.65489e+07	9.27972e+06
P01876	Immunoglobulin heavy constant alpha 1 OS=Homo sapiens OX=9606 GN=IGHA1 PE=1 SV=3	398	42.8	68135712	22655419	1.93501e+07	30653886	5.61988e+06	1.04093e+07
P12829	Myosin light chain 4 OS=Homo sapiens OX=9606 GN=MYL4 PE=1 SV=3	197	21.6	9.59565e+07	5.71577e+07	6.09032e+07	9.05946e+07	6.76198e+07	6.1172e+07
P21810	Biglycan OS=Homo sapiens OX=9606 GN=BGN PE=1 SV=2	368	41.6	3.7418e+06	3.24544e+07	2.59821e+07	6.05901e+06	2.36598e+07	2.01529e+07
P31943	Heterogeneous nuclear ribonucleoprotein H OS=Homo sapiens OX=9606 GN=HNRNPH1 PE=1 SV=4	449	49.2	1.98783e+07	15277685	1.41331e+07	1.13593e+07	1.35091e+07	9.38726e+06
O14556	Glyceraldehyde-3-phosphate dehydrogenase, testis-specific OS=Homo sapiens OX=9606 GN=GAPDHS PE=1 SV=2	408	44.5	7.03937e+06	1.62803e+07	8.6041e+06	1.89823e+06	7.42443e+06	3.38854e+06
P39019	Small ribosomal subunit protein eS19 OS=Homo sapiens OX=9606 GN=RPS19 PE=1 SV=2	145	16.1	1.19241e+08	2.02601e+07	1.98689e+07	1.42699e+08	8.02592e+06	8.10891e+06
P60866	Small ribosomal subunit protein uS10 OS=Homo sapiens OX=9606 GN=RPS20 PE=1 SV=1	119	13.4	153993380	9.5242e+07	9.96012e+07	7.27663e+07	6.84416e+07	5.72994e+07
P49458	Signal recognition particle 9 kDa protein OS=Homo sapiens OX=9606 GN=SRP9 PE=1 SV=2	86	10.1	2.64955e+07	7.43071e+07	6.44905e+07	2.60072e+07	5.51389e+07	4.1806e+07
Q9UK85	Dickkopf-like protein 1 OS=Homo sapiens OX=9606 GN=DKKL1 PE=1 SV=1	242	27	4.56819e+06	4.38546e+06	1.80227e+07	2.58881e+06	1.40018e+07	1.50163e+07
P11171	Protein 4.1 OS=Homo sapiens OX=9606 GN=EPB41 PE=1 SV=4	864	97	3.84126e+07	4.11749e+07	3.16372e+07	3.77833e+07	2.82146e+07	2.34289e+07
P31946	14-3-3 protein beta/alpha OS=Homo sapiens OX=9606 GN=YWHAB PE=1 SV=3	246	28.1	4.12673e+06				1.00264e+06	2.55434e+06
Q9Y383	Putative RNA-binding protein Luc7-like 2 OS=Homo sapiens OX=9606 GN=LUC7L2 PE=1 SV=2	392	46.5	8.06878e+06	9.41703e+06	14017798	1.50918e+07	2.12354e+07	6.35501e+06
P00568	Adenylate kinase isoenzyme 1 OS=Homo sapiens OX=9606 GN=AK1 PE=1 SV=3	194	21.6	60629334	1.90813e+07	1.84876e+07	5.36479e+07	3.20029e+07	8.25024e+06
P09543	2',3'-cyclic-nucleotide 3'-phosphodiesterase OS=Homo sapiens OX=9606 GN=CNP PE=1 SV=2	421	47.5	2.92158e+07	2.33283e+07	1.95076e+07	8.27744e+06	8.08599e+06	8.17234e+06
P52597	Heterogeneous nuclear ribonucleoprotein F OS=Homo sapiens OX=9606 GN=HNRNPF PE=1 SV=3	415	45.6	5.06701e+07	1.53128e+07	1.74063e+07	3.16519e+07	1.43998e+07	9.91028e+06
P62937	Peptidyl-prolyl cis-trans isomerase A OS=Homo sapiens OX=9606 GN=PPIA PE=1 SV=2	165	18	3.84454e+07		1360751	9.14923e+06	2.17902e+06
P60174	Triosephosphate isomerase OS=Homo sapiens OX=9606 GN=TPI1 PE=1 SV=4	249	26.7	3.16298e+07	8.09826e+06	5.54257e+06	1.64727e+07	1.72883e+07	1.43599e+07
Q13418	Integrin-linked protein kinase OS=Homo sapiens OX=9606 GN=ILK PE=1 SV=2	452	51.4	1.40172e+07	8.06525e+06	7.5734e+06	3.97073e+06	5.23524e+06	4.46995e+06
P26373	Large ribosomal subunit protein eL13 OS=Homo sapiens OX=9606 GN=RPL13 PE=1 SV=4	211	24.2	2.28803e+08	5.28031e+07	5.20474e+07	1.53355e+08	3.43121e+07	2.86881e+07
O14976	Cyclin-G-associated kinase OS=Homo sapiens OX=9606 GN=GAK PE=1 SV=2	1311	143.1	2.14616e+07	3.76195e+06	2.58469e+06	1.65281e+07	602416	2.26842e+06
Q9BUJ2	Heterogeneous nuclear ribonucleoprotein U-like protein 1 OS=Homo sapiens OX=9606 GN=HNRNPUL1 PE=1 SV=2	856	95.7	3.9488e+07	1.99339e+07	1.96668e+07	2.83514e+07	8.85793e+06	9.46496e+06
Q9BY14	Testis-expressed protein 101 OS=Homo sapiens OX=9606 GN=TEX101 PE=1 SV=2	249	26.6	5.56246e+08	2.25111e+08	2.4753e+08	4.16107e+08	4.02011e+07	1.28237e+08
P22626	Heterogeneous nuclear ribonucleoproteins A2/B1 OS=Homo sapiens OX=9606 GN=HNRNPA2B1 PE=1 SV=2	353	37.4	2.46962e+07	439300	2.91112e+06	1.69674e+07	6.54931e+06	6.67681e+06
Q9NZ01	Very-long-chain enoyl-CoA reductase OS=Homo sapiens OX=9606 GN=TECR PE=1 SV=1	308	36	9.64725e+06	8984030	1.26904e+07	12326111	1.81199e+07	1.01843e+07
P02042	Hemoglobin subunit delta OS=Homo sapiens OX=9606 GN=HBD PE=1 SV=2	147	16	9299177	737192	1.06434e+06	4124436	1595450	731003
Q16695	Histone H3.1t OS=Homo sapiens OX=9606 GN=H3-4 PE=1 SV=3	136	15.5	491731	699770	880395	249418		254885
P17612	cAMP-dependent protein kinase catalytic subunit alpha OS=Homo sapiens OX=9606 GN=PRKACA PE=1 SV=2	351	40.6	1.67087e+07	1.28642e+07	1.41245e+07	1.25684e+07	1.18297e+07	9.91667e+06
Q6PCB7	Long-chain fatty acid transport protein 1 OS=Homo sapiens OX=9606 GN=SLC27A1 PE=1 SV=1	646	71.1	1.0471e+07	6.31355e+06	5.48873e+06	4.56813e+06	9.46807e+06	6.60558e+06
Q01813	ATP-dependent 6-phosphofructokinase, platelet type OS=Homo sapiens OX=9606 GN=PFKP PE=1 SV=2	784	85.5	9.14595e+06	1.11025e+07	1.24689e+07	3.2368e+06	3.90139e+06	5.26479e+06
O15511	Actin-related protein 2/3 complex subunit 5 OS=Homo sapiens OX=9606 GN=ARPC5 PE=1 SV=3	151	16.3	3.02332e+08	4.8838e+07	5.52321e+07	1.48949e+08	5.08973e+07	3.87952e+07
Q17RY6	Lymphocyte antigen 6K OS=Homo sapiens OX=9606 GN=LY6K PE=1 SV=2	165	18.7	2.98196e+07	1.83604e+07	2.11773e+07	4.1433e+07	1.26211e+07	7.52754e+06
Q9UPN3	Microtubule-actin cross-linking factor 1, isoforms 1/2/3/4/5 OS=Homo sapiens OX=9606 GN=MACF1 PE=1 SV=4	7388	837.8	2.36019e+07	8.53399e+06	7528910	9.24584e+06	6.58936e+06	4.71984e+06
P09382	Galectin-1 OS=Homo sapiens OX=9606 GN=LGALS1 PE=1 SV=2	135	14.7	26940057	1.37892e+07	1.53646e+07	2.23375e+07	1.06175e+07	9.94035e+06
Q96SB3	Neurabin-2 OS=Homo sapiens OX=9606 GN=PPP1R9B PE=1 SV=3	817	89.3	45367758	1.52829e+07	1.18584e+07	6.46746e+06	2.43659e+07	2.67619e+07
Q5SW79	Centrosomal protein of 170 kDa OS=Homo sapiens OX=9606 GN=CEP170 PE=1 SV=1	1584	175.2		1.28846e+07	1.18647e+07	1.7732e+06	2.23316e+06	2.53563e+06
Q9UBX5	Fibulin-5 OS=Homo sapiens OX=9606 GN=FBLN5 PE=1 SV=1	448	50.1	1.73054e+07	2.57632e+07	2.15116e+07	2.30383e+07	2.20908e+07	1.56928e+07
P53990	IST1 homolog OS=Homo sapiens OX=9606 GN=IST1 PE=1 SV=1	364	39.7	126122575	47420814	7.60995e+07	7.9874e+07	1.29743e+07	3.02554e+07
Q9Y5S2	Serine/threonine-protein kinase MRCK beta OS=Homo sapiens OX=9606 GN=CDC42BPB PE=1 SV=2	1711	194.2	1.2813e+07	4.53669e+06	7.57723e+06	1.23954e+07	9456324	8358894
P00352	Aldehyde dehydrogenase 1A1 OS=Homo sapiens OX=9606 GN=ALDH1A1 PE=1 SV=2	501	54.8	5.51186e+07	14729420	1.15962e+07	2.15305e+07	9.44572e+06	3.56886e+06
P07910	Heterogeneous nuclear ribonucleoproteins C1/C2 OS=Homo sapiens OX=9606 GN=HNRNPC PE=1 SV=4	306	33.7	3.20435e+07	1.48589e+07	1.59432e+07	2.19361e+07	9.32765e+06	6.88221e+06
P61978	Heterogeneous nuclear ribonucleoprotein K OS=Homo sapiens OX=9606 GN=HNRNPK PE=1 SV=1	463	50.9	1.84347e+07	5.94214e+06	6.435e+06	6.66821e+06	2.4471e+06	2.30353e+06
O60522	Tudor domain-containing protein 6 OS=Homo sapiens OX=9606 GN=TDRD6 PE=2 SV=2	2096	236.4	4.47723e+06	5.74849e+06	1.0179e+07	9.25532e+06	1.99475e+07	1.65876e+07
P10909	Clusterin OS=Homo sapiens OX=9606 GN=CLU PE=1 SV=1	449	52.5	6.64994e+07	4.37331e+07	41549670	4.09228e+07	4.47935e+07	2.2069e+07
Q9NXZ2	Probable ATP-dependent RNA helicase DDX43 OS=Homo sapiens OX=9606 GN=DDX43 PE=1 SV=2	648	72.8	2.12197e+07	2.28e+07	2.90895e+07	1.05747e+07	9.27601e+06	1.00887e+07
P40429	Large ribosomal subunit protein uL13 OS=Homo sapiens OX=9606 GN=RPL13A PE=1 SV=2	203	23.6	1.52264e+08	2.94077e+07	3.11557e+07	1.54018e+08	2.086e+07	1.61656e+07
Q9NZQ3	NCK-interacting protein with SH3 domain OS=Homo sapiens OX=9606 GN=NCKIPSD PE=1 SV=1	722	78.9	1.44684e+07	7.72809e+06	6.19228e+06	2.61303e+07	6.73731e+06	5.93801e+06
Q9BZH6	WD repeat-containing protein 11 OS=Homo sapiens OX=9606 GN=WDR11 PE=1 SV=1	1224	136.6	2.59116e+07	1.08263e+07	7.59031e+06	1.02909e+07	1.08491e+07	6.47571e+06
P46379	Large proline-rich protein BAG6 OS=Homo sapiens OX=9606 GN=BAG6 PE=1 SV=2	1132	119.3	75103081	9.54294e+06	8.52241e+06	3.6071e+07	1.45823e+07	9.88072e+06
P46779	Large ribosomal subunit protein eL28 OS=Homo sapiens OX=9606 GN=RPL28 PE=1 SV=3	137	15.7	1.25795e+08	5.49618e+07	4.64184e+07	1.01521e+08	3.91314e+07	3.17444e+07
Q07020	Large ribosomal subunit protein eL18 OS=Homo sapiens OX=9606 GN=RPL18 PE=1 SV=2	188	21.6	1.17387e+08	1.87804e+07	2.2706e+07	1.88368e+08	2.08352e+07	1.26237e+07
Q9NY47	Voltage-dependent calcium channel subunit alpha-2/delta-2 OS=Homo sapiens OX=9606 GN=CACNA2D2 PE=1 SV=2	1150	129.7	2.29288e+07	4.30561e+06	3252866	8.10891e+06	2281749	688869
P11586	C-1-tetrahydrofolate synthase, cytoplasmic OS=Homo sapiens OX=9606 GN=MTHFD1 PE=1 SV=4	935	101.5	9401933	1.57297e+07	2.1502e+07	4.95288e+06	1.45454e+07	4.79095e+06
Q9NZB2	Constitutive coactivator of PPAR-gamma-like protein 1 OS=Homo sapiens OX=9606 GN=FAM120A PE=1 SV=2	1118	121.8	6.4158e+06	1.94358e+07	6.0074e+06	4.16792e+06	3.36449e+06	5.0854e+06
P13674	Prolyl 4-hydroxylase subunit alpha-1 OS=Homo sapiens OX=9606 GN=P4HA1 PE=1 SV=2	534	61	2.34373e+07	1.2613e+07	1.09281e+07	2.26986e+07	8.04187e+06	6.54514e+06
P50914	Large ribosomal subunit protein eL14 OS=Homo sapiens OX=9606 GN=RPL14 PE=1 SV=4	215	23.4	291060171	6.98102e+07	67067496	1.85147e+08	3.60181e+07	29765636
P11413	Glucose-6-phosphate 1-dehydrogenase OS=Homo sapiens OX=9606 GN=G6PD PE=1 SV=4	515	59.2	4.54255e+07	3.60808e+06	1.29971e+07	3.98973e+07	3.80054e+06	955319
Q0JRZ9	F-BAR domain only protein 2 OS=Homo sapiens OX=9606 GN=FCHO2 PE=1 SV=2	810	88.9	22866803	3.09201e+06	2335732	1.07767e+07	1.61709e+06	778766
P04075	Fructose-bisphosphate aldolase A OS=Homo sapiens OX=9606 GN=ALDOA PE=1 SV=2	364	39.4	5.26625e+07	3.61968e+06	4.01956e+06	2.90022e+07	1.86538e+07	2.31763e+07
Q13501	Sequestosome-1 OS=Homo sapiens OX=9606 GN=SQSTM1 PE=1 SV=1	440	47.7	11518190	8.13646e+06	7.28022e+06	6.96966e+06	6.8097e+06	7.69731e+06
P48729	Casein kinase I isoform alpha OS=Homo sapiens OX=9606 GN=CSNK1A1 PE=1 SV=2	337	38.9	1.18928e+07	3.21203e+06	6.39094e+06	3947281	3.79787e+06	3.49836e+06
P02647	Apolipoprotein A-I OS=Homo sapiens OX=9606 GN=APOA1 PE=1 SV=1	267	30.8	9.35233e+07	7.48312e+06	1.29827e+07	3.01253e+07	1.28538e+07	6.15345e+06
B1AK53	Espin OS=Homo sapiens OX=9606 GN=ESPN PE=1 SV=1	854	91.7	32412710	1.45581e+07	1.4879e+07	6.50485e+06	9.17737e+06	16357201
P0DP04	Immunoglobulin heavy variable 3-43D OS=Homo sapiens OX=9606 GN=IGHV3-43D PE=3 SV=1	118	13	1.97016e+06	606257		4.03727e+06	4.38765e+06	479135
P49815	Tuberin OS=Homo sapiens OX=9606 GN=TSC2 PE=1 SV=2	1807	200.5	8.22409e+06	5.80241e+06	6.67783e+06	4.9897e+06	4.22236e+06	3.21425e+06
P62263	Small ribosomal subunit protein uS11 OS=Homo sapiens OX=9606 GN=RPS14 PE=1 SV=3	151	16.3	146088167	3.94355e+07	4.83895e+07	1.45922e+08	18664372	2.52538e+07
P48047	ATP synthase subunit O, mitochondrial OS=Homo sapiens OX=9606 GN=ATP5PO PE=1 SV=1	213	23.3	5.04727e+07	5.97144e+06	1.11878e+06	2.20938e+07	7.00457e+06	7.6685e+06
Q15717	ELAV-like protein 1 OS=Homo sapiens OX=9606 GN=ELAVL1 PE=1 SV=2	326	36.1	9.37393e+07	2.4506e+07	2.96874e+07	4.74314e+07	2.87374e+07	1.93734e+07
P01768	Immunoglobulin heavy variable 3-30 OS=Homo sapiens OX=9606 GN=IGHV3-30 PE=1 SV=2	117	12.9	3.11265e+07	4.52388e+06	3.71222e+06	6.63738e+06	1.15065e+07	136427
Q14192	Four and a half LIM domains protein 2 OS=Homo sapiens OX=9606 GN=FHL2 PE=1 SV=3	279	32.2	2.45259e+07	18657154	1.55718e+07	4.16873e+06	10969329	1.33511e+07
A0A0B4J1X5	Immunoglobulin heavy variable 3-74 OS=Homo sapiens OX=9606 GN=IGHV3-74 PE=3 SV=1	117	12.8	8.14551e+06	3.09128e+06	5.14496e+06	3.77849e+06	3.86867e+06	1.4442e+06
P11717	Cation-independent mannose-6-phosphate receptor OS=Homo sapiens OX=9606 GN=IGF2R PE=1 SV=3	2491	274.2	4.17796e+07	4.2052e+06	5.21231e+06	1.90401e+07	3.87987e+06	1.7323e+06
O14979	Heterogeneous nuclear ribonucleoprotein D-like OS=Homo sapiens OX=9606 GN=HNRNPDL PE=1 SV=3	420	46.4	7.84644e+06	5.73201e+06	7157587	5.11572e+06	4.03879e+06	3.81049e+06
P29692	Elongation factor 1-delta OS=Homo sapiens OX=9606 GN=EEF1D PE=1 SV=5	281	31.1	3.09141e+07	7.65894e+06	6.78158e+06	1.78586e+07	6.49915e+06	4.55504e+06
Q14156	Protein EFR3 homolog A OS=Homo sapiens OX=9606 GN=EFR3A PE=1 SV=2	821	92.9	4.01104e+07	1.03567e+07	1.44933e+07	3.42888e+07	1.17609e+07	7.4841e+06
P07947	Tyrosine-protein kinase Yes OS=Homo sapiens OX=9606 GN=YES1 PE=1 SV=3	543	60.8	9.09607e+07	2.17919e+07	2.64416e+07	4.26187e+07	1.20234e+07	1.21593e+07
Q01546	Keratin, type II cytoskeletal 2 oral OS=Homo sapiens OX=9606 GN=KRT76 PE=1 SV=2	638	65.8	1.01534e+06	6.81317e+06	6.21058e+06	4.17366e+06	7643154	7.61703e+06
Q76I76	Protein phosphatase Slingshot homolog 2 OS=Homo sapiens OX=9606 GN=SSH2 PE=1 SV=1	1423	158.1	3.05763e+07	6.24367e+06	5.2418e+06	1.67992e+07	3.83331e+06	3.56786e+06
A0M8Q6	Immunoglobulin lambda constant 7 OS=Homo sapiens OX=9606 GN=IGLC7 PE=1 SV=3	106	11.2		714056	684313	26182912	25119854	24848574
Q9Y4E6	WD repeat-containing protein 7 OS=Homo sapiens OX=9606 GN=WDR7 PE=1 SV=2	1490	163.7	1.06346e+07	5.30454e+06	6.49096e+06	2.06039e+06	2.76819e+06	3.15116e+06
Q1KMD3	Heterogeneous nuclear ribonucleoprotein U-like protein 2 OS=Homo sapiens OX=9606 GN=HNRNPUL2 PE=1 SV=1	747	85.1	1.09787e+06	4.76679e+06	7.22175e+06	3.93203e+06	9.59175e+06	8.67791e+06
Q96PV4	Paraneoplastic antigen-like protein 5 OS=Homo sapiens OX=9606 GN=PNMA5 PE=1 SV=2	448	49.9	5.03391e+07	1.62126e+07	1.72393e+07	2.25561e+07	1.6535e+07	1.50546e+07
P15927	Replication protein A 32 kDa subunit OS=Homo sapiens OX=9606 GN=RPA2 PE=1 SV=1	270	29.2	2.7535e+06	2.91657e+06	6.15832e+06	3.6736e+07	1.15155e+07	9.86782e+06
Q9UKY0	Prion-like protein doppel OS=Homo sapiens OX=9606 GN=PRND PE=1 SV=2	176	20.3	4.45162e+08	5.14622e+07	5.00275e+07	322540409	101396198	41425807
Q8NCV1	Adenosine deaminase domain-containing protein 2 OS=Homo sapiens OX=9606 GN=ADAD2 PE=2 SV=1	583	61.7	3.27528e+06	2.18982e+07	1.91929e+07	993952	1.88719e+07	2.15565e+07
O60506	Heterogeneous nuclear ribonucleoprotein Q OS=Homo sapiens OX=9606 GN=SYNCRIP PE=1 SV=2	623	69.6	6.60247e+06	681691	525783	2.9398e+06	1.55096e+06	1296809
P08754	Guanine nucleotide-binding protein G(i) subunit alpha-3 OS=Homo sapiens OX=9606 GN=GNAI3 PE=1 SV=3	354	40.5	1.29667e+07	4294422	3.94e+06	9699656	1434336	1.25273e+06
P46776	Large ribosomal subunit protein uL15 OS=Homo sapiens OX=9606 GN=RPL27A PE=1 SV=2	148	16.6	1.31745e+08	49301540	4.7704e+07	1.26395e+08	3.87122e+07	2.4728e+07
Q9P0V9	Septin-10 OS=Homo sapiens OX=9606 GN=SEPTIN10 PE=1 SV=2	454	52.6	1193404	3.6386e+06	5.82242e+06	1.07835e+06	2.20698e+06	1.53938e+06
P01871	Immunoglobulin heavy constant mu OS=Homo sapiens OX=9606 GN=IGHM PE=1 SV=5	474	51.9	1.35988e+07	1.43939e+07	1.34678e+07	3.3471e+06	1.81615e+07	1.97952e+07
P35244	Replication protein A 14 kDa subunit OS=Homo sapiens OX=9606 GN=RPA3 PE=1 SV=1	121	13.6	8.04293e+06	5.58936e+06	6.13605e+06	4.4523e+07	9.04063e+06	9091114
P04196	Histidine-rich glycoprotein OS=Homo sapiens OX=9606 GN=HRG PE=1 SV=1	525	59.5	2.57372e+07	7.85293e+06	6.02272e+06	8.2033e+06	8.96662e+06	6.25153e+06
Q6UWM5	GLIPR1-like protein 1 OS=Homo sapiens OX=9606 GN=GLIPR1L1 PE=1 SV=2	242	27.1	4.90753e+07	3.80414e+07	2.62637e+07	4.92463e+07	2.7484e+07	1.88161e+07
P38919	Eukaryotic initiation factor 4A-III OS=Homo sapiens OX=9606 GN=EIF4A3 PE=1 SV=4	411	46.8	1.392e+07	2.02942e+07	2.29679e+07	4.79714e+06	6.91441e+06	2.69835e+06
Q8TC71	Mitochondria-eating protein OS=Homo sapiens OX=9606 GN=SPATA18 PE=1 SV=1	538	61.1	9.80313e+06	10326876	1.11342e+07	4.01703e+06	1.09134e+07	1.13467e+07
Q02978	Mitochondrial 2-oxoglutarate/malate carrier protein OS=Homo sapiens OX=9606 GN=SLC25A11 PE=1 SV=3	314	34	1.21241e+07	4.87428e+06	3.64392e+06	7.20543e+06	1.03334e+07	5.24707e+06
P22492	Histone H1t OS=Homo sapiens OX=9606 GN=H1-6 PE=2 SV=4	207	22	886237	4.3708e+07	5.29958e+07	15046629	43319974	3.12968e+07
Q9H0B3	IQ domain-containing protein N OS=Homo sapiens OX=9606 GN=IQCN PE=1 SV=1	1180	127.6	5.35692e+06	6.46941e+06	7.90998e+06	2.55477e+06	4.85159e+06	4.21161e+06
P08123	Collagen alpha-2(I) chain OS=Homo sapiens OX=9606 GN=COL1A2 PE=1 SV=7	1366	129.2	4462748	1.08067e+08	9.99125e+07	775277	7.30179e+07	7.78639e+07
Q96HS1	Serine/threonine-protein phosphatase PGAM5, mitochondrial OS=Homo sapiens OX=9606 GN=PGAM5 PE=1 SV=2	289	32	1.4096e+08	6.8146e+07	7.66902e+07	7.67234e+07	4.84904e+07	2.98567e+07
Q9BX66	Sorbin and SH3 domain-containing protein 1 OS=Homo sapiens OX=9606 GN=SORBS1 PE=1 SV=3	1292	142.4	1.03966e+07	7.08916e+06	6.51821e+06	5.74242e+06	5564588	10037451
P30876	DNA-directed RNA polymerase II subunit RPB2 OS=Homo sapiens OX=9606 GN=POLR2B PE=1 SV=1	1174	133.8	7.90558e+06	1.35867e+07	1.42669e+07	1.92101e+06	3.54891e+06	4.58931e+06
O75643	U5 small nuclear ribonucleoprotein 200 kDa helicase OS=Homo sapiens OX=9606 GN=SNRNP200 PE=1 SV=2	2136	244.4	2.27248e+07	5.60727e+06	4.21416e+06	8.04783e+06	1.19767e+07	5.23205e+06
Q99567	Nuclear pore complex protein Nup88 OS=Homo sapiens OX=9606 GN=NUP88 PE=1 SV=2	741	83.5	1.18253e+08	5.09681e+07	52724916	1.65328e+06	3.53455e+06	4.69267e+06
P62826	GTP-binding nuclear protein Ran OS=Homo sapiens OX=9606 GN=RAN PE=1 SV=3	216	24.4	9.55597e+07	2.09877e+07	2.01386e+07	2.15508e+07	1.52569e+07	1.32442e+07
Q9Y2J2	Band 4.1-like protein 3 OS=Homo sapiens OX=9606 GN=EPB41L3 PE=1 SV=2	1087	120.6	18745038	6.9169e+06	6042436	5.9062e+06	7.40925e+06	3.75174e+06
P08729	Keratin, type II cytoskeletal 7 OS=Homo sapiens OX=9606 GN=KRT7 PE=1 SV=5	469	51.4	276270912	86452448	67169040	150717024	93975528	62743688
P05023	Sodium/potassium-transporting ATPase subunit alpha-1 OS=Homo sapiens OX=9606 GN=ATP1A1 PE=1 SV=1	1023	112.8	3.5782e+07	4.84548e+06	1.60574e+07	2.48173e+07	1.0751e+07	9.96389e+06
P21980	Protein-glutamine gamma-glutamyltransferase 2 OS=Homo sapiens OX=9606 GN=TGM2 PE=1 SV=2	687	77.3	8.03966e+06	1.10168e+07	9.39744e+06	1.01787e+07	1.35177e+07	9.08011e+06
P28799	Progranulin OS=Homo sapiens OX=9606 GN=GRN PE=1 SV=2	593	63.5	29789219	5.70589e+07	5.62191e+07	1.45715e+08	8.10946e+07	5.62704e+07
Q14195	Dihydropyrimidinase-related protein 3 OS=Homo sapiens OX=9606 GN=DPYSL3 PE=1 SV=1	570	61.9	1.59972e+07	5.66334e+06	2.77857e+06	3.50618e+06	4.42855e+06	4.74002e+06
P05387	Large ribosomal subunit protein P2 OS=Homo sapiens OX=9606 GN=RPLP2 PE=1 SV=1	115	11.7	9.89583e+07	1.6403e+07	1.13177e+07	6.90866e+07	17291989	1.16564e+07
P50991	T-complex protein 1 subunit delta OS=Homo sapiens OX=9606 GN=CCT4 PE=1 SV=4	539	57.9	9.51622e+06	4.90244e+06	6.16184e+06	9.28654e+06	7.82226e+08	1.3436e+09
Q8N163	Cell cycle and apoptosis regulator protein 2 OS=Homo sapiens OX=9606 GN=CCAR2 PE=1 SV=2	923	102.8	3.5807e+07	1.53539e+07	1.35678e+07	2.87986e+07	8.26256e+06	9.18693e+06
Q9NS26	Sperm protein associated with the nucleus on the X chromosome A OS=Homo sapiens OX=9606 GN=SPANXA1 PE=1 SV=1	97	11	9.88962e+07	4.78658e+07	4.24838e+07	6.51265e+07	4.29634e+07	4.12755e+07
Q02543	Large ribosomal subunit protein eL20 OS=Homo sapiens OX=9606 GN=RPL18A PE=1 SV=2	176	20.7	33260377	1.98878e+07	7432287	5.68718e+07	1.09138e+07	2.13415e+07
O75326	Semaphorin-7A OS=Homo sapiens OX=9606 GN=SEMA7A PE=1 SV=1	666	74.8	2.37546e+07	1.03773e+07	7.06579e+06	2.52314e+07	14717419	13345629
Q13247	Serine/arginine-rich splicing factor 6 OS=Homo sapiens OX=9606 GN=SRSF6 PE=1 SV=2	344	39.6	13276064	4.50347e+06	4.22104e+06	1.26831e+07	5.2027e+06	4.07294e+06
Q9BXF9	Tektin-3 OS=Homo sapiens OX=9606 GN=TEKT3 PE=1 SV=1	490	56.6	1.21207e+06	1.63964e+07	8.20533e+06	1.10491e+06	3.64667e+06	8.5616e+06
P05388	Large ribosomal subunit protein uL10 OS=Homo sapiens OX=9606 GN=RPLP0 PE=1 SV=1	317	34.3	4.20077e+07	3.47776e+07	3.90802e+07	1.11033e+08	1.61985e+07	2.29664e+07
P32969	Large ribosomal subunit protein uL6 OS=Homo sapiens OX=9606 GN=RPL9 PE=1 SV=1	192	21.9	5.04683e+07	3485338	8.77734e+06	3.9559e+07	5.55726e+06	5.26379e+06
Q92896	Golgi apparatus protein 1 OS=Homo sapiens OX=9606 GN=GLG1 PE=1 SV=2	1179	134.5	5901436	1.41877e+07	1.17179e+07	3.11762e+06	4.90445e+06	2.85555e+06
P62750	Large ribosomal subunit protein uL23 OS=Homo sapiens OX=9606 GN=RPL23A PE=1 SV=1	156	17.7	5.46437e+07	1.46273e+07	1.53616e+07	6.94106e+07	8.92454e+06	8.03166e+06
A8K855	EF-hand calcium-binding domain-containing protein 7 OS=Homo sapiens OX=9606 GN=EFCAB7 PE=1 SV=1	629	71.9	3.41735e+06	2.3667e+06	1.82742e+06	1.34839e+06	1.94808e+06	1.02825e+06
O75477	Erlin-1 OS=Homo sapiens OX=9606 GN=ERLIN1 PE=1 SV=2	348	39.1	754652	51474.2	64721.9	228620	145202	61160.3
P62136	Serine/threonine-protein phosphatase PP1-alpha catalytic subunit OS=Homo sapiens OX=9606 GN=PPP1CA PE=1 SV=1	330	37.5	8581150	2.58743e+06			6.22045e+06	4.31071e+06
Q99623	Prohibitin-2 OS=Homo sapiens OX=9606 GN=PHB2 PE=1 SV=2	299	33.3	2201644	1.33031e+07	2.03562e+07	2.75986e+06	1.56673e+07	1.30958e+07
Q14257	Reticulocalbin-2 OS=Homo sapiens OX=9606 GN=RCN2 PE=1 SV=1	317	36.9	3.59357e+07	8.57313e+06	9.95787e+06	3.04024e+07	1.88645e+07	3276832
Q9UJS0	Electrogenic aspartate/glutamate antiporter SLC25A13, mitochondrial OS=Homo sapiens OX=9606 GN=SLC25A13 PE=1 SV=2	675	74.1	8.18387e+06	910497	2.38175e+06	3.52223e+06	4.04093e+06	2.38009e+06
P78406	mRNA export factor RAE1 OS=Homo sapiens OX=9606 GN=RAE1 PE=1 SV=1	368	40.9	3.95242e+07	2.6112e+07	2.09507e+07	1.29817e+07	1.26677e+07	8526526
P01764	Immunoglobulin heavy variable 3-23 OS=Homo sapiens OX=9606 GN=IGHV3-23 PE=1 SV=2	117	12.6	42597.9	15853.8		26203.7
Q9BSD7	Cancer-related nucleoside-triphosphatase OS=Homo sapiens OX=9606 GN=NTPCR PE=1 SV=1	190	20.7	4.68925e+07	5.03402e+07	5.17946e+07	2.13158e+07	3.18211e+07	3.5478e+07
O43166	Signal-induced proliferation-associated 1-like protein 1 OS=Homo sapiens OX=9606 GN=SIPA1L1 PE=1 SV=4	1804	199.9	1459981	863286	4.5472e+06	685840	812407	1.79347e+06
P48553	Trafficking protein particle complex subunit 10 OS=Homo sapiens OX=9606 GN=TRAPPC10 PE=1 SV=2	1259	142.1	8.39399e+06	9.60525e+06	9.84154e+06	1.62982e+07	7.42072e+06	1.1651e+07
Q9UBP9	PTB domain-containing engulfment adapter protein 1 OS=Homo sapiens OX=9606 GN=GULP1 PE=1 SV=1	304	34.5	5.85291e+07	1.40801e+07	1.54146e+07	1.68236e+07	1.56956e+07	4.64474e+06
Q96CW5	Gamma-tubulin complex component 3 OS=Homo sapiens OX=9606 GN=TUBGCP3 PE=1 SV=2	907	103.5	8.50664e+06	6.85043e+06	5.17628e+06	425390	4.76707e+06	3.50359e+06
Q8NB90	ATPase family gene 2 protein homolog A OS=Homo sapiens OX=9606 GN=AFG2A PE=1 SV=3	893	97.8	6.73673e+07	1.57879e+07	1.38935e+07	593736	992548	336962
Q15366	Poly(rC)-binding protein 2 OS=Homo sapiens OX=9606 GN=PCBP2 PE=1 SV=1	365	38.6	7.63167e+07	2.75417e+07	2.62055e+07	2.32159e+07	2.36324e+07	2.01282e+07
P18621	Large ribosomal subunit protein uL22 OS=Homo sapiens OX=9606 GN=RPL17 PE=1 SV=3	184	21.4	7.49066e+07	9.06266e+06	1.19019e+07	54839400	4.33989e+06	3.45308e+06
P16403	Histone H1.2 OS=Homo sapiens OX=9606 GN=H1-2 PE=1 SV=2	213	21.4		7376638		3.50003e+06		4.22876e+06
P01762	Immunoglobulin heavy variable 3-11 OS=Homo sapiens OX=9606 GN=IGHV3-11 PE=1 SV=2	117	12.9	1.14262e+06	629985	820270	989790	32024	247481
Q8N635	Meiosis-specific with OB domain-containing protein OS=Homo sapiens OX=9606 GN=MEIOB PE=2 SV=3	442	49.3	642072	6.76081e+06	9.17027e+06	4.24451e+07	1.27969e+07	1.13472e+07
Q9P2L0	WD repeat-containing protein 35 OS=Homo sapiens OX=9606 GN=WDR35 PE=1 SV=3	1181	133.5	3.49596e+06	1.50714e+06	7.50987e+06	810931	1.8973e+06	1.05208e+06
Q07065	Cytoskeleton-associated protein 4 OS=Homo sapiens OX=9606 GN=CKAP4 PE=1 SV=2	602	66	10577898	2.44692e+06	6.00149e+06	2.4208e+06	5.61637e+06	2.88102e+06
Q96D71	RalBP1-associated Eps domain-containing protein 1 OS=Homo sapiens OX=9606 GN=REPS1 PE=1 SV=3	796	86.6	2.87421e+07	2.79223e+06	2.44554e+06	1.44891e+07	7.24942e+06	2.89434e+06
Q9BPX5	Actin-related protein 2/3 complex subunit 5-like protein OS=Homo sapiens OX=9606 GN=ARPC5L PE=1 SV=1	153	16.9	1.11913e+08	3.54885e+07	4.16396e+07	8.574e+07	3.69604e+07	5.68044e+06
P09471	Guanine nucleotide-binding protein G(o) subunit alpha OS=Homo sapiens OX=9606 GN=GNAO1 PE=1 SV=4	354	40				5.20971e+06
P55268	Laminin subunit beta-2 OS=Homo sapiens OX=9606 GN=LAMB2 PE=1 SV=2	1798	195.9	1.21291e+08	7.18429e+07	7.12342e+07	994284	7.01198e+07	7.20388e+07
O00399	Dynactin subunit 6 OS=Homo sapiens OX=9606 GN=DCTN6 PE=1 SV=1	190	20.7	1.60079e+07	7.0896e+06	7.43923e+06	8.30667e+06	4.38766e+06	4.41028e+06
P62910	Large ribosomal subunit protein eL32 OS=Homo sapiens OX=9606 GN=RPL32 PE=1 SV=2	135	15.9	15420421	2.53168e+06	1912813	2.20667e+07	9.96454e+06	1.25266e+07
P10412	Histone H1.4 OS=Homo sapiens OX=9606 GN=H1-4 PE=1 SV=2	219	21.9	5.85915e+07	9.56178e+07	1.01312e+08	36959707	6.70514e+07	7.02001e+07
Q6P3W6	Neuroblastoma breakpoint family member 10 OS=Homo sapiens OX=9606 GN=NBPF10 PE=3 SV=3	3795	435.4		2.01916e+07	1.69146e+07	816568	8.78751e+06	5.33534e+06
Q13627	Dual specificity tyrosine-phosphorylation-regulated kinase 1A OS=Homo sapiens OX=9606 GN=DYRK1A PE=1 SV=2	763	85.5	1.18906e+07	1.50389e+07	1.40114e+07	1.07377e+07	1.49831e+07	1.54645e+07
Q8NEB7	Acrosin-binding protein OS=Homo sapiens OX=9606 GN=ACRBP PE=2 SV=1	543	61.3	1.19428e+06	1.11296e+07	1.12264e+07	1.51989e+06	6.88333e+06	4.49035e+06
P0C7P0	CDGSH iron-sulfur domain-containing protein 3, mitochondrial OS=Homo sapiens OX=9606 GN=CISD3 PE=1 SV=1	127	14.2	5.28073e+06	2.06316e+07	1.92191e+07	1.01112e+07	1.98455e+07	1.59531e+07
Q14527	Helicase-like transcription factor OS=Homo sapiens OX=9606 GN=HLTF PE=1 SV=2	1009	113.9	1.05396e+07	3.77343e+06	2.05937e+06	2.95553e+06	2.77633e+06	2.20155e+06
P36873	Serine/threonine-protein phosphatase PP1-gamma catalytic subunit OS=Homo sapiens OX=9606 GN=PPP1CC PE=1 SV=1	323	37	1.96284e+07	2.34717e+06	2.55875e+06	89576.6	7.69134e+06	5.6126e+06
P46778	Large ribosomal subunit protein eL21 OS=Homo sapiens OX=9606 GN=RPL21 PE=1 SV=2	160	18.6	6.47108e+07	2.06316e+07	3.12323e+07	5.11088e+07	6.03098e+06	11572822
P13861	cAMP-dependent protein kinase type II-alpha regulatory subunit OS=Homo sapiens OX=9606 GN=PRKAR2A PE=1 SV=2	404	45.5	1.03895e+07	1.57593e+07	1.34162e+07	5.04041e+06	1.02381e+07	1.39436e+07
Q6P2E9	Enhancer of mRNA-decapping protein 4 OS=Homo sapiens OX=9606 GN=EDC4 PE=1 SV=1	1401	151.6	1.24976e+07	2.68001e+07	2.21439e+07	3.12809e+06	8.90644e+06	6.37205e+06
A0A0B4J1Y9	Immunoglobulin heavy variable 3-72 OS=Homo sapiens OX=9606 GN=IGHV3-72 PE=3 SV=1	119	13.2		2.55527e+06	1.13495e+06	6.6095e+06	117400	65103.7
Q16698	2,4-dienoyl-CoA reductase [(3E)-enoyl-CoA-producing], mitochondrial OS=Homo sapiens OX=9606 GN=DECR1 PE=1 SV=1	335	36	7.25377e+07	23238219	2.38233e+07	48597257	1.31289e+07	1.46227e+07
P52292	Importin subunit alpha-1 OS=Homo sapiens OX=9606 GN=KPNA2 PE=1 SV=1	529	57.8	2.50092e+07	1.78633e+07	1.75929e+07	6.77671e+06	6.65949e+06	4.09935e+06
Q53GQ0	Very-long-chain 3-oxoacyl-CoA reductase OS=Homo sapiens OX=9606 GN=HSD17B12 PE=1 SV=2	312	34.3	8.95477e+06	4.98301e+06	4.7783e+06	3.03298e+06	3.30891e+06	962473
P11047	Laminin subunit gamma-1 OS=Homo sapiens OX=9606 GN=LAMC1 PE=1 SV=3	1609	177.5	1.65674e+06	3.36448e+06	3.19424e+06		2.29736e+06	1.31765e+06
Q14161	ARF GTPase-activating protein GIT2 OS=Homo sapiens OX=9606 GN=GIT2 PE=1 SV=2	759	84.5	3.39249e+07	1.72423e+07	1.89563e+07	6.34491e+06	8.02038e+06	8.48247e+06
O43813	Glutathione S-transferase LANCL1 OS=Homo sapiens OX=9606 GN=LANCL1 PE=1 SV=1	399	45.3	2.40716e+07	39477991	35536980	141683791	8.8929e+07	4.74739e+07
Q96SN8	CDK5 regulatory subunit-associated protein 2 OS=Homo sapiens OX=9606 GN=CDK5RAP2 PE=1 SV=5	1893	214.9	11119.9	2.86968e+06	3.51651e+06		1.97198e+06	1.80437e+06
O75367	Core histone macro-H2A.1 OS=Homo sapiens OX=9606 GN=MACROH2A1 PE=1 SV=5	369	39.2	985687	13823546	1.14161e+07	637824	8.40083e+06	6.90804e+06
Q9UQM7	Calcium/calmodulin-dependent protein kinase type II subunit alpha OS=Homo sapiens OX=9606 GN=CAMK2A PE=1 SV=2	478	54.1	8596242	3050312	3.64153e+06	8.08296e+06	2074688	1.39715e+06
P61221	ATP-binding cassette sub-family E member 1 OS=Homo sapiens OX=9606 GN=ABCE1 PE=1 SV=1	599	67.3	3.27687e+07	1.48793e+07	4.21242e+06	2.5094e+07	9.91583e+06	1.01079e+07
Q9HCD6	Protein TANC2 OS=Homo sapiens OX=9606 GN=TANC2 PE=1 SV=3	1990	219.5	1.12461e+06	718488	1817641	2.36955e+06	3.5927e+06	2.87186e+06
Q9BWM7	Sideroflexin-3 OS=Homo sapiens OX=9606 GN=SFXN3 PE=1 SV=3	321	35.5	1.86056e+07	2.52399e+07	2.07192e+07	1.268e+07	1.46964e+07	1.10512e+07
P07339	Cathepsin D OS=Homo sapiens OX=9606 GN=CTSD PE=1 SV=1	412	44.5	3.37838e+07	8.80913e+06	1.07547e+07	8.67362e+06	4.48727e+06	4.92576e+06
Q9NR12	PDZ and LIM domain protein 7 OS=Homo sapiens OX=9606 GN=PDLIM7 PE=1 SV=1	457	49.8	2.72679e+07	8.49797e+06	9.10605e+06	3.53861e+06	933649	1.96645e+06
P27816	Microtubule-associated protein 4 OS=Homo sapiens OX=9606 GN=MAP4 PE=1 SV=3	1152	120.9	1.40866e+07	1.10503e+07	1.06045e+07	1.15679e+07	5.94743e+06	1.60697e+07
P00558	Phosphoglycerate kinase 1 OS=Homo sapiens OX=9606 GN=PGK1 PE=1 SV=3	417	44.6	1.02113e+07	400162	199481	2.32366e+06	423216	1.26833e+06
P51570	Galactokinase OS=Homo sapiens OX=9606 GN=GALK1 PE=1 SV=1	392	42.2	2.33992e+07	1.76948e+07	1.5448e+07	9.84895e+06	1.99916e+07	16921366
Q9P227	Rho GTPase-activating protein 23 OS=Homo sapiens OX=9606 GN=ARHGAP23 PE=1 SV=2	1491	162.1	1.1412e+07	1.61215e+07	9.78593e+06	1.27816e+07	8.38433e+06	4.84969e+06
Q9Y512	Sorting and assembly machinery component 50 homolog OS=Homo sapiens OX=9606 GN=SAMM50 PE=1 SV=3	469	51.9	3.13454e+06	9730542	5.84322e+06	3.03919e+06	1.1862e+07	1.00196e+07
P61353	Large ribosomal subunit protein eL27 OS=Homo sapiens OX=9606 GN=RPL27 PE=1 SV=2	136	15.8	9.80889e+07	5.39096e+06	5.05328e+06	9.09327e+07	4.45347e+06	5.72205e+06
Q96IC2	RNA exonuclease 5 OS=Homo sapiens OX=9606 GN=REXO5 PE=2 SV=1	774	86.8	1.8378e+08	5.87417e+07	6.87983e+07	1.25779e+08	8.46756e+07	3.89164e+07
Q99959	Plakophilin-2 OS=Homo sapiens OX=9606 GN=PKP2 PE=1 SV=2	881	97.4	1.39392e+07	3.572e+07	2.88955e+07	6.71967e+06	1.89469e+07	1.89893e+07
O95925	Eppin OS=Homo sapiens OX=9606 GN=EPPIN PE=1 SV=1	133	15.3	4.94681e+07	1.92038e+07	1.87587e+07	20295120	1.77268e+07	10079062
P0DX00	Golgin subfamily A member 6-like protein 24 OS=Homo sapiens OX=9606 GN=GOLGA6L24 PE=3 SV=1	832	104.7	1.95619e+06	1.01671e+07	1.36665e+07	1.5716e+06	5.354e+06	4.84661e+06
P56180	Putative tyrosine-protein phosphatase TPTE OS=Homo sapiens OX=9606 GN=TPTE PE=1 SV=3	551	64.3	1.9962e+07	1.07959e+07	9.95766e+06	9.84656e+06	9.97487e+06	8.66466e+06
Q8WUM0	Nuclear pore complex protein Nup133 OS=Homo sapiens OX=9606 GN=NUP133 PE=1 SV=2	1156	128.9	8.08273e+06	4.04827e+06	4.72384e+06	424811	1.45275e+06	1.06567e+06
Q16555	Dihydropyrimidinase-related protein 2 OS=Homo sapiens OX=9606 GN=DPYSL2 PE=1 SV=1	572	62.3	1.28229e+07	7.97348e+06	1370435	6.84758e+06	7.3818e+06	6.47497e+06
P62979	Ubiquitin-ribosomal protein eS31 fusion protein OS=Homo sapiens OX=9606 GN=RPS27A PE=1 SV=2	156	18	34544629	8.92354e+06	1.57185e+07	2.35325e+07	6.11927e+06	1.39893e+07
P30041	Peroxiredoxin-6 OS=Homo sapiens OX=9606 GN=PRDX6 PE=1 SV=3	224	25	2.62137e+07		3.00646e+06	1.0772e+07	1.84664e+06	3.23112e+06
Q13724	Mannosyl-oligosaccharide glucosidase OS=Homo sapiens OX=9606 GN=MOGS PE=1 SV=5	837	91.9	7.84038e+06	6.98567e+06	4957414	3.56148e+06	2.98534e+06	2.67203e+06
Q99996	A-kinase anchor protein 9 OS=Homo sapiens OX=9606 GN=AKAP9 PE=1 SV=4	3907	452.7	1.91989e+06	5.38544e+06	4.89071e+06	6.55544e+06	4.05333e+06	4.79933e+06
Q01130	Serine/arginine-rich splicing factor 2 OS=Homo sapiens OX=9606 GN=SRSF2 PE=1 SV=4	221	25.5	2.13639e+07	9.55924e+06	6.84164e+06	1.07642e+07	8.16417e+06	9.21562e+06
Q9Y3Z3	Deoxynucleoside triphosphate triphosphohydrolase SAMHD1 OS=Homo sapiens OX=9606 GN=SAMHD1 PE=1 SV=2	626	72.2	3.5508e+07	30277485	3.35419e+07	1.67492e+07	1.78579e+07	2.18641e+07
P00738	Haptoglobin OS=Homo sapiens OX=9606 GN=HP PE=1 SV=1	406	45.2	68525582	3775165	8.93322e+06	1.16995e+07	7.30885e+06	6.39243e+06
P42677	Small ribosomal subunit protein eS27 OS=Homo sapiens OX=9606 GN=RPS27 PE=1 SV=3	84	9.5	2.64508e+08	1.47306e+08	1.43439e+08	1.54621e+08	1.11434e+08	9.58558e+07
P04843	Dolichyl-diphosphooligosaccharide--protein glycosyltransferase subunit 1 OS=Homo sapiens OX=9606 GN=RPN1 PE=1 SV=1	607	68.5	7.86585e+06	3.7662e+06	1.90491e+06	3.80384e+06	2.79667e+06	1.09054e+06
Q9H0B6	Kinesin light chain 2 OS=Homo sapiens OX=9606 GN=KLC2 PE=1 SV=1	622	68.9	5.70724e+06	2.33212e+06	2295482	3.18222e+06	4.18741e+06	6.60213e+06
O60733	85/88 kDa calcium-independent phospholipase A2 OS=Homo sapiens OX=9606 GN=PLA2G6 PE=1 SV=2	806	89.8	3.97282e+06	1.09577e+07	1.43508e+07	336381	2.54473e+06	1.79504e+06
P55083	Microfibril-associated glycoprotein 4 OS=Homo sapiens OX=9606 GN=MFAP4 PE=1 SV=2	255	28.6	1.3517e+06	5.94038e+06	5.78002e+06	1.39943e+06	6.01222e+06	4.13986e+06
O43294	Transforming growth factor beta-1-induced transcript 1 protein OS=Homo sapiens OX=9606 GN=TGFB1I1 PE=1 SV=2	461	49.8	3.30738e+07	1.99031e+07	1.92063e+07	1.52036e+07	1.1011e+07	1.19156e+07
O75351	Vacuolar protein sorting-associated protein 4B OS=Homo sapiens OX=9606 GN=VPS4B PE=1 SV=2	444	49.3	6.77546e+06	1.27948e+06	1.47495e+06	1.51012e+06	1.66853e+06	966366
Q12905	Interleukin enhancer-binding factor 2 OS=Homo sapiens OX=9606 GN=ILF2 PE=1 SV=2	390	43	27851044	1.46481e+07	9.98069e+06	2.21137e+07	9.76763e+06	5.08363e+06
Q03252	Lamin-B2 OS=Homo sapiens OX=9606 GN=LMNB2 PE=1 SV=4	620	69.9			974861			1.01984e+06
Q05469	Hormone-sensitive lipase OS=Homo sapiens OX=9606 GN=LIPE PE=1 SV=4	1076	116.5	9.84545e+06	9.04013e+06	8.69885e+06	2.5591e+06	4.95194e+06	3.47358e+06
Q9H2K8	Serine/threonine-protein kinase TAO3 OS=Homo sapiens OX=9606 GN=TAOK3 PE=1 SV=2	898	105.3		3.12619e+06	5.57937e+06	598840	2.23677e+06	1.93792e+06
Q9HCM4	Band 4.1-like protein 5 OS=Homo sapiens OX=9606 GN=EPB41L5 PE=1 SV=3	733	81.8	1.28074e+07	4.11154e+06	4.20005e+06	7.07627e+06	2.81077e+06	894677
P28288	ATP-binding cassette sub-family D member 3 OS=Homo sapiens OX=9606 GN=ABCD3 PE=1 SV=1	659	75.4	1.60302e+07	1.65507e+07	1.25611e+07	6.69683e+06	9.64319e+06	5.61999e+06
P14373	Zinc finger protein RFP OS=Homo sapiens OX=9606 GN=TRIM27 PE=1 SV=1	513	58.5	8.1433e+06	2.90972e+06	5.74452e+06	3.58406e+06	3.00837e+06	2.20658e+06
P84098	Large ribosomal subunit protein eL19 OS=Homo sapiens OX=9606 GN=RPL19 PE=1 SV=1	196	23.5	55711635	2.21395e+07	1.43249e+07	5.50357e+07	8.5561e+06	8.70971e+06
P62888	Large ribosomal subunit protein eL30 OS=Homo sapiens OX=9606 GN=RPL30 PE=1 SV=2	115	12.8	7.97812e+07	4.40598e+06	5785635	59259640	10013410	12608175
P35268	Large ribosomal subunit protein eL22 OS=Homo sapiens OX=9606 GN=RPL22 PE=1 SV=2	128	14.8	3.05773e+07	3.38819e+07	3.14667e+07	1.67406e+07	2.45606e+07	1.85529e+07
A6NDE4	RNA-binding motif protein, Y chromosome, family 1 member B OS=Homo sapiens OX=9606 GN=RBMY1B PE=2 SV=2	496	55.8		5.05201e+06	5.4556e+06	4.46984e+06	485010	2.55114e+06
O60282	Kinesin heavy chain isoform 5C OS=Homo sapiens OX=9606 GN=KIF5C PE=1 SV=1	957	109.4	206358	1.64042e+06	1.59681e+06	3.08656e+06	1.27822e+06	56134.2
Q13555	Calcium/calmodulin-dependent protein kinase type II subunit gamma OS=Homo sapiens OX=9606 GN=CAMK2G PE=1 SV=4	558	62.6		927518	835723		353778
Q9UBC2	Epidermal growth factor receptor substrate 15-like 1 OS=Homo sapiens OX=9606 GN=EPS15L1 PE=1 SV=1	864	94.2	9.79773e+06	4.88933e+06	3.78492e+06	1.42842e+07	3.75134e+06	2.86654e+06
P46783	Small ribosomal subunit protein eS10 OS=Homo sapiens OX=9606 GN=RPS10 PE=1 SV=1	165	18.9	2.43202e+07	1.1667e+07	1.17216e+07	2.24862e+07	9.74917e+06	7.94262e+06
P62273	Small ribosomal subunit protein uS14 OS=Homo sapiens OX=9606 GN=RPS29 PE=1 SV=2	56	6.7	141312911	4.07035e+07	42144143	155728122	2.82063e+07	2.33987e+07
Q8WWI1	LIM domain only protein 7 OS=Homo sapiens OX=9606 GN=LMO7 PE=1 SV=3	1683	192.6	9.74349e+06	6.50386e+06	5.23518e+06	1.52984e+07	3.5913e+06	5.61661e+06
Q9UII4	E3 ISG15--protein ligase HERC5 OS=Homo sapiens OX=9606 GN=HERC5 PE=1 SV=2	1024	116.8	1.15772e+07	1.69474e+06	1.236e+06	4.23036e+06	36966.5	32429
P18077	Large ribosomal subunit protein eL33 OS=Homo sapiens OX=9606 GN=RPL35A PE=1 SV=2	110	12.5	3.01746e+07	6.20908e+06	5310377	42735519	7.80782e+06	6.3181e+06
Q8TC56	Golgi-associated RAB2 interactor protein 3 OS=Homo sapiens OX=9606 GN=GARIN3 PE=1 SV=2	605	64.7		2.44914e+07	20806939	321555	1.51078e+07	1.76872e+07
Q68DQ2	Very large A-kinase anchor protein OS=Homo sapiens OX=9606 GN=CRYBG3 PE=1 SV=3	2970	330.4	1.04451e+07	430060	5.30368e+06	4.03246e+06	2.42371e+06	996180
Q71H61	Immunoglobulin-like domain-containing receptor 2 OS=Homo sapiens OX=9606 GN=ILDR2 PE=1 SV=1	639	71.2	2.38648e+06	8.15325e+06	7.79778e+06	9.39908e+06	1.1253e+07	6.42031e+06
Q6UN15	Pre-mRNA 3'-end-processing factor FIP1 OS=Homo sapiens OX=9606 GN=FIP1L1 PE=1 SV=1	594	66.5			493178	500456	1.34128e+06
Q8NDV3	Structural maintenance of chromosomes protein 1B OS=Homo sapiens OX=9606 GN=SMC1B PE=2 SV=3	1235	143.7		2.40526e+06	3.37601e+06	3.21487e+06	1.8181e+06	8.98441e+06
P83731	Large ribosomal subunit protein eL24 OS=Homo sapiens OX=9606 GN=RPL24 PE=1 SV=1	157	17.8	5.50957e+07	1.02399e+07	1.07138e+07	3.85815e+07	9.71461e+06	8.16107e+06
Q5TCX8	Mitogen-activated protein kinase kinase kinase 21 OS=Homo sapiens OX=9606 GN=MAP3K21 PE=1 SV=3	1036	113.9	1.58954e+07	2.30542e+06	5.25085e+06	1.3368e+07	855401	1.049e+06
Q9GZY0	Nuclear RNA export factor 2 OS=Homo sapiens OX=9606 GN=NXF2 PE=1 SV=1	626	71.6	5.55745e+07	1.99674e+07	2.32809e+07	308011	1.09058e+06	366043
P22392	Nucleoside diphosphate kinase B OS=Homo sapiens OX=9606 GN=NME2 PE=1 SV=1	152	17.3	63807497	1.71129e+07	1.96031e+07	28767578	1.17744e+07	7.52356e+06
Q8N474	Secreted frizzled-related protein 1 OS=Homo sapiens OX=9606 GN=SFRP1 PE=1 SV=1	314	35.4	2.27437e+07	3.618e+06	4.84626e+06	1.25243e+07	1.63893e+07	6.51866e+06
Q969Z3	Mitochondrial amidoxime reducing component 2 OS=Homo sapiens OX=9606 GN=MTARC2 PE=1 SV=1	335	38	1.97738e+06	5.09496e+06	4.45667e+06	1.77712e+06	1.20645e+07	8.76828e+06
Q2Q1W2	E3 ubiquitin-protein ligase TRIM71 OS=Homo sapiens OX=9606 GN=TRIM71 PE=1 SV=1	868	93.3	8.87125e+06	5.52267e+06	4.83658e+06	1.78893e+06	1.19013e+06	4.63124e+06
Q6IAN0	Dehydrogenase/reductase SDR family member 7B OS=Homo sapiens OX=9606 GN=DHRS7B PE=1 SV=2	325	35.1	5.6359e+06	5.76718e+06	8.35493e+06	1.6771e+06	9.68189e+06	7.58873e+06
P62333	26S proteasome regulatory subunit 10B OS=Homo sapiens OX=9606 GN=PSMC6 PE=1 SV=1	389	44.1	8.57916e+06	3.62077e+06	1.62627e+06	3.29201e+06	3.36379e+06	698021
P60842	Eukaryotic initiation factor 4A-I OS=Homo sapiens OX=9606 GN=EIF4A1 PE=1 SV=1	406	46.1	2.10098e+06	445092		654480	2.44373e+06	2.25488e+06
Q07866	Kinesin light chain 1 OS=Homo sapiens OX=9606 GN=KLC1 PE=1 SV=2	573	65.3	805339	285391	310973			116029
P55735	Protein SEC13 homolog OS=Homo sapiens OX=9606 GN=SEC13 PE=1 SV=3	322	35.5	2.86571e+07	3.11764e+07	3.04288e+07	6.68751e+06	2.08709e+07	10766145
P49448	Glutamate dehydrogenase 2, mitochondrial OS=Homo sapiens OX=9606 GN=GLUD2 PE=1 SV=2	558	61.4	4.16465e+07	1.87461e+07	1.10387e+07	1.25076e+07	6.70223e+06	1.00642e+07
O43491	Band 4.1-like protein 2 OS=Homo sapiens OX=9606 GN=EPB41L2 PE=1 SV=1	1005	112.5	15993587	5.96317e+06	1.55484e+07	5.11572e+06	5.81104e+06	3.33376e+06
P61586	Transforming protein RhoA OS=Homo sapiens OX=9606 GN=RHOA PE=1 SV=1	193	21.8	14424586	1.601e+07	2.3468e+06	1.36244e+07	16570788	9.40881e+06
Q6P2Q9	Pre-mRNA-processing-splicing factor 8 OS=Homo sapiens OX=9606 GN=PRPF8 PE=1 SV=2	2335	273.4	3.6369e+06	5.86118e+06	5.30318e+06	956226	5.67425e+06	2.8856e+06
P53680	AP-2 complex subunit sigma OS=Homo sapiens OX=9606 GN=AP2S1 PE=1 SV=2	142	17	2.78515e+08	3.60363e+07	3.06295e+07	147288506	2.83941e+07	2.60569e+07
Q8NF50	Dedicator of cytokinesis protein 8 OS=Homo sapiens OX=9606 GN=DOCK8 PE=1 SV=3	2099	238.4			318775		1.77094e+06
P30050	Large ribosomal subunit protein uL11 OS=Homo sapiens OX=9606 GN=RPL12 PE=1 SV=1	165	17.8	1.07027e+08	2.15258e+07	20783048	9.41033e+07	7.03984e+06	8842132
A0A0B4J1V0	Immunoglobulin heavy variable 3-15 OS=Homo sapiens OX=9606 GN=IGHV3-15 PE=3 SV=1	119	12.9	7.36336e+07	2.69521e+07	1.65051e+07	40568848	2.50615e+07	14612037
P78386	Keratin, type II cuticular Hb5 OS=Homo sapiens OX=9606 GN=KRT85 PE=1 SV=1	507	55.8	5.64968e+06			4.29235e+06	2.62847e+06	903205
P12883	Myosin-7 OS=Homo sapiens OX=9606 GN=MYH7 PE=1 SV=5	1935	223	17620814	870516		2.36338e+06	582789
P98082	Disabled homolog 2 OS=Homo sapiens OX=9606 GN=DAB2 PE=1 SV=3	770	82.4	7.30323e+07	4.57391e+06	448575	37062740	376156	864028
Q9H0U4	Ras-related protein Rab-1B OS=Homo sapiens OX=9606 GN=RAB1B PE=1 SV=1	201	22.2	8.32505e+06	7.01619e+06	4.20119e+06	7184337		523385
P35612	Beta-adducin OS=Homo sapiens OX=9606 GN=ADD2 PE=1 SV=3	726	80.8	2777331				1.46335e+06
Q9BZF9	Uveal autoantigen with coiled-coil domains and ankyrin repeats OS=Homo sapiens OX=9606 GN=UACA PE=1 SV=2	1416	162.4	2.79085e+06	7.16057e+06	898805	409560	3.42926e+06	3.68359e+06
P61026	Ras-related protein Rab-10 OS=Homo sapiens OX=9606 GN=RAB10 PE=1 SV=1	200	22.5		2.86275e+06	3.10187e+06		4.02944e+06	3.9936e+06
Q9Y496	Kinesin-like protein KIF3A OS=Homo sapiens OX=9606 GN=KIF3A PE=1 SV=4	699	80	6316214	1.88919e+06	2.62328e+06	1410164	1.83439e+07	5.83624e+06
Q8NF91	Nesprin-1 OS=Homo sapiens OX=9606 GN=SYNE1 PE=1 SV=4	8797	1010.5	162735	501624	235293	91041.1	231789	96449.8
A5YKK6	CCR4-NOT transcription complex subunit 1 OS=Homo sapiens OX=9606 GN=CNOT1 PE=1 SV=2	2376	266.8	521209	8.39099e+06	4.77261e+06	242514	4.00195e+06	1.96179e+06
P11274	Breakpoint cluster region protein OS=Homo sapiens OX=9606 GN=BCR PE=1 SV=2	1271	142.7	1.59214e+06	5.04645e+06	4.11595e+06	829889	4.46175e+06	5.7505e+06
Q15942	Zyxin OS=Homo sapiens OX=9606 GN=ZYX PE=1 SV=1	572	61.2	1.91303e+07	1.03341e+07	9.75818e+06	1.57957e+07	1.27356e+07	1.00142e+07
Q9H4F8	SPARC-related modular calcium-binding protein 1 OS=Homo sapiens OX=9606 GN=SMOC1 PE=1 SV=1	434	48.1	35282292	3.48688e+06		3.40556e+06	4.45325e+06	4832849
P55795	Heterogeneous nuclear ribonucleoprotein H2 OS=Homo sapiens OX=9606 GN=HNRNPH2 PE=1 SV=1	449	49.2	4.23418e+06			828516	58806.4	52039.4
P60981	Destrin OS=Homo sapiens OX=9606 GN=DSTN PE=1 SV=3	165	18.5	2.15258e+07	3.93451e+06	5.0842e+06	4.00075e+06	3.37349e+06	2.92983e+06
Q15029	116 kDa U5 small nuclear ribonucleoprotein component OS=Homo sapiens OX=9606 GN=EFTUD2 PE=1 SV=1	972	109.4	4.77783e+06	1.3425e+06	2.04701e+06	4.67781e+06	3.21953e+06	1.60237e+06
Q02952	A-kinase anchor protein 12 OS=Homo sapiens OX=9606 GN=AKAP12 PE=1 SV=4	1782	191.4	1.76455e+07	1.20642e+06	912717	4.05475e+06	2.20993e+06	561921
P0DOX6	Immunoglobulin mu heavy chain OS=Homo sapiens OX=9606 PE=1 SV=2	576	63.4		355848		435895	585552	209332
Q9H270	Vacuolar protein sorting-associated protein 11 homolog OS=Homo sapiens OX=9606 GN=VPS11 PE=1 SV=1	941	107.8	4.79238e+06	5.22808e+06	8.51687e+06	1.8929e+06	4.93275e+06	5.65542e+06
O75396	Vesicle-trafficking protein SEC22b OS=Homo sapiens OX=9606 GN=SEC22B PE=1 SV=5	215	24.7	11462414	6.38584e+06	8304302	6.23932e+06	6.52721e+06	5.15243e+06
Q969G5	Caveolae-associated protein 3 OS=Homo sapiens OX=9606 GN=CAVIN3 PE=1 SV=3	261	27.7	1.03156e+06	9720561	1.66673e+07	5.82123e+06	4.1406e+06	8.78849e+06
Q9Y281	Cofilin-2 OS=Homo sapiens OX=9606 GN=CFL2 PE=1 SV=1	166	18.7	4858347	1.63956e+06	1.34526e+06	1.26396e+07	1872830	1.57188e+06
P42025	Beta-centractin OS=Homo sapiens OX=9606 GN=ACTR1B PE=1 SV=1	376	42.3	2849417			3.14549e+06
Q13492	Phosphatidylinositol-binding clathrin assembly protein OS=Homo sapiens OX=9606 GN=PICALM PE=1 SV=2	652	70.7	3.2518e+07	5.26877e+06	4.96095e+06	1.88896e+07	2.24019e+06	1.40204e+06
P84103	Serine/arginine-rich splicing factor 3 OS=Homo sapiens OX=9606 GN=SRSF3 PE=1 SV=1	164	19.3	79586716	4.59776e+07	4.10721e+07	3.25286e+07	30284466	2.71e+07
Q9Y285	Phenylalanine--tRNA ligase alpha subunit OS=Homo sapiens OX=9606 GN=FARSA PE=1 SV=3	508	57.5	2.49842e+07	8.04052e+06	8.39094e+06	6.04113e+06	5.77075e+06	1.785e+06
P13535	Myosin-8 OS=Homo sapiens OX=9606 GN=MYH8 PE=1 SV=3	1937	222.6	1.3173e+06	1.32764e+06	1291287	1.70895e+06	547285	864529
Q71UM5	Ribosomal protein eS27-like OS=Homo sapiens OX=9606 GN=RPS27L PE=1 SV=3	84	9.5	38547340	10015858	10755613	15832395	6.61883e+06	9548334
Q9BVQ7	ATPase family gene 2 protein homolog B OS=Homo sapiens OX=9606 GN=AFG2B PE=1 SV=2	753	80.7	3.74971e+07	1.21539e+07	1.04835e+07	489447	538151	916723
P26641	Elongation factor 1-gamma OS=Homo sapiens OX=9606 GN=EEF1G PE=1 SV=3	437	50.1	7.28502e+06	3.78567e+06	3.4665e+06	5.70464e+06	6.00593e+06	6.50095e+06
Q8IUE6	Histone H2A type 2-B OS=Homo sapiens OX=9606 GN=H2AC21 PE=1 SV=3	130	14					3.53053e+06	2.06777e+06
Q96N66	Lysophospholipid acyltransferase 7 OS=Homo sapiens OX=9606 GN=MBOAT7 PE=1 SV=2	472	52.7	20688100	8.15875e+06	6.47113e+06	1.06744e+06	1.63787e+07	42952181
O43301	Heat shock 70 kDa protein 12A OS=Homo sapiens OX=9606 GN=HSPA12A PE=1 SV=2	675	74.9	126206	1.68753e+06	1.00331e+06	148676	1.13802e+06	398991
Q9Y3U8	Large ribosomal subunit protein eL36 OS=Homo sapiens OX=9606 GN=RPL36 PE=1 SV=3	105	12.2	8.80542e+07	10491252	9.97955e+06	6.77704e+07	8.00378e+06	5.81083e+06
P00367	Glutamate dehydrogenase 1, mitochondrial OS=Homo sapiens OX=9606 GN=GLUD1 PE=1 SV=2	558	61.4	811824				437080
Q658Y4	Protein FAM91A1 OS=Homo sapiens OX=9606 GN=FAM91A1 PE=1 SV=3	838	93.9	4.38301e+07	9.34201e+06	8.24263e+06	8.80877e+06	8.82754e+06	7.98799e+06
P45880	Voltage-dependent anion-selective channel protein 2 OS=Homo sapiens OX=9606 GN=VDAC2 PE=1 SV=2	294	31.5	3.0263e+07	1.8518e+07	2.3511e+07	1.28435e+07	1.08149e+07	8.13498e+06
Q5D862	Filaggrin-2 OS=Homo sapiens OX=9606 GN=FLG2 PE=1 SV=1	2391	247.9	694908			2.86159e+07	928878
P23528	Cofilin-1 OS=Homo sapiens OX=9606 GN=CFL1 PE=1 SV=3	166	18.5	2.02135e+07	3.29703e+06	2.40738e+06	6.94135e+06	2.71167e+06	668881
O76021	Ribosomal L1 domain-containing protein 1 OS=Homo sapiens OX=9606 GN=RSL1D1 PE=1 SV=3	490	54.9	7.42178e+06	1.64203e+06	6.51829e+06	6.14761e+06	5.35676e+06	2.98394e+06
P41091	Eukaryotic translation initiation factor 2 subunit 3 OS=Homo sapiens OX=9606 GN=EIF2S3 PE=1 SV=3	472	51.1		2.05677e+06	1756160	3.41932e+06	2.61168e+06	1.21863e+06
Q5SSJ5	Heterochromatin protein 1-binding protein 3 OS=Homo sapiens OX=9606 GN=HP1BP3 PE=1 SV=1	553	61.2	4.77366e+07	1.67787e+07	1.42171e+07	2.69217e+07	8.6928e+06	4.42057e+06
O95757	Heat shock 70 kDa protein 4L OS=Homo sapiens OX=9606 GN=HSPA4L PE=1 SV=3	839	94.5	5.67916e+06	967963	662604	6.73225e+06	651650	3.52491e+06
Q7LBR1	Charged multivesicular body protein 1b OS=Homo sapiens OX=9606 GN=CHMP1B PE=1 SV=1	199	22.1	46599024	3.31223e+07	29902031	4.03786e+07	6.59213e+07	6.12935e+07
Q14141	Septin-6 OS=Homo sapiens OX=9606 GN=SEPTIN6 PE=1 SV=4	434	49.7	7490381	9.18986e+06	3.52436e+06		394537	1.95829e+06
Q9NUD5	Zinc finger CCHC domain-containing protein 3 OS=Homo sapiens OX=9606 GN=ZCCHC3 PE=1 SV=2	403	43.5	1.1096e+07	6.00965e+06	3.80634e+06	2.79937e+06	2.99099e+06	665584
Q9Y2P4	Long-chain fatty acid transport protein 6 OS=Homo sapiens OX=9606 GN=SLC27A6 PE=2 SV=1	619	70.1	1.01754e+07	1.39043e+07	2.66189e+06	522046	1.02928e+07	9.89168e+06
P30837	Aldehyde dehydrogenase X, mitochondrial OS=Homo sapiens OX=9606 GN=ALDH1B1 PE=1 SV=4	517	57.2	1.95312e+07	9.31723e+06	1.38267e+06	6.58014e+06	7.8608e+06	3.07545e+06
O94804	Serine/threonine-protein kinase 10 OS=Homo sapiens OX=9606 GN=STK10 PE=1 SV=1	968	112.1	4.35489e+06	3.8844e+06	2.85625e+06	2.7654e+06	4.15405e+06	3.75992e+06
Q9NPJ8	NTF2-related export protein 2 OS=Homo sapiens OX=9606 GN=NXT2 PE=1 SV=1	142	16.2	1.34528e+08	2.13165e+08	1.68747e+08	2.87642e+06	1.11789e+07	9.52598e+06
Q86VP6	Cullin-associated NEDD8-dissociated protein 1 OS=Homo sapiens OX=9606 GN=CAND1 PE=1 SV=2	1230	136.3	1.42126e+07	2.34674e+06	1.24881e+06	1.78555e+06	617867	1.01673e+06
O95292	Vesicle-associated membrane protein-associated protein B/C OS=Homo sapiens OX=9606 GN=VAPB PE=1 SV=3	243	27.2	3.21937e+07	8.33562e+06	1.36668e+07	1.06386e+07	1.14508e+07	9.14046e+06
Q16629	Serine/arginine-rich splicing factor 7 OS=Homo sapiens OX=9606 GN=SRSF7 PE=1 SV=1	238	27.4	28138289	6693643		1.102e+07	4.39488e+06	4.54163e+06
Q99755	Phosphatidylinositol 4-phosphate 5-kinase type-1 alpha OS=Homo sapiens OX=9606 GN=PIP5K1A PE=1 SV=1	562	62.6		2.72673e+07	26784188	8509613	2.00546e+07	1.62791e+07
O94906	Pre-mRNA-processing factor 6 OS=Homo sapiens OX=9606 GN=PRPF6 PE=1 SV=1	941	106.9	1.98571e+06	4.4851e+06	8.25821e+06		2.56426e+06	5.49498e+06
Q9C099	Leucine-rich repeat and coiled-coil domain-containing protein 1 OS=Homo sapiens OX=9606 GN=LRRCC1 PE=1 SV=2	1032	119.5	6.70723e+06	4.33751e+06	5.18458e+06	577667	1413371	717538
P62851	Small ribosomal subunit protein eS25 OS=Homo sapiens OX=9606 GN=RPS25 PE=1 SV=1	125	13.7	212541997	2.78673e+07	2.487e+07	9.48629e+07	4.23652e+07	3.53693e+07
Q8TBY8	Polyamine-modulated factor 1-binding protein 1 OS=Homo sapiens OX=9606 GN=PMFBP1 PE=1 SV=3	1007	117.4	1390361889	3.57547e+08	3.46336e+08	9.99697e+08	3.0664e+08	2.76841e+08
P08758	Annexin A5 OS=Homo sapiens OX=9606 GN=ANXA5 PE=1 SV=2	320	35.9	2.74419e+07	1337405	18547	4.0848e+06	2.11616e+06	2.13953e+06
Q86TM3	Probable ATP-dependent RNA helicase DDX53 OS=Homo sapiens OX=9606 GN=DDX53 PE=1 SV=3	631	71.1	2.38939e+06	3.87898e+06	4.63641e+06	133896	2.72697e+06	2.06324e+06
P78385	Keratin, type II cuticular Hb3 OS=Homo sapiens OX=9606 GN=KRT83 PE=1 SV=2	493	54.2		543440			1.23772e+06	744562
Q01844	RNA-binding protein EWS OS=Homo sapiens OX=9606 GN=EWSR1 PE=1 SV=1	656	68.4	2.18348e+06	8.33091e+06	5.21325e+06	1.80024e+06	516385	2.3042e+06
Q9UPQ0	LIM and calponin homology domains-containing protein 1 OS=Homo sapiens OX=9606 GN=LIMCH1 PE=1 SV=4	1083	121.8	5.94788e+07	826453	318404	2.50089e+07	3.723e+06	2.25142e+06
Q14990	Outer dense fiber protein 1 OS=Homo sapiens OX=9606 GN=ODF1 PE=1 SV=2	250	28.3		1.48837e+08	1.60666e+08		6.73481e+07	7.96748e+07
O43809	Cleavage and polyadenylation specificity factor subunit 5 OS=Homo sapiens OX=9606 GN=NUDT21 PE=1 SV=1	227	26.2	1.03684e+07	1.32585e+06	334466	7.46088e+06	1.02222e+06	389499
P63000	Ras-related C3 botulinum toxin substrate 1 OS=Homo sapiens OX=9606 GN=RAC1 PE=1 SV=1	192	21.4	1.36225e+07	1.51447e+07	1.61554e+07	1.28346e+07	7.7311e+06	7.71663e+06
P59665	Neutrophil defensin 1 OS=Homo sapiens OX=9606 GN=DEFA1 PE=1 SV=1	94	10.2	43437086	65185730	77211008	12485161	3.90008e+07	43021339
Q9BQM9	Uncharacterized protein C20orf144 OS=Homo sapiens OX=9606 GN=C20orf144 PE=2 SV=1	153	17.2	1.58899e+07	1.08302e+07	8.48593e+06	1.03866e+07	6.05498e+06	5.317e+06
P62820	Ras-related protein Rab-1A OS=Homo sapiens OX=9606 GN=RAB1A PE=1 SV=3	205	22.7	1.7157e+06	257423			355654	591420
P19387	DNA-directed RNA polymerase II subunit RPB3 OS=Homo sapiens OX=9606 GN=POLR2C PE=1 SV=2	275	31.4	9.29966e+06	7.79949e+06	1.94219e+06	1.67863e+07	5.19774e+06	5.75196e+06
P18669	Phosphoglycerate mutase 1 OS=Homo sapiens OX=9606 GN=PGAM1 PE=1 SV=2	254	28.8	1.56698e+07	2.09625e+06	1.67022e+06	5.36012e+06	4.35472e+06	5.25511e+06
Q9BVG8	Kinesin-like protein KIFC3 OS=Homo sapiens OX=9606 GN=KIFC3 PE=1 SV=4	833	92.7	6.8053e+06	5.55959e+06	4.62208e+06	4.50233e+06	2.66569e+06	1.69361e+06
P06493	Cyclin-dependent kinase 1 OS=Homo sapiens OX=9606 GN=CDK1 PE=1 SV=3	297	34.1		2.10368e+06			1.33328e+06	1.67591e+06
Q9NS86	LanC-like protein 2 OS=Homo sapiens OX=9606 GN=LANCL2 PE=1 SV=1	450	50.8	1.41174e+07	1.45498e+06	2.7836e+06	997293	2.19642e+06	562191
Q9Y2D8	Afadin- and alpha-actinin-binding protein OS=Homo sapiens OX=9606 GN=SSX2IP PE=1 SV=3	614	71.2	7.47382e+06	7.46036e+06	6.48061e+06	5.35825e+06	4.39486e+06	4.07622e+06
P23246	Splicing factor, proline- and glutamine-rich OS=Homo sapiens OX=9606 GN=SFPQ PE=1 SV=2	707	76.1	1.87006e+07	3.79839e+06	1.34878e+06	1.48478e+06	871625	675603
Q6UWR7	Glycerophosphocholine cholinephosphodiesterase ENPP6 OS=Homo sapiens OX=9606 GN=ENPP6 PE=1 SV=2	440	50.2	2.05955e+07	1.09644e+06	1.06731e+06	1.2681e+07	579287	1.27706e+06
P62140	Serine/threonine-protein phosphatase PP1-beta catalytic subunit OS=Homo sapiens OX=9606 GN=PPP1CB PE=1 SV=3	327	37.2	9924210			3256125	1.53685e+06	1565470
Q14155	Rho guanine nucleotide exchange factor 7 OS=Homo sapiens OX=9606 GN=ARHGEF7 PE=1 SV=2	803	90	20122972	2.53344e+07	2.11322e+07	1.69519e+07	1.30671e+07	6.11311e+06
A0A0A0MS15	Immunoglobulin heavy variable 3-49 OS=Homo sapiens OX=9606 GN=IGHV3-49 PE=3 SV=1	119	13	6.55867e+06	2.25521e+06	2713507	5934863	3.77837e+06	2.23428e+06
P02511	Alpha-crystallin B chain OS=Homo sapiens OX=9606 GN=CRYAB PE=1 SV=2	175	20.1	4.38254e+06	3.58925e+06	7380943	1.0823e+06	7.56094e+06	6.72086e+06
P02745	Complement C1q subcomponent subunit A OS=Homo sapiens OX=9606 GN=C1QA PE=1 SV=2	245	26	4.70972e+07	1.36649e+06	1.50802e+06	3.0715e+06	9.03956e+06	1.89386e+06
P01624	Immunoglobulin kappa variable 3-15 OS=Homo sapiens OX=9606 GN=IGKV3-15 PE=1 SV=2	115	12.5	1.05189e+08	3.60363e+07	4.34891e+07	7.55351e+07	3.93793e+07	2.56886e+07
Q8NDW8	Tetratricopeptide repeat protein 21A OS=Homo sapiens OX=9606 GN=TTC21A PE=1 SV=3	1320	150.8	1.96821e+07	1.19539e+07	1.06749e+07	5.65972e+06	6.79882e+06	5.35044e+06
Q9ULE0	Protein WWC3 OS=Homo sapiens OX=9606 GN=WWC3 PE=1 SV=4	1216	136.6	1.10269e+06	1.27816e+07	1.34028e+07	6.89713e+06	2.01146e+07	1.98207e+07
O75952	Calcium-binding tyrosine phosphorylation-regulated protein OS=Homo sapiens OX=9606 GN=CABYR PE=1 SV=2	493	52.7	2.72423e+07	3.18084e+07	1.65071e+07	2.49276e+07	1.10535e+07	1.3115e+07
P47897	Glutamine--tRNA ligase OS=Homo sapiens OX=9606 GN=QARS1 PE=1 SV=1	775	87.7	1.25562e+07	5.13047e+06	4.57019e+06	6.91927e+06	5.42139e+06	3.91834e+06
Q96CS3	FAS-associated factor 2 OS=Homo sapiens OX=9606 GN=FAF2 PE=1 SV=2	445	52.6	1.76483e+07	4.55808e+06	2.23307e+06	3.55294e+06	2.15971e+06	1.07027e+06
Q6NUT2	Probable C-mannosyltransferase DPY19L2 OS=Homo sapiens OX=9606 GN=DPY19L2 PE=1 SV=2	758	87.3	1.13066e+07	1.08354e+07	9.25313e+06	6.8165e+06	1.08823e+07	3.73414e+06
P50570	Dynamin-2 OS=Homo sapiens OX=9606 GN=DNM2 PE=1 SV=2	870	98	4.1457e+06	2.28488e+06	2.59137e+06	8.22549e+06	2.05917e+06	918105
P08708	Small ribosomal subunit protein eS17 OS=Homo sapiens OX=9606 GN=RPS17 PE=1 SV=2	135	15.5	2.03465e+07	1.26841e+07	1.85294e+07	2.14924e+07	1.634e+07	1.51795e+07
P04049	RAF proto-oncogene serine/threonine-protein kinase OS=Homo sapiens OX=9606 GN=RAF1 PE=1 SV=1	648	73	18650420	9187599	1.23257e+07	7.68055e+06	6.21094e+06	4.48276e+06
Q15365	Poly(rC)-binding protein 1 OS=Homo sapiens OX=9606 GN=PCBP1 PE=1 SV=2	356	37.5	1.57622e+06	775319		506595	3.5381e+06	3.19378e+06
O43790	Keratin, type II cuticular Hb6 OS=Homo sapiens OX=9606 GN=KRT86 PE=1 SV=1	486	53.5	151980		221677			110367
Q12770	Sterol regulatory element-binding protein cleavage-activating protein OS=Homo sapiens OX=9606 GN=SCAP PE=1 SV=4	1279	139.6	1.05754e+06	5.47823e+06	4.19414e+06	5.57934e+06	5.43579e+06	3540435
P09651	Heterogeneous nuclear ribonucleoprotein A1 OS=Homo sapiens OX=9606 GN=HNRNPA1 PE=1 SV=5	372	38.7	2.5165e+06	3497954	2.73351e+06	2.07908e+06
A0A0U1RRI6	Centromere protein V-like protein 3 OS=Homo sapiens OX=9606 GN=CENPVL3 PE=3 SV=2	272	29.8	8.35031e+06	2.90827e+06	1.29002e+06	1.24228e+07	1.29485e+06	1.32557e+06
O95714	E3 ubiquitin-protein ligase HERC2 OS=Homo sapiens OX=9606 GN=HERC2 PE=1 SV=2	4834	526.9	3.27989e+07	6.88307e+06	166262	1.31369e+07	9.11453e+06	768717
P42766	Large ribosomal subunit protein uL29 OS=Homo sapiens OX=9606 GN=RPL35 PE=1 SV=2	123	14.5	21763650	1.22832e+07	11230714	5.5876e+07	9.57157e+06	4.98025e+06
P61006	Ras-related protein Rab-8A OS=Homo sapiens OX=9606 GN=RAB8A PE=1 SV=1	207	23.7	17349676	1.03101e+07	9438582	1.61518e+07	1.32304e+07	8.3235e+06
Q9Y4B6	DDB1- and CUL4-associated factor 1 OS=Homo sapiens OX=9606 GN=DCAF1 PE=1 SV=3	1507	168.9	5146485	1.06155e+06	1.57917e+06	2.57468e+06	537268	595445
P01009	Alpha-1-antitrypsin OS=Homo sapiens OX=9606 GN=SERPINA1 PE=1 SV=3	418	46.7	3.6587e+07	2.79335e+06	3.33336e+06	4.01524e+06	4.42197e+06	2.68809e+06
P22830	Ferrochelatase, mitochondrial OS=Homo sapiens OX=9606 GN=FECH PE=1 SV=2	423	47.8	4.34188e+06	2.55427e+06	7.14152e+06	1.50193e+06	4.06836e+06	5.20688e+06
P57740	Nuclear pore complex protein Nup107 OS=Homo sapiens OX=9606 GN=NUP107 PE=1 SV=1	925	106.3	8.79019e+06	1.08401e+07	9.07997e+06	2.1467e+06	932759	2.69709e+06
Q9NX63	MICOS complex subunit MIC19 OS=Homo sapiens OX=9606 GN=CHCHD3 PE=1 SV=1	227	26.1	2.36553e+07	25805795	2.96661e+07	7614667	1.39928e+07	13331673
P06748	Nucleophosmin OS=Homo sapiens OX=9606 GN=NPM1 PE=1 SV=2	294	32.6	9.33465e+06	500897	5.27572e+06	2.76585e+07	4.34994e+06	4.54237e+06
P17844	Probable ATP-dependent RNA helicase DDX5 OS=Homo sapiens OX=9606 GN=DDX5 PE=1 SV=1	614	69.1	7.8454e+06	515769	298838	613294	849229	260880
P08174	Complement decay-accelerating factor OS=Homo sapiens OX=9606 GN=CD55 PE=1 SV=4	381	41.4	26450627	5977972	5261979	3.37422e+07	1.14537e+07	1.04982e+07
A0A087WW87	Immunoglobulin kappa variable 2-40 OS=Homo sapiens OX=9606 GN=IGKV2-40 PE=3 SV=2	121	13.3		2.10961e+06	2.13798e+06	1335155	2.21546e+06	1.71417e+06
Q99832	T-complex protein 1 subunit eta OS=Homo sapiens OX=9606 GN=CCT7 PE=1 SV=2	543	59.3	6.12169e+06	1.94467e+06	2.736e+06	7787721	3.55582e+06	2.65542e+06
Q63HR2	Tensin-2 OS=Homo sapiens OX=9606 GN=TNS2 PE=1 SV=2	1409	152.5	993988	1.0734e+06	892118	932232	599989	742503
Q7Z7A1	Centriolin OS=Homo sapiens OX=9606 GN=CNTRL PE=1 SV=2	2325	268.7		2.87117e+06	2.6032e+06	487758	3.01609e+06	738960
P18085	ADP-ribosylation factor 4 OS=Homo sapiens OX=9606 GN=ARF4 PE=1 SV=3	180	20.5	29004347	8.57955e+06	7.46014e+06	1.08275e+07	7.95608e+06	4.14727e+06
Q9Y2X7	ARF GTPase-activating protein GIT1 OS=Homo sapiens OX=9606 GN=GIT1 PE=1 SV=2	761	84.3		4968678	4315529		4683106	3.84147e+06
P62841	Small ribosomal subunit protein uS19 OS=Homo sapiens OX=9606 GN=RPS15 PE=1 SV=2	145	17	5.56645e+07	1.99981e+07	2.02892e+07	4.83698e+07	1.41992e+07	1.33383e+07
Q9BS40	Latexin OS=Homo sapiens OX=9606 GN=LXN PE=1 SV=2	222	25.7		1.22153e+07	6.78967e+06		7976153	3.84527e+06
P60953	Cell division control protein 42 homolog OS=Homo sapiens OX=9606 GN=CDC42 PE=1 SV=2	191	21.2	6.65885e+07	2.80703e+07	2.43035e+07	2.16156e+07	1.84512e+07	1.54192e+07
Q92841	Probable ATP-dependent RNA helicase DDX17 OS=Homo sapiens OX=9606 GN=DDX17 PE=1 SV=2	729	80.2	1.11465e+07	2.59256e+06	2.40173e+06	1.02389e+07	4.98321e+06	2.96056e+06
Q7L576	Cytoplasmic FMR1-interacting protein 1 OS=Homo sapiens OX=9606 GN=CYFIP1 PE=1 SV=1	1253	145.1	8213050	5.12686e+06	1.90036e+06	1.66871e+06	4.74558e+06	3.04208e+06
Q6PJ61	F-box only protein 46 OS=Homo sapiens OX=9606 GN=FBXO46 PE=1 SV=3	603	64.6	1.87531e+07	6427567	6.24439e+06	4.93766e+06	1.16005e+06	4.35359e+06
Q15287	RNA-binding protein with serine-rich domain 1 OS=Homo sapiens OX=9606 GN=RNPS1 PE=1 SV=1	305	34.2	4.80676e+06	1.09211e+07	6.23937e+06	481722	4.12102e+06	3.44787e+06
Q14258	E3 ubiquitin/ISG15 ligase TRIM25 OS=Homo sapiens OX=9606 GN=TRIM25 PE=1 SV=2	630	70.9	2.24472e+07	1.8755e+06	5.28369e+06	3.94205e+06	2.21692e+06	1.57101e+06
P07602	Prosaposin OS=Homo sapiens OX=9606 GN=PSAP PE=1 SV=2	524	58.1	32210989	1.63844e+07	14585737	2.29086e+07	15744835	1.04119e+06
Q9Y615	Actin-like protein 7A OS=Homo sapiens OX=9606 GN=ACTL7A PE=1 SV=1	435	48.6	1.18392e+06	5.53578e+06	8.56507e+06	427775	4.74782e+06	4.94593e+06
Q00577	Transcriptional activator protein Pur-alpha OS=Homo sapiens OX=9606 GN=PURA PE=1 SV=2	322	34.9	2.17712e+06	901731	1.09385e+06	1.70534e+06	2.39614e+06
Q9Y3D7	Mitochondrial import inner membrane translocase subunit TIM16 OS=Homo sapiens OX=9606 GN=PAM16 PE=1 SV=2	125	13.8	111552	3.85584e+06	3.22335e+06	8.35295e+06	1.31932e+07	7.23058e+06
P15531	Nucleoside diphosphate kinase A OS=Homo sapiens OX=9606 GN=NME1 PE=1 SV=1	152	17.1	172136	211619	251861	142520	189171	155356
P02747	Complement C1q subcomponent subunit C OS=Homo sapiens OX=9606 GN=C1QC PE=1 SV=3	245	25.8	51831252	2.04805e+07	19928792	9170953	1.30132e+07	16686578
Q7L7X3	Serine/threonine-protein kinase TAO1 OS=Homo sapiens OX=9606 GN=TAOK1 PE=1 SV=1	1001	116	5901436	9.25467e+06	9062354	5.01944e+06	7.28111e+06	3.94477e+06
Q12772	Sterol regulatory element-binding protein 2 OS=Homo sapiens OX=9606 GN=SREBF2 PE=1 SV=2	1141	123.6		3.3583e+06	7.80243e+06	6.82043e+06	8.11868e+06	5.41946e+06
Q13618	Cullin-3 OS=Homo sapiens OX=9606 GN=CUL3 PE=1 SV=2	768	88.9		1.15224e+06	320234	1.7179e+06	1.12668e+06	275092
P11182	Lipoamide acyltransferase component of branched-chain alpha-keto acid dehydrogenase complex, mitochondrial OS=Homo sapiens OX=9606 GN=DBT PE=1 SV=4	482	53.5	306145	648881	692654	4.04509e+06	3.85278e+06	1.46296e+06
Q96JC1	Vam6/Vps39-like protein OS=Homo sapiens OX=9606 GN=VPS39 PE=1 SV=2	886	101.7	7.97408e+06	2.03479e+06	2.74466e+06	3.27083e+06	5.96323e+06	4.4631e+06
P02462	Collagen alpha-1(IV) chain OS=Homo sapiens OX=9606 GN=COL4A1 PE=1 SV=4	1669	160.5		1.62283e+07	3.53079e+06	31337.1	9.39762e+06	5.5377e+06
Q05D60	Deuterosome assembly protein 1 OS=Homo sapiens OX=9606 GN=DEUP1 PE=1 SV=2	604	70.9		9.94872e+06	6.69801e+06		9.07857e+06	4.12721e+06
P49756	RNA-binding protein 25 OS=Homo sapiens OX=9606 GN=RBM25 PE=1 SV=3	843	100.1	5.76296e+06	9.85217e+06	8.55022e+06	1.32449e+06	4.61185e+06	4.81184e+06
O95639	Cleavage and polyadenylation specificity factor subunit 4 OS=Homo sapiens OX=9606 GN=CPSF4 PE=1 SV=1	269	30.2	4.61307e+06	576550
Q92574	Hamartin OS=Homo sapiens OX=9606 GN=TSC1 PE=1 SV=2	1164	129.7	4.4049e+06	1.3744e+06	6.19046e+06	200654	670978	662390
Q58EX7	Puratrophin-1 OS=Homo sapiens OX=9606 GN=PLEKHG4 PE=1 SV=1	1191	130.7	3.07672e+06	1.10497e+06	872508	1.70205e+06	532376	355184
Q03001	Dystonin OS=Homo sapiens OX=9606 GN=DST PE=1 SV=4	7570	860.1	221195240	1.29924e+08	127432397	169609376	1.00167e+08	1.06602e+08
Q8WX93	Palladin OS=Homo sapiens OX=9606 GN=PALLD PE=1 SV=3	1383	150.5	2.18297e+07	163115377	1.48518e+08	1.01706e+07	6.13654e+07	5.43457e+07
O15013	Rho guanine nucleotide exchange factor 10 OS=Homo sapiens OX=9606 GN=ARHGEF10 PE=1 SV=4	1369	151.5	651241	1278656	2.25616e+06	1.52931e+06	1.50616e+06	1.17514e+06
Q6NZI2	Caveolae-associated protein 1 OS=Homo sapiens OX=9606 GN=CAVIN1 PE=1 SV=1	390	43.5	2.52196e+07	1.4511e+07	8.53584e+06	6.40495e+06	5.0231e+06	4.43353e+06
Q9H6S0	3'-5' RNA helicase YTHDC2 OS=Homo sapiens OX=9606 GN=YTHDC2 PE=1 SV=2	1430	160.1	6.31993e+06	8.30111e+06	5.93425e+06	1.00212e+06	4142467	602042
P62995	Transformer-2 protein homolog beta OS=Homo sapiens OX=9606 GN=TRA2B PE=1 SV=1	288	33.6	5.82298e+06	2.5491e+06	2.84333e+06	9.25409e+06	1.87013e+06	1.54859e+06
P38606	V-type proton ATPase catalytic subunit A OS=Homo sapiens OX=9606 GN=ATP6V1A PE=1 SV=2	617	68.3	1.48839e+07	4.02041e+06	846414	1.19748e+07	1.31209e+06	1.59566e+06
P10323	Acrosin OS=Homo sapiens OX=9606 GN=ACR PE=1 SV=4	421	45.8	2.2042e+07	4.53721e+06	3.5722e+06	1.33859e+07	2.56117e+06	1.35165e+06
P14207	Folate receptor beta OS=Homo sapiens OX=9606 GN=FOLR2 PE=1 SV=4	255	29.3	6354893	443188	1.38801e+06	1.30772e+07	885029	618724
P61204	ADP-ribosylation factor 3 OS=Homo sapiens OX=9606 GN=ARF3 PE=1 SV=2	181	20.6	3.76649e+07	6.91278e+06	6.1501e+06	1.12783e+07	6.95291e+06	4.08631e+06
A0A0B4J1X8	Immunoglobulin heavy variable 3-43 OS=Homo sapiens OX=9606 GN=IGHV3-43 PE=3 SV=1	118	13.1	373235	995170			2117104	961113
P23258	Tubulin gamma-1 chain OS=Homo sapiens OX=9606 GN=TUBG1 PE=1 SV=2	451	51.1	10030376	1.2186e+07	1.13022e+07	5.58723e+06	3.43725e+06	4.15291e+06
Q92499	ATP-dependent RNA helicase DDX1 OS=Homo sapiens OX=9606 GN=DDX1 PE=1 SV=2	740	82.4	1.62855e+07	1.74462e+06	1.77558e+06	9.52238e+06	3.42393e+06	1.5001e+06
Q9BXS5	AP-1 complex subunit mu-1 OS=Homo sapiens OX=9606 GN=AP1M1 PE=1 SV=3	423	48.6	7.66796e+06	1.34494e+06	135261	2.17458e+06	1.85272e+06	1.00054e+06
Q9NY87	Sperm protein associated with the nucleus on the X chromosome C OS=Homo sapiens OX=9606 GN=SPANXC PE=1 SV=2	97	11	10363502	6.91095e+06	4.97871e+06	11794439	2.40308e+06	1861285
Q9P0K7	Ankycorbin OS=Homo sapiens OX=9606 GN=RAI14 PE=1 SV=2	980	110	9175769	5.44245e+06	4.02663e+06	4.13611e+06	6.69843e+06	1.04347e+07
P01717	Immunoglobulin lambda variable 3-25 OS=Homo sapiens OX=9606 GN=IGLV3-25 PE=1 SV=2	112	12	1.43663e+06
Q9ULJ8	Neurabin-1 OS=Homo sapiens OX=9606 GN=PPP1R9A PE=1 SV=2	1098	123.3	413057	213180	195301	2.82006e+06	1.01836e+06	2.02176e+06
O75962	Triple functional domain protein OS=Homo sapiens OX=9606 GN=TRIO PE=1 SV=2	3097	346.7	2.49383e+07	9.95005e+06	1.04431e+07	1.49269e+07	1.2939e+07	8.01995e+06
P84085	ADP-ribosylation factor 5 OS=Homo sapiens OX=9606 GN=ARF5 PE=1 SV=2	180	20.5		5.84713e+06				4.19786e+06
P46940	Ras GTPase-activating-like protein IQGAP1 OS=Homo sapiens OX=9606 GN=IQGAP1 PE=1 SV=1	1657	189.1	4.20874e+06		1.0123e+06	1.16785e+06
Q13243	Serine/arginine-rich splicing factor 5 OS=Homo sapiens OX=9606 GN=SRSF5 PE=1 SV=1	272	31.2	1.44533e+07			1.00258e+06	179181	197566
O15066	Kinesin-like protein KIF3B OS=Homo sapiens OX=9606 GN=KIF3B PE=1 SV=1	747	85.1	2.91209e+06	218544	238398	2.56066e+06	1.72217e+06	454635
P01889	HLA class I histocompatibility antigen, B alpha chain OS=Homo sapiens OX=9606 GN=HLA-B PE=1 SV=3	362	40.4	3.16704e+07			4.26764e+06	9.76193e+06	5047578
P02743	Serum amyloid P-component OS=Homo sapiens OX=9606 GN=APCS PE=1 SV=2	223	25.4	1.57033e+07	2.97337e+07	2.32536e+07	3.2671e+06	1.33724e+07	1.06431e+07
P67870	Casein kinase II subunit beta OS=Homo sapiens OX=9606 GN=CSNK2B PE=1 SV=1	215	24.9	7.98758e+06	4.89151e+06	9.96544e+06	3.60467e+06	1.40323e+07	820123
Q15369	Elongin-C OS=Homo sapiens OX=9606 GN=ELOC PE=1 SV=1	112	12.5	7.47262e+06	919580	1.22266e+06	1.02553e+06
Q15311	RalA-binding protein 1 OS=Homo sapiens OX=9606 GN=RALBP1 PE=1 SV=3	655	76	23552656			5832430	775709	424030
P07237	Protein disulfide-isomerase OS=Homo sapiens OX=9606 GN=P4HB PE=1 SV=3	508	57.1	22743508	9315831	8996489	1.95503e+07	1.96766e+07	2.28502e+07
Q8IV63	Serine/threonine-protein kinase VRK3 OS=Homo sapiens OX=9606 GN=VRK3 PE=1 SV=2	474	52.8	4.63089e+06	6.33618e+06	3.68624e+06	6.27843e+06	3.00946e+06	3.10776e+06
P55060	Exportin-2 OS=Homo sapiens OX=9606 GN=CSE1L PE=1 SV=3	971	110.3	1.05816e+07	2.57703e+06	2.67966e+06	4.54884e+06	840316	3.99655e+06
Q13162	Peroxiredoxin-4 OS=Homo sapiens OX=9606 GN=PRDX4 PE=1 SV=1	271	30.5	2.1335e+06		897970		483685
Q9HCU5	Guanine nucleotide-exchange factor SEC12 OS=Homo sapiens OX=9606 GN=PREB PE=1 SV=2	417	45.4	6.84777e+06	6.51478e+06	2.69131e+07	4.09173e+06	3438456	2.57279e+06
O00214	Galectin-8 OS=Homo sapiens OX=9606 GN=LGALS8 PE=1 SV=4	317	35.8	9910000	1.32788e+07	1.20552e+07	2.24658e+07	5.69761e+06	4.00678e+06
O75400	Pre-mRNA-processing factor 40 homolog A OS=Homo sapiens OX=9606 GN=PRPF40A PE=1 SV=2	957	108.7		4.19854e+06	2.86583e+06	6264520	1.99245e+06	1.4317e+06
Q9BRQ6	MICOS complex subunit MIC25 OS=Homo sapiens OX=9606 GN=CHCHD6 PE=1 SV=1	235	26.4	2.40104e+06	7.44054e+06	8.33789e+06	1.4296e+06	1.17129e+07	8.24913e+06
O75874	Isocitrate dehydrogenase [NADP] cytoplasmic OS=Homo sapiens OX=9606 GN=IDH1 PE=1 SV=2	414	46.6	1.85282e+07	632562	1.42937e+06	5.85315e+06	1.22306e+06	641437
Q96RF0	Sorting nexin-18 OS=Homo sapiens OX=9606 GN=SNX18 PE=1 SV=2	628	68.9		1.3505e+07	1.61755e+07	913932	6112013	5.54062e+06
P00441	Superoxide dismutase [Cu-Zn] OS=Homo sapiens OX=9606 GN=SOD1 PE=1 SV=2	154	15.9	1.04559e+06	928081	855535	7.87874e+06	2.89124e+06
P29401	Transketolase OS=Homo sapiens OX=9606 GN=TKT PE=1 SV=3	623	67.8	3.72659e+06	403274	1.37581e+06	2.37476e+06	3.17905e+06	2.04278e+06
O94901	SUN domain-containing protein 1 OS=Homo sapiens OX=9606 GN=SUN1 PE=1 SV=4	785	87.1	2.23452e+06	10204805	8.12209e+06	2352782	9.56829e+06	6.0191e+06
O14744	Protein arginine N-methyltransferase 5 OS=Homo sapiens OX=9606 GN=PRMT5 PE=1 SV=4	637	72.6	1.39167e+07	4.7849e+06	4.2859e+06	5.85424e+06	3.15515e+06	2.11776e+06
P02790	Hemopexin OS=Homo sapiens OX=9606 GN=HPX PE=1 SV=2	462	51.6	3.2517e+07	1.85485e+06	2.90728e+06	8.05618e+06	1.45329e+06	1.34458e+06
P56192	Methionine--tRNA ligase, cytoplasmic OS=Homo sapiens OX=9606 GN=MARS1 PE=1 SV=2	900	101.1	1.49599e+07	4738051	5.49453e+06	7.06035e+06	3.18524e+06	1.41482e+06
Q5CZC0	Fibrous sheath-interacting protein 2 OS=Homo sapiens OX=9606 GN=FSIP2 PE=2 SV=4	6907	780.1	1.22881e+06	2.23574e+06	4.27062e+06	372300	198678	896454
Q9HD40	O-phosphoseryl-tRNA(Sec) selenium transferase OS=Homo sapiens OX=9606 GN=SEPSECS PE=1 SV=2	501	55.7	1.77975e+06	5.59607e+06	9.27725e+06	862827	3.45006e+06	5.49954e+06
P30086	Phosphatidylethanolamine-binding protein 1 OS=Homo sapiens OX=9606 GN=PEBP1 PE=1 SV=3	187	21	1.686e+07	2.52851e+06		1.58536e+07	3.4016e+06
P00492	Hypoxanthine-guanine phosphoribosyltransferase OS=Homo sapiens OX=9606 GN=HPRT1 PE=1 SV=2	218	24.6	3.99158e+07	4.97765e+06	5.83461e+06	1.49555e+07	1.37516e+06	3.59298e+06
Q9BYZ2	L-lactate dehydrogenase A-like 6B OS=Homo sapiens OX=9606 GN=LDHAL6B PE=1 SV=3	381	41.9	1.61093e+07	9691377	8.92134e+06	9.22098e+06	10419787	7.15684e+06
O14880	Glutathione S-transferase 3, mitochondrial OS=Homo sapiens OX=9606 GN=MGST3 PE=1 SV=1	152	16.5	1.70508e+07	9.03971e+06	6.29707e+06	7.80732e+06	1.14044e+07	4.41138e+06
Q9HC16	DNA dC->dU-editing enzyme APOBEC-3G OS=Homo sapiens OX=9606 GN=APOBEC3G PE=1 SV=1	384	46.4	1988452	950808		656852	73997	914441
P14678	Small nuclear ribonucleoprotein-associated proteins B and B' OS=Homo sapiens OX=9606 GN=SNRPB PE=1 SV=2	240	24.6	1.38378e+07	1.23513e+07	1.29332e+07	3895564	4.87055e+06	5419454
Q96F86	Enhancer of mRNA-decapping protein 3 OS=Homo sapiens OX=9606 GN=EDC3 PE=1 SV=1	508	56	2.55431e+06	1.59053e+06	2.66533e+06		870926	325257
O14841	5-oxoprolinase OS=Homo sapiens OX=9606 GN=OPLAH PE=1 SV=3	1288	137.4		3.26969e+06	3.64769e+06		536935	1.38135e+06
Q12860	Contactin-1 OS=Homo sapiens OX=9606 GN=CNTN1 PE=1 SV=1	1018	113.2	6.69526e+06	2.55897e+06	1725703	1.86202e+07	1.54896e+06	416765
P52209	6-phosphogluconate dehydrogenase, decarboxylating OS=Homo sapiens OX=9606 GN=PGD PE=1 SV=3	483	53.1	1.55203e+07	2.80705e+06	3.36341e+06	7.21722e+06	2.66272e+06	953155
P63244	Small ribosomal subunit protein RACK1 OS=Homo sapiens OX=9606 GN=RACK1 PE=1 SV=3	317	35.1	20365390	7.45264e+06	7.71838e+06	2.13765e+06	5.42523e+06	4.95934e+06
P27797	Calreticulin OS=Homo sapiens OX=9606 GN=CALR PE=1 SV=1	417	48.1	13281515	338246		4.72565e+06	3.65563e+06	6.1243e+06
Q5M9N0	Coiled-coil domain-containing protein 158 OS=Homo sapiens OX=9606 GN=CCDC158 PE=1 SV=2	1113	127.1	2.89985e+06	7.72662e+06	7.11507e+06	923986	4.67665e+06	2.50422e+06
P11216	Glycogen phosphorylase, brain form OS=Homo sapiens OX=9606 GN=PYGB PE=1 SV=5	843	96.6	3.65178e+06	1.2755e+07		8.57239e+07	6.34688e+07	2.14739e+07
Q9P035	Very-long-chain (3R)-3-hydroxyacyl-CoA dehydratase 3 OS=Homo sapiens OX=9606 GN=HACD3 PE=1 SV=2	362	43.1	1.14133e+07	3.33276e+06	3.5053e+06	3.77233e+06	4.88963e+06	3.27328e+06
P17980	26S proteasome regulatory subunit 6A OS=Homo sapiens OX=9606 GN=PSMC3 PE=1 SV=3	439	49.2	4.06755e+06	4.4405e+06	1.82181e+06	1.29806e+06	2.91852e+06	2.53729e+06
Q86T03	Type 1 phosphatidylinositol 4,5-bisphosphate 4-phosphatase OS=Homo sapiens OX=9606 GN=PIP4P1 PE=1 SV=1	277	29.5	1.16037e+07	1.57303e+07	1.42049e+07	5.79763e+06	6.4327e+06	6.69406e+06
Q9H0U3	Magnesium transporter protein 1 OS=Homo sapiens OX=9606 GN=MAGT1 PE=1 SV=1	335	38	7704904	4.9696e+06	4.51022e+06	3856351	3.20883e+06	3.20893e+06
Q9Y2X3	Nucleolar protein 58 OS=Homo sapiens OX=9606 GN=NOP58 PE=1 SV=1	529	59.5	6653842	4.59588e+06	809329	2.38157e+06	4.04667e+06	1.68588e+06
Q9Y4W6	Mitochondrial inner membrane m-AAA protease component AFG3L2 OS=Homo sapiens OX=9606 GN=AFG3L2 PE=1 SV=2	797	88.5		4.11161e+06	4.37466e+06	1.82594e+06	2.88695e+06	2.6743e+06
O60832	H/ACA ribonucleoprotein complex subunit DKC1 OS=Homo sapiens OX=9606 GN=DKC1 PE=1 SV=3	514	57.6	6.91435e+06	7.57671e+06	7.30491e+06	3.02479e+06		1.82309e+06
Q9UQ35	Serine/arginine repetitive matrix protein 2 OS=Homo sapiens OX=9606 GN=SRRM2 PE=1 SV=2	2752	299.4	30738.6	6.56937e+06	1.46057e+06		4.82429e+06	2.61459e+06
Q16204	Coiled-coil domain-containing protein 6 OS=Homo sapiens OX=9606 GN=CCDC6 PE=1 SV=2	474	53.3	1.32432e+07		2.15868e+06	4503626	3.81092e+06	4.37663e+06
P54136	Arginine--tRNA ligase, cytoplasmic OS=Homo sapiens OX=9606 GN=RARS1 PE=1 SV=2	660	75.3	5.12433e+06	2.38389e+06	2.21919e+06	2.24236e+06	3.11938e+06	1.81787e+06
Q9UIF3	Tektin-2 OS=Homo sapiens OX=9606 GN=TEKT2 PE=1 SV=1	430	49.6		1.28786e+07	1.18925e+07		7.05003e+06	4.44583e+06
P22570	NADPH:adrenodoxin oxidoreductase, mitochondrial OS=Homo sapiens OX=9606 GN=FDXR PE=1 SV=3	491	53.8	4.41006e+06	1.29451e+06	1.93914e+06	1.66477e+06	1.01413e+06	840497
Q14152	Eukaryotic translation initiation factor 3 subunit A OS=Homo sapiens OX=9606 GN=EIF3A PE=1 SV=1	1382	166.5	5.1107e+06	1.83686e+06	2.30366e+06	2.7126e+06	1.71789e+06	979951
Q14157	Ubiquitin-associated protein 2-like OS=Homo sapiens OX=9606 GN=UBAP2L PE=1 SV=2	1087	114.5	2.5464e+06	588029		1.80609e+06	695159	646507
Q5DJT8	Cancer/testis antigen family 45 member A2 OS=Homo sapiens OX=9606 GN=CT45A2 PE=2 SV=3	189	21.3		13761267	13551192		9883097	6.53677e+06
P32119	Peroxiredoxin-2 OS=Homo sapiens OX=9606 GN=PRDX2 PE=1 SV=5	198	21.9	454555		69625.3	171268	97379	76181.8
Q9Y6R9	Centrosomal protein CCDC61 OS=Homo sapiens OX=9606 GN=CCDC61 PE=1 SV=3	512	57.3	7.25855e+06	1.18852e+07	1.13734e+07	523594	1.13931e+07	9.34404e+06
Q9BV73	Centrosome-associated protein CEP250 OS=Homo sapiens OX=9606 GN=CEP250 PE=1 SV=2	2442	281		3.78454e+06			3390264	2.63589e+06
P55209	Nucleosome assembly protein 1-like 1 OS=Homo sapiens OX=9606 GN=NAP1L1 PE=1 SV=1	391	45.3	3.57707e+06	5444598	4101354	2.29366e+06	2.76095e+06	1.93689e+06
P15104	Glutamine synthetase OS=Homo sapiens OX=9606 GN=GLUL PE=1 SV=4	373	42	1.4023e+06	3.39422e+06	5.1883e+06	9.58962e+06	5.65067e+06	5.79681e+06
O14579	Coatomer subunit epsilon OS=Homo sapiens OX=9606 GN=COPE PE=1 SV=3	308	34.5	499963	699252	649959	2.01153e+06	599994	366853
P35637	RNA-binding protein FUS OS=Homo sapiens OX=9606 GN=FUS PE=1 SV=1	526	53.4	29606929		319419	6774272	3.5873e+06	3.84181e+06
P51572	B-cell receptor-associated protein 31 OS=Homo sapiens OX=9606 GN=BCAP31 PE=1 SV=3	246	28	16845103	5.31575e+06	2.43863e+06	9900723	4.14457e+06	3.07403e+06
Q9ULH0	Kinase D-interacting substrate of 220 kDa OS=Homo sapiens OX=9606 GN=KIDINS220 PE=1 SV=3	1771	196.4		1.40897e+06	1.67756e+06	332734	1.23162e+06	899291
P61019	Ras-related protein Rab-2A OS=Homo sapiens OX=9606 GN=RAB2A PE=1 SV=1	212	23.5	3.44471e+06	1.09854e+07	9743434	8.65021e+06	9.84644e+06	4.96898e+06
Q6NXR0	Interferon-inducible GTPase 5 OS=Homo sapiens OX=9606 GN=IRGC PE=1 SV=1	463	50.3	8411002	4.86155e+06	3527180	1.93918e+06	2.32916e+06	1.50083e+06
O60784	Target of Myb1 membrane trafficking protein OS=Homo sapiens OX=9606 GN=TOM1 PE=1 SV=2	492	53.8	6.13575e+06	2.42457e+06	2.89421e+06	139002	1.13613e+06	2.13829e+06
Q99501	GAS2-like protein 1 OS=Homo sapiens OX=9606 GN=GAS2L1 PE=1 SV=2	681	72.7	1.3049e+07	911245	1.43162e+06		844490	2.7804e+06
Q9H2C0	Gigaxonin OS=Homo sapiens OX=9606 GN=GAN PE=1 SV=1	597	67.6	1.47212e+06	5.10423e+06	1.71554e+06	2.84404e+06	6.86247e+06	6.00991e+06
Q14678	KN motif and ankyrin repeat domain-containing protein 1 OS=Homo sapiens OX=9606 GN=KANK1 PE=1 SV=3	1352	147.2		156226	65560.7		149145
Q8NFW8	N-acylneuraminate cytidylyltransferase OS=Homo sapiens OX=9606 GN=CMAS PE=1 SV=2	434	48.3	10981140	6.6224e+06	1.63807e+06	6.39374e+06	3.42795e+06	1.0227e+06
P46060	Ran GTPase-activating protein 1 OS=Homo sapiens OX=9606 GN=RANGAP1 PE=1 SV=1	587	63.5	7.60763e+07	1.32453e+07	1.43695e+07	673321	3.06241e+06	2056046
P33993	DNA replication licensing factor MCM7 OS=Homo sapiens OX=9606 GN=MCM7 PE=1 SV=4	719	81.3	2.55591e+06	1.60303e+06	2.11653e+06	1.04414e+06	752727	668289
A0A1B0GV03	Golgin subfamily A member 6-like protein 7 OS=Homo sapiens OX=9606 GN=GOLGA6L7 PE=3 SV=1	622	75.5	2.13449e+06	1.39804e+06	1.64206e+06	2.65341e+06	651331
O60331	Phosphatidylinositol 4-phosphate 5-kinase type-1 gamma OS=Homo sapiens OX=9606 GN=PIP5K1C PE=1 SV=2	668	73.2		189007	1.48594e+06		156957	90891.6
Q676U5	Autophagy-related protein 16-1 OS=Homo sapiens OX=9606 GN=ATG16L1 PE=1 SV=2	607	68.2		4.36895e+06	4.26815e+06	2.6995e+06	2.3319e+06	4.1713e+06
P15121	Aldo-keto reductase family 1 member B1 OS=Homo sapiens OX=9606 GN=AKR1B1 PE=1 SV=3	316	35.8	1.45888e+07	553170	961029	1.0835e+07	2.80983e+06	3.50317e+06
Q9H936	Mitochondrial glutamate carrier 1 OS=Homo sapiens OX=9606 GN=SLC25A22 PE=1 SV=1	323	34.4	9108495	3.14265e+07	7.49855e+06	2.36304e+07	1.95024e+07	1.71214e+07
Q9BQI0	Allograft inflammatory factor 1-like OS=Homo sapiens OX=9606 GN=AIF1L PE=1 SV=1	150	17.1	1.41323e+07	2.57478e+06	1.88143e+06	3.34225e+06	7.36925e+06	2.71324e+06
Q9UHL0	ATP-dependent RNA helicase DDX25 OS=Homo sapiens OX=9606 GN=DDX25 PE=1 SV=2	483	54.7	5981099	4629914	4616435		1.0269e+06	1.90613e+06
P50213	Isocitrate dehydrogenase [NAD] subunit alpha, mitochondrial OS=Homo sapiens OX=9606 GN=IDH3A PE=1 SV=1	366	39.6	1.36116e+07	6.32791e+06	9.56716e+06	6.31004e+06	8.0077e+06	5.48585e+06
O43617	Trafficking protein particle complex subunit 3 OS=Homo sapiens OX=9606 GN=TRAPPC3 PE=1 SV=1	180	20.3	3.47377e+06	9.54381e+06	1.1554e+07	4.97145e+06	3.26558e+06	4522336
A0A0B4J1U7	Immunoglobulin heavy variable 6-1 OS=Homo sapiens OX=9606 GN=IGHV6-1 PE=3 SV=1	121	13.5	14687443	4394934	1.72845e+06	3.76897e+06	2.26688e+06	904696
P51648	Aldehyde dehydrogenase family 3 member A2 OS=Homo sapiens OX=9606 GN=ALDH3A2 PE=1 SV=1	485	54.8	1.62513e+06		1.19795e+06		5.84458e+06	1.5299e+06
A0A0C4DH72	Immunoglobulin kappa variable 1-6 OS=Homo sapiens OX=9606 GN=IGKV1-6 PE=3 SV=1	117	12.7	1.8018e+07	3.86925e+06	7.41939e+06	1.43671e+07	4.06731e+06	184395
P01619	Immunoglobulin kappa variable 3-20 OS=Homo sapiens OX=9606 GN=IGKV3-20 PE=1 SV=2	116	12.5	539308688	2.11708e+08	1.99604e+08	4.01337e+08	2.0314e+08	1.3658e+08
P62330	ADP-ribosylation factor 6 OS=Homo sapiens OX=9606 GN=ARF6 PE=1 SV=2	175	20.1		4.70432e+06	2.80599e+06	520351	1.01301e+07	3.85905e+06
Q03426	Mevalonate kinase OS=Homo sapiens OX=9606 GN=MVK PE=1 SV=1	396	42.4	1.66171e+07	1.10196e+07	7.53044e+06	5.57912e+06	8.92591e+06	5675030
P06310	Immunoglobulin kappa variable 2-30 OS=Homo sapiens OX=9606 GN=IGKV2-30 PE=3 SV=2	120	13.2	22041504	3.39512e+06	5.99993e+06	4.94303e+07	29569036	8.2366e+06
Q8WVR3	Trafficking protein particle complex subunit 14 OS=Homo sapiens OX=9606 GN=TRAPPC14 PE=1 SV=2	580	62.6	6.36647e+06	624018	4.36054e+06		2.76464e+06	2.39676e+06
Q14847	LIM and SH3 domain protein 1 OS=Homo sapiens OX=9606 GN=LASP1 PE=1 SV=2	261	29.7		31328298	3.38637e+07	8408113	16873088	1.4946e+07
P10398	Serine/threonine-protein kinase A-Raf OS=Homo sapiens OX=9606 GN=ARAF PE=1 SV=2	606	67.5	3.91563e+06	925288	4.85214e+06	1.45258e+06	2.93981e+06	462032
P23284	Peptidyl-prolyl cis-trans isomerase B OS=Homo sapiens OX=9606 GN=PPIB PE=1 SV=2	216	23.7	1.0227e+06	196184	466880	406725	268614	1.13351e+06
Q9UKM9	RNA-binding protein Raly OS=Homo sapiens OX=9606 GN=RALY PE=1 SV=1	306	32.4	718653	3.08041e+06	2.36839e+06	1.25302e+06	1.99052e+06	1.6228e+06
Q92797	Symplekin OS=Homo sapiens OX=9606 GN=SYMPK PE=1 SV=2	1274	141.1		148289
Q9BZW7	Testis-specific gene 10 protein OS=Homo sapiens OX=9606 GN=TSGA10 PE=1 SV=1	698	81.4		4.65938e+06		1849401	2.53351e+06	1.90447e+06
P11387	DNA topoisomerase 1 OS=Homo sapiens OX=9606 GN=TOP1 PE=1 SV=2	765	90.7	1298625	1.12295e+07	1.0957e+07		5.69844e+06	6.14411e+06
P0C7V8	DDB1- and CUL4-associated factor 8-like protein 2 OS=Homo sapiens OX=9606 GN=DCAF8L2 PE=2 SV=2	631	71.1	375482	467989	2.07361e+06	166489	256777	1.71275e+06
Q92734	Protein TFG OS=Homo sapiens OX=9606 GN=TFG PE=1 SV=2	400	43.4	11749696	6.49523e+06	5.38373e+06	1.9183e+07	2.11895e+07	1.18987e+07
P26640	Valine--tRNA ligase OS=Homo sapiens OX=9606 GN=VARS1 PE=1 SV=4	1264	140.4	2.9169e+06		1.26545e+06	4.46883e+06	668584	910599
Q12904	Aminoacyl tRNA synthase complex-interacting multifunctional protein 1 OS=Homo sapiens OX=9606 GN=AIMP1 PE=1 SV=2	312	34.3	3.18486e+06	2.67349e+06	2.97906e+06	1137048	2.20697e+06	738832
Q96DA6	Mitochondrial import inner membrane translocase subunit TIM14 OS=Homo sapiens OX=9606 GN=DNAJC19 PE=1 SV=3	116	12.5	9.66162e+06	6.54279e+06	5.37113e+06	5.73053e+06	5.80102e+06	1.98441e+06
Q12926	ELAV-like protein 2 OS=Homo sapiens OX=9606 GN=ELAVL2 PE=1 SV=2	359	39.5	8.6283e+06	9.4128e+06	7.61369e+06	11421647	9.70894e+06	4235178
Q9H0I9	Transketolase-like protein 2 OS=Homo sapiens OX=9606 GN=TKTL2 PE=2 SV=1	626	67.8	3041672	3.57231e+06	3.03229e+06	2.00445e+06	1.31488e+06	1.42663e+06
P78362	SRSF protein kinase 2 OS=Homo sapiens OX=9606 GN=SRPK2 PE=1 SV=3	688	77.5	1.62863e+07	3.83946e+06	3.45982e+06	6.52551e+06	870240	1.48534e+06
Q96KQ4	Apoptosis-stimulating of p53 protein 1 OS=Homo sapiens OX=9606 GN=PPP1R13B PE=1 SV=3	1090	119.5		1.80742e+06	1.45589e+06	81599.3	2.68249e+06	2.14025e+06
P43490	Nicotinamide phosphoribosyltransferase OS=Homo sapiens OX=9606 GN=NAMPT PE=1 SV=1	491	55.5	1.6295e+07	4.22102e+06	3.10681e+06	2.46771e+06	3.90038e+06	3.28167e+06
P46020	Phosphorylase b kinase regulatory subunit alpha, skeletal muscle isoform OS=Homo sapiens OX=9606 GN=PHKA1 PE=1 SV=2	1223	137.2			927231	1854862	1.36515e+06
O75083	WD repeat-containing protein 1 OS=Homo sapiens OX=9606 GN=WDR1 PE=1 SV=4	606	66.2	8.14382e+06	4.36751e+06	5.68901e+06	1.09743e+07	4.24891e+06	3.42064e+06
Q9NXC5	GATOR2 complex protein MIOS OS=Homo sapiens OX=9606 GN=MIOS PE=1 SV=2	875	98.5	677320					214901
Q92527	Ankyrin repeat domain-containing protein 7 OS=Homo sapiens OX=9606 GN=ANKRD7 PE=2 SV=3	254	29	1.38697e+06	7.74127e+06	8.94537e+06	2694698	1.60097e+06	1.99049e+06
Q9HAV0	Guanine nucleotide-binding protein subunit beta-4 OS=Homo sapiens OX=9606 GN=GNB4 PE=1 SV=3	340	37.5	1.70588e+06			766412
P40763	Signal transducer and activator of transcription 3 OS=Homo sapiens OX=9606 GN=STAT3 PE=1 SV=2	770	88	5.82768e+06	971136	1.07229e+06	1567663	2.45522e+06	1.51258e+06
A6NDK9	Golgin subfamily A member 6C OS=Homo sapiens OX=9606 GN=GOLGA6C PE=3 SV=1	693	79.8	3.02928e+06	3.79226e+06	2.91896e+06	1.89483e+06	5.61469e+06	2.42994e+06
P11233	Ras-related protein Ral-A OS=Homo sapiens OX=9606 GN=RALA PE=1 SV=1	206	23.6	1.0462e+07	3.75515e+06	7.36127e+06	7.15059e+06		3.36137e+06
P03973	Antileukoproteinase OS=Homo sapiens OX=9606 GN=SLPI PE=1 SV=2	132	14.3		29844700	2.6617e+07	240932	4.34688e+07	3.14723e+07
O75533	Splicing factor 3B subunit 1 OS=Homo sapiens OX=9606 GN=SF3B1 PE=1 SV=3	1304	145.7	3.65781e+06	3.06502e+06	3.60024e+06	3.33479e+06	1.23732e+06	1.11876e+06
P13489	Ribonuclease inhibitor OS=Homo sapiens OX=9606 GN=RNH1 PE=1 SV=2	461	49.9	1.12022e+07	3.33014e+06	4.27694e+06	574618	483515	722602
P84095	Rho-related GTP-binding protein RhoG OS=Homo sapiens OX=9606 GN=RHOG PE=1 SV=1	191	21.3	3.08962e+06	4.53253e+06	4.48138e+06	1.92602e+06	5.44443e+06	4.4684e+06
Q13361	Microfibrillar-associated protein 5 OS=Homo sapiens OX=9606 GN=MFAP5 PE=1 SV=1	173	19.6		3.89527e+06		455671	3.37616e+06	3.58146e+06
Q93052	Lipoma-preferred partner OS=Homo sapiens OX=9606 GN=LPP PE=1 SV=1	612	65.7		1.91326e+06	1.72694e+06		1.48294e+06
P27105	Stomatin OS=Homo sapiens OX=9606 GN=STOM PE=1 SV=3	288	31.7	7.72659e+06	6.0483e+06	6.30198e+06	4.13876e+06	3.18158e+06	1.88829e+06
Q5T124	UBX domain-containing protein 11 OS=Homo sapiens OX=9606 GN=UBXN11 PE=1 SV=2	520	57.3					842739	22525.1
Q9BRX2	Protein pelota homolog OS=Homo sapiens OX=9606 GN=PELO PE=1 SV=2	385	43.3	1.79556e+06	14002288	12660127	6091086	5.44686e+06	4.85601e+06
Q9NVE7	4'-phosphopantetheine phosphatase OS=Homo sapiens OX=9606 GN=PANK4 PE=1 SV=1	773	85.9	9.85205e+06	8.07314e+06	8.18801e+06	1.69273e+06	1.98777e+06	3.2468e+06
Q9Y6G9	Cytoplasmic dynein 1 light intermediate chain 1 OS=Homo sapiens OX=9606 GN=DYNC1LI1 PE=1 SV=3	523	56.5	1.22359e+07	6.37413e+06	3.59552e+06	9.50965e+06	3.85981e+06	5.86931e+06
O00410	Importin-5 OS=Homo sapiens OX=9606 GN=IPO5 PE=1 SV=4	1097	123.6	1.21475e+07	5.16686e+06	4.29988e+06	1.23255e+07	200848	831484
A0A087WSY6	Immunoglobulin kappa variable 3D-15 OS=Homo sapiens OX=9606 GN=IGKV3D-15 PE=3 SV=6	115	12.5	1.01773e+07	6.38449e+06	6.34138e+06	9.67188e+06	5597977	5.24009e+06
Q5VT25	Serine/threonine-protein kinase MRCK alpha OS=Homo sapiens OX=9606 GN=CDC42BPA PE=1 SV=1	1732	197.2		450894	326540		202866	122881
P58340	Myeloid leukemia factor 1 OS=Homo sapiens OX=9606 GN=MLF1 PE=1 SV=1	268	30.6	2.26132e+06	1.91993e+06	2.44596e+06	1.03479e+06	1678033	1.73139e+06
Q13137	Calcium-binding and coiled-coil domain-containing protein 2 OS=Homo sapiens OX=9606 GN=CALCOCO2 PE=1 SV=1	446	52.2	1.05925e+07	2.05982e+06		7.91898e+06	1.62751e+06	59939.2
Q15046	Lysine--tRNA ligase OS=Homo sapiens OX=9606 GN=KARS1 PE=1 SV=3	597	68	6793625	2.96817e+06	5.02451e+06	6.81282e+06	8.83378e+06	8.24291e+06
Q5JWF2	Guanine nucleotide-binding protein G(s) subunit alpha isoforms XLas OS=Homo sapiens OX=9606 GN=GNAS PE=1 SV=2	1037	111	3.41958e+06	995622	1.57078e+06		376086	602905
Q9H4A9	Dipeptidase 2 OS=Homo sapiens OX=9606 GN=DPEP2 PE=1 SV=3	486	53.3	315761	290267	552586	302614	359735	342799
Q00587	Cdc42 effector protein 1 OS=Homo sapiens OX=9606 GN=CDC42EP1 PE=1 SV=1	391	40.3	6.07262e+06	1.81634e+06	1.44342e+06	1391785	6.25323e+06	4.81348e+06
Q12798	Centrin-1 OS=Homo sapiens OX=9606 GN=CETN1 PE=1 SV=1	172	19.6	10855139	9.53013e+06	1.19462e+07	5.92763e+06	6.39041e+06	5.6864e+06
Q76N32	Centrosomal protein of 68 kDa OS=Homo sapiens OX=9606 GN=CEP68 PE=1 SV=2	757	81.1	377871	987790	2.43891e+06	476194	4.85245e+06	904038
Q15645	Pachytene checkpoint protein 2 homolog OS=Homo sapiens OX=9606 GN=TRIP13 PE=1 SV=2	432	48.5	7110562	909542	669264	4.754e+06	5.73966e+06	3.95631e+06
Q53H12	Acylglycerol kinase, mitochondrial OS=Homo sapiens OX=9606 GN=AGK PE=1 SV=2	422	47.1	9.10684e+06	5.75813e+06	5.97056e+06	1.20145e+07	4.65982e+06	3.66167e+06
Q5HYN5	Cancer/testis antigen family 45 member A1 OS=Homo sapiens OX=9606 GN=CT45A1 PE=1 SV=1	189	21.3		1.43473e+06	2.39296e+06	3.0543e+06	2.67779e+06	1.48943e+06
P51970	NADH dehydrogenase [ubiquinone] 1 alpha subcomplex subunit 8 OS=Homo sapiens OX=9606 GN=NDUFA8 PE=1 SV=3	172	20.1	2.41329e+06	1.56078e+06	813709	1.20662e+06	1.36339e+06	882590
Q9BZE4	GTP-binding protein 4 OS=Homo sapiens OX=9606 GN=GTPBP4 PE=1 SV=3	634	73.9	2.18635e+06	2.59105e+06	1.10987e+06	1.00295e+06	1.94651e+06	1.06188e+06
P33241	Lymphocyte-specific protein 1 OS=Homo sapiens OX=9606 GN=LSP1 PE=1 SV=1	339	37.2	8.77818e+06	1.06418e+07	6.38605e+06	2.0959e+06	7474995	9684064
P21281	V-type proton ATPase subunit B, brain isoform OS=Homo sapiens OX=9606 GN=ATP6V1B2 PE=1 SV=3	511	56.5	1.40405e+07	1.28341e+06	3.31209e+06	5.5281e+06	4.8343e+06	3.09426e+06
P39656	Dolichyl-diphosphooligosaccharide--protein glycosyltransferase 48 kDa subunit OS=Homo sapiens OX=9606 GN=DDOST PE=1 SV=4	456	50.8	1.37057e+07	3.11488e+06	3.77012e+06	7.13485e+06	5.82976e+06	3.06794e+06
Q9H269	Vacuolar protein sorting-associated protein 16 homolog OS=Homo sapiens OX=9606 GN=VPS16 PE=1 SV=2	839	94.6	1.03499e+07	5.78279e+06	4.58795e+06	2.65279e+06	1.80994e+06	2.13733e+06
Q9Y250	Leucine zipper putative tumor suppressor 1 OS=Homo sapiens OX=9606 GN=LZTS1 PE=1 SV=3	596	66.6		3.37103e+06	1.71117e+06		6.32139e+06	6245389
Q8IUR0	Trafficking protein particle complex subunit 5 OS=Homo sapiens OX=9606 GN=TRAPPC5 PE=1 SV=1	188	20.8	2.35063e+06	637625	606683	498132	798867	2.34791e+06
P28482	Mitogen-activated protein kinase 1 OS=Homo sapiens OX=9606 GN=MAPK1 PE=1 SV=3	360	41.4	1.99731e+07	2.34223e+06	2.07367e+06	2.49354e+06	2.26391e+06	3.73208e+06
P42704	Leucine-rich PPR motif-containing protein, mitochondrial OS=Homo sapiens OX=9606 GN=LRPPRC PE=1 SV=3	1394	157.8	2.87098e+06	1.81198e+07	1.47937e+07	6.11867e+07	210550	1.21726e+07
P62266	Small ribosomal subunit protein uS12 OS=Homo sapiens OX=9606 GN=RPS23 PE=1 SV=3	143	15.8		21699440	1786807	7265848	2.38242e+06
O95159	Zinc finger protein-like 1 OS=Homo sapiens OX=9606 GN=ZFPL1 PE=1 SV=2	310	34.1	1.35057e+07	4.38053e+06	4.20438e+06	8.62628e+06	5.22863e+06	2.99036e+06
A0A075B6Q5	Immunoglobulin heavy variable 3-64 OS=Homo sapiens OX=9606 GN=IGHV3-64 PE=3 SV=1	118	12.9	929734	369660	103909		95264
O96019	Actin-like protein 6A OS=Homo sapiens OX=9606 GN=ACTL6A PE=1 SV=1	429	47.4	439205	177632	92337.1	131219	31409.5	39628.6
O95630	STAM-binding protein OS=Homo sapiens OX=9606 GN=STAMBP PE=1 SV=1	424	48	1.17761e+07	5.49129e+06	9.25824e+06	5.90018e+06	4.61332e+06	5.27383e+06
Q5JTW2	Centrosomal protein of 78 kDa OS=Homo sapiens OX=9606 GN=CEP78 PE=1 SV=1	689	76.3	851218	9.26014e+06		357837	4.30426e+06	3.50042e+06
P14868	Aspartate--tRNA ligase, cytoplasmic OS=Homo sapiens OX=9606 GN=DARS1 PE=1 SV=2	501	57.1	2.0719e+07	1.48133e+07	1.54387e+07	9.43019e+06	1.33271e+07	9.09813e+06
O43143	ATP-dependent RNA helicase DHX15 OS=Homo sapiens OX=9606 GN=DHX15 PE=1 SV=2	795	90.9	3542188	3.5531e+06	2.94314e+06	932347	894407	476132
Q96EP0	E3 ubiquitin-protein ligase RNF31 OS=Homo sapiens OX=9606 GN=RNF31 PE=1 SV=1	1072	119.6	585178	2.22821e+06	2.93491e+06	272670	343178	1.91403e+06
Q05519	Serine/arginine-rich splicing factor 11 OS=Homo sapiens OX=9606 GN=SRSF11 PE=1 SV=1	484	53.5	3.75699e+06	2.84161e+07	2.34006e+07	7.07925e+07	3.74311e+07	4.05839e+07
Q8N1G4	Leucine-rich repeat-containing protein 47 OS=Homo sapiens OX=9606 GN=LRRC47 PE=1 SV=1	583	63.4		1207602	1.14853e+06	1.94833e+06	2.54686e+06	764012
Q08170	Serine/arginine-rich splicing factor 4 OS=Homo sapiens OX=9606 GN=SRSF4 PE=1 SV=2	494	56.6			82897	46049.1
Q9UHX1	Poly(U)-binding-splicing factor PUF60 OS=Homo sapiens OX=9606 GN=PUF60 PE=1 SV=1	559	59.8	14625994	1.77314e+07	2.18648e+07	3.83191e+06	7.2995e+06	1.00397e+07
Q5HYW2	NHS-like protein 2 OS=Homo sapiens OX=9606 GN=NHSL2 PE=1 SV=2	1225	133.2	2.54734e+06	5.49135e+06	2.40753e+06	5.22925e+06	7042811	5.99436e+06
Q7Z6Z7	E3 ubiquitin-protein ligase HUWE1 OS=Homo sapiens OX=9606 GN=HUWE1 PE=1 SV=3	4374	481.6	919491	1.88008e+06	4.70894e+06	3.77439e+06	2.22699e+06	3.16197e+06
O75935	Dynactin subunit 3 OS=Homo sapiens OX=9606 GN=DCTN3 PE=1 SV=1	186	21.1	2.73682e+07	7.80016e+06	7.39811e+06	1.75506e+07	6.5996e+06	4.48144e+06
P55001	Microfibrillar-associated protein 2 OS=Homo sapiens OX=9606 GN=MFAP2 PE=1 SV=1	183	20.8		5.70227e+06	1.26246e+07		1.59103e+07	4.25355e+06
Q13428	Treacle protein OS=Homo sapiens OX=9606 GN=TCOF1 PE=1 SV=3	1488	152	1.56835e+07	1264876	1.83631e+06	10812432
P25685	DnaJ homolog subfamily B member 1 OS=Homo sapiens OX=9606 GN=DNAJB1 PE=1 SV=4	340	38	1.28928e+07	4.95309e+06	1.00533e+07	9.03111e+06	4.47835e+06	4.66491e+06
Q9UI46	Dynein axonemal intermediate chain 1 OS=Homo sapiens OX=9606 GN=DNAI1 PE=1 SV=1	699	79.2	3991382	6.81113e+06	6.66421e+06	2.80855e+06	658448
P62318	Small nuclear ribonucleoprotein Sm D3 OS=Homo sapiens OX=9606 GN=SNRPD3 PE=1 SV=1	126	13.9	1.14709e+07	9.3617e+06	6986795		5616871	4.45085e+06
P61513	Large ribosomal subunit protein eL43 OS=Homo sapiens OX=9606 GN=RPL37A PE=1 SV=2	92	10.3	5.53397e+07	6063822	9.70743e+06	1.4754e+06	4077771	3.47966e+06
Q7Z7K6	Centromere protein V OS=Homo sapiens OX=9606 GN=CENPV PE=1 SV=1	275	29.9	5172032	4629842	5.63228e+06	6.28089e+06	1.01961e+07	1.06496e+07
O75190	DnaJ homolog subfamily B member 6 OS=Homo sapiens OX=9606 GN=DNAJB6 PE=1 SV=2	326	36.1		6.03405e+06	5.49657e+06	3.03002e+06	5.18136e+06	1.08705e+06
Q9H3G5	Probable serine carboxypeptidase CPVL OS=Homo sapiens OX=9606 GN=CPVL PE=1 SV=2	476	54.1	8.14131e+06	4.94659e+06	3.53018e+06	5.35649e+06	3.68382e+06	2.61016e+06
Q5T5U3	Rho GTPase-activating protein 21 OS=Homo sapiens OX=9606 GN=ARHGAP21 PE=1 SV=2	1958	217.3		911122	979922	424917
Q93008	Ubiquitin carboxyl-terminal hydrolase 9X OS=Homo sapiens OX=9606 GN=USP9X PE=1 SV=4	2554	290.3	3.57107e+06	110600	102167	2.1522e+06	72294.5	54854.6
Q8TF09	Dynein light chain roadblock-type 2 OS=Homo sapiens OX=9606 GN=DYNLRB2 PE=1 SV=1	96	10.8	1.04329e+07	6.25505e+06	7.06966e+06	3.82811e+06	1.31685e+06	598089
P07195	L-lactate dehydrogenase B chain OS=Homo sapiens OX=9606 GN=LDHB PE=1 SV=2	334	36.6	12547794	4.68812e+06	3.50394e+06	11380805	4073781	2.51761e+06
P60468	Protein transport protein Sec61 subunit beta OS=Homo sapiens OX=9606 GN=SEC61B PE=1 SV=2	96	10	42969862	2.13317e+07	1.98716e+07	1.47595e+07		17267754
Q6PKG0	La-related protein 1 OS=Homo sapiens OX=9606 GN=LARP1 PE=1 SV=2	1096	123.4	3.67534e+06	695531	785504	2.0141e+06	3.69177e+06	532945
Q92504	Zinc transporter SLC39A7 OS=Homo sapiens OX=9606 GN=SLC39A7 PE=1 SV=2	469	50.1	15632	1.37031e+07	1.4351e+07	19246892	2.03102e+07	9217161
Q66GS9	Centrosomal protein of 135 kDa OS=Homo sapiens OX=9606 GN=CEP135 PE=1 SV=2	1140	133.4			766454			147733
A6NCN2	Putative keratin-87 protein OS=Homo sapiens OX=9606 GN=KRT87P PE=5 SV=4	255	29.1		295775	255606
O00743	Serine/threonine-protein phosphatase 6 catalytic subunit OS=Homo sapiens OX=9606 GN=PPP6C PE=1 SV=1	305	35.1	1.06421e+07	6.46515e+06	6.52778e+06	3.75862e+06		1781418
Q9HAC8	Ubiquitin domain-containing protein 1 OS=Homo sapiens OX=9606 GN=UBTD1 PE=1 SV=1	227	25.9	1.08569e+07	6.3883e+06	5.84506e+06	1.12055e+07	4.10266e+06	3.48325e+06
O14558	Heat shock protein beta-6 OS=Homo sapiens OX=9606 GN=HSPB6 PE=1 SV=2	160	17.1	12643719	2940034	3.4221e+06	1831996	6.85988e+06
P22307	Sterol carrier protein 2 OS=Homo sapiens OX=9606 GN=SCP2 PE=1 SV=2	547	59	5.73431e+06	3.86472e+06	3822801	1.75582e+06	1.97013e+06	449236
Q96C36	Pyrroline-5-carboxylate reductase 2 OS=Homo sapiens OX=9606 GN=PYCR2 PE=1 SV=1	320	33.6	6.21742e+06	7.64828e+06	6.55249e+06	822407	5.20993e+06	105617
O00483	Cytochrome c oxidase subunit NDUFA4 OS=Homo sapiens OX=9606 GN=NDUFA4 PE=1 SV=1	81	9.4	14973899	2.58746e+07	1.75865e+07	2.52608e+07	2.61153e+07	1.8047e+07
P01718	Immunoglobulin lambda variable 3-27 OS=Homo sapiens OX=9606 GN=IGLV3-27 PE=1 SV=2	113	12.2	36321896			18995634
Q86WT6	E3 ubiquitin-protein ligase TRIM69 OS=Homo sapiens OX=9606 GN=TRIM69 PE=1 SV=2	500	57.4		9.65354e+06	5.14493e+06		5.31277e+06	5.39992e+06
Q9NP72	Ras-related protein Rab-18 OS=Homo sapiens OX=9606 GN=RAB18 PE=1 SV=1	206	23		7186981	6.52286e+06		4.68077e+06	4.98161e+06
P11802	Cyclin-dependent kinase 4 OS=Homo sapiens OX=9606 GN=CDK4 PE=1 SV=2	303	33.7	2.13146e+06		594581
P52732	Kinesin-like protein KIF11 OS=Homo sapiens OX=9606 GN=KIF11 PE=1 SV=2	1056	119.1		277532	1.83003e+06		245929	239010
Q5VZK9	F-actin-uncapping protein LRRC16A OS=Homo sapiens OX=9606 GN=CARMIL1 PE=1 SV=1	1371	151.5	1.97214e+07	1.22299e+07	1.11649e+07	295253	8.53849e+06	5.12313e+06
O00148	ATP-dependent RNA helicase DDX39A OS=Homo sapiens OX=9606 GN=DDX39A PE=1 SV=2	427	49.1	6.75073e+06	840921	314374	9.12028e+06	3.31441e+06	2.59925e+06
Q9NWB6	Arginine and glutamate-rich protein 1 OS=Homo sapiens OX=9606 GN=ARGLU1 PE=1 SV=1	273	33.2	2.7263e+06	2.43187e+06		3.16212e+06	8579071	2.73601e+06
P42356	Phosphatidylinositol 4-kinase alpha OS=Homo sapiens OX=9606 GN=PI4KA PE=1 SV=4	2102	236.7	2.55246e+06	2.09568e+06	1.52343e+06	1.25404e+06	1.08431e+06	832500
Q13011	Delta(3,5)-Delta(2,4)-dienoyl-CoA isomerase, mitochondrial OS=Homo sapiens OX=9606 GN=ECH1 PE=1 SV=2	328	35.8	18448276	3.12954e+06		1.78281e+06	967813	1.21867e+06
P05091	Aldehyde dehydrogenase, mitochondrial OS=Homo sapiens OX=9606 GN=ALDH2 PE=1 SV=2	517	56.3	1.60598e+06
P07737	Profilin-1 OS=Homo sapiens OX=9606 GN=PFN1 PE=1 SV=2	140	15	4.87751e+06	1.00605e+06	210309	7.85544e+06	4.5672e+06	4.96222e+06
P01042	Kininogen-1 OS=Homo sapiens OX=9606 GN=KNG1 PE=1 SV=2	644	71.9	1.12814e+06	362511	2.94538e+06	4.52902e+06	2.00362e+06	189695
Q96IU4	Putative protein-lysine deacylase ABHD14B OS=Homo sapiens OX=9606 GN=ABHD14B PE=1 SV=1	210	22.3	13718634	7.86506e+06	2.48268e+06	6.27496e+06	5.37777e+06	1.13431e+06
O00541	Pescadillo homolog OS=Homo sapiens OX=9606 GN=PES1 PE=1 SV=1	588	68		2.02483e+06	920906
P0C0L4	Complement C4-A OS=Homo sapiens OX=9606 GN=C4A PE=1 SV=2	1744	192.7	2.98045e+06			3.35499e+06
P12036	Neurofilament heavy polypeptide OS=Homo sapiens OX=9606 GN=NEFH PE=1 SV=5	1020	111.8		434926
O75340	Programmed cell death protein 6 OS=Homo sapiens OX=9606 GN=PDCD6 PE=1 SV=1	191	21.9	8.78937e+06	3.1125e+06	510240	2.38177e+06	2.54621e+06	305280
Q05707	Collagen alpha-1(XIV) chain OS=Homo sapiens OX=9606 GN=COL14A1 PE=1 SV=3	1796	193.4	231118	329769	798450	84235.1	164352	123392
P07203	Glutathione peroxidase 1 OS=Homo sapiens OX=9606 GN=GPX1 PE=1 SV=4	203	22.1	4.07865e+07	3.95969e+06	2.55609e+06	4.07213e+07	6.43997e+06	6118934
P50395	Rab GDP dissociation inhibitor beta OS=Homo sapiens OX=9606 GN=GDI2 PE=1 SV=2	445	50.6	1766666	1.60052e+06	2.94862e+06	2.21689e+06	1.31239e+06	849831
P50416	Carnitine O-palmitoyltransferase 1, liver isoform OS=Homo sapiens OX=9606 GN=CPT1A PE=1 SV=2	773	88.3		167129		244361	148149
P46019	Phosphorylase b kinase regulatory subunit alpha, liver isoform OS=Homo sapiens OX=9606 GN=PHKA2 PE=1 SV=1	1235	138.3		1.54648e+06	403809		945849	509019
O75602	Sperm-associated antigen 6 OS=Homo sapiens OX=9606 GN=SPAG6 PE=2 SV=1	509	55.4	1.09016e+07	4.23505e+06	3.62195e+06		2.45254e+06	1.83316e+06
Q16658	Fascin OS=Homo sapiens OX=9606 GN=FSCN1 PE=1 SV=3	493	54.5	7.21593e+06				2813521	2.29944e+06
P53355	Death-associated protein kinase 1 OS=Homo sapiens OX=9606 GN=DAPK1 PE=1 SV=6	1430	159.9	5.11637e+06	2.05366e+06	1.8336e+06	2.21832e+06	1.11801e+06	702254
O60941	Dystrobrevin beta OS=Homo sapiens OX=9606 GN=DTNB PE=1 SV=1	627	71.3	2.8707e+06	276718		323817	2.19418e+06
Q8WUK0	Phosphatidylglycerophosphatase and protein-tyrosine phosphatase 1 OS=Homo sapiens OX=9606 GN=PTPMT1 PE=1 SV=1	201	22.8	6912117	9.22404e+06	9.40985e+06	7.91182e+06	6468691	2.54214e+06
Q14525	Keratin, type I cuticular Ha3-II OS=Homo sapiens OX=9606 GN=KRT33B PE=1 SV=3	404	46.2		262488			1.17694e+07	7.22063e+06
Q92878	DNA repair protein RAD50 OS=Homo sapiens OX=9606 GN=RAD50 PE=1 SV=1	1312	153.8	7.3081e+06	1.5452e+06	1.45994e+06	1.65397e+06	213620	703783
Q8WW24	Tektin-4 OS=Homo sapiens OX=9606 GN=TEKT4 PE=1 SV=1	435	50.6			450053	84862.5	702363	270754
Q9P2K5	Myelin expression factor 2 OS=Homo sapiens OX=9606 GN=MYEF2 PE=1 SV=3	600	64.1		3.52119e+06	3.43784e+06	5.01049e+06	2.87514e+06	3.93051e+06
A4D2H0	cTAGE family member 15 OS=Homo sapiens OX=9606 GN=CTAGE15 PE=2 SV=1	777	87.8		212651	1.59867e+06		1.67683e+06	63319.2
O95870	Phosphatidylserine lipase ABHD16A OS=Homo sapiens OX=9606 GN=ABHD16A PE=1 SV=3	558	63.2	7.04733e+06	4.45549e+06	2988200	5.28595e+06	2.88117e+06	3.67484e+06
A0A0J9YX35	Immunoglobulin heavy variable 3-64D OS=Homo sapiens OX=9606 GN=IGHV3-64D PE=3 SV=1	117	12.8	1.84255e+06	1.92196e+06		1.34477e+06	659168	572958
Q9C0H5	Rho GTPase-activating protein 39 OS=Homo sapiens OX=9606 GN=ARHGAP39 PE=1 SV=2	1083	121.2	2.4832e+06	2.05387e+06	2.05499e+06		2.0785e+06	1.35551e+06
Q9UHQ9	NADH-cytochrome b5 reductase 1 OS=Homo sapiens OX=9606 GN=CYB5R1 PE=1 SV=1	305	34.1		2.41761e+07	2.47874e+07	5.46712e+06	1.09357e+07	1.87285e+07
Q9HDC9	Adipocyte plasma membrane-associated protein OS=Homo sapiens OX=9606 GN=APMAP PE=1 SV=2	416	46.5	2.06157e+07	5827771	2.53376e+06	1.35047e+07	4.52446e+06	3.33657e+06
P06312	Immunoglobulin kappa variable 4-1 OS=Homo sapiens OX=9606 GN=IGKV4-1 PE=1 SV=1	121	13.4		3.26885e+06	2.92438e+06	9594088	7.47731e+06	4.29721e+06
P39059	Collagen alpha-1(XV) chain OS=Homo sapiens OX=9606 GN=COL15A1 PE=1 SV=2	1388	141.6	5.49309e+06	2.18063e+06	7.46974e+06	5.3077e+06	6.97634e+06	3.41259e+06
O14829	Serine/threonine-protein phosphatase with EF-hands 1 OS=Homo sapiens OX=9606 GN=PPEF1 PE=1 SV=1	653	75.7		688108	253295	860329
Q96QF7	Germ cell nuclear acidic protein OS=Homo sapiens OX=9606 GN=GCNA PE=1 SV=1	691	76.1	9672811			5.6428e+06	2.86009e+06	1725198
P19823	Inter-alpha-trypsin inhibitor heavy chain H2 OS=Homo sapiens OX=9606 GN=ITIH2 PE=1 SV=2	946	106.4	3.39138e+06	19975.3	1.40976e+06	1.62511e+06	220335	1.42629e+06
Q9NRL3	Striatin-4 OS=Homo sapiens OX=9606 GN=STRN4 PE=1 SV=2	753	80.5	7459310	6.6439e+06	6.54981e+06	5.58127e+06	5.86532e+06	6.4899e+06
Q9UKG1	DCC-interacting protein 13-alpha OS=Homo sapiens OX=9606 GN=APPL1 PE=1 SV=1	709	79.6		192157			180404	142032
P19367	Hexokinase-1 OS=Homo sapiens OX=9606 GN=HK1 PE=1 SV=3	917	102.4	3.04344e+06	2.91291e+06		3.46068e+06	2.6661e+06	2.47187e+06
Q92820	Gamma-glutamyl hydrolase OS=Homo sapiens OX=9606 GN=GGH PE=1 SV=2	318	35.9	1.72393e+06	207625	1.0894e+06	231716	721733	710568
Q10589	Bone marrow stromal antigen 2 OS=Homo sapiens OX=9606 GN=BST2 PE=1 SV=1	180	19.8	1.43911e+08	2.11955e+07	2.00189e+07	6.68253e+07	2.13083e+07	1.4328e+07
Q5VU65	Nuclear pore membrane glycoprotein 210-like OS=Homo sapiens OX=9606 GN=NUP210L PE=2 SV=1	1888	210.5	4.80936e+06	5205371	5.14725e+06	829162	538243	690040
P10721	Mast/stem cell growth factor receptor Kit OS=Homo sapiens OX=9606 GN=KIT PE=1 SV=1	976	109.8	18163248	48036936	53011644		31724270	26459392
Q9NQ86	E3 ubiquitin-protein ligase TRIM36 OS=Homo sapiens OX=9606 GN=TRIM36 PE=1 SV=2	728	83	4.13734e+06	1.50502e+06	1.57594e+06	379141	846200	477390
Q9BS86	Zona pellucida-binding protein 1 OS=Homo sapiens OX=9606 GN=ZPBP PE=2 SV=1	351	40.1	4.09716e+06	2.03502e+06	3.62657e+06	1.83393e+06	1.61609e+06
Q03113	Guanine nucleotide-binding protein subunit alpha-12 OS=Homo sapiens OX=9606 GN=GNA12 PE=1 SV=4	381	44.3	700138		87094.7	406996	2.06673e+06	2.36154e+06
Q9P253	Vacuolar protein sorting-associated protein 18 homolog OS=Homo sapiens OX=9606 GN=VPS18 PE=1 SV=2	973	110.1	4.65423e+06	2.29459e+06	931240	5.40255e+06	1.7714e+06	934660
Q5VUA4	Zinc finger protein 318 OS=Homo sapiens OX=9606 GN=ZNF318 PE=1 SV=2	2279	251	1.09564e+06		1.32129e+06	526018	1.13628e+06	2.39284e+06
O75431	Metaxin-2 OS=Homo sapiens OX=9606 GN=MTX2 PE=1 SV=1	263	29.7	962811	312046	571229	264451	201374	155626
P05198	Eukaryotic translation initiation factor 2 subunit 1 OS=Homo sapiens OX=9606 GN=EIF2S1 PE=1 SV=3	315	36.1	4.35418e+06	3.04309e+06	3.3351e+06	2.99532e+06	3.51402e+06	1.75643e+06
Q92904	Deleted in azoospermia-like OS=Homo sapiens OX=9606 GN=DAZL PE=1 SV=1	295	33.2	674973	1.51211e+06	336847	273293	208833	183179
P49754	Vacuolar protein sorting-associated protein 41 homolog OS=Homo sapiens OX=9606 GN=VPS41 PE=1 SV=3	854	98.5		189864	454203		19925.1	165070
Q5T7N2	LINE-1 type transposase domain-containing protein 1 OS=Homo sapiens OX=9606 GN=L1TD1 PE=1 SV=1	865	98.8		72465.1	52058.4		469263	274284
Q99417	c-Myc-binding protein OS=Homo sapiens OX=9606 GN=MYCBP PE=1 SV=3	103	12	582266	3.67919e+06	3.08373e+06	1.23969e+06	2.74196e+06	2.13576e+06
P50453	Serpin B9 OS=Homo sapiens OX=9606 GN=SERPINB9 PE=1 SV=1	376	42.4	3.62472e+06	284373	288039	1.09073e+06	150042	199882
Q01081	Splicing factor U2AF 35 kDa subunit OS=Homo sapiens OX=9606 GN=U2AF1 PE=1 SV=3	240	27.9	2.8791e+07	6.37585e+07	4.70126e+07	1.55245e+08	1.9713e+08	1.89473e+08
Q9UPN7	Serine/threonine-protein phosphatase 6 regulatory subunit 1 OS=Homo sapiens OX=9606 GN=PPP6R1 PE=1 SV=5	881	96.7	4317863	5.01871e+06	5.25653e+06	3.07012e+06	3.81016e+06	2.57439e+06
P50454	Serpin H1 OS=Homo sapiens OX=9606 GN=SERPINH1 PE=1 SV=2	418	46.4	3.03283e+06	989450	1.12596e+06	738211	471722	317535
P01709	Immunoglobulin lambda variable 2-8 OS=Homo sapiens OX=9606 GN=IGLV2-8 PE=1 SV=2	118	12.4	2.34969e+06	349598	983837	1.31152e+06	652742
Q8WYL5	Protein phosphatase Slingshot homolog 1 OS=Homo sapiens OX=9606 GN=SSH1 PE=1 SV=2	1049	115.4	2.71498e+06	1.33514e+06	922194	167802	961215	1.06607e+06
Q16630	Cleavage and polyadenylation specificity factor subunit 6 OS=Homo sapiens OX=9606 GN=CPSF6 PE=1 SV=2	551	59.2	1.08704e+06				3.05013e+06
P35052	Glypican-1 OS=Homo sapiens OX=9606 GN=GPC1 PE=1 SV=2	558	61.6	1.0652e+07	6.58355e+06	5290982	11707081	6.63209e+06	8.76196e+06
P33121	Long-chain-fatty-acid--CoA ligase 1 OS=Homo sapiens OX=9606 GN=ACSL1 PE=1 SV=1	698	77.9	2.6473e+06	1.9425e+06	2.48168e+06	1.56311e+06	2.01499e+06	172901
Q6BDS2	Bridge-like lipid transfer protein family member 3A OS=Homo sapiens OX=9606 GN=BLTP3A PE=1 SV=1	1440	159.4	6.91211e+07	159415218	189510773	2.80133e+07	156133045	113406688
A0A0B4J2D5	Putative glutamine amidotransferase-like class 1 domain-containing protein 3B, mitochondrial OS=Homo sapiens OX=9606 GN=GATD3B PE=5 SV=1	268	28.1	3.72849e+06	920801	1.75068e+06	305786	8.07341e+06	7.53403e+06
P28838	Cytosol aminopeptidase OS=Homo sapiens OX=9606 GN=LAP3 PE=1 SV=3	519	56.1	896862	256956	337720	1.75182e+06	572107	385307
Q9Y6N5	Sulfide:quinone oxidoreductase, mitochondrial OS=Homo sapiens OX=9606 GN=SQOR PE=1 SV=1	450	49.9	3.22519e+06	8.57895e+06	7.53443e+06		7.86877e+06	6.79316e+06
P41208	Centrin-2 OS=Homo sapiens OX=9606 GN=CETN2 PE=1 SV=1	172	19.7	514136	2.9043e+06	2.41973e+06	3.22487e+06	4.35481e+06	3.94659e+06
P01602	Immunoglobulin kappa variable 1-5 OS=Homo sapiens OX=9606 GN=IGKV1-5 PE=1 SV=2	117	12.8	2.03325e+06			1.79419e+06	572001
Q9HBH5	Retinol dehydrogenase 14 OS=Homo sapiens OX=9606 GN=RDH14 PE=1 SV=1	336	36.8	2.79023e+06	4.18809e+06	4.41785e+06	647645	2.37006e+06	1.87625e+06
P04114	Apolipoprotein B-100 OS=Homo sapiens OX=9606 GN=APOB PE=1 SV=3	4563	515.2	708424	74441.7		293915	177717	39672.5
O00560	Syntenin-1 OS=Homo sapiens OX=9606 GN=SDCBP PE=1 SV=1	298	32.4	4.71091e+06	2.98241e+06	3.13778e+06		2.09362e+06	2.83743e+06
Q53H82	Endoribonuclease LACTB2 OS=Homo sapiens OX=9606 GN=LACTB2 PE=1 SV=2	288	32.8		5.98989e+06	5.19376e+06	1.47388e+06	3.89134e+06	2.83701e+06
A0A0U1RQG5	Cancer/testis antigen family 47 member C1 OS=Homo sapiens OX=9606 GN=CT47C1 PE=3 SV=1	324	35.1	516422	243050	233661	241011	265875	194049
Q27J81	Inverted formin-2 OS=Homo sapiens OX=9606 GN=INF2 PE=1 SV=2	1249	135.5	5.47278e+06	1.05292e+06	483374	1.13846e+06	1.1105e+06	259835
Q9UH62	Armadillo repeat-containing X-linked protein 3 OS=Homo sapiens OX=9606 GN=ARMCX3 PE=1 SV=1	379	42.5	1.36013e+07	3.29395e+06	3.13636e+06	5391542	2.85271e+06	1.417e+06
O75665	Centriole and centriolar satellite protein OFD1 OS=Homo sapiens OX=9606 GN=OFD1 PE=1 SV=1	1012	116.6	21942.4	45091.1	691182		28781.2	445195
Q53HC9	EARP and GARP complex-interacting protein 1 OS=Homo sapiens OX=9606 GN=EIPR1 PE=1 SV=2	387	43.6	9.13921e+06	8.01865e+06	5.5684e+06	4.95948e+06	5.87531e+06	4.3314e+06
P62306	Small nuclear ribonucleoprotein F OS=Homo sapiens OX=9606 GN=SNRPF PE=1 SV=1	86	9.7	1.37904e+07	5.33099e+06	5.42961e+06	6.60137e+06	6.09272e+06	4685877
P43686	26S proteasome regulatory subunit 6B OS=Homo sapiens OX=9606 GN=PSMC4 PE=1 SV=2	418	47.3	7891003
Q8IY17	Patatin-like phospholipase domain-containing protein 6 OS=Homo sapiens OX=9606 GN=PNPLA6 PE=1 SV=3	1375	150.9	4.53177e+06	3.80381e+06	3.18567e+06	1.89436e+06	995198	686527
P25398	Small ribosomal subunit protein eS12 OS=Homo sapiens OX=9606 GN=RPS12 PE=1 SV=3	132	14.5	2.47409e+07	5.45763e+06	6.50389e+06	8.70186e+06	4.50862e+06	3.02968e+06
Q15027	Arf-GAP with coiled-coil, ANK repeat and PH domain-containing protein 1 OS=Homo sapiens OX=9606 GN=ACAP1 PE=1 SV=1	740	81.5	880470560	394338920	437551648	540582128	262322888	274910168
B0I1T2	Unconventional myosin-Ig OS=Homo sapiens OX=9606 GN=MYO1G PE=1 SV=2	1018	116.4	4.60735e+07	2137227	2.02779e+06	2407279	2.88388e+06	2.32114e+06
P18887	DNA repair protein XRCC1 OS=Homo sapiens OX=9606 GN=XRCC1 PE=1 SV=3	633	69.5		5238398	2.44482e+06	3981168	3.38131e+06	3.71445e+06
P45974	Ubiquitin carboxyl-terminal hydrolase 5 OS=Homo sapiens OX=9606 GN=USP5 PE=1 SV=2	858	95.7	1.62459e+06	266756	726191	960321	305099	722969
Q99729	Heterogeneous nuclear ribonucleoprotein A/B OS=Homo sapiens OX=9606 GN=HNRNPAB PE=1 SV=2	332	36.2	512750			52731.2
Q9BQE5	Apolipoprotein L2 OS=Homo sapiens OX=9606 GN=APOL2 PE=1 SV=2	337	37.1	13060770	4.30898e+06		8.36615e+06	19741210	21015549
P07305	Histone H1.0 OS=Homo sapiens OX=9606 GN=H1-0 PE=1 SV=3	194	20.9					948278	4042825
Q75WM6	Testis-specific H1 histone OS=Homo sapiens OX=9606 GN=H1-7 PE=1 SV=3	255	28.1	206428	6.67197e+06	6.73434e+06	820200	2.74487e+06	4.07045e+06
Q8IVI9	Nostrin OS=Homo sapiens OX=9606 GN=NOSTRIN PE=1 SV=2	506	57.6		3.64989e+06	5.13563e+06		4.63242e+06	2107453
P33992	DNA replication licensing factor MCM5 OS=Homo sapiens OX=9606 GN=MCM5 PE=1 SV=5	734	82.2	1.39826e+07	8.82731e+06	9.89721e+06	5.93251e+06	3.98054e+06	2.28783e+06
Q9Y3I0	RNA-splicing ligase RtcB homolog OS=Homo sapiens OX=9606 GN=RTCB PE=1 SV=1	505	55.2	4.77907e+07	29355970	32414470	1.25568e+06	46181896	40916304
P40926	Malate dehydrogenase, mitochondrial OS=Homo sapiens OX=9606 GN=MDH2 PE=1 SV=3	338	35.5	3.30788e+06			1.67132e+06	226756
A0A075B6K4	Immunoglobulin lambda variable 3-10 OS=Homo sapiens OX=9606 GN=IGLV3-10 PE=3 SV=2	115	12.4	39193296	20975799	2.35504e+07	29056624	17310040	1.13005e+07
Q96QK1	Vacuolar protein sorting-associated protein 35 OS=Homo sapiens OX=9606 GN=VPS35 PE=1 SV=2	796	91.6	1422334	2.03546e+06	1634833	308635	187984
Q9H201	Epsin-3 OS=Homo sapiens OX=9606 GN=EPN3 PE=2 SV=1	632	68.2	177485	52579.6		112384
P49189	4-trimethylaminobutyraldehyde dehydrogenase OS=Homo sapiens OX=9606 GN=ALDH9A1 PE=1 SV=3	494	53.8	4596583		1.06036e+06	1.90638e+06	724176	904938
P01023	Alpha-2-macroglobulin OS=Homo sapiens OX=9606 GN=A2M PE=1 SV=3	1474	163.2	8.10012e+06	888718	2.08042e+06	2698720		3.46048e+06
P34932	Heat shock 70 kDa protein 4 OS=Homo sapiens OX=9606 GN=HSPA4 PE=1 SV=4	840	94.3	15674256		1.09797e+06	2.98313e+06	1932138	1.31204e+06
Q08AE8	Protein spire homolog 1 OS=Homo sapiens OX=9606 GN=SPIRE1 PE=1 SV=3	756	85.5	3.04534e+06	1.39178e+06	1.42134e+06	1.49983e+06	1.65184e+06	1.58667e+06
Q15691	Microtubule-associated protein RP/EB family member 1 OS=Homo sapiens OX=9606 GN=MAPRE1 PE=1 SV=3	268	30	1.50448e+06	619546		1233284	385631
P63241	Eukaryotic translation initiation factor 5A-1 OS=Homo sapiens OX=9606 GN=EIF5A PE=1 SV=2	154	16.8	1.56865e+07		627364	4.65444e+06	1.64227e+06	469693
Q6IQ23	Pleckstrin homology domain-containing family A member 7 OS=Homo sapiens OX=9606 GN=PLEKHA7 PE=1 SV=2	1121	127.1	272530	2404723	2.75227e+06	709711	467562	2.67816e+06
P01766	Immunoglobulin heavy variable 3-13 OS=Homo sapiens OX=9606 GN=IGHV3-13 PE=1 SV=2	116	12.5			2.78165e+06		2112058
Q3ZCQ8	Mitochondrial import inner membrane translocase subunit TIM50 OS=Homo sapiens OX=9606 GN=TIMM50 PE=1 SV=2	353	39.6	8.93542e+06	3.44481e+06	4.10868e+06	1.45374e+06	1.89558e+06	1.25783e+06
Q96H55	Unconventional myosin-XIX OS=Homo sapiens OX=9606 GN=MYO19 PE=1 SV=2	970	109.1	1.72656e+07	2.19382e+07	19065376	2.21687e+07	2.51261e+07	2.19775e+07
P35663	Cylicin-1 OS=Homo sapiens OX=9606 GN=CYLC1 PE=2 SV=2	651	74.2	33221486	1.12308e+08	96666168	2.4392e+07	9.38932e+07	74392280
Q9UHD2	Serine/threonine-protein kinase TBK1 OS=Homo sapiens OX=9606 GN=TBK1 PE=1 SV=1	729	83.6	1.18329e+06	903302	4.22139e+06		831866	2.1995e+06
A4UGR9	Xin actin-binding repeat-containing protein 2 OS=Homo sapiens OX=9606 GN=XIRP2 PE=1 SV=2	3374	382.1	11978258	2.22663e+06	5.25445e+06	12022262	5.06911e+06	1.25683e+06
Q96AX1	Vacuolar protein sorting-associated protein 33A OS=Homo sapiens OX=9606 GN=VPS33A PE=1 SV=1	596	67.6	1.00289e+07	4.43413e+06	1.15865e+06	1.54094e+06	4.65378e+06	43447
P31327	Carbamoyl-phosphate synthase [ammonia], mitochondrial OS=Homo sapiens OX=9606 GN=CPS1 PE=1 SV=2	1500	164.8		1.74481e+06	1.79894e+06	1.64454e+06	3.00109e+06	2.05458e+06
Q53H96	Pyrroline-5-carboxylate reductase 3 OS=Homo sapiens OX=9606 GN=PYCR3 PE=1 SV=3	274	28.6	5006788	6.98569e+06	6.78693e+06	2.07602e+06	4.84195e+06	3865998
Q8N3E9	1-phosphatidylinositol 4,5-bisphosphate phosphodiesterase delta-3 OS=Homo sapiens OX=9606 GN=PLCD3 PE=1 SV=3	789	89.2	5416885
Q96RT6	cTAGE family member 2 OS=Homo sapiens OX=9606 GN=CTAGE1 PE=1 SV=2	745	85.2		2.89867e+06	1.92172e+06		2.10022e+06	1.13037e+06
Q9BY43	Charged multivesicular body protein 4a OS=Homo sapiens OX=9606 GN=CHMP4A PE=1 SV=3	222	25.1	1.27342e+07	11700096	1.6812e+07	1.18367e+07	1.3084e+07	1.44158e+07
P53618	Coatomer subunit beta OS=Homo sapiens OX=9606 GN=COPB1 PE=1 SV=3	953	107.1	2.1502e+06	224612	1.28792e+06	185301	154695	112391
A0A0C4DH38	Immunoglobulin heavy variable 5-51 OS=Homo sapiens OX=9606 GN=IGHV5-51 PE=3 SV=1	117	12.7					56520.1	43579.3
Q86YT6	E3 ubiquitin-protein ligase MIB1 OS=Homo sapiens OX=9606 GN=MIB1 PE=1 SV=1	1006	110.1	3.21495e+06	4.37469e+06	3.61936e+06	1.26307e+06	1.36428e+06	2.68583e+06
P01701	Immunoglobulin lambda variable 1-51 OS=Homo sapiens OX=9606 GN=IGLV1-51 PE=1 SV=2	117	12.2	5.4851e+06	3558473	3.39384e+06	5.14315e+06	2.83323e+06	1.99701e+06
Q8IYT1	Golgi-associated RAB2 interactor protein 4 OS=Homo sapiens OX=9606 GN=GARIN4 PE=1 SV=2	594	63.1	2.44381e+06	7424348	9.07545e+06		5054386	5.05836e+06
Q8N137	Centrobin OS=Homo sapiens OX=9606 GN=CNTROB PE=1 SV=1	903	101.2		7668014	7044700		915264	1.08471e+06
Q9UBX3	Mitochondrial dicarboxylate carrier OS=Homo sapiens OX=9606 GN=SLC25A10 PE=1 SV=2	287	31.3	4167531	6.95435e+06	4.81009e+06	2.97505e+06	4.25202e+06	1.96112e+06
Q07954	Prolow-density lipoprotein receptor-related protein 1 OS=Homo sapiens OX=9606 GN=LRP1 PE=1 SV=2	4544	504.3	93044.9	68487.3	206590	196999	3.32104e+06	3.22814e+06
P26599	Polypyrimidine tract-binding protein 1 OS=Homo sapiens OX=9606 GN=PTBP1 PE=1 SV=2	557	59.6	9542802	3.21693e+06	3.6686e+06	5.57396e+06	171123	1.32862e+06
P04439	HLA class I histocompatibility antigen, A alpha chain OS=Homo sapiens OX=9606 GN=HLA-A PE=1 SV=2	365	40.8		1721244	1.63735e+06	1.36068e+06	1.70678e+06	1617425
Q9BV44	tRNA (guanine(6)-N2)-methyltransferase THUMP3 OS=Homo sapiens OX=9606 GN=THUMPD3 PE=1 SV=1	507	57	8.68621e+06	8.46773e+06	7.97442e+06	5.63256e+06	3.48879e+06	3.4439e+06
Q96FZ7	Charged multivesicular body protein 6 OS=Homo sapiens OX=9606 GN=CHMP6 PE=1 SV=3	201	23.5	286771			577790	240462	281480
P54803	Galactocerebrosidase OS=Homo sapiens OX=9606 GN=GALC PE=1 SV=3	685	77	9.52043e+06	2.81042e+06	419518	4.63488e+06	3.22071e+06	1.5443e+06
A6NI79	Coiled-coil domain-containing protein 69 OS=Homo sapiens OX=9606 GN=CCDC69 PE=1 SV=1	296	34.8	7504951	2.38489e+06	4.27261e+06		2.35317e+06
P62195	26S proteasome regulatory subunit 8 OS=Homo sapiens OX=9606 GN=PSMC5 PE=1 SV=1	406	45.6	779020	461191	284335		90610.9
P0C2W1	F-box/SPRY domain-containing protein 1 OS=Homo sapiens OX=9606 GN=FBXO45 PE=1 SV=1	286	30.6		2.1429e+06			4.11252e+06	3.35588e+06
Q9BSJ2	Gamma-tubulin complex component 2 OS=Homo sapiens OX=9606 GN=TUBGCP2 PE=1 SV=2	902	102.5	1.70942e+06	785654	1.11451e+06	447279	531511	460729
Q86VY4	Testis-specific Y-encoded-like protein 5 OS=Homo sapiens OX=9606 GN=TSPYL5 PE=1 SV=2	417	45.1		1.18286e+06		726731		837898
P57737	Coronin-7 OS=Homo sapiens OX=9606 GN=CORO7 PE=1 SV=2	925	100.5	2.47313e+06	3.61322e+06	4.04217e+06	447672	1.97782e+06	498630
Q7Z2T5	TRMT1-like protein OS=Homo sapiens OX=9606 GN=TRMT1L PE=1 SV=2	733	81.7	927599	953360	466264	753481	883174	322396
Q15393	Splicing factor 3B subunit 3 OS=Homo sapiens OX=9606 GN=SF3B3 PE=1 SV=4	1217	135.5		2.28402e+06	520846	2.94997e+06	2.71416e+06	1.66834e+06
P39060	Collagen alpha-1(XVIII) chain OS=Homo sapiens OX=9606 GN=COL18A1 PE=1 SV=5	1754	178.1	461321	84161.1	41838.9	313037	121425	57514.9
Q86SK9	Stearoyl-CoA desaturase 5 OS=Homo sapiens OX=9606 GN=SCD5 PE=1 SV=2	330	37.6	1.17222e+07	6.08173e+06	5.22423e+06	2.11256e+06	7.00501e+06	3.4047e+06
Q9UBI6	Guanine nucleotide-binding protein G(I)/G(S)/G(O) subunit gamma-12 OS=Homo sapiens OX=9606 GN=GNG12 PE=1 SV=3	72	8	31404343	3.14283e+06	4294777	22164315	2.73114e+06	1.87877e+06
Q9H2D6	TRIO and F-actin-binding protein OS=Homo sapiens OX=9606 GN=TRIOBP PE=1 SV=3	2365	261.2			937538
Q96BQ5	Coiled-coil domain-containing protein 127 OS=Homo sapiens OX=9606 GN=CCDC127 PE=1 SV=1	260	30.8	2.41673e+06	3.66412e+06	2.1445e+06	2.44467e+06	3.75501e+06	2.67249e+06
Q96AQ6	Pre-B-cell leukemia transcription factor-interacting protein 1 OS=Homo sapiens OX=9606 GN=PBXIP1 PE=1 SV=1	731	80.6	8218265	4.60314e+06	4.09187e+06	1.15179e+06	2.51584e+06	244432
O75955	Flotillin-1 OS=Homo sapiens OX=9606 GN=FLOT1 PE=1 SV=3	427	47.3	5.56391e+06	3.86999e+06	2.90159e+06		2.70773e+06	1.83072e+06
Q9Y5X1	Sorting nexin-9 OS=Homo sapiens OX=9606 GN=SNX9 PE=1 SV=1	595	66.6		5.81129e+06	4989596		2.34587e+06	1.31639e+06
O95786	Antiviral innate immune response receptor RIG-I OS=Homo sapiens OX=9606 GN=RIGI PE=1 SV=2	925	106.5	275668	912824	794240		7.19581e+07	2.65317e+07
O95433	Activator of 90 kDa heat shock protein ATPase homolog 1 OS=Homo sapiens OX=9606 GN=AHSA1 PE=1 SV=1	338	38.3	764499	5.01261e+06	4.19445e+06	310307	4.38676e+06	3.1362e+06
Q96RY7	Intraflagellar transport protein 140 homolog OS=Homo sapiens OX=9606 GN=IFT140 PE=1 SV=1	1462	165.1	4.58823e+06	8.81156e+06	7372191	2.83465e+06	74499.6	509728
Q8N2A8	Mitochondrial cardiolipin hydrolase OS=Homo sapiens OX=9606 GN=PLD6 PE=1 SV=1	252	28.3	45443.8	1.63739e+06	993430	491998	637213	405634
P08571	Monocyte differentiation antigen CD14 OS=Homo sapiens OX=9606 GN=CD14 PE=1 SV=2	375	40.1	7.03768e+06	2.15795e+06	151806	8.19792e+06	1.42441e+06	1046257
P41252	Isoleucine--tRNA ligase, cytoplasmic OS=Homo sapiens OX=9606 GN=IARS1 PE=1 SV=2	1262	144.4	2.15141e+06	2.06768e+06	1.45866e+06	2.15064e+06	2.2518e+06
Q96GA7	Serine dehydratase-like OS=Homo sapiens OX=9606 GN=SDSL PE=1 SV=1	329	34.7	3495755	4.61603e+06	3.78358e+06	1.09173e+06	5.50662e+06	3.76139e+06
Q9H307	Pinin OS=Homo sapiens OX=9606 GN=PNN PE=1 SV=5	717	81.6		2.24474e+06	3.35478e+06		1.81717e+06	1.04464e+06
P40925	Malate dehydrogenase, cytoplasmic OS=Homo sapiens OX=9606 GN=MDH1 PE=1 SV=4	334	36.4	9.27147e+06	1.52039e+06	1.14839e+06	2.55106e+06	3.44212e+06	1.37319e+06
O76024	Wolframin OS=Homo sapiens OX=9606 GN=WFS1 PE=1 SV=2	890	100.2	2.05583e+07	3.52057e+07	27614569	1.23105e+07	18141204	1.74913e+07
P01700	Immunoglobulin lambda variable 1-47 OS=Homo sapiens OX=9606 GN=IGLV1-47 PE=1 SV=2	117	12.3	31727516	2.68837e+06	7.28288e+06	40196540	22899036	7.62821e+06
P62191	26S proteasome regulatory subunit 4 OS=Homo sapiens OX=9606 GN=PSMC1 PE=1 SV=1	440	49.2	1.69332e+06	418899	555406	2.63497e+06	2.86313e+06	2.32279e+06
P67812	Signal peptidase complex catalytic subunit SEC11A OS=Homo sapiens OX=9606 GN=SEC11A PE=1 SV=1	179	20.6	1.02441e+06	651422	569234			219798
Q9UKV3	Apoptotic chromatin condensation inducer in the nucleus OS=Homo sapiens OX=9606 GN=ACIN1 PE=1 SV=2	1341	151.8	2855935			703220	157592
O60264	SWI/SNF-related matrix-associated actin-dependent regulator of chromatin subfamily A member 5 OS=Homo sapiens OX=9606 GN=SMARCA5 PE=1 SV=1	1052	121.8		227080	260418		40469.5	76121.1
P62891	Large ribosomal subunit protein eL39 OS=Homo sapiens OX=9606 GN=RPL39 PE=1 SV=2	51	6.4	11983403	12495450	1.09434e+07	15480160	1.23934e+07	3521208
Q86VH2	Kinesin-like protein KIF27 OS=Homo sapiens OX=9606 GN=KIF27 PE=1 SV=1	1401	160.2		7791581	7.6583e+06		2.81314e+06	2.07531e+06
Q9NUI1	Peroxisomal 2,4-dienoyl-CoA reductase [(3E)-enoyl-CoA-producing] OS=Homo sapiens OX=9606 GN=DECR2 PE=1 SV=1	292	30.8		1.20545e+07	1.68182e+06	994284	2427874	3097157
Q9BTE1	Dynactin subunit 5 OS=Homo sapiens OX=9606 GN=DCTN5 PE=1 SV=1	182	20.1	1.09062e+07	1.31401e+06	1.52395e+06	8.55197e+06	808294	969099
O75947	ATP synthase subunit d, mitochondrial OS=Homo sapiens OX=9606 GN=ATP5PD PE=1 SV=3	161	18.5	2.63167e+06	391941		4.9937e+06	509975	113169
A0A0J9YXX1	Immunoglobulin heavy variable 5-10-1 OS=Homo sapiens OX=9606 GN=IGHV5-10-1 PE=3 SV=1	117	12.8	6.98625e+06	1.68649e+06	1.91587e+06	5145892	6.31148e+06	1.65015e+06
Q13409	Cytoplasmic dynein 1 intermediate chain 2 OS=Homo sapiens OX=9606 GN=DYNC1I2 PE=1 SV=3	638	71.4	19774638	7011145	1.0194e+07	8509909	3036468
P35556	Fibrillin-2 OS=Homo sapiens OX=9606 GN=FBN2 PE=1 SV=3	2912	314.6		2.37672e+07	2.01424e+07	2.99707e+06	11359979	11060396
P04083	Annexin A1 OS=Homo sapiens OX=9606 GN=ANXA1 PE=1 SV=2	346	38.7	1.17126e+06	12951		1.26074e+06	1.09615e+06	1.78881e+06
P55287	Cadherin-11 OS=Homo sapiens OX=9606 GN=CDH11 PE=1 SV=2	796	87.9	995563	706764	607859	579430	1.7851e+06
Q13435	Splicing factor 3B subunit 2 OS=Homo sapiens OX=9606 GN=SF3B2 PE=1 SV=2	895	100.2	2.37747e+06	1.79801e+06	1.91801e+06		649830	429715
Q99497	Parkinson disease protein 7 OS=Homo sapiens OX=9606 GN=PARK7 PE=1 SV=2	189	19.9	14257223		5.20733e+06	4.14629e+06	1.61666e+06	1.70076e+06
Q13449	Limbic system-associated membrane protein OS=Homo sapiens OX=9606 GN=LSAMP PE=1 SV=2	338	37.4	8.81376e+06	2.11156e+06	1.60024e+06	1.14727e+07	485211
Q9P0W8	Spermatogenesis-associated protein 7 OS=Homo sapiens OX=9606 GN=SPATA7 PE=1 SV=3	599	67.7	3.27279e+06	3.80897e+06	3898133	3.44892e+06	7.67873e+06	4.36267e+06
P48059	LIM and senescent cell antigen-like-containing domain protein 1 OS=Homo sapiens OX=9606 GN=LIMS1 PE=1 SV=4	325	37.2	6.68327e+06	5.85822e+06	4706467	4315202	1.43751e+07	1.1999e+07
P08865	Small ribosomal subunit protein uS2 OS=Homo sapiens OX=9606 GN=RPSA PE=1 SV=4	295	32.8	2.07708e+07	3.33682e+06	3.35398e+06	7.19231e+06	3.03781e+06	2.9339e+06
Q14244	Ensconsin OS=Homo sapiens OX=9606 GN=MAP7 PE=1 SV=1	749	84	5011997	6.00339e+06	3.97434e+06	8.14445e+06	3.4908e+06	1.33999e+06
Q9Y224	RNA transcription, translation and transport factor protein OS=Homo sapiens OX=9606 GN=RTRAF PE=1 SV=1	244	28.1	1.84656e+06	155047	234129	162121	332422	455869
P43358	Melanoma-associated antigen 4 OS=Homo sapiens OX=9606 GN=MAGEA4 PE=1 SV=2	317	34.9	4.78241e+06	2.14932e+06	1.0379e+06	844309	616557	1.07808e+06
P05771	Protein kinase C beta type OS=Homo sapiens OX=9606 GN=PRKCB PE=1 SV=4	671	76.8	422471	142186		126387	188186
Q9UKK3	Protein mono-ADP-ribosyltransferase PARP4 OS=Homo sapiens OX=9606 GN=PARP4 PE=1 SV=3	1724	192.5	7.98533e+06	2.84734e+06	3.08033e+06	4.95064e+06	1.459e+06	843846
Q96PY6	Serine/threonine-protein kinase Nek1 OS=Homo sapiens OX=9606 GN=NEK1 PE=1 SV=2	1258	142.7		2.20324e+06	2.1888e+06	704341		1.30461e+06
P62899	Large ribosomal subunit protein eL31 OS=Homo sapiens OX=9606 GN=RPL31 PE=1 SV=1	125	14.5	107238664	1.35624e+07	1.11188e+07	8.27888e+07	13475339	6823812
Q9UMX3	Bcl-2-related ovarian killer protein OS=Homo sapiens OX=9606 GN=BOK PE=1 SV=1	212	23.3	1.0281e+06	3.50933e+06	736024	2.82242e+06	102870	3.92723e+06
Q8NAT2	Tudor domain-containing protein 5 OS=Homo sapiens OX=9606 GN=TDRD5 PE=1 SV=3	981	109.7	2.26211e+06		1.24852e+06	974609
Q9BXN1	Asporin OS=Homo sapiens OX=9606 GN=ASPN PE=1 SV=2	380	43.4		3530230	4.95554e+06		2.44979e+06	1.97402e+06
Q99733	Nucleosome assembly protein 1-like 4 OS=Homo sapiens OX=9606 GN=NAP1L4 PE=1 SV=1	375	42.8	50317.6	3771.68	483994	1.34479e+06	410799	315190
P48444	Coatomer subunit delta OS=Homo sapiens OX=9606 GN=ARCN1 PE=1 SV=1	511	57.2	13170674	3.03391e+06	7.31411e+06	8.81232e+06	1.30095e+07	6.80309e+06
P27361	Mitogen-activated protein kinase 3 OS=Homo sapiens OX=9606 GN=MAPK3 PE=1 SV=4	379	43.1		399730			423470	406522
Q15678	Tyrosine-protein phosphatase non-receptor type 14 OS=Homo sapiens OX=9606 GN=PTPN14 PE=1 SV=2	1187	135.2		4.21954e+06	5.96847e+06	2.49483e+06	3.8579e+06	2.82273e+06
Q9BXF6	Rab11 family-interacting protein 5 OS=Homo sapiens OX=9606 GN=RAB11FIP5 PE=1 SV=1	653	70.4			410497	706289	497041	460823
Q9P2R7	Succinate--CoA ligase [ADP-forming] subunit beta, mitochondrial OS=Homo sapiens OX=9606 GN=SUCLA2 PE=1 SV=3	463	50.3	2.84494e+06	2.75443e+06	3.42192e+06	723341	2.15824e+06	414120
Q9UH99	SUN domain-containing protein 2 OS=Homo sapiens OX=9606 GN=SUN2 PE=1 SV=3	717	80.3	5.39197e+06	2.16057e+06	815392	1907525	1.78734e+06	257322
Q03135	Caveolin-1 OS=Homo sapiens OX=9606 GN=CAV1 PE=1 SV=4	178	20.5			12846434	22246086	11766156
Q96PY5	Formin-like protein 2 OS=Homo sapiens OX=9606 GN=FMNL2 PE=1 SV=3	1086	123.2	3.2052e+06	2.91959e+06	2.17404e+06	5.45108e+06	369847	1.97378e+06
Q9UKA9	Polypyrimidine tract-binding protein 2 OS=Homo sapiens OX=9606 GN=PTBP2 PE=1 SV=1	531	57.5	1.60532e+06	7.45e+06			3.2323e+06	2.13435e+06
Q12792	Twinfilin-1 OS=Homo sapiens OX=9606 GN=TWF1 PE=1 SV=3	350	40.3	2.42048e+07	1.13112e+06	457996	6.56636e+06	1.17038e+06	339467
O75348	V-type proton ATPase subunit G 1 OS=Homo sapiens OX=9606 GN=ATP6V1G1 PE=1 SV=3	118	13.7	5.0898e+06			1.73168e+06
P02765	Alpha-2-HS-glycoprotein OS=Homo sapiens OX=9606 GN=AHSG PE=1 SV=2	367	39.3	14576576	3.37936e+06	3.21978e+06	7.07996e+06	2.05545e+06	580035
Q13232	Nucleoside diphosphate kinase 3 OS=Homo sapiens OX=9606 GN=NME3 PE=1 SV=2	169	19	2.80226e+06	5305693	6.57451e+06	1.24013e+06	3.04523e+06	2.32024e+06
Q99459	Cell division cycle 5-like protein OS=Homo sapiens OX=9606 GN=CDC5L PE=1 SV=2	802	92.2	16325934	1.52952e+07	13575933	16069528	1.68932e+07	1.05289e+07
P52948	Nuclear pore complex protein Nup98-Nup96 OS=Homo sapiens OX=9606 GN=NUP98 PE=1 SV=4	1817	197.5	1084920	4.4318e+06	5.16378e+06		3.95269e+06	5.84024e+06
P23083	Immunoglobulin heavy variable 1-2 OS=Homo sapiens OX=9606 GN=IGHV1-2 PE=1 SV=2	117	13.1	2.77582e+06	725297	1.06164e+06	4.85966e+06	3.51849e+06	1.44169e+06
Q9P2W9	Syntaxin-18 OS=Homo sapiens OX=9606 GN=STX18 PE=1 SV=1	335	38.7	2.49399e+06	1.26875e+06	1.56179e+06	286155	372108	334489
Q92764	Keratin, type I cuticular Ha5 OS=Homo sapiens OX=9606 GN=KRT35 PE=1 SV=5	455	50.3		2.36978e+06
P61224	Ras-related protein Rap-1b OS=Homo sapiens OX=9606 GN=RAP1B PE=1 SV=1	184	20.8	3.40973e+07	2.07335e+07	1.51921e+07	2.8178e+07	1.30064e+07	1.05241e+07
A2RUB1	Meiosis-specific coiled-coil domain-containing protein MEIOC OS=Homo sapiens OX=9606 GN=MEIOC PE=2 SV=3	952	107.5	9277711	1.99815e+07	14973984	1.15972e+07	1.13496e+07	9.07808e+06
O43837	Isocitrate dehydrogenase [NAD] subunit beta, mitochondrial OS=Homo sapiens OX=9606 GN=IDH3B PE=1 SV=2	385	42.2	2.97796e+06	1.08276e+06	734117
P08195	Amino acid transporter heavy chain SLC3A2 OS=Homo sapiens OX=9606 GN=SLC3A2 PE=1 SV=3	630	68	3.08349e+06	257114	543871	766342	644540	482932
Q96LB3	Intraflagellar transport protein 74 homolog OS=Homo sapiens OX=9606 GN=IFT74 PE=1 SV=1	600	69.2	4.99302e+06	2.3068e+06	1.73171e+06	2.73434e+06	4.08628e+06	2.22464e+06
Q13242	Serine/arginine-rich splicing factor 9 OS=Homo sapiens OX=9606 GN=SRSF9 PE=1 SV=1	221	25.5		565462	1.03999e+06		1.48428e+06
Q9UI10	Translation initiation factor eIF2B subunit delta OS=Homo sapiens OX=9606 GN=EIF2B4 PE=1 SV=2	523	57.5		4.25117e+06	3.35894e+06	2.87301e+06	2.332e+06	1.25051e+06
O15018	PDZ domain-containing protein 2 OS=Homo sapiens OX=9606 GN=PDZD2 PE=1 SV=4	2839	301.5	449348	8.15872e+06	7.56687e+06	859825	8548773	5124361
Q08378	Golgin subfamily A member 3 OS=Homo sapiens OX=9606 GN=GOLGA3 PE=1 SV=2	1498	167.3		2.0595e+06	1.88574e+06	2998376	1.78473e+06	1.52879e+06
Q8N4N8	Kinesin-like protein KIF2B OS=Homo sapiens OX=9606 GN=KIF2B PE=1 SV=3	673	76.2	1.10878e+06	4.74596e+06	5.43636e+06	966617	4.95826e+06	1.37209e+06
P31948	Stress-induced-phosphoprotein 1 OS=Homo sapiens OX=9606 GN=STIP1 PE=1 SV=1	543	62.6				1.53468e+06
Q9NRW3	DNA dC->dU-editing enzyme APOBEC-3C OS=Homo sapiens OX=9606 GN=APOBEC3C PE=1 SV=2	190	22.8	86079			53253.2		1.64025e+06
Q8NCR6	Sperm microtubule inner protein 6 OS=Homo sapiens OX=9606 GN=SPMIP6 PE=1 SV=2	262	30.1		3.95604e+06	3.17768e+06		1.29582e+07	1.03657e+07
Q96BY9	Store-operated calcium entry-associated regulatory factor OS=Homo sapiens OX=9606 GN=SARAF PE=1 SV=1	339	37	2939025	2723680	3500490	1.80003e+06	2115714	3.21812e+06
Q92539	Phosphatidate phosphatase LPIN2 OS=Homo sapiens OX=9606 GN=LPIN2 PE=1 SV=1	896	99.3	527205	239781	171412	222830	172884	108937
Q9H0W5	Coiled-coil domain-containing protein 8 OS=Homo sapiens OX=9606 GN=CCDC8 PE=1 SV=2	538	59.3		1.41918e+06
P12270	Nucleoprotein TPR OS=Homo sapiens OX=9606 GN=TPR PE=1 SV=3	2363	267.1		21124200	22854414		6.62298e+06	5.36891e+06
Q86WS5	Transmembrane protease serine 12 OS=Homo sapiens OX=9606 GN=TMPRSS12 PE=1 SV=2	348	38.6	1.19814e+07	5269889	3567215	7577428	3.02708e+06	2.44802e+06
Q9BRK5	45 kDa calcium-binding protein OS=Homo sapiens OX=9606 GN=SDF4 PE=1 SV=1	362	41.8	8.19744e+06	1.30481e+06	1.01495e+06	2.78312e+06	1.48365e+06	661271
O75526	RNA-binding motif protein, X-linked-like-2 OS=Homo sapiens OX=9606 GN=RBMXL2 PE=1 SV=3	392	42.8	2.05487e+06	330006	409733	1.75629e+06	227018	448649
O95372	Acyl-protein thioesterase 2 OS=Homo sapiens OX=9606 GN=LYPLA2 PE=1 SV=1	231	24.7	7.33623e+06	3.38162e+06	2948283	2.08486e+06	1.45714e+06	1.33184e+06
P09619	Platelet-derived growth factor receptor beta OS=Homo sapiens OX=9606 GN=PDGFRB PE=1 SV=1	1106	123.9		397349			1.8279e+06
O95793	Double-stranded RNA-binding protein Staufen homolog 1 OS=Homo sapiens OX=9606 GN=STAU1 PE=1 SV=2	577	63.1	786663	258556	213533	988384	69681.8	59738.1
Q9H4G4	Golgi-associated plant pathogenesis-related protein 1 OS=Homo sapiens OX=9606 GN=GLIPR2 PE=1 SV=3	154	17.2	28025814	15574158	1.24494e+07	1.69262e+07	5354052	3883484
Q96JQ2	Calmin OS=Homo sapiens OX=9606 GN=CLMN PE=1 SV=1	1002	111.6	682611	783207	1.142e+06		1.99569e+06	1.07631e+06
Q9UN86	Ras GTPase-activating protein-binding protein 2 OS=Homo sapiens OX=9606 GN=G3BP2 PE=1 SV=2	482	54.1	1.31772e+06	284751	109095	229306	66938.8	64449.5
Q9Y4L1	Hypoxia up-regulated protein 1 OS=Homo sapiens OX=9606 GN=HYOU1 PE=1 SV=1	999	111.3	1.08443e+07	2.70762e+06	1.86751e+06	6.27058e+06	1.77023e+06	2.53444e+06
Q8TC27	Disintegrin and metalloproteinase domain-containing protein 32 OS=Homo sapiens OX=9606 GN=ADAM32 PE=1 SV=2	787	87.9		381276		711608
Q8TDN6	Ribosome biogenesis protein BRX1 homolog OS=Homo sapiens OX=9606 GN=BRIX1 PE=1 SV=2	353	41.4	1.87583e+06	3.90521e+06	4.02989e+06	1.6088e+06	1.75659e+06	1531366
Q14999	Cullin-7 OS=Homo sapiens OX=9606 GN=CUL7 PE=1 SV=2	1698	191	1.65186e+06	372225	493996	26926.2	557373	402279
Q8NCJ5	SPRY domain-containing protein 3 OS=Homo sapiens OX=9606 GN=SPRYD3 PE=1 SV=2	442	49.7	5.75087e+06	5.89963e+06	338530	3.20779e+06	4.23106e+06	3.10716e+06
Q9NSE4	Isoleucine--tRNA ligase, mitochondrial OS=Homo sapiens OX=9606 GN=IARS2 PE=1 SV=2	1012	113.7		1.35373e+06	2648676	1.66287e+06	2.10899e+06	3.90727e+06
Q9HAN9	Nicotinamide/nicotinic acid mononucleotide adenylyltransferase 1 OS=Homo sapiens OX=9606 GN=NMNAT1 PE=1 SV=1	279	31.9	1.13214e+07	500424	1.44513e+06	6358740
O14980	Exportin-1 OS=Homo sapiens OX=9606 GN=XPO1 PE=1 SV=1	1071	123.3	2.76305e+06		152248	408575	526837	178285
Q14008	Cytoskeleton-associated protein 5 OS=Homo sapiens OX=9606 GN=CKAP5 PE=1 SV=3	2032	225.4		488413	212821	833328	127085	1.79993e+06
Q96J84	Kin of IRRE-like protein 1 OS=Homo sapiens OX=9606 GN=KIRREL1 PE=1 SV=2	757	83.5		751620	1.6654e+06		862921	1.64633e+06
P55064	Aquaporin-5 OS=Homo sapiens OX=9606 GN=AQP5 PE=1 SV=1	265	28.3		1.25459e+06	951631	4.93106e+06	1.02886e+07	5.57169e+06
Q15185	Prostaglandin E synthase 3 OS=Homo sapiens OX=9606 GN=PTGES3 PE=1 SV=1	160	18.7	502705		365639		121577	1.60659e+06
P26378	ELAV-like protein 4 OS=Homo sapiens OX=9606 GN=ELAVL4 PE=1 SV=3	385	42.4	63572716	9056226	9317918	41379300	13032374	9191725
O94851	[F-actin]-monooxygenase MICAL2 OS=Homo sapiens OX=9606 GN=MICAL2 PE=1 SV=2	1957	218.9		288962	379772
P12931	Proto-oncogene tyrosine-protein kinase Src OS=Homo sapiens OX=9606 GN=SRC PE=1 SV=3	536	59.8	4.00759e+06	588501	499769
Q8IUX4	DNA dC->dU-editing enzyme APOBEC-3F OS=Homo sapiens OX=9606 GN=APOBEC3F PE=1 SV=3	373	45	6.31928e+06	3.34526e+06		2.62885e+06	640223	3.1928e+06
Q13610	Periodic tryptophan protein 1 homolog OS=Homo sapiens OX=9606 GN=PWP1 PE=1 SV=1	501	55.8	2.73856e+06	5335457	4.88812e+06	2.8461e+06	1.56466e+07	1.25246e+07
Q8TBZ2	MYCBP-associated protein OS=Homo sapiens OX=9606 GN=MYCBPAP PE=1 SV=3	984	111.9	778136			700541	503735	246527
P20839	Inosine-5'-monophosphate dehydrogenase 1 OS=Homo sapiens OX=9606 GN=IMPDH1 PE=1 SV=2	514	55.4		1.00434e+06	1.29835e+06		448709
Q8IXI2	Mitochondrial Rho GTPase 1 OS=Homo sapiens OX=9606 GN=RHOT1 PE=1 SV=2	618	70.7	1.21063e+06	1.45117e+06	1.43287e+06	1.15317e+06	1.07238e+06	742946
Q15506	Sperm surface protein Sp17 OS=Homo sapiens OX=9606 GN=SPA17 PE=1 SV=1	151	17.4	535468	1.37658e+06	767037		4.91395e+06	6.14535e+06
Q7Z3B1	Neuronal growth regulator 1 OS=Homo sapiens OX=9606 GN=NEGR1 PE=1 SV=3	354	38.7	10987672	1664801	1106364	13742897	1.74242e+06	958740
Q9NPC3	E3 ubiquitin-protein ligase CCNB1IP1 OS=Homo sapiens OX=9606 GN=CCNB1IP1 PE=1 SV=1	277	31.5	2.79554e+06	3.63798e+06	3.63149e+06	1.43286e+06	1.90018e+06	2.63775e+06
Q9Y5B8	Nucleoside diphosphate kinase homolog 7 OS=Homo sapiens OX=9606 GN=NME7 PE=1 SV=1	376	42.5	4.02898e+06	4.08851e+06	4767331	1.03542e+06	4.50776e+06	3.33671e+06
Q8NEZ3	WD repeat-containing protein 19 OS=Homo sapiens OX=9606 GN=WDR19 PE=1 SV=2	1342	151.5	5.66408e+06	4.41494e+06	3.79161e+06	2.68057e+06	5.14652e+06	3.76047e+06
O43353	Receptor-interacting serine/threonine-protein kinase 2 OS=Homo sapiens OX=9606 GN=RIPK2 PE=1 SV=2	540	61.2	271927	856396	892350	296976		415783
Q8TC07	TBC1 domain family member 15 OS=Homo sapiens OX=9606 GN=TBC1D15 PE=1 SV=2	691	79.4	3.52942e+06	1.14448e+06	1.53052e+06	878850	994913	980330
Q9UHY1	Nuclear receptor-binding protein OS=Homo sapiens OX=9606 GN=NRBP1 PE=1 SV=1	535	59.8	925373	411433	349413	475015	219142	213178
Q14956	Transmembrane glycoprotein NMB OS=Homo sapiens OX=9606 GN=GPNMB PE=1 SV=2	572	63.9	51245340	6893102	6769782	15002584	8639537	5160127
Q96D46	60S ribosomal export protein NMD3 OS=Homo sapiens OX=9606 GN=NMD3 PE=1 SV=1	503	57.6	2565777	1.93745e+06	1.26704e+06	829945	930175
Q13424	Alpha-1-syntrophin OS=Homo sapiens OX=9606 GN=SNTA1 PE=1 SV=1	505	53.9	995018	48330.4	492784	422056	1.14885e+06	1.10285e+06
O14773	Tripeptidyl-peptidase 1 OS=Homo sapiens OX=9606 GN=TPP1 PE=1 SV=2	563	61.2	14419239	15407714	15993847	16992170	22688393	13700285
O43237	Cytoplasmic dynein 1 light intermediate chain 2 OS=Homo sapiens OX=9606 GN=DYNC1LI2 PE=1 SV=1	492	54.1		73002.1	190660			49592.4
Q9UHV9	Prefoldin subunit 2 OS=Homo sapiens OX=9606 GN=PFDN2 PE=1 SV=1	154	16.6	2.4665e+06	2.31394e+06	1.8101e+06	1.61792e+06	1.25536e+06	1.00621e+06
P56134	ATP synthase subunit f, mitochondrial OS=Homo sapiens OX=9606 GN=ATP5MF PE=1 SV=3	94	10.9	6.818e+06	1.21257e+07	9.30878e+06	3.73119e+06	5.71537e+06	2.98484e+06
Q14011	Cold-inducible RNA-binding protein OS=Homo sapiens OX=9606 GN=CIRBP PE=1 SV=1	172	18.6	2461974	2995637	6.34539e+06	2207549	869191	1.04163e+06
P30153	Serine/threonine-protein phosphatase 2A 65 kDa regulatory subunit A alpha isoform OS=Homo sapiens OX=9606 GN=PPP2R1A PE=1 SV=4	589	65.3	1.93205e+07	1.25583e+07	1.04667e+07	7.46182e+06	6.19373e+06	4.80283e+06
Q92523	Carnitine O-palmitoyltransferase 1, muscle isoform OS=Homo sapiens OX=9606 GN=CPT1B PE=1 SV=2	772	87.7		3.40255e+06	4.01492e+06	3.09832e+06	1.78245e+06	572461
Q9NRG9	Aladin OS=Homo sapiens OX=9606 GN=AAAS PE=1 SV=1	546	59.5	38739604	9926804	7.5716e+06	14500385	8.02985e+06	5.55854e+06
Q9Y2I8	WD repeat-containing protein 37 OS=Homo sapiens OX=9606 GN=WDR37 PE=1 SV=2	494	54.6	5.96885e+06	2.82911e+06	2.51125e+06	4.09214e+06	3.89658e+06	2.23351e+06
Q9UER7	Death domain-associated protein 6 OS=Homo sapiens OX=9606 GN=DAXX PE=1 SV=2	740	81.3		2.53246e+06	3.33463e+06	1.52332e+06	1.70063e+06	1.09629e+06
P06730	Eukaryotic translation initiation factor 4E OS=Homo sapiens OX=9606 GN=EIF4E PE=1 SV=2	217	25.1	5.97717e+06		962787	987442
Q9GZY8	Mitochondrial fission factor OS=Homo sapiens OX=9606 GN=MFF PE=1 SV=1	342	38.4	1.09803e+06				522481
Q5M775	Cytospin-B OS=Homo sapiens OX=9606 GN=SPECC1 PE=1 SV=1	1068	118.5	1.77604e+06		112659	1.75075e+06	18815	228535
O43747	AP-1 complex subunit gamma-1 OS=Homo sapiens OX=9606 GN=AP1G1 PE=1 SV=5	822	91.3	9.22181e+06	136994		1.99287e+06	777668	211152
P23634	Plasma membrane calcium-transporting ATPase 4 OS=Homo sapiens OX=9606 GN=ATP2B4 PE=1 SV=2	1241	137.8	11710865	1.15075e+06	1.72089e+06	1.50899e+06	704771	1.71813e+06
Q9UPU7	TBC1 domain family member 2B OS=Homo sapiens OX=9606 GN=TBC1D2B PE=1 SV=2	963	109.8				551659	325371	230760
P23526	Adenosylhomocysteinase OS=Homo sapiens OX=9606 GN=AHCY PE=1 SV=4	432	47.7	4.32534e+06	669365	680860	2.18318e+06	459570	468902
Q96SI9	Spermatid perinuclear RNA-binding protein OS=Homo sapiens OX=9606 GN=STRBP PE=1 SV=1	672	73.6				341364
Q14520	Hyaluronan-binding protein 2 OS=Homo sapiens OX=9606 GN=HABP2 PE=1 SV=1	560	62.6	4400211	5008064	5613257		3.33909e+06
Q9BRG1	Vacuolar protein-sorting-associated protein 25 OS=Homo sapiens OX=9606 GN=VPS25 PE=1 SV=1	176	20.7		5.8321e+06	641133	4.95152e+06	5.53887e+06	5.23917e+06
Q15084	Protein disulfide-isomerase A6 OS=Homo sapiens OX=9606 GN=PDIA6 PE=1 SV=1	440	48.1				210649
O43852	Calumenin OS=Homo sapiens OX=9606 GN=CALU PE=1 SV=2	315	37.1	2649594	1.8966e+06	1.59964e+06	1.76985e+06	1.3496e+06	2740586
Q9HCP0	Casein kinase I isoform gamma-1 OS=Homo sapiens OX=9606 GN=CSNK1G1 PE=1 SV=1	422	48.5				1.31038e+06
P09622	Dihydrolipoyl dehydrogenase, mitochondrial OS=Homo sapiens OX=9606 GN=DLD PE=1 SV=2	509	54.1	1.86868e+07	1.95766e+06	2.51703e+06	7778004	2.39936e+06	1.54518e+06
P13667	Protein disulfide-isomerase A4 OS=Homo sapiens OX=9606 GN=PDIA4 PE=1 SV=2	645	72.9	557313	576038	629574	1.56948e+06	87572.7	912904
Q96Q05	Trafficking protein particle complex subunit 9 OS=Homo sapiens OX=9606 GN=TRAPPC9 PE=1 SV=2	1148	128.4	3.27552e+06	4.75233e+06	4.56605e+06	501098	3.86448e+06	3.15338e+06
Q9NR50	Translation initiation factor eIF2B subunit gamma OS=Homo sapiens OX=9606 GN=EIF2B3 PE=1 SV=1	452	50.2	3.31996e+06	1.49901e+06	2.34767e+06		1.01355e+06	982563
Q9HAQ2	Kinesin-like protein KIF9 OS=Homo sapiens OX=9606 GN=KIF9 PE=1 SV=4	790	89.9	329443	1.17253e+06	799982		376542	504482
Q96JH7	Deubiquitinating protein VCPIP1 OS=Homo sapiens OX=9606 GN=VCPIP1 PE=1 SV=2	1222	134.2	1.48015e+06	126872		108542	52159.1	54270.9
Q9H1K4	Mitochondrial glutamate carrier 2 OS=Homo sapiens OX=9606 GN=SLC25A18 PE=1 SV=1	315	33.8	3360189	1.05279e+06	2.05153e+06	1704910	876405	890584
Q15370	Elongin-B OS=Homo sapiens OX=9606 GN=ELOB PE=1 SV=1	118	13.1		1.79837e+06	2.07315e+06	1.00616e+07	1.0766e+06	548836
P37058	17-beta-hydroxysteroid dehydrogenase type 3 OS=Homo sapiens OX=9606 GN=HSD17B3 PE=1 SV=2	310	34.5	8.70977e+06	6.79803e+06	6.76801e+06	439362	7353121	5.93611e+06
Q9BT25	HAUS augmin-like complex subunit 8 OS=Homo sapiens OX=9606 GN=HAUS8 PE=1 SV=3	410	44.8	1.17299e+06	2.97723e+06	3.2832e+06	675757	1.12691e+06	1.13516e+06
Q96P26	Cytosolic 5'-nucleotidase 1B OS=Homo sapiens OX=9606 GN=NT5C1B PE=2 SV=2	610	68.8		5309670	2.58135e+06		7007056	2.76723e+06
Q96T60	Bifunctional polynucleotide phosphatase/kinase OS=Homo sapiens OX=9606 GN=PNKP PE=1 SV=1	521	57	7.29401e+06	5.84752e+06	4697629
P63208	S-phase kinase-associated protein 1 OS=Homo sapiens OX=9606 GN=SKP1 PE=1 SV=2	163	18.6	24086901	2.06342e+06	1.89921e+06	7.39798e+06	9.89883e+06	5.22826e+06
Q4KWH8	1-phosphatidylinositol 4,5-bisphosphate phosphodiesterase eta-1 OS=Homo sapiens OX=9606 GN=PLCH1 PE=1 SV=1	1693	189.1	2.18012e+06	7.77833e+06	6093915	1.56186e+06	2.46501e+06	1.7945e+06
Q96G61	Diphosphoinositol polyphosphate phosphohydrolase 3-beta OS=Homo sapiens OX=9606 GN=NUDT11 PE=1 SV=1	164	18.5	2.848e+07	893360	917419		767247	1.00744e+06
Q5TGJ6	Hepatoma-derived growth factor-like protein 1 OS=Homo sapiens OX=9606 GN=HDGFL1 PE=2 SV=1	251	27.2		3.4974e+06	3.38485e+06	174650	1.81432e+06	1.44758e+06
Q8TB37	Iron-sulfur cluster transfer protein NUBPL OS=Homo sapiens OX=9606 GN=NUBPL PE=1 SV=3	319	34.1	551503	3.47646e+06	3.6366e+06	993520	1.40909e+06	1.08072e+06
Q14693	Phosphatidate phosphatase LPIN1 OS=Homo sapiens OX=9606 GN=LPIN1 PE=1 SV=2	890	98.6	2.27832e+06	5.89772e+06	5.60896e+06	2.5402e+06	5538194	3.94882e+06
O15085	Rho guanine nucleotide exchange factor 11 OS=Homo sapiens OX=9606 GN=ARHGEF11 PE=1 SV=1	1522	167.6	1.24768e+06	187861		658234	798968	850895
A0A0C4DH25	Immunoglobulin kappa variable 3D-20 OS=Homo sapiens OX=9606 GN=IGKV3D-20 PE=3 SV=1	116	12.5	7985730		8.37144e+06	9044920		7.19845e+06
Q7KZF4	Staphylococcal nuclease domain-containing protein 1 OS=Homo sapiens OX=9606 GN=SND1 PE=1 SV=1	910	101.9	2850244	1.43936e+06	1.28519e+06	1771822	803262
Q93050	V-type proton ATPase 116 kDa subunit a 1 OS=Homo sapiens OX=9606 GN=ATP6V0A1 PE=1 SV=3	837	96.4	16027665	2.43371e+06	1.60939e+06	2.42988e+06	2.30997e+06	538309
O94979	Protein transport protein Sec31A OS=Homo sapiens OX=9606 GN=SEC31A PE=1 SV=3	1220	132.9	469302			1.94915e+06	1533319	1873912
Q8IY63	Angiomotin-like protein 1 OS=Homo sapiens OX=9606 GN=AMOTL1 PE=1 SV=1	956	106.5		1.09053e+06	238597	85118.3	1.98187e+06	2.39542e+06
P17812	CTP synthase 1 OS=Homo sapiens OX=9606 GN=CTPS1 PE=1 SV=2	591	66.6	6.4695e+06	2.9656e+06	1.73791e+06	839487	3.36663e+06	2.3441e+06
P51460	Insulin-like 3 OS=Homo sapiens OX=9606 GN=INSL3 PE=1 SV=2	131	14.5	4.50898e+06	984107	1.14677e+06		1.00638e+06	986649
A0A0C4DH31	Immunoglobulin heavy variable 1-18 OS=Homo sapiens OX=9606 GN=IGHV1-18 PE=3 SV=1	117	12.8	5.73653e+06			5466897	1.43637e+06	336043
P24539	ATP synthase F(0) complex subunit B1, mitochondrial OS=Homo sapiens OX=9606 GN=ATP5PB PE=1 SV=2	256	28.9			1.25005e+06	3.84071e+06	2.62807e+06
P26196	Probable ATP-dependent RNA helicase DDX6 OS=Homo sapiens OX=9606 GN=DDX6 PE=1 SV=2	483	54.4	10724040		1.49211e+06	5.39234e+06	1.39321e+06	650272
Q8TDY3	Actin-related protein T2 OS=Homo sapiens OX=9606 GN=ACTRT2 PE=2 SV=2	377	41.7	7.77949e+06	1.06754e+07	7356965		1.47822e+06	1.12628e+06
O75487	Glypican-4 OS=Homo sapiens OX=9606 GN=GPC4 PE=1 SV=4	556	62.4	5.84396e+06	2.804e+06	3.36857e+06	3729742	1.62757e+06	1.02409e+06
P35998	26S proteasome regulatory subunit 7 OS=Homo sapiens OX=9606 GN=PSMC2 PE=1 SV=3	433	48.6				499299	888953
Q6AWC2	Protein WWC2 OS=Homo sapiens OX=9606 GN=WWC2 PE=1 SV=2	1192	133.8	644387	1.13638e+06	464507	2.66715e+06	1.01765e+06	1.72742e+06
Q13200	26S proteasome non-ATPase regulatory subunit 2 OS=Homo sapiens OX=9606 GN=PSMD2 PE=1 SV=3	908	100.1		2.00619e+06	2.82303e+06	4.01899e+06	1357132	981948
P49207	Large ribosomal subunit protein eL34 OS=Homo sapiens OX=9606 GN=RPL34 PE=1 SV=3	117	13.3	32545402	1.3794e+06	1.13201e+06	23556694	2.18909e+06	8714817
P19474	E3 ubiquitin-protein ligase TRIM21 OS=Homo sapiens OX=9606 GN=TRIM21 PE=1 SV=1	475	54.1	2.38513e+06		244300	1.38096e+06	464195	648490
Q969V4	Tektin-1 OS=Homo sapiens OX=9606 GN=TEKT1 PE=1 SV=1	418	48.3	2.94582e+06	1.51138e+06	6.26e+06	69708464	4.98275e+06	1312479
A0A0A0MRZ8	Immunoglobulin kappa variable 3D-11 OS=Homo sapiens OX=9606 GN=IGKV3D-11 PE=3 SV=6	115	12.6	64201736	5.06802e+07	47278216	71850944	6.91452e+07	35708016
Q5SRE5	Nucleoporin NUP188 OS=Homo sapiens OX=9606 GN=NUP188 PE=1 SV=1	1749	195.9	2.01592e+06	3.23436e+06	2779557	26109.8	829775	73330.8
Q8WVM8	Sec1 family domain-containing protein 1 OS=Homo sapiens OX=9606 GN=SCFD1 PE=1 SV=4	642	72.3	930702	3.80358e+06	4388518	5.6254e+06	3.76066e+06	2.76013e+06
P50502	Hsc70-interacting protein OS=Homo sapiens OX=9606 GN=ST13 PE=1 SV=2	369	41.3	1.00926e+07
O75746	Electrogenic aspartate/glutamate antiporter SLC25A12, mitochondrial OS=Homo sapiens OX=9606 GN=SLC25A12 PE=1 SV=2	678	74.7	1675489	1.2622e+06	962542	702179	712591	494346
P30048	Thioredoxin-dependent peroxide reductase, mitochondrial OS=Homo sapiens OX=9606 GN=PRDX3 PE=1 SV=3	256	27.7	1.09576e+06	1.47286e+06	1.58277e+06	2.16974e+06	1.3513e+06	1.24218e+06
Q96S55	ATPase WRNIP1 OS=Homo sapiens OX=9606 GN=WRNIP1 PE=1 SV=2	665	72.1	7.60327e+06	2.98485e+06	2.88533e+06	2.98372e+06		31495.3
O75427	Leucine-rich repeat and calponin homology domain-containing protein 4 OS=Homo sapiens OX=9606 GN=LRCH4 PE=1 SV=2	683	73.4	4.09547e+06	2.98174e+06	3519334	23459646	3.35399e+06	8.16962e+06
Q07666	KH domain-containing, RNA-binding, signal transduction-associated protein 1 OS=Homo sapiens OX=9606 GN=KHDRBS1 PE=1 SV=1	443	48.2	2.67713e+07	1.84262e+07	1.32126e+07	7.11888e+06	9.91755e+06	1.0526e+07
P02730	Band 3 anion transport protein OS=Homo sapiens OX=9606 GN=SLC4A1 PE=1 SV=3	911	101.7	2.37387e+06	708945	505108	1.60993e+06	578244	735045
P08572	Collagen alpha-2(IV) chain OS=Homo sapiens OX=9606 GN=COL4A2 PE=1 SV=4	1712	167.4		4.23456e+06	3.25331e+06		6498630	4.37126e+06
Q9NU22	Midasin OS=Homo sapiens OX=9606 GN=MDN1 PE=1 SV=2	5596	632.4			59063.2	72047.1
Q969S9	Ribosome-releasing factor 2, mitochondrial OS=Homo sapiens OX=9606 GN=GFM2 PE=1 SV=1	779	86.5		5.52167e+06	5733428
O95758	Polypyrimidine tract-binding protein 3 OS=Homo sapiens OX=9606 GN=PTBP3 PE=1 SV=2	552	59.7			5494436		3.48281e+06	2.14041e+06
Q9Y6V0	Protein piccolo OS=Homo sapiens OX=9606 GN=PCLO PE=1 SV=5	5142	560.4	10569278		1.05943e+07	14620517	1.61251e+06	3915841
P01824	Immunoglobulin heavy variable 4-39 OS=Homo sapiens OX=9606 GN=IGHV4-39 PE=1 SV=2	125	13.9	2.5106e+07		4.5631e+06	7.83655e+06
Q8N8S7	Protein enabled homolog OS=Homo sapiens OX=9606 GN=ENAH PE=1 SV=2	591	66.5	1217396	1.14674e+06	1293304		1.25026e+06	118350
Q8N9B5	Junction-mediating and -regulatory protein OS=Homo sapiens OX=9606 GN=JMY PE=1 SV=2	988	111.4	7.34814e+06			1.69344e+06		33766.7
O75381	Peroxisomal membrane protein PEX14 OS=Homo sapiens OX=9606 GN=PEX14 PE=1 SV=1	377	41.2	374210	11621737	8895145	6.48614e+06	5.08161e+06
O14974	Protein phosphatase 1 regulatory subunit 12A OS=Homo sapiens OX=9606 GN=PPP1R12A PE=1 SV=1	1030	115.2	1.49017e+07	536580	532877	8.03711e+06		399612
Q8TD57	Dynein axonemal heavy chain 3 OS=Homo sapiens OX=9606 GN=DNAH3 PE=1 SV=1	4116	470.5					1484551	2.76719e+06
Q14444	Caprin-1 OS=Homo sapiens OX=9606 GN=CAPRIN1 PE=1 SV=2	709	78.3	21816174	141851		11484494
Q9HCN8	Stromal cell-derived factor 2-like protein 1 OS=Homo sapiens OX=9606 GN=SDF2L1 PE=1 SV=2	221	23.6	3.19825e+06		977147			134454
P25391	Laminin subunit alpha-1 OS=Homo sapiens OX=9606 GN=LAMA1 PE=1 SV=2	3075	336.9		1.24469e+06		338183	712759
Q9Y5S9	RNA-binding protein 8A OS=Homo sapiens OX=9606 GN=RBM8A PE=1 SV=1	174	19.9		4355553	4283031			1.03855e+06
Q8WU76	Sec1 family domain-containing protein 2 OS=Homo sapiens OX=9606 GN=SCFD2 PE=1 SV=2	684	75.1		234674	415779	60749.7	123852	108295
Q5T749	Keratinocyte proline-rich protein OS=Homo sapiens OX=9606 GN=KPRP PE=1 SV=1	579	64.1	4.85952e+06	1.39525e+06		1.49562e+07	1.83784e+06	3.71343e+06
P28066	Proteasome subunit alpha type-5 OS=Homo sapiens OX=9606 GN=PSMA5 PE=1 SV=3	241	26.4	9327896	5.30232e+06	3.94199e+06		3.61714e+06	1.28237e+06
A6NJZ7	RIMS-binding protein 3C OS=Homo sapiens OX=9606 GN=RIMBP3C PE=1 SV=3	1639	180.8	2.36015e+06	1.63094e+06	1.21553e+06	2.01939e+06		1600718
Q9NQU5	Serine/threonine-protein kinase PAK 6 OS=Homo sapiens OX=9606 GN=PAK6 PE=1 SV=1	681	74.8	4.43868e+06	781130	765212	3286526	1.07705e+06	595889
Q8NHS0	DnaJ homolog subfamily B member 8 OS=Homo sapiens OX=9606 GN=DNAJB8 PE=1 SV=1	232	25.7	3.18509e+06			1.02907e+06	724303
A0A075B6K5	Immunoglobulin lambda variable 3-9 OS=Homo sapiens OX=9606 GN=IGLV3-9 PE=3 SV=1	115	12.3				378686
Q86WK9	Membrane progestin receptor alpha OS=Homo sapiens OX=9606 GN=PAQR7 PE=1 SV=1	346	39.7	308351	1.25546e+06	1.19534e+06		118030	102149
O75147	Obscurin-like protein 1 OS=Homo sapiens OX=9606 GN=OBSL1 PE=1 SV=4	1896	206.8		707924	777571	1.04666e+06	485727
Q68CZ1	Protein fantom OS=Homo sapiens OX=9606 GN=RPGRIP1L PE=1 SV=2	1315	151.1	201323	1.22559e+06	953412		1.48756e+06	353138
Q15139	Serine/threonine-protein kinase D1 OS=Homo sapiens OX=9606 GN=PRKD1 PE=1 SV=2	912	101.6	199380	2.29813e+06		1.53397e+06
P00387	NADH-cytochrome b5 reductase 3 OS=Homo sapiens OX=9606 GN=CYB5R3 PE=1 SV=3	301	34.2	1.09998e+07	1.78367e+06	84240.9	5.35331e+06	3.45176e+06
P02652	Apolipoprotein A-II OS=Homo sapiens OX=9606 GN=APOA2 PE=1 SV=1	100	11.2			2.46698e+06	5.88697e+06
P38935	DNA-binding protein SMUBP-2 OS=Homo sapiens OX=9606 GN=IGHMBP2 PE=1 SV=3	993	109.1	34514.8	118461	70816.8		39737.2	27920.8
A0A087X179	TBC1 domain family member 3E OS=Homo sapiens OX=9606 GN=TBC1D3E PE=2 SV=1	549	62.1	1.65077e+06	1.81043e+06		1.48722e+06	670490	1.05654e+06
P80748	Immunoglobulin lambda variable 3-21 OS=Homo sapiens OX=9606 GN=IGLV3-21 PE=1 SV=2	117	12.4				1.70717e+06		565262
O14734	Acyl-coenzyme A thioesterase 8 OS=Homo sapiens OX=9606 GN=ACOT8 PE=1 SV=1	319	35.9	6.3229e+06	2.29538e+06	2.53202e+06	195922	1.25216e+06	106647
Q9UPQ9	Trinucleotide repeat-containing gene 6B protein OS=Homo sapiens OX=9606 GN=TNRC6B PE=1 SV=4	1833	193.9	196260			162220
P62328	Thymosin beta-4 OS=Homo sapiens OX=9606 GN=TMSB4X PE=1 SV=2	44	5.1	7751496	1.72258e+06		3.64405e+06	4.0624e+06	6.33949e+06
O75534	Cold shock domain-containing protein E1 OS=Homo sapiens OX=9606 GN=CSDE1 PE=1 SV=2	798	88.8	897900	1.0618e+06	262812	2.08085e+06	84020.1
Q9NQ48	Leucine zipper transcription factor-like protein 1 OS=Homo sapiens OX=9606 GN=LZTFL1 PE=1 SV=1	299	34.6	2.72707e+06	519428
Q96M89	Coiled-coil domain-containing protein 138 OS=Homo sapiens OX=9606 GN=CCDC138 PE=1 SV=1	665	76.2	1289833	1.04232e+06	2.33868e+06	3.21358e+06	1.41388e+06	1.49993e+06
P18859	ATP synthase-coupling factor 6, mitochondrial OS=Homo sapiens OX=9606 GN=ATP5PF PE=1 SV=1	108	12.6	2.70106e+06	1.33706e+06	832096	1.36865e+06
P00403	Cytochrome c oxidase subunit 2 OS=Homo sapiens OX=9606 GN=MT-CO2 PE=1 SV=1	227	25.5	8081896			3.5866e+06	2.4746e+06
P51884	Lumican OS=Homo sapiens OX=9606 GN=LUM PE=1 SV=2	338	38.4	3.65752e+07	8.8722e+06	1.05706e+07	2.88927e+07	4.80996e+06	3.59306e+06
Q14697	Neutral alpha-glucosidase AB OS=Homo sapiens OX=9606 GN=GANAB PE=1 SV=3	944	106.8	2.09842e+06	516453	705971	86159.6	234941
Q53SZ7	Proline-rich protein 30 OS=Homo sapiens OX=9606 GN=PRR30 PE=1 SV=1	412	44.7	154682	233550	250870	82922.9	155424	149195
P20592	Interferon-induced GTP-binding protein Mx2 OS=Homo sapiens OX=9606 GN=MX2 PE=1 SV=1	715	82	561705	220151	247884	1.05982e+06	311195	231436
P60228	Eukaryotic translation initiation factor 3 subunit E OS=Homo sapiens OX=9606 GN=EIF3E PE=1 SV=1	445	52.2	817566		4520414		444667
P21796	Voltage-dependent anion-selective channel protein 1 OS=Homo sapiens OX=9606 GN=VDAC1 PE=1 SV=2	283	30.8	4.63686e+06	229969			1.21422e+06	877681
Q6ZU69	Protein SPATA31F1 OS=Homo sapiens OX=9606 GN=SPATA31F1 PE=2 SV=4	1335	148		3.79722e+06	2.87017e+06	1.73885e+06	3.90911e+06	4.54899e+06
Q5JUR7	Testis-expressed protein 30 OS=Homo sapiens OX=9606 GN=TEX30 PE=2 SV=1	227	25.6	6.00832e+06			610074
P31323	cAMP-dependent protein kinase type II-beta regulatory subunit OS=Homo sapiens OX=9606 GN=PRKAR2B PE=1 SV=3	418	46.3	1.80551e+06	270636	325817	931614	315761	239756
Q00059	Transcription factor A, mitochondrial OS=Homo sapiens OX=9606 GN=TFAM PE=1 SV=1	246	29.1		3704601	4.6408e+06		4792527	2.40136e+06
Q9HAS0	Protein Njmu-R1 OS=Homo sapiens OX=9606 GN=C17orf75 PE=1 SV=2	396	44.6	4209613	664607		1.48794e+06	1.00358e+06	934225
Q01518	Adenylyl cyclase-associated protein 1 OS=Homo sapiens OX=9606 GN=CAP1 PE=1 SV=5	475	51.9	7.16011e+06	1.83764e+06		16024492
Q9NPH2	Inositol-3-phosphate synthase 1 OS=Homo sapiens OX=9606 GN=ISYNA1 PE=1 SV=1	558	61		1.19151e+06	3.20523e+06	1.32002e+06	2.1346e+06	2.66659e+06
P01743	Immunoglobulin heavy variable 1-46 OS=Homo sapiens OX=9606 GN=IGHV1-46 PE=1 SV=2	117	12.9	23350696			26672802
Q6P1Q0	LETM1 domain-containing protein 1 OS=Homo sapiens OX=9606 GN=LETMD1 PE=1 SV=1	360	41.8	2.23372e+06	1.00006e+06	991046	1.35062e+06
Q8N158	Glypican-2 OS=Homo sapiens OX=9606 GN=GPC2 PE=1 SV=1	579	62.8	5165648	19833332	24174074	3618177	7.06314e+06	6.48567e+06
Q9P0V3	SH3 domain-binding protein 4 OS=Homo sapiens OX=9606 GN=SH3BP4 PE=1 SV=1	963	107.4	425774	148911	146909	259621	125458	106904
P60903	Protein S100-A10 OS=Homo sapiens OX=9606 GN=S100A10 PE=1 SV=2	97	11.2	6.60149e+06			1.12152e+06	1.17472e+06	586693
Q92600	CCR4-NOT transcription complex subunit 9 OS=Homo sapiens OX=9606 GN=CNOT9 PE=1 SV=1	299	33.6	3.53877e+06	2.68791e+06	1.32076e+06	1.55183e+06	1745568	1.40875e+06
Q9H6W3	Ribosomal oxygenase 1 OS=Homo sapiens OX=9606 GN=RIOX1 PE=1 SV=2	641	71	6.77451e+06	1.47401e+06	1.29555e+06	3.78184e+06	1.10113e+06	928000
P11177	Pyruvate dehydrogenase E1 component subunit beta, mitochondrial OS=Homo sapiens OX=9606 GN=PDHB PE=1 SV=3	359	39.2	52357.7	389397	336937	118160	300809	463445
O15269	Serine palmitoyltransferase 1 OS=Homo sapiens OX=9606 GN=SPTLC1 PE=1 SV=1	473	52.7	2206512	3.38206e+06	1.75842e+06	2.70138e+06	2.30932e+06	1.6793e+06
P31930	Cytochrome b-c1 complex subunit 1, mitochondrial OS=Homo sapiens OX=9606 GN=UQCRC1 PE=1 SV=3	480	52.6	5218175	6.97394e+06	15294469	3.23312e+06	5.58285e+06	8539745
P51178	1-phosphatidylinositol 4,5-bisphosphate phosphodiesterase delta-1 OS=Homo sapiens OX=9606 GN=PLCD1 PE=1 SV=2	756	85.6	6805487	2.86312e+06	3.66542e+06	6.3858e+06	4.09965e+06	3.87021e+06
Q9Y5A9	YTH domain-containing family protein 2 OS=Homo sapiens OX=9606 GN=YTHDF2 PE=1 SV=2	579	62.3		456758	1.29026e+06			642622
Q9Y2D5	PALM2-AKAP2 fusion protein OS=Homo sapiens OX=9606 GN=PALM2AKAP2 PE=1 SV=4	1103	122	4606264	761542			2.64015e+06	2.21925e+06
Q6UWB4	Serine protease 55 OS=Homo sapiens OX=9606 GN=PRSS55 PE=1 SV=2	352	38.8	1.07051e+07	2.18918e+06	2.00581e+06	7.75325e+06	80577.5
Q5THJ4	Intermembrane lipid transfer protein VPS13D OS=Homo sapiens OX=9606 GN=VPS13D PE=1 SV=2	4388	491.6	7.71592e+06	3.0948e+06	2.9567e+06	3.79812e+06	5.10036e+06	3.55013e+06
Q9UBS4	DnaJ homolog subfamily B member 11 OS=Homo sapiens OX=9606 GN=DNAJB11 PE=1 SV=1	358	40.5	2.2231e+07	1.53777e+06	1.06653e+06	5.63e+06	1.94375e+06	2.03444e+06
Q13347	Eukaryotic translation initiation factor 3 subunit I OS=Homo sapiens OX=9606 GN=EIF3I PE=1 SV=1	325	36.5	1.21189e+06	1.47433e+06	1.85647e+06	669119	1.07189e+06	92518.1
Q8WW22	DnaJ homolog subfamily A member 4 OS=Homo sapiens OX=9606 GN=DNAJA4 PE=1 SV=1	397	44.8	2.05195e+06	8.09247e+06	7132660	4408361
P43487	Ran-specific GTPase-activating protein OS=Homo sapiens OX=9606 GN=RANBP1 PE=1 SV=1	201	23.3	1.55116e+06
Q14137	Ribosome biogenesis protein BOP1 OS=Homo sapiens OX=9606 GN=BOP1 PE=1 SV=2	746	83.6	1.19781e+06	2.54952e+06	2.03389e+06	952854	775273	630991
Q92522	Histone H1.10 OS=Homo sapiens OX=9606 GN=H1-10 PE=1 SV=1	213	22.5	2563994	2.66172e+06	3.36297e+06	3.58649e+06	554530	458826
Q15582	Transforming growth factor-beta-induced protein ig-h3 OS=Homo sapiens OX=9606 GN=TGFBI PE=1 SV=1	683	74.6	10620.5	153457	130581		1.59787e+06	2.31643e+06
Q8WXG6	MAP kinase-activating death domain protein OS=Homo sapiens OX=9606 GN=MADD PE=1 SV=2	1647	183.2	2.30847e+06	1.34241e+06	1.15262e+06		633410	552118
P00533	Epidermal growth factor receptor OS=Homo sapiens OX=9606 GN=EGFR PE=1 SV=2	1210	134.2		958935	867069	588759
Q8N442	Translation factor GUF1, mitochondrial OS=Homo sapiens OX=9606 GN=GUF1 PE=1 SV=1	669	74.3	170691		42765.1	29770.1	39481.6	12639.1
Q9Y217	Myotubularin-related protein 6 OS=Homo sapiens OX=9606 GN=MTMR6 PE=1 SV=3	621	71.9		3.22848e+06	256231	1.40902e+06	1.14507e+06	1.136e+06
A0A087WVF3	TBC1 domain family member 3D OS=Homo sapiens OX=9606 GN=TBC1D3D PE=2 SV=1	549	62.1	98141.1	988092	1.2921e+06	84339.6	891087	681718
P10301	Ras-related protein R-Ras OS=Homo sapiens OX=9606 GN=RRAS PE=1 SV=1	218	23.5				1.50775e+06	1.14319e+06
P27448	MAP/microtubule affinity-regulating kinase 3 OS=Homo sapiens OX=9606 GN=MARK3 PE=1 SV=5	753	84.4		217930	350093
Q9NZJ7	Mitochondrial carrier homolog 1 OS=Homo sapiens OX=9606 GN=MTCH1 PE=1 SV=1	389	41.5	3.94554e+06	1.63038e+06	561003	2.27836e+06	2.02291e+06	1.90606e+06
Q9UBF2	Coatomer subunit gamma-2 OS=Homo sapiens OX=9606 GN=COPG2 PE=1 SV=1	871	97.6	142113	6.63082e+06	6.67037e+06	65899.4	5234099	4.69886e+06
Q96RL7	Intermembrane lipid transfer protein VPS13A OS=Homo sapiens OX=9606 GN=VPS13A PE=1 SV=2	3174	360	274704				96820.6	46583
Q9Y5V3	Melanoma-associated antigen D1 OS=Homo sapiens OX=9606 GN=MAGED1 PE=1 SV=3	778	86.1		513992	392672	2.44806e+06	1.1112e+06	1.23641e+06
O14735	CDP-diacylglycerol--inositol 3-phosphatidyltransferase OS=Homo sapiens OX=9606 GN=CDIPT PE=1 SV=1	213	23.5		9597523		2.9635e+06	9.96238e+06	6402534
P07099	Epoxide hydrolase 1 OS=Homo sapiens OX=9606 GN=EPHX1 PE=1 SV=1	455	52.9	7.42854e+06	2.83188e+06	3.11106e+06	8.20869e+06	4.10148e+06	1.84098e+06
Q8TDB8	Solute carrier family 2, facilitated glucose transporter member 14 OS=Homo sapiens OX=9606 GN=SLC2A14 PE=2 SV=1	520	56.3	9.66989e+06	1.13012e+06	1.52052e+06	4521213	2.17083e+06	1.20685e+06
Q9ULX6	A-kinase anchor protein 8-like OS=Homo sapiens OX=9606 GN=AKAP8L PE=1 SV=4	646	71.6	6.30381e+06	706355	639425	2.5771e+06	379943	174446
P42858	Huntingtin OS=Homo sapiens OX=9606 GN=HTT PE=1 SV=2	3142	347.4	9577413	1.53409e+07	1.51108e+07	73373064	5.51251e+06	7.06084e+06
Q15005	Signal peptidase complex subunit 2 OS=Homo sapiens OX=9606 GN=SPCS2 PE=1 SV=3	226	25		1.08479e+06	1.03487e+06		997761
A0A0C4DH35	Probable non-functional immunoglobulin heavy variable 3-35 OS=Homo sapiens OX=9606 GN=IGHV3-35 PE=1 SV=1	117	12.8	5601284	6.21632e+06	4.08111e+06	5.09269e+06	4.91912e+06	1.62666e+06
Q9Y277	Voltage-dependent anion-selective channel protein 3 OS=Homo sapiens OX=9606 GN=VDAC3 PE=1 SV=1	283	30.6		4389717	3.72453e+06	2975045		2.97813e+06
Q8NHS9	Spermatogenesis-associated protein 22 OS=Homo sapiens OX=9606 GN=SPATA22 PE=1 SV=2	363	41.3	339275	950790		8.25597e+06	1.56873e+06
Q9Y366	Intraflagellar transport protein 52 homolog OS=Homo sapiens OX=9606 GN=IFT52 PE=1 SV=3	437	49.7					1203818	722260
O75494	Serine/arginine-rich splicing factor 10 OS=Homo sapiens OX=9606 GN=SRSF10 PE=1 SV=1	262	31.3	6.57646e+06	3.18527e+06	1.41084e+06	2.01913e+06	5.60043e+06
Q9NQT8	Kinesin-like protein KIF13B OS=Homo sapiens OX=9606 GN=KIF13B PE=1 SV=2	1826	202.7	7.2314e+06	2793621	1.73137e+06	3.40716e+06	927056	808484
P01714	Immunoglobulin lambda variable 3-19 OS=Homo sapiens OX=9606 GN=IGLV3-19 PE=1 SV=2	112	12		30571716	22843488	46018032	28691812	16698894
Q8N1N4	Keratin, type II cytoskeletal 78 OS=Homo sapiens OX=9606 GN=KRT78 PE=1 SV=2	520	56.8				2.52186e+06
Q9NSB4	Keratin, type II cuticular Hb2 OS=Homo sapiens OX=9606 GN=KRT82 PE=1 SV=3	513	56.6	1.32035e+07
P47224	Guanine nucleotide exchange factor MSS4 OS=Homo sapiens OX=9606 GN=RABIF PE=1 SV=2	123	13.8	7.16484e+06	759778	941702	1.58095e+06	491350	1.19964e+06
Q9HCD5	Nuclear receptor coactivator 5 OS=Homo sapiens OX=9606 GN=NCOA5 PE=1 SV=2	579	65.5	8.25481e+06	911650	3.00029e+06		6.69865e+06	3.53028e+06
P04156	Major prion protein OS=Homo sapiens OX=9606 GN=PRNP PE=1 SV=1	253	27.6	4.32435e+06	3.36447e+06	2.09251e+06	4394010	6.70905e+06	5.5226e+06
Q9H0K4	Radial spoke head protein 6 homolog A OS=Homo sapiens OX=9606 GN=RSPH6A PE=1 SV=1	717	80.9		963171	713486		395080	294527
P18583	Protein SON OS=Homo sapiens OX=9606 GN=SON PE=1 SV=4	2426	263.7					3145888	724429
Q8NHU6	Tudor domain-containing protein 7 OS=Homo sapiens OX=9606 GN=TDRD7 PE=1 SV=2	1098	123.5	1.23981e+06	2.39867e+06	2.44135e+06	811221	1.03198e+06	789595
P47895	Retinaldehyde dehydrogenase 3 OS=Homo sapiens OX=9606 GN=ALDH1A3 PE=1 SV=2	512	56.1	933266
Q6ZU35	Capping protein-inhibiting regulator of actin dynamics OS=Homo sapiens OX=9606 GN=CRACD PE=1 SV=3	1233	136.7	3.86653e+06			372370	85840.4	515349
Q9NVP1	ATP-dependent RNA helicase DDX18 OS=Homo sapiens OX=9606 GN=DDX18 PE=1 SV=2	670	75.4	1.0505e+06	1.10583e+06	1.11609e+06	502383	694655	565598
P07858	Cathepsin B OS=Homo sapiens OX=9606 GN=CTSB PE=1 SV=3	339	37.8	9228769	5108918	6.36806e+06	6.73395e+06	3.95866e+06	3.46946e+06
P61421	V-type proton ATPase subunit d 1 OS=Homo sapiens OX=9606 GN=ATP6V0D1 PE=1 SV=1	351	40.3	1.50063e+07			3.28539e+06
P52789	Hexokinase-2 OS=Homo sapiens OX=9606 GN=HK2 PE=1 SV=2	917	102.3	3.34641e+06	5.10263e+06	5.27214e+06	1.41669e+06	2236067	2094597
P25205	DNA replication licensing factor MCM3 OS=Homo sapiens OX=9606 GN=MCM3 PE=1 SV=3	808	90.9	2.59828e+06	4.33019e+06	5.596e+06		2.41438e+06
Q92974	Rho guanine nucleotide exchange factor 2 OS=Homo sapiens OX=9606 GN=ARHGEF2 PE=1 SV=4	986	111.5	23828548	5.22669e+06	6712712	12460163	3.71811e+06	1.96714e+06
P16401	Histone H1.5 OS=Homo sapiens OX=9606 GN=H1-5 PE=1 SV=3	226	22.6	4215698	7.11539e+06	1084764		5.14769e+06	789020
P51608	Methyl-CpG-binding protein 2 OS=Homo sapiens OX=9606 GN=MECP2 PE=1 SV=1	486	52.4		887576	1.00378e+06		579246	618510
Q9Y3S1	Serine/threonine-protein kinase WNK2 OS=Homo sapiens OX=9606 GN=WNK2 PE=1 SV=4	2297	242.5		2.27323e+06		4.01849e+06	605400	1.05833e+06
Q9UMS4	Pre-mRNA-processing factor 19 OS=Homo sapiens OX=9606 GN=PRPF19 PE=1 SV=1	504	55.1		6.61693e+06	858083	12346875	6.19994e+06	3.92358e+06
Q15404	Ras suppressor protein 1 OS=Homo sapiens OX=9606 GN=RSU1 PE=1 SV=3	277	31.5	1.87848e+06
Q15042	Rab3 GTPase-activating protein catalytic subunit OS=Homo sapiens OX=9606 GN=RAB3GAP1 PE=1 SV=3	981	110.5	231724560	171166208	143654000	242069040	191786224	231691648
O75306	NADH dehydrogenase [ubiquinone] iron-sulfur protein 2, mitochondrial OS=Homo sapiens OX=9606 GN=NDUFS2 PE=1 SV=2	463	52.5	1.64623e+06	1.77879e+06			1398741	1.47962e+06
P01704	Immunoglobulin lambda variable 2-14 OS=Homo sapiens OX=9606 GN=IGLV2-14 PE=1 SV=2	120	12.6			2.96193e+06		1.25203e+06	886485
Q96RS0	Trimethylguanosine synthase OS=Homo sapiens OX=9606 GN=TGS1 PE=1 SV=3	853	96.6	1.04822e+06	128238		161053		190222
Q96GE6	Calmodulin-like protein 4 OS=Homo sapiens OX=9606 GN=CALML4 PE=1 SV=3	196	21.9	12028976	2.55079e+06	2.60109e+06	6181701	2.29613e+06	1.74774e+06
P31942	Heterogeneous nuclear ribonucleoprotein H3 OS=Homo sapiens OX=9606 GN=HNRNPH3 PE=1 SV=2	346	36.9	1.20885e+06	941817	65118.3	73760.3		547900
A1L020	RNA-binding protein MEX3A OS=Homo sapiens OX=9606 GN=MEX3A PE=1 SV=1	520	54.1	3.0125e+06		829806		498804	474085
Q9Y2I1	Nischarin OS=Homo sapiens OX=9606 GN=NISCH PE=1 SV=3	1504	166.5	2.7157e+06	1.34504e+06	1.18337e+06	1.28701e+06	1.28369e+06	753386
P37198	Nuclear pore glycoprotein p62 OS=Homo sapiens OX=9606 GN=NUP62 PE=1 SV=3	522	53.2	6.08832e+06	1.39158e+07	4.43221e+06		6925944
P11310	Medium-chain specific acyl-CoA dehydrogenase, mitochondrial OS=Homo sapiens OX=9606 GN=ACADM PE=1 SV=1	421	46.6	6.20088e+06	2.28219e+06	3.27444e+06		1.31585e+06	1.31746e+06
P48735	Isocitrate dehydrogenase [NADP], mitochondrial OS=Homo sapiens OX=9606 GN=IDH2 PE=1 SV=2	452	50.9	1.6136e+06	1.43081e+06	1.22168e+06			435378
Q5TD97	Four and a half LIM domains protein 5 OS=Homo sapiens OX=9606 GN=FHL5 PE=1 SV=1	284	32.7		817646
O15078	Centrosomal protein of 290 kDa OS=Homo sapiens OX=9606 GN=CEP290 PE=1 SV=2	2479	290.2	154179	151505	90176.5	104158	152325	89134.3
O95199	RCC1 and BTB domain-containing protein 2 OS=Homo sapiens OX=9606 GN=RCBTB2 PE=1 SV=1	551	60.3	468863	427338		2.78397e+06	487492	280397
Q96IX5	ATP synthase membrane subunit K, mitochondrial OS=Homo sapiens OX=9606 GN=ATP5MK PE=1 SV=1	58	6.5	10342375	5.57179e+06	4322549	3.87076e+06	5168990	4.17995e+06
Q9BQG0	Myb-binding protein 1A OS=Homo sapiens OX=9606 GN=MYBBP1A PE=1 SV=2	1328	148.8	482022	141592	137955	252439	71573.9	29337.6
Q9P1Y5	Calmodulin-regulated spectrin-associated protein 3 OS=Homo sapiens OX=9606 GN=CAMSAP3 PE=1 SV=2	1249	134.7	912234	2344900	2.12649e+06	1.56692e+06	1.93926e+06	1.39697e+06
Q9NVH1	DnaJ homolog subfamily C member 11 OS=Homo sapiens OX=9606 GN=DNAJC11 PE=1 SV=2	559	63.2	109997	62543.4	82189.2	37679.9	36707.9	30065.7
Q96HN2	Adenosylhomocysteinase 3 OS=Homo sapiens OX=9606 GN=AHCYL2 PE=1 SV=1	611	66.7		6.02059e+06	6.84054e+06		2.64062e+06	1.4965e+06
P14384	Carboxypeptidase M OS=Homo sapiens OX=9606 GN=CPM PE=1 SV=2	443	50.5	1.69893e+06			817336
P37802	Transgelin-2 OS=Homo sapiens OX=9606 GN=TAGLN2 PE=1 SV=3	199	22.4			3.10893e+06		1.91522e+06	1.63408e+06
Q9H0B8	Cysteine-rich secretory protein LCCL domain-containing 2 OS=Homo sapiens OX=9606 GN=CRISPLD2 PE=2 SV=1	497	55.9		3.24414e+06	3.3218e+06		1877685	1.54193e+06
O00192	Splicing regulator ARVCF OS=Homo sapiens OX=9606 GN=ARVCF PE=1 SV=1	962	104.6	125792	28030			40235.3
Q9H3U1	Protein unc-45 homolog A OS=Homo sapiens OX=9606 GN=UNC45A PE=1 SV=1	944	103	2.21927e+08	4.39318e+07	4.94479e+07	110496312	4.38447e+07	32484820
Q96ME7	Zinc finger protein 512 OS=Homo sapiens OX=9606 GN=ZNF512 PE=1 SV=2	567	64.6	5.3911e+06	5040105	4.77662e+06	2.0215e+06	3.90968e+06	3.9e+06
Q9H6R4	Nucleolar protein 6 OS=Homo sapiens OX=9606 GN=NOL6 PE=1 SV=2	1146	127.5	1.07361e+06	1.154e+06	380048	473625	270004	169307
Q9P2S5	WD repeat-containing protein WRAP73 OS=Homo sapiens OX=9606 GN=WRAP73 PE=1 SV=1	460	51.6	1.40419e+06		1.02254e+06	1.10279e+06
Q9GZR7	ATP-dependent RNA helicase DDX24 OS=Homo sapiens OX=9606 GN=DDX24 PE=1 SV=1	859	96.3	794693	669214	473077	1.75299e+06
Q8IWX8	Calcium homeostasis endoplasmic reticulum protein OS=Homo sapiens OX=9606 GN=CHERP PE=1 SV=3	916	103.6	38644212		804718	45794812	1.11307e+07	4.46791e+06
Q16881	Thioredoxin reductase 1, cytoplasmic OS=Homo sapiens OX=9606 GN=TXNRD1 PE=1 SV=3	649	70.9	8.29682e+06	902417	1.74064e+06	2.1891e+06	574414	380043
P62316	Small nuclear ribonucleoprotein Sm D2 OS=Homo sapiens OX=9606 GN=SNRPD2 PE=1 SV=1	118	13.5	5.98684e+06	3.4356e+06	4.80811e+06	2.29762e+06	2272288	1.96665e+06
O43439	Protein CBFA2T2 OS=Homo sapiens OX=9606 GN=CBFA2T2 PE=1 SV=1	604	67.1					332533
Q8IZ16	Sperm acrosome developmental regulator OS=Homo sapiens OX=9606 GN=SPACDR PE=1 SV=1	206	23.8		2.81647e+06	2.11303e+06		1.83137e+06	2.26737e+06
Q9Y6K9	NF-kappa-B essential modulator OS=Homo sapiens OX=9606 GN=IKBKG PE=1 SV=2	419	48.2			783150			604236
Q9C002	Normal mucosa of esophagus-specific gene 1 protein OS=Homo sapiens OX=9606 GN=NMES1 PE=1 SV=1	83	9.6	5639550		4671303	3565449	2.70895e+06	2.32542e+06
Q70EL1	Inactive ubiquitin carboxyl-terminal hydrolase 54 OS=Homo sapiens OX=9606 GN=USP54 PE=1 SV=4	1684	187.3		286932		397862	2.44645e+06	3.1084e+06
Q7RTP6	[F-actin]-monooxygenase MICAL3 OS=Homo sapiens OX=9606 GN=MICAL3 PE=1 SV=2	2002	224.2	5.36781e+06		859668	331519	1.24873e+06	1.95978e+06
B5ME19	Eukaryotic translation initiation factor 3 subunit C-like protein OS=Homo sapiens OX=9606 GN=EIF3CL PE=1 SV=1	914	105.4		4.71908e+06	4.6441e+06	9186680	407925	4.07464e+06
Q15113	Procollagen C-endopeptidase enhancer 1 OS=Homo sapiens OX=9606 GN=PCOLCE PE=1 SV=2	449	47.9	3.43895e+06	3.49042e+06	2.66508e+06
Q9H2G2	STE20-like serine/threonine-protein kinase OS=Homo sapiens OX=9606 GN=SLK PE=1 SV=1	1235	142.6	1.41427e+06
P13611	Versican core protein OS=Homo sapiens OX=9606 GN=VCAN PE=1 SV=3	3396	372.6		579182	422737		1.39766e+06
Q6P0Q8	Microtubule-associated serine/threonine-protein kinase 2 OS=Homo sapiens OX=9606 GN=MAST2 PE=1 SV=2	1798	196.3	192997	182623	154068	105713	96689.6	83795.8
Q9UFC0	Leucine-rich repeat and WD repeat-containing protein 1 OS=Homo sapiens OX=9606 GN=LRWD1 PE=1 SV=2	647	70.8		401649	667227	956455
P24534	Elongation factor 1-beta OS=Homo sapiens OX=9606 GN=EEF1B2 PE=1 SV=3	225	24.7	7103814	2.30146e+06	2.63608e+06	2.31527e+06	1.98268e+06	2.26451e+06
O14967	Calmegin OS=Homo sapiens OX=9606 GN=CLGN PE=1 SV=1	610	70	2.47357e+06	1.00998e+06	1.02744e+06
Q9Y2W6	Tudor and KH domain-containing protein OS=Homo sapiens OX=9606 GN=TDRKH PE=1 SV=2	561	62	1.59041e+06					1.16701e+06
P27824	Calnexin OS=Homo sapiens OX=9606 GN=CANX PE=1 SV=2	592	67.5	168649			2.36482e+06
Q96QR8	Transcriptional regulator protein Pur-beta OS=Homo sapiens OX=9606 GN=PURB PE=1 SV=3	312	33.2	4797373	1.95368e+06	1.38315e+06
Q15051	IQ calmodulin-binding motif-containing protein 1 OS=Homo sapiens OX=9606 GN=IQCB1 PE=1 SV=1	598	68.9	1.86946e+06	4.28971e+06	4.52863e+06	811845	2.35135e+06	2277542
Q9Y3D0	Cytosolic iron-sulfur assembly component 2B OS=Homo sapiens OX=9606 GN=CIAO2B PE=1 SV=1	163	17.7	2.76343e+06		1.22324e+06		696129
Q9Y3F4	Serine-threonine kinase receptor-associated protein OS=Homo sapiens OX=9606 GN=STRAP PE=1 SV=1	350	38.4	6717807		629387		462734	288087
P55265	Double-stranded RNA-specific adenosine deaminase OS=Homo sapiens OX=9606 GN=ADAR PE=1 SV=4	1226	136					167825	548372
Q9Y6M0	Testisin OS=Homo sapiens OX=9606 GN=PRSS21 PE=1 SV=1	314	34.9	1.07495e+06	208646		853561	227136	173882
P01034	Cystatin-C OS=Homo sapiens OX=9606 GN=CST3 PE=1 SV=1	146	15.8	8177549	3.23282e+06	3.35716e+06	4.65046e+06	721809	1.53267e+06
P50148	Guanine nucleotide-binding protein G(q) subunit alpha OS=Homo sapiens OX=9606 GN=GNAQ PE=1 SV=4	359	42.1	1202458	368578	382020		265226
Q8WXX5	DnaJ homolog subfamily C member 9 OS=Homo sapiens OX=9606 GN=DNAJC9 PE=1 SV=1	260	29.9	2.26976e+06	2.86488e+06	2.4344e+06	1.42738e+06	1216780	1.14938e+06
Q8NEB9	Phosphatidylinositol 3-kinase catalytic subunit type 3 OS=Homo sapiens OX=9606 GN=PIK3C3 PE=1 SV=1	887	101.5	265756	190204	171562	107223	103019	99837.9
Q9UKM7	Endoplasmic reticulum mannosyl-oligosaccharide 1,2-alpha-mannosidase OS=Homo sapiens OX=9606 GN=MAN1B1 PE=1 SV=2	699	79.5	267019	123623		166605	136496	58330.6
Q93045	Stathmin-2 OS=Homo sapiens OX=9606 GN=STMN2 PE=1 SV=3	179	20.8	5882558	552202		1.49054e+07	1.04933e+06	1.04639e+06
P04216	Thy-1 membrane glycoprotein OS=Homo sapiens OX=9606 GN=THY1 PE=1 SV=2	161	17.9	14877444		3338930	11500057	3.31669e+06
Q5T751	Late cornified envelope protein 1C OS=Homo sapiens OX=9606 GN=LCE1C PE=1 SV=1	118	11.5	842439	254266	212966	1.49471e+06	110951	191965
Q9UK41	Vacuolar protein sorting-associated protein 28 homolog OS=Homo sapiens OX=9606 GN=VPS28 PE=1 SV=1	221	25.4		875640	1.11644e+06
Q9Y2B4	TP53-target gene 5 protein OS=Homo sapiens OX=9606 GN=TP53TG5 PE=1 SV=1	290	34	3.29237e+06	1069790	1.28436e+06		5.23275e+06	5.27093e+06
Q8IYW4	ENTH domain-containing protein 1 OS=Homo sapiens OX=9606 GN=ENTHD1 PE=1 SV=1	607	67.5	5.9875e+06			447364
Q9H1E5	Thioredoxin-related transmembrane protein 4 OS=Homo sapiens OX=9606 GN=TMX4 PE=1 SV=1	349	38.9	642995	70187	99761.9	154719	94442.4	46473
A6NCJ1	Tektin bundle-interacting protein 1 OS=Homo sapiens OX=9606 GN=TEKTIP1 PE=3 SV=2	209	24.2	618770	1.73636e+06	587925	304863	1.05249e+06	792957
Q9NXF1	Testis-expressed protein 10 OS=Homo sapiens OX=9606 GN=TEX10 PE=1 SV=2	929	105.6	1.23342e+06	338562	282861	686503	268450	183894
Q9BZF1	Oxysterol-binding protein-related protein 8 OS=Homo sapiens OX=9606 GN=OSBPL8 PE=1 SV=3	889	101.1	545760	84826.6		113382	75729.4	93447
Q5JQC4	Cancer/testis antigen 47A OS=Homo sapiens OX=9606 GN=CT47A1 PE=2 SV=1	288	30.1	1.46467e+06	189333	170725	171547	89282.1	36565.2
Q9UJC3	Protein Hook homolog 1 OS=Homo sapiens OX=9606 GN=HOOK1 PE=1 SV=2	728	84.6		2.55709e+06	1.92421e+06		807745
P20020	Plasma membrane calcium-transporting ATPase 1 OS=Homo sapiens OX=9606 GN=ATP2B1 PE=1 SV=4	1220	134.6	424937		270613	163260		73307.8
Q8TEH3	DENN domain-containing protein 1A OS=Homo sapiens OX=9606 GN=DENND1A PE=1 SV=2	1009	110.5	1210492	2.11287e+06	1.90326e+06	6.86207e+06	2.18906e+06	50812.4
A0A075B6I9	Immunoglobulin lambda variable 7-46 OS=Homo sapiens OX=9606 GN=IGLV7-46 PE=3 SV=4	117	12.5	22679396	8229138	8466915	13621151	12676911	7004633
P02763	Alpha-1-acid glycoprotein 1 OS=Homo sapiens OX=9606 GN=ORM1 PE=1 SV=2	201	23.5	1.58642e+07	2.55477e+06	3.25053e+06	7.62538e+06	2.82897e+06	2.56802e+06
O15479	Melanoma-associated antigen B2 OS=Homo sapiens OX=9606 GN=MAGEB2 PE=1 SV=3	319	35.3	1.05627e+07	1.38439e+06		8.85141e+06	302216
Q16576	Histone-binding protein RBBP7 OS=Homo sapiens OX=9606 GN=RBBP7 PE=1 SV=1	425	47.8	766232	395153	272985		449136	189971
Q96C24	Synaptotagmin-like protein 4 OS=Homo sapiens OX=9606 GN=SYTL4 PE=1 SV=2	671	76	110230496	2.06888e+07	1.89048e+07	83348504	2.23296e+07	11000558
Q5T9G4	Armadillo repeat-containing protein 12 OS=Homo sapiens OX=9606 GN=ARMC12 PE=1 SV=1	340	38.6	727632	601560			958785
P05186	Alkaline phosphatase, tissue-nonspecific isozyme OS=Homo sapiens OX=9606 GN=ALPL PE=1 SV=4	524	57.3	3600164	1.80503e+06	1590505	1.04772e+06	724938	584239
Q96HC4	PDZ and LIM domain protein 5 OS=Homo sapiens OX=9606 GN=PDLIM5 PE=1 SV=5	596	63.9	8.61585e+06	1.07703e+06	1.26789e+06	3.92348e+06	1.13446e+06	620736
P61619	Protein transport protein Sec61 subunit alpha isoform 1 OS=Homo sapiens OX=9606 GN=SEC61A1 PE=1 SV=2	476	52.2					2.73055e+06	2.19588e+06
Q9ULT8	E3 ubiquitin-protein ligase HECTD1 OS=Homo sapiens OX=9606 GN=HECTD1 PE=1 SV=4	2610	289.2	2.02913e+06	2.14069e+06	2307922	1.24287e+06	961732	1.42491e+06
Q8WXE9	Stonin-2 OS=Homo sapiens OX=9606 GN=STON2 PE=1 SV=1	905	101.1	4.12444e+06			2.09583e+06
P10768	S-formylglutathione hydrolase OS=Homo sapiens OX=9606 GN=ESD PE=1 SV=2	282	31.4	1.91931e+06	8.51125e+06	12774988	1.21313e+06	415021	422705
Q96AG4	Leucine-rich repeat-containing protein 59 OS=Homo sapiens OX=9606 GN=LRRC59 PE=1 SV=1	307	34.9		3.08274e+07	35414036		2260583	1.93546e+06
P68402	Platelet-activating factor acetylhydrolase IB subunit alpha2 OS=Homo sapiens OX=9606 GN=PAFAH1B2 PE=1 SV=1	229	25.6	4.55996e+06	634007		1.86174e+06
Q7Z4H7	HAUS augmin-like complex subunit 6 OS=Homo sapiens OX=9606 GN=HAUS6 PE=1 SV=2	955	108.6	14026400	6337956	6187465	4803824	4390651	3.4073e+06
A0A0C4DH34	Immunoglobulin heavy variable 4-28 OS=Homo sapiens OX=9606 GN=IGHV4-28 PE=3 SV=1	117	13.1	1.20662e+06		884706	4.74482e+06
P53999	Activated RNA polymerase II transcriptional coactivator p15 OS=Homo sapiens OX=9606 GN=SUB1 PE=1 SV=3	127	14.4	2.51038e+06	907786	786082	2.39685e+06	1.10435e+06	888411
P84090	Enhancer of rudimentary homolog OS=Homo sapiens OX=9606 GN=ERH PE=1 SV=1	104	12.3	3.89953e+06	1.19164e+06	2.0281e+06	1.86475e+06	115644	128529
Q9BPZ7	Target of rapamycin complex 2 subunit MAPKAP1 OS=Homo sapiens OX=9606 GN=MAPKAP1 PE=1 SV=2	522	59.1	1.51409e+06			553749	376534
Q9Y4F1	FERM, ARHGEF and pleckstrin domain-containing protein 1 OS=Homo sapiens OX=9606 GN=FARP1 PE=1 SV=1	1045	118.6	203726	456055	286527	190702	1.55638e+06	313111
P52594	Arf-GAP domain and FG repeat-containing protein 1 OS=Homo sapiens OX=9606 GN=AGFG1 PE=1 SV=2	562	58.2				9194469		573310
O14490	Disks large-associated protein 1 OS=Homo sapiens OX=9606 GN=DLGAP1 PE=1 SV=1	977	108.8			410147	378979
P09669	Cytochrome c oxidase subunit 6C OS=Homo sapiens OX=9606 GN=COX6C PE=1 SV=2	75	8.8	11936018	7.49996e+06	6.35047e+06		3.92947e+06	4.04928e+06
P28370	Probable global transcription activator SNF2L1 OS=Homo sapiens OX=9606 GN=SMARCA1 PE=1 SV=2	1054	122.5		6.12155e+06	5310052	4.40339e+06	5.44428e+06	3.84678e+06
Q659C4	La-related protein 1B OS=Homo sapiens OX=9606 GN=LARP1B PE=1 SV=2	914	105.3		842990	1.11238e+06		1.13764e+06
O43242	26S proteasome non-ATPase regulatory subunit 3 OS=Homo sapiens OX=9606 GN=PSMD3 PE=1 SV=2	534	60.9	1.07435e+06	79366.6	96056.8	363802		222936
Q08752	Peptidyl-prolyl cis-trans isomerase D OS=Homo sapiens OX=9606 GN=PPID PE=1 SV=3	370	40.7	3749071	964930	1.04363e+06	1679583	645086	460143
Q8NDI1	EH domain-binding protein 1 OS=Homo sapiens OX=9606 GN=EHBP1 PE=1 SV=3	1231	139.9		717346	661640	223560	282034	238527
P42166	Lamina-associated polypeptide 2, isoform alpha OS=Homo sapiens OX=9606 GN=TMPO PE=1 SV=2	694	75.4	3.33162e+06			5.0501e+06	413275
P51617	Interleukin-1 receptor-associated kinase 1 OS=Homo sapiens OX=9606 GN=IRAK1 PE=1 SV=2	712	76.5	7.45079e+06	5.71675e+06	5433018	4.79246e+06	3.64077e+06	4.66465e+06
Q5W041	Armadillo repeat-containing protein 3 OS=Homo sapiens OX=9606 GN=ARMC3 PE=1 SV=2	872	96.3	395734	373378	292929		403197
Q86T90	Protein hinderin OS=Homo sapiens OX=9606 GN=KIAA1328 PE=1 SV=2	577	65.3	691578
Q96JP5	E3 ubiquitin-protein ligase ZFP91 OS=Homo sapiens OX=9606 GN=ZFP91 PE=1 SV=1	570	63.4				767246
Q9Y485	DmX-like protein 1 OS=Homo sapiens OX=9606 GN=DMXL1 PE=1 SV=3	3027	337.6	1.01244e+06	1.41211e+06	891224	183491	1.06144e+06	894382
Q9P1Z2	Calcium-binding and coiled-coil domain-containing protein 1 OS=Homo sapiens OX=9606 GN=CALCOCO1 PE=1 SV=2	691	77.3	7.77539e+06	1.1519e+06	696341	3.18911e+06		394732
P46977	Dolichyl-diphosphooligosaccharide--protein glycosyltransferase subunit STT3A OS=Homo sapiens OX=9606 GN=STT3A PE=1 SV=2	705	80.5	226107	530281	759555	121699	117370	163327
Q15631	Translin OS=Homo sapiens OX=9606 GN=TSN PE=1 SV=1	228	26.2	4.3716e+06	19184.1	996431	2.47759e+06	18813.5	13620.6
P63165	Small ubiquitin-related modifier 1 OS=Homo sapiens OX=9606 GN=SUMO1 PE=1 SV=1	101	11.6	4.3638e+06	2568688	2.76472e+06		469347	516450
P14174	Macrophage migration inhibitory factor OS=Homo sapiens OX=9606 GN=MIF PE=1 SV=4	115	12.5	22953096				2.44179e+06	4.19133e+06
O75110	Probable phospholipid-transporting ATPase IIA OS=Homo sapiens OX=9606 GN=ATP9A PE=1 SV=3	1047	118.5	905240	454083	97558.6	437128	514830	693530
O15234	Protein CASC3 OS=Homo sapiens OX=9606 GN=CASC3 PE=1 SV=2	703	76.2		1.91328e+06	1.96915e+06	915364	754724
Q86VM9	Zinc finger CCCH domain-containing protein 18 OS=Homo sapiens OX=9606 GN=ZC3H18 PE=1 SV=2	953	106.3		1.89969e+06	2.91723e+06	2.4327e+06	1.07156e+06
Q9H000	E3 ubiquitin-protein ligase makorin-2 OS=Homo sapiens OX=9606 GN=MKRN2 PE=1 SV=2	416	46.9		2.44588e+06	2.55667e+06	1.042e+06	447539
Q9UK61	Protein TASOR OS=Homo sapiens OX=9606 GN=TASOR PE=1 SV=3	1670	188.9		665266	586184		380798
Q9UNH7	Sorting nexin-6 OS=Homo sapiens OX=9606 GN=SNX6 PE=1 SV=1	406	46.6		132882	175820
Q6ZQQ6	WD repeat-containing protein 87 OS=Homo sapiens OX=9606 GN=WDR87 PE=1 SV=4	2873	333	19432722	12407978	5123255	17286164	12286676	7198124
Q9UL18	Protein argonaute-1 OS=Homo sapiens OX=9606 GN=AGO1 PE=1 SV=3	857	97.2	1.32191e+06
Q96M93	Adenosine deaminase domain-containing protein 1 OS=Homo sapiens OX=9606 GN=ADAD1 PE=2 SV=1	576	64.4	2206512	2.88167e+06	1.84289e+06	1.74171e+06	2.68565e+06	2.22906e+06
P78318	Immunoglobulin-binding protein 1 OS=Homo sapiens OX=9606 GN=IGBP1 PE=1 SV=1	339	39.2	53392.4	37839.4	34430.3		32854.3	29576.7
Q08J23	RNA cytosine C(5)-methyltransferase NSUN2 OS=Homo sapiens OX=9606 GN=NSUN2 PE=1 SV=2	767	86.4	1.15254e+06
Q9P0L2	Serine/threonine-protein kinase MARK1 OS=Homo sapiens OX=9606 GN=MARK1 PE=1 SV=2	795	88.9					184218	407079
P57772	Selenocysteine-specific elongation factor OS=Homo sapiens OX=9606 GN=EEFSEC PE=1 SV=4	596	65.3				96112.9
P11766	Alcohol dehydrogenase class-3 OS=Homo sapiens OX=9606 GN=ADH5 PE=1 SV=4	374	39.7	4.48603e+06	952150	639049	1.43026e+06		573926
Q5VWQ8	Disabled homolog 2-interacting protein OS=Homo sapiens OX=9606 GN=DAB2IP PE=1 SV=2	1189	131.5		929722	543735	356467		1.88153e+06
Q8N690	Beta-defensin 119 OS=Homo sapiens OX=9606 GN=DEFB119 PE=2 SV=2	84	9.8				1.49838e+06	2.60115e+06	3.28393e+06
Q9UKD2	mRNA turnover protein 4 homolog OS=Homo sapiens OX=9606 GN=MRTO4 PE=1 SV=2	239	27.5		77991.2	105168	124689	44612.1	46760.8
Q8IZD4	mRNA-decapping enzyme 1B OS=Homo sapiens OX=9606 GN=DCP1B PE=1 SV=2	617	67.7	68709
Q96DX5	Ankyrin repeat and SOCS box protein 9 OS=Homo sapiens OX=9606 GN=ASB9 PE=1 SV=1	294	31.8	576406			272470	72970.2	140331
P49585	Choline-phosphate cytidylyltransferase A OS=Homo sapiens OX=9606 GN=PCYT1A PE=1 SV=2	367	41.7				53136.6		9318.35
P49006	MARCKS-related protein OS=Homo sapiens OX=9606 GN=MARCKSL1 PE=1 SV=2	195	19.5		761870		2.13025e+06	2.73169e+06	2018113
P22234	Bifunctional phosphoribosylaminoimidazole carboxylase/phosphoribosylaminoimidazole succinocarboxamide synthetase OS=Homo sapiens OX=9606 GN=PAICS PE=1 SV=3	425	47	432984	1.77265e+06	1.35861e+06	1.18823e+06	36085.9	28651.9
Q8NDN9	RCC1 and BTB domain-containing protein 1 OS=Homo sapiens OX=9606 GN=RCBTB1 PE=1 SV=1	531	58.2		355054	473112	4.59848e+06	1.45884e+06	654564
P35232	Prohibitin 1 OS=Homo sapiens OX=9606 GN=PHB1 PE=1 SV=1	272	29.8	392716	281869	554414			181537
Q9H792	Inactive tyrosine-protein kinase PEAK1 OS=Homo sapiens OX=9606 GN=PEAK1 PE=1 SV=4	1746	193	9542802	1.74086e+06	2.02819e+06	3.45341e+06	1.27726e+06	886242
Q9H9A5	CCR4-NOT transcription complex subunit 10 OS=Homo sapiens OX=9606 GN=CNOT10 PE=1 SV=1	744	82.3	920521	1.05941e+06	838516	436257	643402	333205
Q9H074	Polyadenylate-binding protein-interacting protein 1 OS=Homo sapiens OX=9606 GN=PAIP1 PE=1 SV=1	479	53.5		1.41302e+06
P02774	Vitamin D-binding protein OS=Homo sapiens OX=9606 GN=GC PE=1 SV=2	474	52.9	3682333					427223
P26368	Splicing factor U2AF 65 kDa subunit OS=Homo sapiens OX=9606 GN=U2AF2 PE=1 SV=4	475	53.5	3334671	1.53338e+06	924854	2997770		1.32049e+06
Q5VSL9	Striatin-interacting protein 1 OS=Homo sapiens OX=9606 GN=STRIP1 PE=1 SV=1	837	95.5	2610079	3.73393e+06	2340481	682204	1.62116e+06	1.33153e+06
A0A0C4DH68	Immunoglobulin kappa variable 2-24 OS=Homo sapiens OX=9606 GN=IGKV2-24 PE=3 SV=1	120	13.1	7.28948e+06		1.07904e+06	5.34533e+06
Q8WW32	High mobility group protein B4 OS=Homo sapiens OX=9606 GN=HMGB4 PE=1 SV=2	186	22.5	1.72239e+06	3150616	1.88782e+06	1.65669e+06	1.75236e+06	1.89152e+06
Q9UBM7	7-dehydrocholesterol reductase OS=Homo sapiens OX=9606 GN=DHCR7 PE=1 SV=1	475	54.5	1.93575e+06	8.33979e+06	320998	1.77964e+06	5.94534e+06	4.97197e+06
Q96KR1	Zinc finger RNA-binding protein OS=Homo sapiens OX=9606 GN=ZFR PE=1 SV=2	1074	116.9	377535	543718	908431	866275
P10599	Thioredoxin OS=Homo sapiens OX=9606 GN=TXN PE=1 SV=3	105	11.7		424666		1.31937e+06		3.51741e+06
P50552	Vasodilator-stimulated phosphoprotein OS=Homo sapiens OX=9606 GN=VASP PE=1 SV=3	380	39.8			735820		534790	349129
P40937	Replication factor C subunit 5 OS=Homo sapiens OX=9606 GN=RFC5 PE=1 SV=1	340	38.5	1.82633e+06	605163	638613	627412
O15258	Protein RER1 OS=Homo sapiens OX=9606 GN=RER1 PE=1 SV=1	196	22.9	7.1401e+06	1.65578e+06		5194968
Q96S38	Ribosomal protein S6 kinase delta-1 OS=Homo sapiens OX=9606 GN=RPS6KC1 PE=1 SV=2	1066	118.6	2.96104e+06	68577080	72860128		49267024	47125896
O75152	Zinc finger CCCH domain-containing protein 11A OS=Homo sapiens OX=9606 GN=ZC3H11A PE=1 SV=3	810	89.1	2.38853e+06			832049	413872
P14314	Glucosidase 2 subunit beta OS=Homo sapiens OX=9606 GN=PRKCSH PE=1 SV=2	528	59.4	2.62285e+06		365770	980299	922434	86657.6
A0A087WSX0	Immunoglobulin lambda variable 5-45 OS=Homo sapiens OX=9606 GN=IGLV5-45 PE=3 SV=1	123	13.2	549917	443272	505357	493111		292274
P47914	Large ribosomal subunit protein eL29 OS=Homo sapiens OX=9606 GN=RPL29 PE=1 SV=2	159	17.7	34414872			31290371	5670908
Q86W92	Liprin-beta-1 OS=Homo sapiens OX=9606 GN=PPFIBP1 PE=1 SV=2	1011	114		331969	291361	374115	468098	403235
Q08495	Dematin OS=Homo sapiens OX=9606 GN=DMTN PE=1 SV=3	405	45.5	8.20749e+06	4241738	5568432	1.17295e+06
Q8N443	RIB43A-like with coiled-coils protein 1 OS=Homo sapiens OX=9606 GN=RIBC1 PE=1 SV=1	379	44	2.52968e+06	4.78271e+06	3.3656e+06			26778.9
P52429	Diacylglycerol kinase epsilon OS=Homo sapiens OX=9606 GN=DGKE PE=1 SV=1	567	63.9			1.33809e+06		644897
P25786	Proteasome subunit alpha type-1 OS=Homo sapiens OX=9606 GN=PSMA1 PE=1 SV=1	263	29.5	8.13592e+06	2.07275e+07	19637654	3.6869e+06	3.90926e+06
P09936	Ubiquitin carboxyl-terminal hydrolase isozyme L1 OS=Homo sapiens OX=9606 GN=UCHL1 PE=1 SV=2	223	24.8	3.09299e+06	864378		1.10211e+06	63575.8
Q02252	Methylmalonate-semialdehyde/malonate-semialdehyde dehydrogenase [acylating], mitochondrial OS=Homo sapiens OX=9606 GN=ALDH6A1 PE=1 SV=2	535	57.8	6.5532e+06	713486
Q13595	Transformer-2 protein homolog alpha OS=Homo sapiens OX=9606 GN=TRA2A PE=1 SV=1	282	32.7		960346	576582		312914
Q5H9L2	Transcription elongation factor A protein-like 5 OS=Homo sapiens OX=9606 GN=TCEAL5 PE=1 SV=1	206	23.3	6.71865e+06	318585	447020	2.45193e+06	338812	379228
Q9BTV4	Transmembrane protein 43 OS=Homo sapiens OX=9606 GN=TMEM43 PE=1 SV=1	400	44.8	642540	351173	1.17423e+06	1.04234e+06		167652
Q14690	Protein RRP5 homolog OS=Homo sapiens OX=9606 GN=PDCD11 PE=1 SV=3	1871	208.6		773587	671737	670972	1358389
Q9UHA4	Ragulator complex protein LAMTOR3 OS=Homo sapiens OX=9606 GN=LAMTOR3 PE=1 SV=1	124	13.6	1.73031e+06
O43324	Eukaryotic translation elongation factor 1 epsilon-1 OS=Homo sapiens OX=9606 GN=EEF1E1 PE=1 SV=1	174	19.8	1.29196e+06	1.08064e+06	1.47294e+06	1.2489e+06	932332	817468
O43426	Synaptojanin-1 OS=Homo sapiens OX=9606 GN=SYNJ1 PE=1 SV=2	1573	173	8481269			2.29677e+06
Q01650	Large neutral amino acids transporter small subunit 1 OS=Homo sapiens OX=9606 GN=SLC7A5 PE=1 SV=2	507	55	1.09819e+07		3.13911e+06	5.49296e+06	246821
Q9Y2A7	Nck-associated protein 1 OS=Homo sapiens OX=9606 GN=NCKAP1 PE=1 SV=1	1128	128.7		1.15874e+06	2.66996e+06	1.01778e+06		780414
A0A0C4DH69	Immunoglobulin kappa variable 1-9 OS=Homo sapiens OX=9606 GN=IGKV1-9 PE=3 SV=1	117	12.7	1.11455e+06	358037	528030	912298	1.23233e+06	870909
Q92973	Transportin-1 OS=Homo sapiens OX=9606 GN=TNPO1 PE=1 SV=2	898	102.3		424064	400739	318358	506525	399279
P49901	Sperm mitochondrial-associated cysteine-rich protein OS=Homo sapiens OX=9606 GN=SMCP PE=1 SV=2	116	12.8			352074	120895	188073
P61604	10 kDa heat shock protein, mitochondrial OS=Homo sapiens OX=9606 GN=HSPE1 PE=1 SV=2	102	10.9	2.37355e+06			346393
P11441	Ubiquitin-like protein 4A OS=Homo sapiens OX=9606 GN=UBL4A PE=1 SV=1	157	17.8	3156857			4.02301e+06
Q8IZ69	tRNA (uracil-5-)-methyltransferase homolog A OS=Homo sapiens OX=9606 GN=TRMT2A PE=1 SV=2	625	68.7	1.85172e+07	1.23086e+07	8.36282e+06	209666	18340254	9.48056e+06
A1L390	Pleckstrin homology domain-containing family G member 3 OS=Homo sapiens OX=9606 GN=PLEKHG3 PE=1 SV=1	1219	134.3		82664.4	142962	366506	303016	221918
Q6ZV73	FYVE, RhoGEF and PH domain-containing protein 6 OS=Homo sapiens OX=9606 GN=FGD6 PE=1 SV=2	1430	160.7			1.34621e+06			582045
Q9BQT8	Mitochondrial 2-oxodicarboxylate carrier OS=Homo sapiens OX=9606 GN=SLC25A21 PE=1 SV=1	299	33.3		4.90509e+06	5.25831e+06	2.69876e+06	3.65518e+06	3.03572e+06
Q96SU4	Oxysterol-binding protein-related protein 9 OS=Homo sapiens OX=9606 GN=OSBPL9 PE=1 SV=2	736	83.1	4.66601e+06
Q92572	AP-3 complex subunit sigma-1 OS=Homo sapiens OX=9606 GN=AP3S1 PE=1 SV=1	193	21.7	96117.9	2501432	2.96671e+06	3.71711e+06	863959	33056
Q8N960	Centrosomal protein of 120 kDa OS=Homo sapiens OX=9606 GN=CEP120 PE=1 SV=2	986	112.6		1.15083e+06	1.5985e+06	17554	980044	1.49782e+06
O60841	Eukaryotic translation initiation factor 5B OS=Homo sapiens OX=9606 GN=EIF5B PE=1 SV=4	1220	138.7					1117164	732957
O94925	Glutaminase kidney isoform, mitochondrial OS=Homo sapiens OX=9606 GN=GLS PE=1 SV=1	669	73.4		491280	349000
Q9NRA0	Sphingosine kinase 2 OS=Homo sapiens OX=9606 GN=SPHK2 PE=1 SV=2	654	69.2	897922	516411	481847	392730	377533	340303
Q9NP61	ADP-ribosylation factor GTPase-activating protein 3 OS=Homo sapiens OX=9606 GN=ARFGAP3 PE=1 SV=1	516	56.9	2.15018e+06			217168
O14653	Golgi SNAP receptor complex member 2 OS=Homo sapiens OX=9606 GN=GOSR2 PE=1 SV=2	212	24.8	561419	75485.7	61459.9	177335	120928	48531.9
Q12837	POU domain, class 4, transcription factor 2 OS=Homo sapiens OX=9606 GN=POU4F2 PE=1 SV=2	409	43.1	24330368	5.83786e+06	6.77561e+06	2.04505e+07	3.82214e+06	2.69753e+06
Q9C005	Protein dpy-30 homolog OS=Homo sapiens OX=9606 GN=DPY30 PE=1 SV=1	99	11.2				2.10117e+06	3.0662e+06	2.26952e+06
Q96FW1	Ubiquitin thioesterase OTUB1 OS=Homo sapiens OX=9606 GN=OTUB1 PE=1 SV=2	271	31.3		183524	232519		157116
Q8TEM1	Nuclear pore membrane glycoprotein 210 OS=Homo sapiens OX=9606 GN=NUP210 PE=1 SV=3	1887	205	2.77229e+06	2.51964e+06	3076057	1.29071e+06	852756	777477
O15021	Microtubule-associated serine/threonine-protein kinase 4 OS=Homo sapiens OX=9606 GN=MAST4 PE=1 SV=4	2623	283.9	864599	762297	524238	1.01508e+06	562820	466519
P35573	Glycogen debranching enzyme OS=Homo sapiens OX=9606 GN=AGL PE=1 SV=3	1532	174.7	245578	161642	129855		70549.6	73585.9
Q13206	Probable ATP-dependent RNA helicase DDX10 OS=Homo sapiens OX=9606 GN=DDX10 PE=1 SV=2	875	100.8		1.39387e+06	1.47168e+06		593991	547394
P63313	Thymosin beta-10 OS=Homo sapiens OX=9606 GN=TMSB10 PE=1 SV=2	44	5	5568757
Q9UII2	ATPase inhibitor, mitochondrial OS=Homo sapiens OX=9606 GN=ATP5IF1 PE=1 SV=1	106	12.2		216255	177634		50677.8	284118
Q5H9R7	Serine/threonine-protein phosphatase 6 regulatory subunit 3 OS=Homo sapiens OX=9606 GN=PPP6R3 PE=1 SV=2	873	97.6	8975581	3.43131e+06	3.59084e+06	2.135e+06	2430801	1.51048e+06
Q9UBN7	Histone deacetylase 6 OS=Homo sapiens OX=9606 GN=HDAC6 PE=1 SV=2	1215	131.3	455121	218161	77281.4	376524	1563735	1.46903e+06
Q9H4P4	E3 ubiquitin-protein ligase NRDP1 OS=Homo sapiens OX=9606 GN=RNF41 PE=1 SV=2	317	35.9	946650	338983	376740	249332	179831
Q6UWY5	Olfactomedin-like protein 1 OS=Homo sapiens OX=9606 GN=OLFML1 PE=1 SV=2	402	45.9		1.33731e+06	1.17683e+06	356044	981718	1056551
Q9Y3B9	RRP15-like protein OS=Homo sapiens OX=9606 GN=RRP15 PE=1 SV=2	282	31.5		3.9161e+06	1.97776e+06		1.67535e+06	1.63307e+06
Q14BN4	Sarcolemmal membrane-associated protein OS=Homo sapiens OX=9606 GN=SLMAP PE=1 SV=1	828	95.1	932709	1.46789e+06	1.05824e+06	1.61914e+06		1.27992e+06
P51957	Serine/threonine-protein kinase Nek4 OS=Homo sapiens OX=9606 GN=NEK4 PE=1 SV=2	841	94.5	1.15622e+06			982472
P78344	Eukaryotic translation initiation factor 4 gamma 2 OS=Homo sapiens OX=9606 GN=EIF4G2 PE=1 SV=1	907	102.3	70589.7		61783.6	70834.7		72210.5
Q9BU23	Lipase maturation factor 2 OS=Homo sapiens OX=9606 GN=LMF2 PE=1 SV=2	707	79.6	280963			339227	66113.5
Q08380	Galectin-3-binding protein OS=Homo sapiens OX=9606 GN=LGALS3BP PE=1 SV=1	585	65.3	459020	231965	239714		173453	74152.9
Q99816	Tumor susceptibility gene 101 protein OS=Homo sapiens OX=9606 GN=TSG101 PE=1 SV=2	390	43.9	513908	214361	130890	175114
Q92621	Nuclear pore complex protein Nup205 OS=Homo sapiens OX=9606 GN=NUP205 PE=1 SV=3	2012	227.8	4.35409e+06	4.68576e+06	4.94493e+06	461682	935329	608105
Q9BQA1	Methylosome protein WDR77 OS=Homo sapiens OX=9606 GN=WDR77 PE=1 SV=1	342	36.7	3.75556e+06	64341.4	52304.5	256497	98982.8	45626.5
P62714	Serine/threonine-protein phosphatase 2A catalytic subunit beta isoform OS=Homo sapiens OX=9606 GN=PPP2CB PE=1 SV=1	309	35.6	1.50955e+06	328109		252712	376561	66043.8
A0A0B4J1V2	Immunoglobulin heavy variable 2-26 OS=Homo sapiens OX=9606 GN=IGHV2-26 PE=3 SV=1	119	13.2	958396
Q86UW9	Probable E3 ubiquitin-protein ligase DTX2 OS=Homo sapiens OX=9606 GN=DTX2 PE=1 SV=3	622	67.2		137417	99013.1
Q8TCJ2	Dolichyl-diphosphooligosaccharide--protein glycosyltransferase subunit STT3B OS=Homo sapiens OX=9606 GN=STT3B PE=1 SV=1	826	93.6		977294	1.57674e+06		468399
P38159	RNA-binding motif protein, X chromosome OS=Homo sapiens OX=9606 GN=RBMX PE=1 SV=3	391	42.3	1.27678e+06	60864.9	51094.6		42384.2	36546.1
Q5QP82	DDB1- and CUL4-associated factor 10 OS=Homo sapiens OX=9606 GN=DCAF10 PE=1 SV=1	559	60.5			1.65233e+06		1290137	1.21468e+06
O60641	Clathrin coat assembly protein AP180 OS=Homo sapiens OX=9606 GN=SNAP91 PE=1 SV=2	907	92.4	3.94011e+06	231420		2.2506e+06
Q14160	Protein scribble homolog OS=Homo sapiens OX=9606 GN=SCRIB PE=1 SV=5	1630	174.8	364602	91592.7			107970	53732.3
P21291	Cysteine and glycine-rich protein 1 OS=Homo sapiens OX=9606 GN=CSRP1 PE=1 SV=3	193	20.6	8.16393e+06					407222
P49755	Transmembrane emp24 domain-containing protein 10 OS=Homo sapiens OX=9606 GN=TMED10 PE=1 SV=2	219	25	4148698
Q8WZ42	Titin OS=Homo sapiens OX=9606 GN=TTN PE=1 SV=4	34350	3813.7						996476
Q8N4P6	Leucine-rich repeat-containing protein 71 OS=Homo sapiens OX=9606 GN=LRRC71 PE=2 SV=1	559	61.8		97839.8	75463.6			61648.6
Q8IY31	Intraflagellar transport protein 20 homolog OS=Homo sapiens OX=9606 GN=IFT20 PE=1 SV=1	132	15.3		708793	670537			341606
P57678	Gem-associated protein 4 OS=Homo sapiens OX=9606 GN=GEMIN4 PE=1 SV=2	1058	120	1.15967e+06	91646	73133.3	75281.3	93235.7	33663.1
Q15257	Serine/threonine-protein phosphatase 2A activator OS=Homo sapiens OX=9606 GN=PTPA PE=1 SV=3	358	40.6	1.48576e+06	99346.7	80565.1	336465	360557	134775
Q13546	Receptor-interacting serine/threonine-protein kinase 1 OS=Homo sapiens OX=9606 GN=RIPK1 PE=1 SV=3	671	75.9						383228
P48730	Casein kinase I isoform delta OS=Homo sapiens OX=9606 GN=CSNK1D PE=1 SV=2	415	47.3	2.01121e+07	3.00756e+06	3.74493e+06	969744
Q9NWB7	Intraflagellar transport protein 57 homolog OS=Homo sapiens OX=9606 GN=IFT57 PE=1 SV=1	429	49.1					2.18428e+06	4.12296e+06
P38117	Electron transfer flavoprotein subunit beta OS=Homo sapiens OX=9606 GN=ETFB PE=1 SV=3	255	27.8		881923	823853	1.72668e+06		487564
Q09161	Nuclear cap-binding protein subunit 1 OS=Homo sapiens OX=9606 GN=NCBP1 PE=1 SV=1	790	91.8	631003	55132.3		144768
O43772	Mitochondrial carnitine/acylcarnitine carrier protein OS=Homo sapiens OX=9606 GN=SLC25A20 PE=1 SV=1	301	32.9	4515192	2.04751e+06		3.94746e+06	1.5277e+06
Q8NEM2	SHC SH2 domain-binding protein 1 OS=Homo sapiens OX=9606 GN=SHCBP1 PE=1 SV=3	672	75.6		526932	346632		511642	300892
P51553	Isocitrate dehydrogenase [NAD] subunit gamma, mitochondrial OS=Homo sapiens OX=9606 GN=IDH3G PE=1 SV=1	393	42.8	5414383	3.25434e+06	3435728	2.13616e+06	2.45166e+06	1.58997e+06
O14602	Eukaryotic translation initiation factor 1A, Y-chromosomal OS=Homo sapiens OX=9606 GN=EIF1AY PE=1 SV=4	144	16.4				681155
Q9BWH6	RNA polymerase II-associated protein 1 OS=Homo sapiens OX=9606 GN=RPAP1 PE=1 SV=3	1393	152.7		258683				154574
Q8WYA0	Intraflagellar transport protein 81 homolog OS=Homo sapiens OX=9606 GN=IFT81 PE=1 SV=1	676	79.7		171440	162646		209870	105677
Q9Y296	Trafficking protein particle complex subunit 4 OS=Homo sapiens OX=9606 GN=TRAPPC4 PE=1 SV=1	219	24.3	5.33636e+06	1.55903e+06	229850	2.14997e+06	3.01511e+06	816690
O15084	Serine/threonine-protein phosphatase 6 regulatory ankyrin repeat subunit A OS=Homo sapiens OX=9606 GN=ANKRD28 PE=1 SV=5	1053	112.9		488857		332135
Q9H299	SH3 domain-binding glutamic acid-rich-like protein 3 OS=Homo sapiens OX=9606 GN=SH3BGRL3 PE=1 SV=1	93	10.4				11365802	4228044
Q8NDA8	Maestro heat-like repeat-containing protein family member 1 OS=Homo sapiens OX=9606 GN=MROH1 PE=2 SV=3	1641	181.1	11805036	8.33687e+06	8246710	4.90322e+06	5.91421e+06	5.35916e+06
P62857	Small ribosomal subunit protein eS28 OS=Homo sapiens OX=9606 GN=RPS28 PE=1 SV=1	69	7.8	5.59001e+06		1.02007e+06	2.42961e+06	1.28644e+06	958163
Q5T2S8	Outer dynein arm-docking complex subunit 2 OS=Homo sapiens OX=9606 GN=ODAD2 PE=1 SV=1	1044	115.6	619559	1.25159e+06	790437		475108	415273
Q6Y7W6	GRB10-interacting GYF protein 2 OS=Homo sapiens OX=9606 GN=GIGYF2 PE=1 SV=1	1299	150	6.57695e+06	3.55647e+06	3.79944e+06	589137	1.14156e+06	1.99439e+06
Q9Y6D5	Brefeldin A-inhibited guanine nucleotide-exchange protein 2 OS=Homo sapiens OX=9606 GN=ARFGEF2 PE=1 SV=3	1785	201.9	292815		132240	152717	172925	66633.7
Q9UFH2	Dynein axonemal heavy chain 17 OS=Homo sapiens OX=9606 GN=DNAH17 PE=1 SV=3	4462	509		312122	261532	8604.49	153011	36813.1
P21246	Pleiotrophin OS=Homo sapiens OX=9606 GN=PTN PE=1 SV=1	168	18.9					3.20353e+06	2.91055e+06
O94874	E3 UFM1-protein ligase 1 OS=Homo sapiens OX=9606 GN=UFL1 PE=1 SV=2	794	89.5	434331	2.49374e+06		169458	1.08429e+06	655475
P22061	Protein-L-isoaspartate(D-aspartate) O-methyltransferase OS=Homo sapiens OX=9606 GN=PCMT1 PE=1 SV=4	227	24.6	1.03924e+07	4.22084e+06	4.07014e+06	2.00802e+06	1.35623e+06	1.35801e+06
Q8N684	Cleavage and polyadenylation specificity factor subunit 7 OS=Homo sapiens OX=9606 GN=CPSF7 PE=1 SV=1	471	52			1.47068e+06		1.12825e+07	9.29539e+06
P28072	Proteasome subunit beta type-6 OS=Homo sapiens OX=9606 GN=PSMB6 PE=1 SV=4	239	25.3	4617192		1374825
Q8IZL8	Proline-, glutamic acid- and leucine-rich protein 1 OS=Homo sapiens OX=9606 GN=PELP1 PE=1 SV=2	1130	119.6	3.80139e+06	2.37288e+06	2113745	2.52976e+06
Q96D96	Voltage-gated hydrogen channel 1 OS=Homo sapiens OX=9606 GN=HVCN1 PE=1 SV=1	273	31.7		2.53802e+06		3.14007e+06	2.62342e+06	1508738
Q9BV20	Methylthioribose-1-phosphate isomerase OS=Homo sapiens OX=9606 GN=MRI1 PE=1 SV=1	369	39.1	3.31348e+06	387416	315899		500749	442551
A2RRP1	NBAS subunit of NRZ tethering complex OS=Homo sapiens OX=9606 GN=NBAS PE=1 SV=2	2371	268.4	178831		977900	1.24704e+06	887705	303892
Q86UQ4	ATP-binding cassette sub-family A member 13 OS=Homo sapiens OX=9606 GN=ABCA13 PE=2 SV=3	5058	575.8	2.29216e+06	1.85527e+06		958380	1.07981e+06	965653
Q02413	Desmoglein-1 OS=Homo sapiens OX=9606 GN=DSG1 PE=1 SV=2	1049	113.7				1.34683e+06
B1AJZ9	Forkhead-associated domain-containing protein 1 OS=Homo sapiens OX=9606 GN=FHAD1 PE=2 SV=2	1412	161.8	3033002	718523	519420	1993965	342636	771429
P21127	Cyclin-dependent kinase 11B OS=Homo sapiens OX=9606 GN=CDK11B PE=1 SV=4	795	92.6					22172062
O60732	Melanoma-associated antigen C1 OS=Homo sapiens OX=9606 GN=MAGEC1 PE=1 SV=3	1142	123.6	205490				69446.8
P25788	Proteasome subunit alpha type-3 OS=Homo sapiens OX=9606 GN=PSMA3 PE=1 SV=2	255	28.4	2.3041e+06			1.44651e+06	619365
Q12857	Nuclear factor 1 A-type OS=Homo sapiens OX=9606 GN=NFIA PE=1 SV=2	509	55.9	1.11391e+06	1.16189e+06	1.03461e+06		1.7147e+06	2.14952e+06
Q12874	Splicing factor 3A subunit 3 OS=Homo sapiens OX=9606 GN=SF3A3 PE=1 SV=1	501	58.8	282426		90650			42929.2
Q92945	Far upstream element-binding protein 2 OS=Homo sapiens OX=9606 GN=KHSRP PE=1 SV=4	711	73.1	517551
P78524	DENN domain-containing protein 2B OS=Homo sapiens OX=9606 GN=DENND2B PE=1 SV=3	1137	126.4		1.91273e+06	2.1233e+06		1.0384e+06	964467
Q8IYS4	Dynein axonemal assembly factor 8 OS=Homo sapiens OX=9606 GN=DNAAF8 PE=1 SV=3	520	55.6		3.42537e+06	4.39157e+06	328888	1.74694e+06	1.91521e+06
P49773	Adenosine 5'-monophosphoramidase HINT1 OS=Homo sapiens OX=9606 GN=HINT1 PE=1 SV=2	126	13.8	4749433
Q13469	Nuclear factor of activated T-cells, cytoplasmic 2 OS=Homo sapiens OX=9606 GN=NFATC2 PE=1 SV=2	925	100.1		1.39914e+06	1.02724e+06	3.70465e+06	1.12711e+06
E5RJM6	Ankyrin repeat domain-containing protein 65 OS=Homo sapiens OX=9606 GN=ANKRD65 PE=2 SV=2	399	41.5	332645	163440	77673.7	141422	261702	114463
Q01955	Collagen alpha-3(IV) chain OS=Homo sapiens OX=9606 GN=COL4A3 PE=1 SV=3	1670	161.7		7.22758e+06	1.53549e+06		4.37899e+06	684581
O94972	E3 ubiquitin-protein ligase TRIM37 OS=Homo sapiens OX=9606 GN=TRIM37 PE=1 SV=2	964	107.8	1.39477e+06
Q9H8K7	ATPase PAAT OS=Homo sapiens OX=9606 GN=PAAT PE=1 SV=2	445	49.2	2187307	1.72109e+06			543681
Q08431	Lactadherin OS=Homo sapiens OX=9606 GN=MFGE8 PE=1 SV=3	387	43.1	1.68015e+06	293797	443027	964513	158572
Q7Z5V6	Stabilizer of axonemal microtubules 4 OS=Homo sapiens OX=9606 GN=SAXO4 PE=1 SV=1	425	47.3		2.05294e+06	1888219		401857	398076
Q8WWM7	Ataxin-2-like protein OS=Homo sapiens OX=9606 GN=ATXN2L PE=1 SV=2	1075	113.3	1.78562e+06		409522
P06703	Protein S100-A6 OS=Homo sapiens OX=9606 GN=S100A6 PE=1 SV=1	90	10.2				2.30384e+06	1036128	2.19895e+06
P46087	Probable 28S rRNA (cytosine(4447)-C(5))-methyltransferase OS=Homo sapiens OX=9606 GN=NOP2 PE=1 SV=2	812	89.2					1663120	1.09672e+06
Q9H061	Transmembrane protein 126A OS=Homo sapiens OX=9606 GN=TMEM126A PE=1 SV=1	195	21.5	139510	164816	90013.9	413503	352307	313527
Q9BS26	Endoplasmic reticulum resident protein 44 OS=Homo sapiens OX=9606 GN=ERP44 PE=1 SV=1	406	46.9		1625506	1.73292e+06	2.85789e+06	758521	855370
Q6PML9	Proton-coupled zinc antiporter SLC30A9, mitochondrial OS=Homo sapiens OX=9606 GN=SLC30A9 PE=1 SV=1	568	63.5	49865.2	100194	95501.3		36779.8	61541.8
Q02790	Peptidyl-prolyl cis-trans isomerase FKBP4 OS=Homo sapiens OX=9606 GN=FKBP4 PE=1 SV=3	459	51.8	1.38813e+08	4.3321e+07	30890572	77013328	1.59315e+07	13147034
O95163	Elongator complex protein 1 OS=Homo sapiens OX=9606 GN=ELP1 PE=1 SV=3	1332	150.2	1.07863e+06	280764		220646	96814
Q9H1Y0	Autophagy protein 5 OS=Homo sapiens OX=9606 GN=ATG5 PE=1 SV=2	275	32.4	1.02192e+06	461582	502779	432083	439994	262715
Q96M32	Adenylate kinase 7 OS=Homo sapiens OX=9606 GN=AK7 PE=1 SV=3	723	82.6	92356.1	153856	152622	83530.9	132750	81333.2
Q14019	Coactosin-like protein OS=Homo sapiens OX=9606 GN=COTL1 PE=1 SV=3	142	15.9	118689	29492.9		29279.8
Q9Y5B9	FACT complex subunit SPT16 OS=Homo sapiens OX=9606 GN=SUPT16H PE=1 SV=1	1047	119.8						1.32334e+06
Q32P28	Prolyl 3-hydroxylase 1 OS=Homo sapiens OX=9606 GN=P3H1 PE=1 SV=2	736	83.3		3.3573e+06
Q8NEH6	Meiosis-specific nuclear structural protein 1 OS=Homo sapiens OX=9606 GN=MNS1 PE=1 SV=2	495	60.5					202041
P40616	ADP-ribosylation factor-like protein 1 OS=Homo sapiens OX=9606 GN=ARL1 PE=1 SV=1	181	20.4	1.71135e+06	384300	619719	608281	351660	203365
Q8N715	Coiled-coil domain-containing protein 185 OS=Homo sapiens OX=9606 GN=CCDC185 PE=1 SV=2	623	72.3			1.71806e+06		582834
Q9P0J7	E3 ubiquitin-protein ligase KCMF1 OS=Homo sapiens OX=9606 GN=KCMF1 PE=1 SV=2	381	41.9	4.72044e+06			1.6961e+06	3.87613e+06	2.55654e+06
P25789	Proteasome subunit alpha type-4 OS=Homo sapiens OX=9606 GN=PSMA4 PE=1 SV=1	261	29.5	4.80561e+06	1.15026e+06	1.27927e+06	2350678	505595	683198
Q16850	Lanosterol 14-alpha demethylase OS=Homo sapiens OX=9606 GN=CYP51A1 PE=1 SV=4	509	57.2		1.16406e+06	1.29962e+06		887825	858620
O75347	Tubulin-specific chaperone A OS=Homo sapiens OX=9606 GN=TBCA PE=1 SV=3	108	12.8	1.27744e+06
P49591	Serine--tRNA ligase, cytoplasmic OS=Homo sapiens OX=9606 GN=SARS1 PE=1 SV=3	514	58.7	768360			405848	165668	228190
Q9P209	Centrosomal protein of 72 kDa OS=Homo sapiens OX=9606 GN=CEP72 PE=1 SV=2	647	71.7		833826	395601	418720	433199
Q9Y6E2	eIF5-mimic protein 1 OS=Homo sapiens OX=9606 GN=BZW2 PE=1 SV=1	419	48.1		23219348	20418092		15410657	14660376
A6NFE2	Single-pass membrane and coiled-coil domain-containing protein 2 OS=Homo sapiens OX=9606 GN=SMCO2 PE=2 SV=2	343	39.5		4360001	3892952	10529010	5.35905e+06	3033663
Q7L7V1	Putative pre-mRNA-splicing factor ATP-dependent RNA helicase DHX32 OS=Homo sapiens OX=9606 GN=DHX32 PE=1 SV=1	743	84.4	74199.5	54134.8	64977.6	12613.5	36424	42506.6
Q8NEY8	Periphilin-1 OS=Homo sapiens OX=9606 GN=PPHLN1 PE=1 SV=2	458	52.7						39222.8
Q9H1X3	DnaJ homolog subfamily C member 25 OS=Homo sapiens OX=9606 GN=DNAJC25 PE=1 SV=1	360	42.4	164128	1.09336e+06		1.40027e+06	1.06178e+06	1.15966e+06
Q4V339	Zinc-regulated GTPase metalloprotein activator 1F OS=Homo sapiens OX=9606 GN=ZNG1F PE=3 SV=1	395	43.9		1.65929e+06	1.33996e+06	1.21507e+06	1.6299e+06	1.37663e+06
Q12797	Aspartyl/asparaginyl beta-hydroxylase OS=Homo sapiens OX=9606 GN=ASPH PE=1 SV=3	758	85.8	144007		39337.5	81824.1	37756.7	33388.4
Q15834	Coiled-coil domain-containing protein 85B OS=Homo sapiens OX=9606 GN=CCDC85B PE=1 SV=2	202	22.1		2.14037e+06	1.82588e+06		1.66956e+06	1393041
P51149	Ras-related protein Rab-7a OS=Homo sapiens OX=9606 GN=RAB7A PE=1 SV=1	207	23.5	3.10062e+06			1.60562e+06		1379798
Q15436	Protein transport protein Sec23A OS=Homo sapiens OX=9606 GN=SEC23A PE=1 SV=2	765	86.1	704781	694081	818314	205054	208145	400660
P29597	Non-receptor tyrosine-protein kinase TYK2 OS=Homo sapiens OX=9606 GN=TYK2 PE=1 SV=3	1187	133.6	222173				71299.8	66484.3
Q96C01	Protein FAM136A OS=Homo sapiens OX=9606 GN=FAM136A PE=1 SV=1	138	15.6		6.36782e+06	6.95936e+06		6.03327e+06	8273001
Q9H0M0	NEDD4-like E3 ubiquitin-protein ligase WWP1 OS=Homo sapiens OX=9606 GN=WWP1 PE=1 SV=1	922	105.1					194368
P07919	Cytochrome b-c1 complex subunit 6, mitochondrial OS=Homo sapiens OX=9606 GN=UQCRH PE=1 SV=2	91	10.7	228481				47473.6
Q96CN4	EVI5-like protein OS=Homo sapiens OX=9606 GN=EVI5L PE=1 SV=1	794	91.3	8.10088e+06	122098	165551	186216	1.25868e+06	156862
O00487	26S proteasome non-ATPase regulatory subunit 14 OS=Homo sapiens OX=9606 GN=PSMD14 PE=1 SV=1	310	34.6	1.3396e+06	2.63771e+06	1.59896e+06	503032	1.81802e+06	1.89614e+06
Q8N6R0	eEF1A lysine and N-terminal methyltransferase OS=Homo sapiens OX=9606 GN=METTL13 PE=1 SV=1	699	78.7	660100	8064418	8127211	17012320	1.00176e+07	8202551
Q8IYX7	Stabilizer of axonemal microtubules 1 OS=Homo sapiens OX=9606 GN=SAXO1 PE=1 SV=2	474	54.6		3.01921e+06	3.17631e+06		1.77805e+06	1.99537e+06
P09661	U2 small nuclear ribonucleoprotein A' OS=Homo sapiens OX=9606 GN=SNRPA1 PE=1 SV=2	255	28.4	396300	1.05939e+06	247915	1.07299e+06		300260
P35613	Basigin OS=Homo sapiens OX=9606 GN=BSG PE=1 SV=2	385	42.2				307111	400259
Q7L014	Probable ATP-dependent RNA helicase DDX46 OS=Homo sapiens OX=9606 GN=DDX46 PE=1 SV=2	1031	117.3		823688		502073
O95340	Bifunctional 3'-phosphoadenosine 5'-phosphosulfate synthase 2 OS=Homo sapiens OX=9606 GN=PAPSS2 PE=1 SV=2	614	69.5				1.2644e+06
Q8WXW3	Progesterone-induced-blocking factor 1 OS=Homo sapiens OX=9606 GN=PIBF1 PE=1 SV=2	757	89.8	565046	408016	433593
Q2MV58	Tectonic-1 OS=Homo sapiens OX=9606 GN=TCTN1 PE=2 SV=2	587	63.5	74336
O75915	PRA1 family protein 3 OS=Homo sapiens OX=9606 GN=ARL6IP5 PE=1 SV=1	188	21.6	669050		69697	302850	118988	72532.1
Q13613	Myotubularin-related protein 1 OS=Homo sapiens OX=9606 GN=MTMR1 PE=1 SV=4	665	74.6	485005	236483
Q9GZL7	Ribosome biogenesis protein WDR12 OS=Homo sapiens OX=9606 GN=WDR12 PE=1 SV=2	423	47.7	1.05636e+06	1.06983e+06			686981	383597
Q66K74	Microtubule-associated protein 1S OS=Homo sapiens OX=9606 GN=MAP1S PE=1 SV=2	1059	112.1	945162	5261179	819075	494384		747138
P49750	YLP motif-containing protein 1 OS=Homo sapiens OX=9606 GN=YLPM1 PE=1 SV=4	2146	241.5		3021790	2.61777e+06		3611268
Q8N7R7	Cyclin-Y-like protein 1 OS=Homo sapiens OX=9606 GN=CCNYL1 PE=1 SV=2	359	40.7	2.44641e+08	180956032	1.36727e+08	145134496	102470440	114569184
Q9BY12	S phase cyclin A-associated protein in the endoplasmic reticulum OS=Homo sapiens OX=9606 GN=SCAPER PE=1 SV=2	1400	158.2		2.69529e+06	2.393e+06		4992329	3.53722e+06
Q9H6U6	BCAS3 microtubule associated cell migration factor OS=Homo sapiens OX=9606 GN=BCAS3 PE=1 SV=3	928	101.2	712966	410120	257720		152485	165869
P29218	Inositol monophosphatase 1 OS=Homo sapiens OX=9606 GN=IMPA1 PE=1 SV=1	277	30.2	6.68056e+06
Q8N0Z3	Spindle and centriole-associated protein 1 OS=Homo sapiens OX=9606 GN=SPICE1 PE=1 SV=1	855	96.2	271382	48926.7	72410.8	114634	39551	21924.9
Q5W0B1	ORC ubiquitin ligase 1 OS=Homo sapiens OX=9606 GN=OBI1 PE=1 SV=1	726	81.1		1.31285e+06	1.37459e+06		1.15475e+06	1.68981e+06
O76071	Probable cytosolic iron-sulfur protein assembly protein CIAO1 OS=Homo sapiens OX=9606 GN=CIAO1 PE=1 SV=1	339	37.8	855165	574289	624322	380375	411114	476620
P53597	Succinate--CoA ligase [ADP/GDP-forming] subunit alpha, mitochondrial OS=Homo sapiens OX=9606 GN=SUCLG1 PE=1 SV=4	346	36.2		8048715	3.39399e+06	5.43867e+06	3.4426e+06	2.24391e+06
O43815	Striatin OS=Homo sapiens OX=9606 GN=STRN PE=1 SV=4	780	86.1		742823	753282	1.0963e+06	807486	683665
O15260	Surfeit locus protein 4 OS=Homo sapiens OX=9606 GN=SURF4 PE=1 SV=3	269	30.4	1.79651e+06	702686	634783	1.83693e+06
O76076	CCN family member 5 OS=Homo sapiens OX=9606 GN=CCN5 PE=1 SV=1	250	26.8		2288783	2.17542e+06		1541929
Q99615	DnaJ homolog subfamily C member 7 OS=Homo sapiens OX=9606 GN=DNAJC7 PE=1 SV=2	494	56.4	1.41532e+06
Q9UBE0	SUMO-activating enzyme subunit 1 OS=Homo sapiens OX=9606 GN=SAE1 PE=1 SV=1	346	38.4	1.19215e+06				908290	1.03825e+06
Q92947	Glutaryl-CoA dehydrogenase, mitochondrial OS=Homo sapiens OX=9606 GN=GCDH PE=1 SV=1	438	48.1	1.49923e+06	599012	642546
A0A0G2JS06	Immunoglobulin lambda variable 5-39 OS=Homo sapiens OX=9606 GN=IGLV5-39 PE=3 SV=1	123	13.4						415735
Q99536	Synaptic vesicle membrane protein VAT-1 homolog OS=Homo sapiens OX=9606 GN=VAT1 PE=1 SV=2	393	41.9	5111453	2682418	2770798	2.62418e+06	1.1568e+06	1.48112e+06
Q9UKA4	A-kinase anchor protein 11 OS=Homo sapiens OX=9606 GN=AKAP11 PE=1 SV=1	1901	210.4			2517150	2.16745e+06		1.92512e+06
P57088	Transmembrane protein 33 OS=Homo sapiens OX=9606 GN=TMEM33 PE=1 SV=2	247	28	3.52232e+06	1285137		1.5694e+06	1.32846e+06	595138
A0A0C4DH24	Immunoglobulin kappa variable 6-21 OS=Homo sapiens OX=9606 GN=IGKV6-21 PE=3 SV=1	114	12.4	1.8776e+06			2.30068e+06	2.60229e+06	1.06313e+06
P38567	Hyaluronidase PH-20 OS=Homo sapiens OX=9606 GN=SPAM1 PE=1 SV=1	509	57.8				1.06448e+06		186674
P54868	Hydroxymethylglutaryl-CoA synthase, mitochondrial OS=Homo sapiens OX=9606 GN=HMGCS2 PE=1 SV=1	508	56.6	2.13969e+07	5076962	5.15051e+06	14519665	7063586	3.50539e+06
Q96SK2	Transmembrane protein 209 OS=Homo sapiens OX=9606 GN=TMEM209 PE=1 SV=2	561	62.9		2.73066e+06	2.86518e+06		257125
Q5JX69	Protein FAM209B OS=Homo sapiens OX=9606 GN=FAM209B PE=2 SV=1	171	19.5		1.54937e+06			3.10346e+06
P49959	Double-strand break repair protein MRE11 OS=Homo sapiens OX=9606 GN=MRE11 PE=1 SV=3	708	80.5	34186.6		14937.1	30456.6		50578.8
Q9Y5J1	U3 small nucleolar RNA-associated protein 18 homolog OS=Homo sapiens OX=9606 GN=UTP18 PE=1 SV=3	556	62	1.52743e+06	656554	603790	208367		9773922
Q6DN90	IQ motif and SEC7 domain-containing protein 1 OS=Homo sapiens OX=9606 GN=IQSEC1 PE=1 SV=1	963	108.2			716272
P0C7X3	Putative cyclin-Y-like protein 3 OS=Homo sapiens OX=9606 GN=CCNYL3 PE=3 SV=1	344	39.1					3.65902e+06	5.66838e+06
Q8IWC1	MAP7 domain-containing protein 3 OS=Homo sapiens OX=9606 GN=MAP7D3 PE=1 SV=2	876	98.4					98732.9	451931
P06702	Protein S100-A9 OS=Homo sapiens OX=9606 GN=S100A9 PE=1 SV=1	114	13.2	510031	2.13559e+06		3.98124e+06	677562	206009
Q9NVR7	TBCC domain-containing protein 1 OS=Homo sapiens OX=9606 GN=TBCCD1 PE=1 SV=1	557	63.5					43091.6	32531.2
Q15477	Superkiller complex protein 2 OS=Homo sapiens OX=9606 GN=SKIC2 PE=1 SV=3	1246	137.7	84769.9	102256	74555.8		58634.3	47746.9
Q9H3F6	BTB/POZ domain-containing adapter for CUL3-mediated RhoA degradation protein 3 OS=Homo sapiens OX=9606 GN=KCTD10 PE=1 SV=1	313	35.4	2.56601e+06	1.10256e+06	1.13713e+06	3344487	2.07253e+06
P22314	Ubiquitin-like modifier-activating enzyme 1 OS=Homo sapiens OX=9606 GN=UBA1 PE=1 SV=3	1058	117.8	507813			207414
Q5T8D3	Acyl-CoA-binding domain-containing protein 5 OS=Homo sapiens OX=9606 GN=ACBD5 PE=1 SV=1	534	60.1		373918	601574		72168.4
Q8TEP8	Centrosomal protein of 192 kDa OS=Homo sapiens OX=9606 GN=CEP192 PE=1 SV=3	2537	278.9		1.49358e+06
Q96MU7	YTH domain-containing protein 1 OS=Homo sapiens OX=9606 GN=YTHDC1 PE=1 SV=3	727	84.6			309838
Q02487	Desmocollin-2 OS=Homo sapiens OX=9606 GN=DSC2 PE=1 SV=1	901	99.9					4534828	2.50455e+06
P56556	NADH dehydrogenase [ubiquinone] 1 alpha subcomplex subunit 6 OS=Homo sapiens OX=9606 GN=NDUFA6 PE=1 SV=4	128	15.1		504147	538073	412812	550999
Q01968	Inositol polyphosphate 5-phosphatase OCRL OS=Homo sapiens OX=9606 GN=OCRL PE=1 SV=3	901	104.1	4.80684e+06	1.47381e+06	1.38492e+06	778567		855094
Q6ZUB1	Spermatogenesis-associated protein 31E1 OS=Homo sapiens OX=9606 GN=SPATA31E1 PE=2 SV=2	1445	157			2.54246e+06		1.94309e+06	1645313
P08294	Extracellular superoxide dismutase [Cu-Zn] OS=Homo sapiens OX=9606 GN=SOD3 PE=1 SV=2	240	25.8	1140555
A6H8Y1	Transcription factor TFIIIB component B'' homolog OS=Homo sapiens OX=9606 GN=BDP1 PE=1 SV=3	2624	293.7	3828745	4.67023e+07	4.33239e+07	6.553e+06	2.06352e+07	1.85383e+07
Q13772	Nuclear receptor coactivator 4 OS=Homo sapiens OX=9606 GN=NCOA4 PE=1 SV=1	614	69.7	21773324	982189	517848	5.29847e+06	4.42651e+06	2.87399e+06
Q8N653	Leucine-zipper-like transcriptional regulator 1 OS=Homo sapiens OX=9606 GN=LZTR1 PE=1 SV=2	840	94.7	862253
O00746	Nucleoside diphosphate kinase, mitochondrial OS=Homo sapiens OX=9606 GN=NME4 PE=1 SV=1	187	20.6	7521322			7437709	858349
P29992	Guanine nucleotide-binding protein subunit alpha-11 OS=Homo sapiens OX=9606 GN=GNA11 PE=1 SV=2	359	42.1	227053		16932.9	106450	23785.3
O15042	U2 snRNP-associated SURP motif-containing protein OS=Homo sapiens OX=9606 GN=U2SURP PE=1 SV=2	1029	118.2	2.39902e+08	1.60732e+08	145118190	1.16121e+08	2.12607e+08	196705787
Q5JST6	EF-hand domain-containing family member C2 OS=Homo sapiens OX=9606 GN=EFHC2 PE=1 SV=2	749	87.3		82120.9			45842.7
P05455	Lupus La protein OS=Homo sapiens OX=9606 GN=SSB PE=1 SV=2	408	46.8	4.00872e+06	670915	794998	1.08153e+06	390942
Q01658	Protein Dr1 OS=Homo sapiens OX=9606 GN=DR1 PE=1 SV=1	176	19.4	497054	369740				238256
O14818	Proteasome subunit alpha type-7 OS=Homo sapiens OX=9606 GN=PSMA7 PE=1 SV=1	248	27.9	2.6694e+06	663894		1.89186e+06
P61970	Nuclear transport factor 2 OS=Homo sapiens OX=9606 GN=NUTF2 PE=1 SV=1	127	14.5	9.82924e+06	2.41191e+06	1.88003e+06	2.81312e+06	1.09174e+06
Q96JB1	Dynein axonemal heavy chain 8 OS=Homo sapiens OX=9606 GN=DNAH8 PE=1 SV=2	4490	514.3		155521	116720			100862
Q9H3S7	Tyrosine-protein phosphatase non-receptor type 23 OS=Homo sapiens OX=9606 GN=PTPN23 PE=1 SV=1	1636	178.9		1.28821e+06	1.19232e+06		1397961	1457023
O95249	Golgi SNAP receptor complex member 1 OS=Homo sapiens OX=9606 GN=GOSR1 PE=1 SV=1	250	28.6	4130547	2.23229e+06	5.09627e+06	4.94922e+06	2.98316e+06	1.8395e+06
Q6URK8	Sperm microtubule inner protein 8 OS=Homo sapiens OX=9606 GN=SPMIP8 PE=2 SV=4	216	24.8				132714
P78417	Glutathione S-transferase omega-1 OS=Homo sapiens OX=9606 GN=GSTO1 PE=1 SV=2	241	27.5	5.29517e+06				84399.3	2.43613e+06
Q96T76	MMS19 nucleotide excision repair protein homolog OS=Homo sapiens OX=9606 GN=MMS19 PE=1 SV=2	1030	113.2	757669				634058	216250
Q08188	Protein-glutamine gamma-glutamyltransferase E OS=Homo sapiens OX=9606 GN=TGM3 PE=1 SV=4	693	76.6			2.52414e+06			1.3595e+06
Q9NPE3	H/ACA ribonucleoprotein complex subunit 3 OS=Homo sapiens OX=9606 GN=NOP10 PE=1 SV=1	64	7.7	2.46212e+06	2.07134e+06	4.78671e+06	1.88673e+06
P09486	SPARC OS=Homo sapiens OX=9606 GN=SPARC PE=1 SV=1	303	34.6	2.87715e+06	714348	503244	127174		160509
P09012	U1 small nuclear ribonucleoprotein A OS=Homo sapiens OX=9606 GN=SNRPA PE=1 SV=3	282	31.3	703219
Q9UJU6	Drebrin-like protein OS=Homo sapiens OX=9606 GN=DBNL PE=1 SV=1	430	48.2	4.76598e+06	1.38926e+06	1.34108e+06	3.9189e+06		1.89291e+06
Q6SJ96	TATA box-binding protein-like 2 OS=Homo sapiens OX=9606 GN=TBPL2 PE=2 SV=2	343	38					2.44191e+06
P00742	Coagulation factor X OS=Homo sapiens OX=9606 GN=F10 PE=1 SV=2	488	54.7		1514389	1420307		1.00934e+06	854987
O14633	Late cornified envelope protein 2B OS=Homo sapiens OX=9606 GN=LCE2B PE=1 SV=1	110	11.2	524670			293501
Q13283	Ras GTPase-activating protein-binding protein 1 OS=Homo sapiens OX=9606 GN=G3BP1 PE=1 SV=1	466	52.1	2.18627e+06		678848
Q96T58	Msx2-interacting protein OS=Homo sapiens OX=9606 GN=SPEN PE=1 SV=1	3664	402		7.80592e+06	9584994	10413901		4421880
P61964	WD repeat-containing protein 5 OS=Homo sapiens OX=9606 GN=WDR5 PE=1 SV=1	334	36.6	1.41475e+06
Q86WA8	Lon protease homolog 2, peroxisomal OS=Homo sapiens OX=9606 GN=LONP2 PE=1 SV=1	852	94.6		211375			156143	143345
O75525	KH domain-containing, RNA-binding, signal transduction-associated protein 3 OS=Homo sapiens OX=9606 GN=KHDRBS3 PE=1 SV=1	346	38.8			297017		1.93974e+06	2681679
P42285	Exosome RNA helicase MTR4 OS=Homo sapiens OX=9606 GN=MTREX PE=1 SV=3	1042	117.7	2.69992e+06				702566	387969
O75608	Acyl-protein thioesterase 1 OS=Homo sapiens OX=9606 GN=LYPLA1 PE=1 SV=1	230	24.7	552097			268176
Q13642	Four and a half LIM domains protein 1 OS=Homo sapiens OX=9606 GN=FHL1 PE=1 SV=4	323	36.2	2058492			908438
Q9HAT0	Ropporin-1A OS=Homo sapiens OX=9606 GN=ROPN1 PE=1 SV=2	212	23.9		1.24791e+06	687695	264715
P22059	Oxysterol-binding protein 1 OS=Homo sapiens OX=9606 GN=OSBP PE=1 SV=1	807	89.4	929427				175908
Q9ULA0	Aspartyl aminopeptidase OS=Homo sapiens OX=9606 GN=DNPEP PE=1 SV=2	485	53.4	850031	223605		291467
Q6ULP2	Aftiphilin OS=Homo sapiens OX=9606 GN=AFTPH PE=1 SV=3	936	102.1	6994700	3906996	3.16761e+06		3701417	2.83248e+06
O43464	Serine protease HTRA2, mitochondrial OS=Homo sapiens OX=9606 GN=HTRA2 PE=1 SV=2	458	48.8	1.08395e+06			144991		71366.1
P48681	Nestin OS=Homo sapiens OX=9606 GN=NES PE=1 SV=2	1621	177.3	5.4316e+06			1.90929e+06	2.60725e+06	2.46835e+06
O14777	Kinetochore protein NDC80 homolog OS=Homo sapiens OX=9606 GN=NDC80 PE=1 SV=1	642	73.9	773877	2307177	2.81805e+06		3.15985e+06	2.8467e+06
O94911	ABC-type organic anion transporter ABCA8 OS=Homo sapiens OX=9606 GN=ABCA8 PE=1 SV=4	1621	183.6	100886	549571	390917	25110.8	703473	480796
P30622	CAP-Gly domain-containing linker protein 1 OS=Homo sapiens OX=9606 GN=CLIP1 PE=1 SV=2	1438	162.1		863474	1.16321e+06	1.0192e+06	1042041	671346
Q9NW13	RNA-binding protein 28 OS=Homo sapiens OX=9606 GN=RBM28 PE=1 SV=3	759	85.7	2.61702e+06	394682	132485	184852	435285	788758
A6NGB9	WAS/WASL-interacting protein family member 3 OS=Homo sapiens OX=9606 GN=WIPF3 PE=1 SV=4	483	49.4		160305	192190	175010		86235.8
Q9BYP7	Serine/threonine-protein kinase WNK3 OS=Homo sapiens OX=9606 GN=WNK3 PE=1 SV=3	1800	198.3	3.81715e+06	368994	324253	2.22142e+06
Q96EN8	Molybdenum cofactor sulfurase OS=Homo sapiens OX=9606 GN=MOCOS PE=1 SV=2	888	98.1		2.57962e+06			3435936	1.17117e+06
Q15435	Protein phosphatase 1 regulatory subunit 7 OS=Homo sapiens OX=9606 GN=PPP1R7 PE=1 SV=1	360	41.5	2.99336e+06	579093	381284	3.10208e+06		497501
P02794	Ferritin heavy chain OS=Homo sapiens OX=9606 GN=FTH1 PE=1 SV=2	183	21.2		1.22311e+06	1.17049e+06	633857	1017624	604620
Q8N3V7	Synaptopodin OS=Homo sapiens OX=9606 GN=SYNPO PE=1 SV=2	929	99.4		164764	151707	428346		355328
Q15459	Splicing factor 3A subunit 1 OS=Homo sapiens OX=9606 GN=SF3A1 PE=1 SV=1	793	88.8				203707
Q86U42	Polyadenylate-binding protein 2 OS=Homo sapiens OX=9606 GN=PABPN1 PE=1 SV=3	306	32.7	819501			4.32208e+06
Q96JJ3	Engulfment and cell motility protein 2 OS=Homo sapiens OX=9606 GN=ELMO2 PE=1 SV=2	720	82.6		878307	471750	1.03075e+06	680033	445766
P11137	Microtubule-associated protein 2 OS=Homo sapiens OX=9606 GN=MAP2 PE=1 SV=4	1827	199.4	1.15171e+07			2.93904e+06	1.70941e+06	1.28007e+06
Q5T750	Protein KPLCE OS=Homo sapiens OX=9606 GN=KPLCE PE=1 SV=1	250	26.2	1.13183e+06	343373		3.99869e+06
P30414	NK-tumor recognition protein OS=Homo sapiens OX=9606 GN=NKTR PE=1 SV=2	1462	165.6	211203			162349
Q8NFH4	Nucleoporin Nup37 OS=Homo sapiens OX=9606 GN=NUP37 PE=1 SV=1	326	36.7	1.90568e+06	2.10472e+06				358565
A0A075B6R2	Immunoglobulin heavy variable 4-4 OS=Homo sapiens OX=9606 GN=IGHV4-4 PE=3 SV=2	117	12.8			852274	1.95944e+06	1655639	692587
Q99798	Aconitate hydratase, mitochondrial OS=Homo sapiens OX=9606 GN=ACO2 PE=1 SV=2	780	85.4	4271394			1.11226e+06
P20042	Eukaryotic translation initiation factor 2 subunit 2 OS=Homo sapiens OX=9606 GN=EIF2S2 PE=1 SV=2	333	38.4			4262260	1.12375e+07	3.94613e+06	3062025
Q9Y305	Acyl-coenzyme A thioesterase 9, mitochondrial OS=Homo sapiens OX=9606 GN=ACOT9 PE=1 SV=2	439	49.9		575699	676469	817359	567522
O14733	Dual specificity mitogen-activated protein kinase kinase 7 OS=Homo sapiens OX=9606 GN=MAP2K7 PE=1 SV=2	419	47.5		2.91866e+06	2395303		1.34259e+06	1.39127e+06
P05556	Integrin beta-1 OS=Homo sapiens OX=9606 GN=ITGB1 PE=1 SV=2	798	88.4	1.0999e+06	352850		689030
P53814	Smoothelin OS=Homo sapiens OX=9606 GN=SMTN PE=1 SV=7	917	99		100855	115357	278496
Q96A19	Coiled-coil domain-containing protein 102A OS=Homo sapiens OX=9606 GN=CCDC102A PE=1 SV=2	550	62.6	4.59691e+06			3353058
Q8IYX4	Dead end protein homolog 1 OS=Homo sapiens OX=9606 GN=DND1 PE=1 SV=1	353	38.7	966906	544449	668289	323488	511552	336541
O14645	Axonemal dynein light intermediate polypeptide 1 OS=Homo sapiens OX=9606 GN=DNALI1 PE=1 SV=2	258	29.6	1.41152e+08	3.11857e+06	2.26476e+07	1.05035e+08	4.47017e+07	1.84118e+07
P04632	Calpain small subunit 1 OS=Homo sapiens OX=9606 GN=CAPNS1 PE=1 SV=1	268	28.3		247173				163493
Q9BW66	Cyclin-dependent kinase 2-interacting protein OS=Homo sapiens OX=9606 GN=CINP PE=1 SV=1	212	24.3	3.08782e+06	1253699	1.4669e+06
Q16836	Hydroxyacyl-coenzyme A dehydrogenase, mitochondrial OS=Homo sapiens OX=9606 GN=HADH PE=1 SV=3	314	34.3	922040			555238
Q8IVF7	Formin-like protein 3 OS=Homo sapiens OX=9606 GN=FMNL3 PE=1 SV=3	1028	117.1					451449	483428
A0A075B6I0	Immunoglobulin lambda variable 8-61 OS=Homo sapiens OX=9606 GN=IGLV8-61 PE=3 SV=7	122	12.8				1.57525e+06		754132
Q9Y2K2	Serine/threonine-protein kinase SIK3 OS=Homo sapiens OX=9606 GN=SIK3 PE=1 SV=4	1321	144.8	1.12149e+06	670215	806774	426976	412086
Q96T51	RUN and FYVE domain-containing protein 1 OS=Homo sapiens OX=9606 GN=RUFY1 PE=1 SV=2	708	79.8	1.50912e+06
Q7L5D6	Golgi to ER traffic protein 4 homolog OS=Homo sapiens OX=9606 GN=GET4 PE=1 SV=1	327	36.5	1973987
Q8TC99	Fibronectin type III domain-containing protein 8 OS=Homo sapiens OX=9606 GN=FNDC8 PE=1 SV=2	324	35.9	1.12533e+06	494901	432864	515180	2.30255e+06	3.40452e+06
O75629	Protein CREG1 OS=Homo sapiens OX=9606 GN=CREG1 PE=1 SV=1	220	24.1		747317	1.2048e+06	507583	433506
P30040	Endoplasmic reticulum resident protein 29 OS=Homo sapiens OX=9606 GN=ERP29 PE=1 SV=4	261	29	4.43866e+06			257367
O75128	Protein cordon-bleu OS=Homo sapiens OX=9606 GN=COBL PE=1 SV=2	1261	135.5	341827
Q86VN1	Vacuolar protein-sorting-associated protein 36 OS=Homo sapiens OX=9606 GN=VPS36 PE=1 SV=1	386	43.8	1.41751e+07	5.68424e+06	5.2181e+06	3.94837e+06	3.31079e+06	3.48054e+06
O00422	Histone deacetylase complex subunit SAP18 OS=Homo sapiens OX=9606 GN=SAP18 PE=1 SV=1	153	17.6					4520536	2.20104e+06
Q9NTJ3	Structural maintenance of chromosomes protein 4 OS=Homo sapiens OX=9606 GN=SMC4 PE=1 SV=2	1288	147.1	724945				325777	180705
Q8TB72	Pumilio homolog 2 OS=Homo sapiens OX=9606 GN=PUM2 PE=1 SV=2	1066	114.1			231828	260593	544678	725400
Q9BXB4	Oxysterol-binding protein-related protein 11 OS=Homo sapiens OX=9606 GN=OSBPL11 PE=1 SV=2	747	83.6	1.87467e+06
Q2M3D2	Exocyst complex component 3-like protein 2 OS=Homo sapiens OX=9606 GN=EXOC3L2 PE=1 SV=1	409	45.8	2919025				438136
Q9NX05	Constitutive coactivator of PPAR-gamma-like protein 2 OS=Homo sapiens OX=9606 GN=FAM120C PE=1 SV=4	1096	120.5		982046			733665	559633
Q8NC51	SERPINE1 mRNA-binding protein 1 OS=Homo sapiens OX=9606 GN=SERBP1 PE=1 SV=2	408	44.9						290453
Q15061	WD repeat-containing protein 43 OS=Homo sapiens OX=9606 GN=WDR43 PE=1 SV=3	677	74.8						574909
P08240	Signal recognition particle receptor subunit alpha OS=Homo sapiens OX=9606 GN=SRPRA PE=1 SV=2	638	69.8	124022	40900.3	42045.5	59051.7	51093.7	34941.4
Q15811	Intersectin-1 OS=Homo sapiens OX=9606 GN=ITSN1 PE=1 SV=3	1721	195.3		1.47203e+06		2.53439e+06	856749
Q5JTV8	Torsin-1A-interacting protein 1 OS=Homo sapiens OX=9606 GN=TOR1AIP1 PE=1 SV=2	583	66.2		836520	1.42924e+06
Q13620	Cullin-4B OS=Homo sapiens OX=9606 GN=CUL4B PE=1 SV=4	913	103.9	1.07548e+06		404437
Q9C0H9	SRC kinase signaling inhibitor 1 OS=Homo sapiens OX=9606 GN=SRCIN1 PE=1 SV=4	1183	127		246970	299957	96717
Q13573	SNW domain-containing protein 1 OS=Homo sapiens OX=9606 GN=SNW1 PE=1 SV=1	536	61.5	147624	35702.8	15628.5	62708.9	21321.1
Q9HB71	Calcyclin-binding protein OS=Homo sapiens OX=9606 GN=CACYBP PE=1 SV=2	228	26.2	2.68769e+06
Q13155	Aminoacyl tRNA synthase complex-interacting multifunctional protein 2 OS=Homo sapiens OX=9606 GN=AIMP2 PE=1 SV=2	320	35.3	654591		232351	428976	315968	217216
P28070	Proteasome subunit beta type-4 OS=Homo sapiens OX=9606 GN=PSMB4 PE=1 SV=4	264	29.2	35645572	13641200	14475351	29892026
Q15907	Ras-related protein Rab-11B OS=Homo sapiens OX=9606 GN=RAB11B PE=1 SV=4	218	24.5	1.9259e+06	2.66505e+06	3.25537e+06	3.12062e+06	1.63346e+06	825092
[truncated: 259 more rows]
