# Supplementary material for: NXT2 is a key component of the RNA nuclear export factor complex in the human testis and essential for spermatogenesis
Source: Nat Commun. 2025 Jul 7;16:6254. doi: 10.1038/s41467-025-61463-0 (PMC12234887; doi:10.1038/s41467-025-61463-0)
Supplement: Supplementary file 4 — Supplementary Dataset 2 [file 41467_2025_61463_MOESM4_ESM.xlsx]

## Sheet: Supplementary Data 2
Supplementary Data 2: At least 2-fold enriched proteins in NXT2 pulldown of testis lysate 1
Accession	Description	# AAs	MW [kDa]	Abundance_NXT2_1	Abundance_NXT2_2	Abundance_NXT2_3	Abundance_Rb_IgG_1	Abundance_Rb_IgG_2	Abundance_Rb_IgG_3	Mean NXT2	standard deviation NXT2	Mean IgG	standard deviation IgG	x-fold enrichment	p-value
Q9GZY0	Nuclear RNA export factor 2 OS=Homo sapiens OX=9606 GN=NXF2 PE=1 SV=1	626	71.6	5.55745e+07	1.99674e+07	2.32809e+07	308011	1.09058e+06	366043	3.2941e+07	1.96711e+07	588210	1.02424e+06	56.002	0.0232455
Q8NB90	ATPase family gene 2 protein homolog A OS=Homo sapiens OX=9606 GN=AFG2A PE=1 SV=3	893	97.8	6.73673e+07	1.57879e+07	1.38935e+07	593736	992548	336962	3.23496e+07	3.0341e+07	641082	971430	50.4609	0.0722731
Q9H4D5	Nuclear RNA export factor 3 OS=Homo sapiens OX=9606 GN=NXF3 PE=1 SV=1	531	60.1	3.69592e+08	6.82975e+07	6.16407e+07	4.16087e+06	3.22609e+06	3.71518e+06	1.6651e+08	1.75906e+08	3.70071e+06	4.16827e+06	44.9941	0.0920885
Q9BVQ7	ATPase family gene 2 protein homolog B OS=Homo sapiens OX=9606 GN=AFG2B PE=1 SV=2	753	80.7	3.74971e+07	1.21539e+07	1.04835e+07	489447	538151	916723	2.00448e+07	1.51372e+07	648107	882006	30.9283	0.0453476
Q99567	Nuclear pore complex protein Nup88 OS=Homo sapiens OX=9606 GN=NUP88 PE=1 SV=2	741	83.5	1.18253e+08	5.09681e+07	52724916	1.65328e+06	3.53455e+06	4.69267e+06	7.39819e+07	3.83497e+07	3.2935e+06	4.82747e+06	22.463	0.016607
Q9NPJ8	NTF2-related export protein 2 OS=Homo sapiens OX=9606 GN=NXT2 PE=1 SV=1	142	16.2	1.34528e+08	2.13165e+08	1.68747e+08	2.87642e+06	1.11789e+07	9.52598e+06	1.72147e+08	3.94284e+07	7.86044e+06	1.22551e+07	21.9004	0.00100035
P46060	Ran GTPase-activating protein 1 OS=Homo sapiens OX=9606 GN=RANGAP1 PE=1 SV=1	587	63.5	7.60763e+07	1.32453e+07	1.43695e+07	673321	3.06241e+06	2056046	3.45637e+07	3.59553e+07	1.93059e+06	3.13006e+06	17.9032	0.095623
Q6KCM7	Mitochondrial adenyl nucleotide antiporter SLC25A25 OS=Homo sapiens OX=9606 GN=SLC25A25 PE=1 SV=1	469	52.6	186666	709082	692874	72618.6	35438.7	20593.5	529541	297049	42883.6	69683.3	12.3483	0.0237652
P10768	S-formylglutathione hydrolase OS=Homo sapiens OX=9606 GN=ESD PE=1 SV=2	282	31.4	1.91931e+06	8.51125e+06	12774988	1.21313e+06	415021	422705	7.73518e+06	5.46929e+06	683619	1.14221e+06	11.315	0.0450387
P13489	Ribonuclease inhibitor OS=Homo sapiens OX=9606 GN=RNH1 PE=1 SV=2	461	49.9	1.12022e+07	3.33014e+06	4.27694e+06	574618	483515	722602	6.26977e+06	4.2978e+06	593578	714244	10.5627	0.0420833
Q9UBU9	Nuclear RNA export factor 1 OS=Homo sapiens OX=9606 GN=NXF1 PE=1 SV=1	619	70.1	5.41168e+08	1.9281e+08	1.65701e+08	1.12635e+07	4.4016e+06	6.96868e+07	2.99893e+08	2.0939e+08	2.84506e+07	6.43266e+07	10.5408	0.0456553
P35658	Nuclear pore complex protein Nup214 OS=Homo sapiens OX=9606 GN=NUP214 PE=1 SV=2	2090	213.5	2.30582e+08	7.77169e+07	6.93944e+07	6.0008e+06	1.74169e+07	1.46712e+07	1.25898e+08	9.07546e+07	1.26963e+07	1.86551e+07	9.9161	0.0486728
Q9BQA1	Methylosome protein WDR77 OS=Homo sapiens OX=9606 GN=WDR77 PE=1 SV=1	342	36.7	3.75556e+06	64341.4	52304.5	256497	98982.8	45626.5	1.29073e+06	2.13461e+06	133702	243341	9.65381	0.200767
Q5SRE5	Nucleoporin NUP188 OS=Homo sapiens OX=9606 GN=NUP188 PE=1 SV=1	1749	195.9	2.01592e+06	3.23436e+06	2779557	26109.8	829775	73330.8	2.67661e+06	615709	309739	760722	8.64152	0.00290079
P49792	E3 SUMO-protein ligase RanBP2 OS=Homo sapiens OX=9606 GN=RANBP2 PE=1 SV=2	3224	358	2.03693e+08	1.21514e+08	1.15106e+08	1.22247e+07	2.29965e+07	1.70377e+07	1.46771e+08	4.94001e+07	1.74197e+07	2.28157e+07	8.42559	0.00537634
P53618	Coatomer subunit beta OS=Homo sapiens OX=9606 GN=COPB1 PE=1 SV=3	953	107.1	2.1502e+06	224612	1.28792e+06	185301	154695	112391	1.22091e+06	964542	150795	187407	8.09647	0.0636175
P61513	Large ribosomal subunit protein eL43 OS=Homo sapiens OX=9606 GN=RPL37A PE=1 SV=2	92	10.3	5.53397e+07	6063822	9.70743e+06	1.4754e+06	4077771	3.47966e+06	2.37036e+07	2.74581e+07	3.01094e+06	4.37397e+06	7.8725	0.131154
P23246	Splicing factor, proline- and glutamine-rich OS=Homo sapiens OX=9606 GN=SFPQ PE=1 SV=2	707	76.1	1.87006e+07	3.79839e+06	1.34878e+06	1.48478e+06	871625	675603	7.94925e+06	9.39114e+06	1.01067e+06	1.4328e+06	7.86533	0.13512
Q92574	Hamartin OS=Homo sapiens OX=9606 GN=TSC1 PE=1 SV=2	1164	129.7	4.4049e+06	1.3744e+06	6.19046e+06	200654	670978	662390	3.98992e+06	2.4347e+06	511341	780438	7.80286	0.0348573
Q5VU65	Nuclear pore membrane glycoprotein 210-like OS=Homo sapiens OX=9606 GN=NUP210L PE=2 SV=1	1888	210.5	4.80936e+06	5205371	5.14725e+06	829162	538243	690040	5.054e+06	213841	685815	831321	7.36933	4.06584e-06
O43379	WD repeat-containing protein 62 OS=Homo sapiens OX=9606 GN=WDR62 PE=1 SV=4	1518	165.8	22492628	2.2806e+07	4.04242e+07	3.12957e+06	5139321	3.47976e+06	2.85743e+07	1.02635e+07	3.91622e+06	4.98983e+06	7.2964	0.00719605
O14734	Acyl-coenzyme A thioesterase 8 OS=Homo sapiens OX=9606 GN=ACOT8 PE=1 SV=1	319	35.9	6.3229e+06	2.29538e+06	2.53202e+06	195922	1.25216e+06	106647	3.71676e+06	2.26008e+06	518242	1.1554e+06	7.17187	0.0388619
Q92621	Nuclear pore complex protein Nup205 OS=Homo sapiens OX=9606 GN=NUP205 PE=1 SV=3	2012	227.8	4.35409e+06	4.68576e+06	4.94493e+06	461682	935329	608105	4.66159e+06	296165	668372	910879	6.97455	2.75791e-05
Q9NR12	PDZ and LIM domain protein 7 OS=Homo sapiens OX=9606 GN=PDLIM7 PE=1 SV=1	457	49.8	2.72679e+07	8.49797e+06	9.10605e+06	3.53861e+06	933649	1.96645e+06	1.49573e+07	1.06656e+07	2.14624e+06	3.45799e+06	6.96908	0.0539255
Q8N1F7	Nuclear pore complex protein Nup93 OS=Homo sapiens OX=9606 GN=NUP93 PE=1 SV=2	819	93.4	1.86744e+07	6.12018e+07	5.11989e+07	5.05861e+06	5.68035e+06	8.07972e+06	4.36917e+07	2.22354e+07	6.2729e+06	7.86824e+06	6.96515	0.0218981
P28340	DNA polymerase delta catalytic subunit OS=Homo sapiens OX=9606 GN=POLD1 PE=1 SV=2	1107	123.6	3.56796e+06	120392	246979	212009	168427	208415	1.31178e+06	1.95494e+06	196283	220475	6.68308	0.18949
B0I1T2	Unconventional myosin-Ig OS=Homo sapiens OX=9606 GN=MYO1G PE=1 SV=2	1018	116.4	4.60735e+07	2137227	2.02779e+06	2407279	2.88388e+06	2.32114e+06	1.67462e+07	2.53983e+07	2.53743e+06	2.84054e+06	6.59965	0.19373
P57678	Gem-associated protein 4 OS=Homo sapiens OX=9606 GN=GEMIN4 PE=1 SV=2	1058	120	1.15967e+06	91646	73133.3	75281.3	93235.7	33663.1	441484	622038	67393.3	97952.9	6.55085	0.178454
O60733	85/88 kDa calcium-independent phospholipase A2 OS=Homo sapiens OX=9606 GN=PLA2G6 PE=1 SV=2	806	89.8	3.97282e+06	1.09577e+07	1.43508e+07	336381	2.54473e+06	1.79504e+06	9.76046e+06	5.29158e+06	1.55872e+06	2.6817e+06	6.26186	0.0292114
Q5JQC4	Cancer/testis antigen 47A OS=Homo sapiens OX=9606 GN=CT47A1 PE=2 SV=1	288	30.1	1.46467e+06	189333	170725	171547	89282.1	36565.2	608243	741747	99131.5	167159	6.13572	0.151007
Q96RY7	Intraflagellar transport protein 140 homolog OS=Homo sapiens OX=9606 GN=IFT140 PE=1 SV=1	1462	165.1	4.58823e+06	8.81156e+06	7372191	2.83465e+06	74499.6	509728	6.924e+06	2.14704e+06	1.13963e+06	2.6236e+06	6.07568	0.00924028
Q9C099	Leucine-rich repeat and coiled-coil domain-containing protein 1 OS=Homo sapiens OX=9606 GN=LRRCC1 PE=1 SV=2	1032	119.5	6.70723e+06	4.33751e+06	5.18458e+06	577667	1413371	717538	5.40977e+06	1.2008e+06	902859	1.35047e+06	5.99182	0.00183653
Q8WUM0	Nuclear pore complex protein Nup133 OS=Homo sapiens OX=9606 GN=NUP133 PE=1 SV=2	1156	128.9	8.08273e+06	4.04827e+06	4.72384e+06	424811	1.45275e+06	1.06567e+06	5.61828e+06	2.16084e+06	981074	1.50024e+06	5.72666	0.0112366
Q14974	Importin subunit beta-1 OS=Homo sapiens OX=9606 GN=KPNB1 PE=1 SV=2	876	97.1	1.20118e+08	5.87989e+07	5.64183e+07	2.4126e+07	9.86441e+06	7.75489e+06	7.84452e+07	3.61096e+07	1.39151e+07	2.28207e+07	5.63741	0.0198683
O14715	RANBP2-like and GRIP domain-containing protein 8 OS=Homo sapiens OX=9606 GN=RGPD8 PE=1 SV=2	1765	198.9	911695	9.34336e+06	8.25483e+06	20809.2	1.57072e+06	1.70378e+06	6.16996e+06	4.5862e+06	1.09844e+06	2.03406e+06	5.61704	0.0668964
Q92526	T-complex protein 1 subunit zeta-2 OS=Homo sapiens OX=9606 GN=CCT6B PE=1 SV=5	530	57.8	34983594	2.21216e+07	1.30428e+07	1.8501e+06	4.97055e+06	6.00667e+06	2.33827e+07	1.10246e+07	4.27577e+06	6.4394e+06	5.46864	0.0210757
Q9P2W9	Syntaxin-18 OS=Homo sapiens OX=9606 GN=STX18 PE=1 SV=1	335	38.7	2.49399e+06	1.26875e+06	1.56179e+06	286155	372108	334489	1.77484e+06	639802	330917	374005	5.36341	0.00876985
Q5CZC0	Fibrous sheath-interacting protein 2 OS=Homo sapiens OX=9606 GN=FSIP2 PE=2 SV=4	6907	780.1	1.22881e+06	2.23574e+06	4.27062e+06	372300	198678	896454	2.57839e+06	1.54958e+06	489144	852410	5.27123	0.0426927
Q96CN4	EVI5-like protein OS=Homo sapiens OX=9606 GN=EVI5L PE=1 SV=1	794	91.3	8.10088e+06	122098	165551	186216	1.25868e+06	156862	2.79618e+06	4.59406e+06	533918	1.16175e+06	5.23709	0.22283
Q86VP6	Cullin-associated NEDD8-dissociated protein 1 OS=Homo sapiens OX=9606 GN=CAND1 PE=1 SV=2	1230	136.3	1.42126e+07	2.34674e+06	1.24881e+06	1.78555e+06	617867	1.01673e+06	5.93604e+06	7.18868e+06	1.14005e+06	1.73358e+06	5.20682	0.156811
Q9Y265	RuvB-like 1 OS=Homo sapiens OX=9606 GN=RUVBL1 PE=1 SV=1	456	50.2	1.25279e+08	4.08084e+07	5.31397e+07	1.07346e+07	1.61625e+07	1.56837e+07	7.30756e+07	4.56277e+07	1.41936e+07	1.71988e+07	5.14848	0.0447877
Q9P2I0	Cleavage and polyadenylation specificity factor subunit 2 OS=Homo sapiens OX=9606 GN=CPSF2 PE=1 SV=2	782	88.4	7.18842e+07	1.17594e+06	2.48618e+06	5.81471e+06	4.74917e+06	4.2565e+06	2.51821e+07	4.04505e+07	4.94013e+06	5.73659e+06	5.09746	0.217532
O94868	F-BAR and double SH3 domains protein 2 OS=Homo sapiens OX=9606 GN=FCHSD2 PE=1 SV=3	740	84.2	3.6616e+06	84208.5	209745	237578	339753	207931	1.31852e+06	2.03014e+06	261754	330911	5.03723	0.209249
P17844	Probable ATP-dependent RNA helicase DDX5 OS=Homo sapiens OX=9606 GN=DDX5 PE=1 SV=1	614	69.1	7.8454e+06	515769	298838	613294	849229	260880	2.88667e+06	4.29576e+06	574467	870557	5.02495	0.20249
P57740	Nuclear pore complex protein Nup107 OS=Homo sapiens OX=9606 GN=NUP107 PE=1 SV=1	925	106.3	8.79019e+06	1.08401e+07	9.07997e+06	2.1467e+06	932759	2.69709e+06	9.57009e+06	1.10938e+06	1.92552e+06	2.82824e+06	4.97014	0.000378503
Q9NS86	LanC-like protein 2 OS=Homo sapiens OX=9606 GN=LANCL2 PE=1 SV=1	450	50.8	1.41174e+07	1.45498e+06	2.7836e+06	997293	2.19642e+06	562191	6.11867e+06	6.95891e+06	1.25197e+06	2.09833e+06	4.88723	0.147751
Q9H0L4	Cleavage stimulation factor subunit 2 tau variant OS=Homo sapiens OX=9606 GN=CSTF2T PE=1 SV=1	616	64.4	2.05846e+06	773888	1.4019e+06	113956	136131	629840	1.41141e+06	642337	293309	584964	4.81204	0.0258138
Q9UN86	Ras GTPase-activating protein-binding protein 2 OS=Homo sapiens OX=9606 GN=G3BP2 PE=1 SV=2	482	54.1	1.31772e+06	284751	109095	229306	66938.8	64449.5	570522	653025	120231	214701	4.7452	0.151332
P63151	Serine/threonine-protein phosphatase 2A 55 kDa regulatory subunit B alpha isoform OS=Homo sapiens OX=9606 GN=PPP2R2A PE=1 SV=1	447	51.7	1.58669e+06	89241.4	83865.4	197820	110882	62886.4	586600	866110	123863	192260	4.73589	0.204235
Q13509	Tubulin beta-3 chain OS=Homo sapiens OX=9606 GN=TUBB3 PE=1 SV=2	450	50.4	3.19396e+06	5516268	7.3682e+06	724154	910736	1.9019e+06	5.35948e+06	2.09153e+06	1.17893e+06	1.81195e+06	4.54605	0.0147777
Q9NR30	Nucleolar RNA helicase 2 OS=Homo sapiens OX=9606 GN=DDX21 PE=1 SV=5	783	87.3	3.02402e+06	1.05233e+06	859349	485501	153515	477428	1.64523e+06	1.19796e+06	372148	561533	4.42091	0.0715967
O43143	ATP-dependent RNA helicase DHX15 OS=Homo sapiens OX=9606 GN=DHX15 PE=1 SV=2	795	90.9	3542188	3.5531e+06	2.94314e+06	932347	894407	476132	3.34614e+06	349055	767629	1.02078e+06	4.35906	0.000245229
Q96AQ6	Pre-B-cell leukemia transcription factor-interacting protein 1 OS=Homo sapiens OX=9606 GN=PBXIP1 PE=1 SV=1	731	80.6	8218265	4.60314e+06	4.09187e+06	1.15179e+06	2.51584e+06	244432	5.63776e+06	2.24936e+06	1.30402e+06	2.44735e+06	4.32337	0.0204739
Q9NQ86	E3 ubiquitin-protein ligase TRIM36 OS=Homo sapiens OX=9606 GN=TRIM36 PE=1 SV=2	728	83	4.13734e+06	1.50502e+06	1.57594e+06	379141	846200	477390	2.4061e+06	1.49972e+06	567577	813821	4.23925	0.0521031
Q8TF09	Dynein light chain roadblock-type 2 OS=Homo sapiens OX=9606 GN=DYNLRB2 PE=1 SV=1	96	10.8	1.04329e+07	6.25505e+06	7.06966e+06	3.82811e+06	1.31685e+06	598089	7.91922e+06	2.21473e+06	1.91435e+06	3.61023e+06	4.13677	0.0101608
Q92878	DNA repair protein RAD50 OS=Homo sapiens OX=9606 GN=RAD50 PE=1 SV=1	1312	153.8	7.3081e+06	1.5452e+06	1.45994e+06	1.65397e+06	213620	703783	3.43775e+06	3.35209e+06	857124	1.58944e+06	4.01079	0.131307
Q9HCU5	Guanine nucleotide-exchange factor SEC12 OS=Homo sapiens OX=9606 GN=PREB PE=1 SV=2	417	45.4	6.84777e+06	6.51478e+06	2.69131e+07	4.09173e+06	3438456	2.57279e+06	1.34252e+07	1.1682e+07	3.36766e+06	4.1296e+06	3.98651	0.105481
Q96EY1	DnaJ homolog subfamily A member 3, mitochondrial OS=Homo sapiens OX=9606 GN=DNAJA3 PE=1 SV=2	480	52.5	2.05234e+07	1.83898e+07	1.70186e+07	1.14556e+06	7.02413e+06	5.90934e+06	1.8644e+07	1.76614e+06	4.69301e+06	7.81534e+06	3.97271	0.00126544
P38919	Eukaryotic initiation factor 4A-III OS=Homo sapiens OX=9606 GN=EIF4A3 PE=1 SV=4	411	46.8	1.392e+07	2.02942e+07	2.29679e+07	4.79714e+06	6.91441e+06	2.69835e+06	1.90607e+07	4.64836e+06	4.8033e+06	6.91134e+06	3.96825	0.00420537
P22061	Protein-L-isoaspartate(D-aspartate) O-methyltransferase OS=Homo sapiens OX=9606 GN=PCMT1 PE=1 SV=4	227	24.6	1.03924e+07	4.22084e+06	4.07014e+06	2.00802e+06	1.35623e+06	1.35801e+06	6.22781e+06	3.60746e+06	1.57409e+06	1.94989e+06	3.95645	0.0451871
P68871	Hemoglobin subunit beta OS=Homo sapiens OX=9606 GN=HBB PE=1 SV=2	147	16	7.20054e+08	51273910	4.66943e+07	1.23801e+08	5.63121e+07	2.74279e+07	2.72674e+08	3.87449e+08	6.91803e+07	1.18639e+08	3.9415	0.208942
Q9ULV4	Coronin-1C OS=Homo sapiens OX=9606 GN=CORO1C PE=1 SV=1	474	53.2	4.19787e+08	3.43809e+07	4.46758e+07	6.08913e+07	3.6057e+07	3.13432e+07	1.66281e+08	2.19603e+08	4.27638e+07	5.86386e+07	3.88836	0.193118
P01009	Alpha-1-antitrypsin OS=Homo sapiens OX=9606 GN=SERPINA1 PE=1 SV=3	418	46.7	3.6587e+07	2.79335e+06	3.33336e+06	4.01524e+06	4.42197e+06	2.68809e+06	1.42379e+07	1.93568e+07	3.70843e+06	4.61517e+06	3.83933	0.199958
Q14258	E3 ubiquitin/ISG15 ligase TRIM25 OS=Homo sapiens OX=9606 GN=TRIM25 PE=1 SV=2	630	70.9	2.24472e+07	1.8755e+06	5.28369e+06	3.94205e+06	2.21692e+06	1.57101e+06	9.8688e+06	1.10257e+07	2.57666e+06	3.80243e+06	3.83008	0.159231
Q93050	V-type proton ATPase 116 kDa subunit a 1 OS=Homo sapiens OX=9606 GN=ATP6V0A1 PE=1 SV=3	837	96.4	16027665	2.43371e+06	1.60939e+06	2.42988e+06	2.30997e+06	538309	6.69026e+06	8.09693e+06	1.75939e+06	2.81857e+06	3.8026	0.177328
Q92904	Deleted in azoospermia-like OS=Homo sapiens OX=9606 GN=DAZL PE=1 SV=1	295	33.2	674973	1.51211e+06	336847	273293	208833	183179	841309	605028	221768	268197	3.79364	0.0758615
Q9NVE7	4'-phosphopantetheine phosphatase OS=Homo sapiens OX=9606 GN=PANK4 PE=1 SV=1	773	85.9	9.85205e+06	8.07314e+06	8.18801e+06	1.69273e+06	1.98777e+06	3.2468e+06	8.7044e+06	995552	2.3091e+06	3.13446e+06	3.76961	0.000510063
P46977	Dolichyl-diphosphooligosaccharide--protein glycosyltransferase subunit STT3A OS=Homo sapiens OX=9606 GN=STT3A PE=1 SV=2	705	80.5	226107	530281	759555	121699	117370	163327	505314	267599	134132	159508	3.76729	0.0375116
Q6Y7W6	GRB10-interacting GYF protein 2 OS=Homo sapiens OX=9606 GN=GIGYF2 PE=1 SV=1	1299	150	6.57695e+06	3.55647e+06	3.79944e+06	589137	1.14156e+06	1.99439e+06	4.64429e+06	1.67814e+06	1.2417e+06	1.94965e+06	3.74028	0.0159009
P23634	Plasma membrane calcium-transporting ATPase 4 OS=Homo sapiens OX=9606 GN=ATP2B4 PE=1 SV=2	1241	137.8	11710865	1.15075e+06	1.72089e+06	1.50899e+06	704771	1.71813e+06	4.86084e+06	5.93915e+06	1.31063e+06	1.84564e+06	3.70877	0.180361
Q9BUP0	EF-hand domain-containing protein D1 OS=Homo sapiens OX=9606 GN=EFHD1 PE=1 SV=1	239	26.9	2.34374e+06	1.60929e+07	2.22094e+07	1.32488e+06	1.11171e+06	8.62745e+06	1.35487e+07	1.01743e+07	3.68801e+06	7.96702e+06	3.67371	0.0983407
P21266	Glutathione S-transferase Mu 3 OS=Homo sapiens OX=9606 GN=GSTM3 PE=1 SV=3	225	26.5	7.99851e+07	1.25661e+07	1.33784e+07	1.0521e+07	9.32706e+06	9.09986e+06	3.53099e+07	3.8692e+07	9.64932e+06	1.04127e+07	3.65931	0.157391
Q05707	Collagen alpha-1(XIV) chain OS=Homo sapiens OX=9606 GN=COL14A1 PE=1 SV=3	1796	193.4	231118	329769	798450	84235.1	164352	123392	453113	303112	123993	164055	3.65434	0.0678497
Q96CS3	FAS-associated factor 2 OS=Homo sapiens OX=9606 GN=FAF2 PE=1 SV=2	445	52.6	1.76483e+07	4.55808e+06	2.23307e+06	3.55294e+06	2.15971e+06	1.07027e+06	8.14649e+06	8.31053e+06	2.26097e+06	3.50541e+06	3.60309	0.145912
Q3ZCQ8	Mitochondrial import inner membrane translocase subunit TIM50 OS=Homo sapiens OX=9606 GN=TIMM50 PE=1 SV=2	353	39.6	8.93542e+06	3.44481e+06	4.10868e+06	1.45374e+06	1.89558e+06	1.25783e+06	5.4963e+06	2.9968e+06	1.53572e+06	1.8624e+06	3.57898	0.0425994
Q9H6S0	3'-5' RNA helicase YTHDC2 OS=Homo sapiens OX=9606 GN=YTHDC2 PE=1 SV=2	1430	160.1	6.31993e+06	8.30111e+06	5.93425e+06	1.00212e+06	4142467	602042	6.85176e+06	1.2699e+06	1.91554e+06	3.85446e+06	3.57693	0.0105204
P02745	Complement C1q subcomponent subunit A OS=Homo sapiens OX=9606 GN=C1QA PE=1 SV=2	245	26	4.70972e+07	1.36649e+06	1.50802e+06	3.0715e+06	9.03956e+06	1.89386e+06	1.66572e+07	2.63619e+07	4.66831e+06	8.49944e+06	3.56815	0.23961
P30876	DNA-directed RNA polymerase II subunit RPB2 OS=Homo sapiens OX=9606 GN=POLR2B PE=1 SV=1	1174	133.8	7.90558e+06	1.35867e+07	1.42669e+07	1.92101e+06	3.54891e+06	4.58931e+06	1.19197e+07	3.49296e+06	3.35308e+06	4.69796e+06	3.55487	0.00830922
O96019	Actin-like protein 6A OS=Homo sapiens OX=9606 GN=ACTL6A PE=1 SV=1	429	47.4	439205	177632	92337.1	131219	31409.5	39628.6	236392	180745	67419.1	122824	3.5063	0.0982535
Q16881	Thioredoxin reductase 1, cytoplasmic OS=Homo sapiens OX=9606 GN=TXNRD1 PE=1 SV=3	649	70.9	8.29682e+06	902417	1.74064e+06	2.1891e+06	574414	380043	3.64662e+06	4.04893e+06	1.04785e+06	2.04097e+06	3.48009	0.170516
O14618	Copper chaperone for superoxide dismutase OS=Homo sapiens OX=9606 GN=CCS PE=1 SV=1	274	29	4.48626e+06	983560	899789	313463	816535	701084	2.1232e+06	2.0469e+06	610361	873882	3.47861	0.136522
Q562R1	Beta-actin-like protein 2 OS=Homo sapiens OX=9606 GN=ACTBL2 PE=1 SV=2	376	42	1.12843e+07	78185960	123634710	1066382	9.05122e+06	5.13528e+07	7.1035e+07	5.65155e+07	2.04901e+07	4.75145e+07	3.46679	0.117395
P57737	Coronin-7 OS=Homo sapiens OX=9606 GN=CORO7 PE=1 SV=2	925	100.5	2.47313e+06	3.61322e+06	4.04217e+06	447672	1.97782e+06	498630	3.37617e+06	810935	974708	1.84381e+06	3.46378	0.0124566
P08758	Annexin A5 OS=Homo sapiens OX=9606 GN=ANXA5 PE=1 SV=2	320	35.9	2.74419e+07	1337405	18547	4.0848e+06	2.11616e+06	2.13953e+06	9.59929e+06	1.54662e+07	2.78016e+06	3.91008e+06	3.45278	0.244354
P52292	Importin subunit alpha-1 OS=Homo sapiens OX=9606 GN=KPNA2 PE=1 SV=1	529	57.8	2.50092e+07	1.78633e+07	1.75929e+07	6.77671e+06	6.65949e+06	4.09935e+06	2.01552e+07	4.2059e+06	5.84518e+06	7.35825e+06	3.44817	0.00258657
P02790	Hemopexin OS=Homo sapiens OX=9606 GN=HPX PE=1 SV=2	462	51.6	3.2517e+07	1.85485e+06	2.90728e+06	8.05618e+06	1.45329e+06	1.34458e+06	1.24264e+07	1.7407e+07	3.61802e+06	7.46197e+06	3.43458	0.220162
Q01844	RNA-binding protein EWS OS=Homo sapiens OX=9606 GN=EWSR1 PE=1 SV=1	656	68.4	2.18348e+06	8.33091e+06	5.21325e+06	1.80024e+06	516385	2.3042e+06	5.24255e+06	3.07382e+06	1.54028e+06	2.4621e+06	3.40364	0.0581745
P84090	Enhancer of rudimentary homolog OS=Homo sapiens OX=9606 GN=ERH PE=1 SV=1	104	12.3	3.89953e+06	1.19164e+06	2.0281e+06	1.86475e+06	115644	128529	2.37309e+06	1.38651e+06	702973	1.70912e+06	3.37579	0.083285
Q9UII4	E3 ISG15--protein ligase HERC5 OS=Homo sapiens OX=9606 GN=HERC5 PE=1 SV=2	1024	116.8	1.15772e+07	1.69474e+06	1.236e+06	4.23036e+06	36966.5	32429	4.83598e+06	5.84257e+06	1.43325e+06	3.85562e+06	3.37413	0.202086
P50454	Serpin H1 OS=Homo sapiens OX=9606 GN=SERPINH1 PE=1 SV=2	418	46.4	3.03283e+06	989450	1.12596e+06	738211	471722	317535	1.71608e+06	1.14238e+06	509156	721978	3.37043	0.073208
O60784	Target of Myb1 membrane trafficking protein OS=Homo sapiens OX=9606 GN=TOM1 PE=1 SV=2	492	53.8	6.13575e+06	2.42457e+06	2.89421e+06	139002	1.13613e+06	2.13829e+06	3.81818e+06	2.02077e+06	1.13781e+06	2.13745e+06	3.35573	0.0542738
Q6P2E9	Enhancer of mRNA-decapping protein 4 OS=Homo sapiens OX=9606 GN=EDC4 PE=1 SV=1	1401	151.6	1.24976e+07	2.68001e+07	2.21439e+07	3.12809e+06	8.90644e+06	6.37205e+06	2.04805e+07	7.29491e+06	6.13553e+06	9.03195e+06	3.33802	0.0170007
Q9P2L0	WD repeat-containing protein 35 OS=Homo sapiens OX=9606 GN=WDR35 PE=1 SV=3	1181	133.5	3.49596e+06	1.50714e+06	7.50987e+06	810931	1.8973e+06	1.05208e+06	4.17099e+06	3.05777e+06	1.25344e+06	1.82393e+06	3.32764	0.0897866
Q96C36	Pyrroline-5-carboxylate reductase 2 OS=Homo sapiens OX=9606 GN=PYCR2 PE=1 SV=1	320	33.6	6.21742e+06	7.64828e+06	6.55249e+06	822407	5.20993e+06	105617	6.80606e+06	748374	2.04598e+06	4.80938e+06	3.32655	0.022511
P11908	Ribose-phosphate pyrophosphokinase 2 OS=Homo sapiens OX=9606 GN=PRPS2 PE=1 SV=2	318	34.7	3.05351e+08	1.70674e+07	2.58088e+07	7.61505e+07	1.63427e+07	1.31632e+07	1.16076e+08	1.63975e+08	3.52188e+07	7.07023e+07	3.29584	0.225404
Q7Z4W1	L-xylulose reductase OS=Homo sapiens OX=9606 GN=DCXR PE=1 SV=2	244	25.9	3.68227e+06	1.37302e+06	1.44969e+06	833056	706539	440286	2.16833e+06	1.31167e+06	659960	860446	3.28554	0.0601594
Q9NUD5	Zinc finger CCHC domain-containing protein 3 OS=Homo sapiens OX=9606 GN=ZCCHC3 PE=1 SV=2	403	43.5	1.1096e+07	6.00965e+06	3.80634e+06	2.79937e+06	2.99099e+06	665584	6.97066e+06	3.73864e+06	2.15198e+06	3.4428e+06	3.23918	0.0512347
Q8IY17	Patatin-like phospholipase domain-containing protein 6 OS=Homo sapiens OX=9606 GN=PNPLA6 PE=1 SV=3	1375	150.9	4.53177e+06	3.80381e+06	3.18567e+06	1.89436e+06	995198	686527	3.84042e+06	673794	1.19203e+06	1.81954e+06	3.22175	0.0037933
P22307	Sterol carrier protein 2 OS=Homo sapiens OX=9606 GN=SCP2 PE=1 SV=2	547	59	5.73431e+06	3.86472e+06	3822801	1.75582e+06	1.97013e+06	449236	4.47394e+06	1.09171e+06	1.39173e+06	2.21495e+06	3.21467	0.00873799
P00738	Haptoglobin OS=Homo sapiens OX=9606 GN=HP PE=1 SV=1	406	45.2	68525582	3775165	8.93322e+06	1.16995e+07	7.30885e+06	6.39243e+06	2.7078e+07	3.59872e+07	8.46694e+06	1.13037e+07	3.19809	0.21117
Q12792	Twinfilin-1 OS=Homo sapiens OX=9606 GN=TWF1 PE=1 SV=3	350	40.3	2.42048e+07	1.13112e+06	457996	6.56636e+06	1.17038e+06	339467	8.59799e+06	1.35201e+07	2.69207e+06	6.07292e+06	3.19382	0.251826
Q8N0W3	L-fucose kinase OS=Homo sapiens OX=9606 GN=FCSK PE=1 SV=2	1084	117.5	206238	183964	203475	56454.1	67875	64171.8	197892	12141	62833.7	68660.5	3.14946	3.2234e-05
Q9H269	Vacuolar protein sorting-associated protein 16 homolog OS=Homo sapiens OX=9606 GN=VPS16 PE=1 SV=2	839	94.6	1.03499e+07	5.78279e+06	4.58795e+06	2.65279e+06	1.80994e+06	2.13733e+06	6.90687e+06	3.04098e+06	2.20002e+06	2.62493e+06	3.13946	0.0283401
P43358	Melanoma-associated antigen 4 OS=Homo sapiens OX=9606 GN=MAGEA4 PE=1 SV=2	317	34.9	4.78241e+06	2.14932e+06	1.0379e+06	844309	616557	1.07808e+06	2.65654e+06	1.9231e+06	846316	1.07708e+06	3.13895	0.0904033
Q5VZK9	F-actin-uncapping protein LRRC16A OS=Homo sapiens OX=9606 GN=CARMIL1 PE=1 SV=1	1371	151.5	1.97214e+07	1.22299e+07	1.11649e+07	295253	8.53849e+06	5.12313e+06	1.4372e+07	4.66314e+06	4.65229e+06	8.79403e+06	3.08924	0.0270674
P36969	Phospholipid hydroperoxide glutathione peroxidase GPX4 OS=Homo sapiens OX=9606 GN=GPX4 PE=1 SV=3	197	22.2	5.05518e+07	8.34575e+06	9.15445e+06	3.04619e+06	5.79211e+06	1.32162e+07	2.2684e+07	2.41376e+07	7.35149e+06	1.26127e+07	3.08564	0.171452
Q14161	ARF GTPase-activating protein GIT2 OS=Homo sapiens OX=9606 GN=GIT2 PE=1 SV=2	759	84.5	3.39249e+07	1.72423e+07	1.89563e+07	6.34491e+06	8.02038e+06	8.48247e+06	2.33745e+07	9.17702e+06	7.61592e+06	8.74063e+06	3.06917	0.0209398
Q9Y285	Phenylalanine--tRNA ligase alpha subunit OS=Homo sapiens OX=9606 GN=FARSA PE=1 SV=3	508	57.5	2.49842e+07	8.04052e+06	8.39094e+06	6.04113e+06	5.77075e+06	1.785e+06	1.38052e+07	9.68288e+06	4.53229e+06	6.91536e+06	3.04597	0.0912717
Q6NZI2	Caveolae-associated protein 1 OS=Homo sapiens OX=9606 GN=CAVIN1 PE=1 SV=1	390	43.5	2.52196e+07	1.4511e+07	8.53584e+06	6.40495e+06	5.0231e+06	4.43353e+06	1.60888e+07	8.45303e+06	5.28719e+06	6.29909e+06	3.04297	0.0464511
Q6PJ61	F-box only protein 46 OS=Homo sapiens OX=9606 GN=FBXO46 PE=1 SV=3	603	64.6	1.87531e+07	6427567	6.24439e+06	4.93766e+06	1.16005e+06	4.35359e+06	1.0475e+07	7.16959e+06	3.48377e+06	5.51724e+06	3.00681	0.0897573
Q9H9B1	Histone-lysine N-methyltransferase EHMT1 OS=Homo sapiens OX=9606 GN=EHMT1 PE=1 SV=4	1298	141.4	306706	42472.2	55352.2	81187.8	27970.9	25648.6	134844	148977	44935.8	76352.4	3.00081	0.182112
A0A0B4J1U7	Immunoglobulin heavy variable 6-1 OS=Homo sapiens OX=9606 GN=IGHV6-1 PE=3 SV=1	121	13.5	14687443	4394934	1.72845e+06	3.76897e+06	2.26688e+06	904696	6.93694e+06	6.84326e+06	2.31351e+06	3.74622e+06	2.99844	0.157963
Q02218	2-oxoglutarate dehydrogenase complex component E1 OS=Homo sapiens OX=9606 GN=OGDH PE=1 SV=3	1023	115.9	7.87613e+07	5.01626e+06	1.02516e+07	2.64263e+07	1.34704e+06	3.604e+06	3.13431e+07	4.11488e+07	1.04591e+07	2.43331e+07	2.99672	0.225851
O75431	Metaxin-2 OS=Homo sapiens OX=9606 GN=MTX2 PE=1 SV=1	263	29.7	962811	312046	571229	264451	201374	155626	615362	327619	207150	261792	2.97061	0.0501761
P05186	Alkaline phosphatase, tissue-nonspecific isozyme OS=Homo sapiens OX=9606 GN=ALPL PE=1 SV=4	524	57.3	3600164	1.80503e+06	1590505	1.04772e+06	724938	584239	2.3319e+06	1.10357e+06	785631	1.02326e+06	2.96819	0.0383069
P60981	Destrin OS=Homo sapiens OX=9606 GN=DSTN PE=1 SV=3	165	18.5	2.15258e+07	3.93451e+06	5.0842e+06	4.00075e+06	3.37349e+06	2.92983e+06	1.01815e+07	9.84124e+06	3.43469e+06	3.97276e+06	2.96432	0.150688
P07339	Cathepsin D OS=Homo sapiens OX=9606 GN=CTSD PE=1 SV=1	412	44.5	3.37838e+07	8.80913e+06	1.07547e+07	8.67362e+06	4.48727e+06	4.92576e+06	1.77826e+07	1.38916e+07	6.02889e+06	8.32976e+06	2.94956	0.110882
P09543	2',3'-cyclic-nucleotide 3'-phosphodiesterase OS=Homo sapiens OX=9606 GN=CNP PE=1 SV=2	421	47.5	2.92158e+07	2.33283e+07	1.95076e+07	8.27744e+06	8.08599e+06	8.17234e+06	2.40172e+07	4.89063e+06	8.17859e+06	8.27447e+06	2.9366	0.00248275
Q9H7X7	Intraflagellar transport protein 22 homolog OS=Homo sapiens OX=9606 GN=IFT22 PE=1 SV=1	185	20.8	789440	570628	508916	125350	266585	247081	622995	147412	213005	289541	2.92479	0.00644748
Q9UKF6	Cleavage and polyadenylation specificity factor subunit 3 OS=Homo sapiens OX=9606 GN=CPSF3 PE=1 SV=1	684	77.4	4.31474e+07	9004498	7.56189e+06	8.97469e+06	4.03349e+06	7.41055e+06	1.99046e+07	2.01418e+07	6.80624e+06	9.33166e+06	2.92446	0.163162
Q92896	Golgi apparatus protein 1 OS=Homo sapiens OX=9606 GN=GLG1 PE=1 SV=2	1179	134.5	5901436	1.41877e+07	1.17179e+07	3.11762e+06	4.90445e+06	2.85555e+06	1.06024e+07	4.25429e+06	3.62588e+06	4.74088e+06	2.92408	0.0257523
P50453	Serpin B9 OS=Homo sapiens OX=9606 GN=SERPINB9 PE=1 SV=1	376	42.4	3.62472e+06	284373	288039	1.09073e+06	150042	199882	1.39904e+06	1.92749e+06	480219	1.00953e+06	2.91335	0.235253
Q6NXR0	Interferon-inducible GTPase 5 OS=Homo sapiens OX=9606 GN=IRGC PE=1 SV=1	463	50.3	8411002	4.86155e+06	3527180	1.93918e+06	2.32916e+06	1.50083e+06	5.59991e+06	2.52424e+06	1.92306e+06	2.33745e+06	2.91199	0.0337564
Q8NDG6	ATP-dependent RNA helicase TDRD9 OS=Homo sapiens OX=9606 GN=TDRD9 PE=2 SV=3	1382	155.6	4.15765e+06	5.656e+06	6.02366e+06	1.65527e+06	1.59647e+06	2.21416e+06	5.2791e+06	988449	1.82197e+06	2.16289e+06	2.89747	0.00230124
Q02952	A-kinase anchor protein 12 OS=Homo sapiens OX=9606 GN=AKAP12 PE=1 SV=4	1782	191.4	1.76455e+07	1.20642e+06	912717	4.05475e+06	2.20993e+06	561921	6.58821e+06	9.57702e+06	2.27553e+06	4.02288e+06	2.89524	0.242843
Q92527	Ankyrin repeat domain-containing protein 7 OS=Homo sapiens OX=9606 GN=ANKRD7 PE=2 SV=3	254	29	1.38697e+06	7.74127e+06	8.94537e+06	2694698	1.60097e+06	1.99049e+06	6.02454e+06	4.06112e+06	2.09538e+06	2.64974e+06	2.87515	0.0860887
P28482	Mitogen-activated protein kinase 1 OS=Homo sapiens OX=9606 GN=MAPK1 PE=1 SV=3	360	41.4	1.99731e+07	2.34223e+06	2.07367e+06	2.49354e+06	2.26391e+06	3.73208e+06	8.12966e+06	1.02576e+07	2.82984e+06	3.61959e+06	2.87283	0.211339
Q96QV6	Histone H2A type 1-A OS=Homo sapiens OX=9606 GN=H2AC1 PE=1 SV=3	131	14.2	1.30029e+07	5.04121e+07	8.3571e+07	4.33032e+06	2.27395e+07	2.41468e+07	4.89953e+07	3.53053e+07	1.70722e+07	2.81294e+07	2.86989	0.104673
Q14011	Cold-inducible RNA-binding protein OS=Homo sapiens OX=9606 GN=CIRBP PE=1 SV=1	172	18.6	2461974	2995637	6.34539e+06	2207549	869191	1.04163e+06	3.93433e+06	2.10502e+06	1.37279e+06	2.10084e+06	2.86594	0.0585968
Q8TEM1	Nuclear pore membrane glycoprotein 210 OS=Homo sapiens OX=9606 GN=NUP210 PE=1 SV=3	1887	205	2.77229e+06	2.51964e+06	3076057	1.29071e+06	852756	777477	2.78933e+06	278600	973648	1.2508e+06	2.86482	0.000661126
Q8N158	Glypican-2 OS=Homo sapiens OX=9606 GN=GPC2 PE=1 SV=1	579	62.8	5165648	19833332	24174074	3618177	7.06314e+06	6.48567e+06	16391018	9.96078e+06	5.72233e+06	7.56731e+06	2.8644	0.0710976
P30101	Protein disulfide-isomerase A3 OS=Homo sapiens OX=9606 GN=PDIA3 PE=1 SV=4	505	56.7	9.04694e+07	1.38188e+07	1.05398e+07	2.39027e+07	9.22911e+06	6.96437e+06	3.8276e+07	4.52305e+07	1.33654e+07	2.2561e+07	2.86381	0.201407
Q9H6R4	Nucleolar protein 6 OS=Homo sapiens OX=9606 GN=NOL6 PE=1 SV=2	1146	127.5	1.07361e+06	1.154e+06	380048	473625	270004	169307	869219	425537	304312	459345	2.85634	0.0484221
P22234	Bifunctional phosphoribosylaminoimidazole carboxylase/phosphoribosylaminoimidazole succinocarboxamide synthetase OS=Homo sapiens OX=9606 GN=PAICS PE=1 SV=3	425	47	432984	1.77265e+06	1.35861e+06	1.18823e+06	36085.9	28651.9	1.18808e+06	685919	417657	1.08501e+06	2.84463	0.117831
P63244	Small ribosomal subunit protein RACK1 OS=Homo sapiens OX=9606 GN=RACK1 PE=1 SV=3	317	35.1	20365390	7.45264e+06	7.71838e+06	2.13765e+06	5.42523e+06	4.95934e+06	1.18455e+07	7.37966e+06	4.17407e+06	5.95299e+06	2.83787	0.0774733
Q93100	Phosphorylase b kinase regulatory subunit beta OS=Homo sapiens OX=9606 GN=PHKB PE=1 SV=3	1093	124.8	1.2666e+07	3.5572e+07	3.10857e+07	4.01924e+06	1.28415e+07	1.12606e+07	2.64412e+07	1.21388e+07	9.37377e+06	1.40778e+07	2.82077	0.0428273
P07864	L-lactate dehydrogenase C chain OS=Homo sapiens OX=9606 GN=LDHC PE=1 SV=4	332	36.3	7.35643e+07	2.87598e+07	2.73622e+07	2.58661e+07	1.29378e+07	7.29125e+06	4.32287e+07	2.62806e+07	1.53651e+07	2.48874e+07	2.81344	0.079663
Q9Y4E6	WD repeat-containing protein 7 OS=Homo sapiens OX=9606 GN=WDR7 PE=1 SV=2	1490	163.7	1.06346e+07	5.30454e+06	6.49096e+06	2.06039e+06	2.76819e+06	3.15116e+06	7.47669e+06	2.79839e+06	2.65991e+06	3.2133e+06	2.81087	0.0215209
O95372	Acyl-protein thioesterase 2 OS=Homo sapiens OX=9606 GN=LYPLA2 PE=1 SV=1	231	24.7	7.33623e+06	3.38162e+06	2948283	2.08486e+06	1.45714e+06	1.33184e+06	4.55538e+06	2.41802e+06	1.62461e+06	2.02809e+06	2.80398	0.0535722
Q27J81	Inverted formin-2 OS=Homo sapiens OX=9606 GN=INF2 PE=1 SV=2	1249	135.5	5.47278e+06	1.05292e+06	483374	1.13846e+06	1.1105e+06	259835	2.33636e+06	2.73111e+06	836263	1.33566e+06	2.79381	0.20117
P14678	Small nuclear ribonucleoprotein-associated proteins B and B' OS=Homo sapiens OX=9606 GN=SNRPB PE=1 SV=2	240	24.6	1.38378e+07	1.23513e+07	1.29332e+07	3895564	4.87055e+06	5419454	1.30408e+07	749097	4.72852e+06	5.50033e+06	2.7579	9.00656e-05
Q4KWH8	1-phosphatidylinositol 4,5-bisphosphate phosphodiesterase eta-1 OS=Homo sapiens OX=9606 GN=PLCH1 PE=1 SV=1	1693	189.1	2.18012e+06	7.77833e+06	6093915	1.56186e+06	2.46501e+06	1.7945e+06	5.35079e+06	2.87214e+06	1.94046e+06	2.40939e+06	2.75749	0.0561232
Q9NY47	Voltage-dependent calcium channel subunit alpha-2/delta-2 OS=Homo sapiens OX=9606 GN=CACNA2D2 PE=1 SV=2	1150	129.7	2.29288e+07	4.30561e+06	3252866	8.10891e+06	2281749	688869	1.01624e+07	1.10685e+07	3.69318e+06	7.59937e+06	2.75168	0.196911
Q9H1E5	Thioredoxin-related transmembrane protein 4 OS=Homo sapiens OX=9606 GN=TMX4 PE=1 SV=1	349	38.9	642995	70187	99761.9	154719	94442.4	46473	270981	322512	98545	152785	2.74982	0.20639
Q9P2R7	Succinate--CoA ligase [ADP-forming] subunit beta, mitochondrial OS=Homo sapiens OX=9606 GN=SUCLA2 PE=1 SV=3	463	50.3	2.84494e+06	2.75443e+06	3.42192e+06	723341	2.15824e+06	414120	3.0071e+06	362087	1.09857e+06	2.02921e+06	2.73729	0.0148228
P62826	GTP-binding nuclear protein Ran OS=Homo sapiens OX=9606 GN=RAN PE=1 SV=3	216	24.4	9.55597e+07	2.09877e+07	2.01386e+07	2.15508e+07	1.52569e+07	1.32442e+07	4.5562e+07	4.33013e+07	1.6684e+07	2.10173e+07	2.73088	0.157225
Q15287	RNA-binding protein with serine-rich domain 1 OS=Homo sapiens OX=9606 GN=RNPS1 PE=1 SV=1	305	34.2	4.80676e+06	1.09211e+07	6.23937e+06	481722	4.12102e+06	3.44787e+06	7.32239e+06	3.19779e+06	2.68354e+06	4.61984e+06	2.72864	0.0490302
Q15436	Protein transport protein Sec23A OS=Homo sapiens OX=9606 GN=SEC23A PE=1 SV=2	765	86.1	704781	694081	818314	205054	208145	400660	739059	68845.2	271286	383338	2.72428	0.00176164
Q15020	Squamous cell carcinoma antigen recognized by T-cells 3 OS=Homo sapiens OX=9606 GN=SART3 PE=1 SV=1	963	109.9	7.57618e+06	1691919	1.34686e+06	1.80053e+06	1.33732e+06	776476	3.53832e+06	3.50114e+06	1.30478e+06	1.81758e+06	2.71182	0.167846
P47224	Guanine nucleotide exchange factor MSS4 OS=Homo sapiens OX=9606 GN=RABIF PE=1 SV=2	123	13.8	7.16484e+06	759778	941702	1.58095e+06	491350	1.19964e+06	2.95544e+06	3.64658e+06	1.09065e+06	1.64357e+06	2.7098	0.215308
P61978	Heterogeneous nuclear ribonucleoprotein K OS=Homo sapiens OX=9606 GN=HNRNPK PE=1 SV=1	463	50.9	1.84347e+07	5.94214e+06	6.435e+06	6.66821e+06	2.4471e+06	2.30353e+06	1.02706e+07	7.07462e+06	3.80628e+06	6.28582e+06	2.69834	0.104794
P00558	Phosphoglycerate kinase 1 OS=Homo sapiens OX=9606 GN=PGK1 PE=1 SV=3	417	44.6	1.02113e+07	400162	199481	2.32366e+06	423216	1.26833e+06	3.60366e+06	5.7233e+06	1.3384e+06	2.29056e+06	2.69251	0.267985
P33992	DNA replication licensing factor MCM5 OS=Homo sapiens OX=9606 GN=MCM5 PE=1 SV=5	734	82.2	1.39826e+07	8.82731e+06	9.89721e+06	5.93251e+06	3.98054e+06	2.28783e+06	1.09024e+07	2.72066e+06	4.06696e+06	5.89083e+06	2.68072	0.0112327
O75874	Isocitrate dehydrogenase [NADP] cytoplasmic OS=Homo sapiens OX=9606 GN=IDH1 PE=1 SV=2	414	46.6	1.85282e+07	632562	1.42937e+06	5.85315e+06	1.22306e+06	641437	6.86337e+06	1.01099e+07	2.57255e+06	5.42847e+06	2.66793	0.259169
Q10570	Cleavage and polyadenylation specificity factor subunit 1 OS=Homo sapiens OX=9606 GN=CPSF1 PE=1 SV=2	1443	160.8	1.78052e+06	1.63877e+07	1.43202e+07	2.26681e+06	3.63029e+06	6.32493e+06	1.08295e+07	7.90449e+06	4.07401e+06	6.13914e+06	2.65818	0.112679
P78362	SRSF protein kinase 2 OS=Homo sapiens OX=9606 GN=SRPK2 PE=1 SV=3	688	77.5	1.62863e+07	3.83946e+06	3.45982e+06	6.52551e+06	870240	1.48534e+06	7.86185e+06	7.29824e+06	2.96036e+06	6.06315e+06	2.65571	0.172342
Q8WX93	Palladin OS=Homo sapiens OX=9606 GN=PALLD PE=1 SV=3	1383	150.5	2.18297e+07	163115377	1.48518e+08	1.01706e+07	6.13654e+07	5.43457e+07	1.11154e+08	7.7701e+07	4.19606e+07	6.97143e+07	2.64902	0.110001
Q01813	ATP-dependent 6-phosphofructokinase, platelet type OS=Homo sapiens OX=9606 GN=PFKP PE=1 SV=2	784	85.5	9.14595e+06	1.11025e+07	1.24689e+07	3.2368e+06	3.90139e+06	5.26479e+06	1.09058e+07	1.67017e+06	4.13433e+06	5.1682e+06	2.63786	0.00197615
Q5H9R7	Serine/threonine-protein phosphatase 6 regulatory subunit 3 OS=Homo sapiens OX=9606 GN=PPP6R3 PE=1 SV=2	873	97.6	8975581	3.43131e+06	3.59084e+06	2.135e+06	2430801	1.51048e+06	5.33258e+06	3.15594e+06	2.02543e+06	2.49527e+06	2.63282	0.0735243
O43491	Band 4.1-like protein 2 OS=Homo sapiens OX=9606 GN=EPB41L2 PE=1 SV=1	1005	112.5	15993587	5.96317e+06	1.55484e+07	5.11572e+06	5.81104e+06	3.33376e+06	1.25017e+07	5.66691e+06	4.75351e+06	6.03125e+06	2.63	0.0410077
Q8N4C8	Misshapen-like kinase 1 OS=Homo sapiens OX=9606 GN=MINK1 PE=1 SV=2	1332	149.7	1.38215e+07	1.79944e+07	1.24601e+07	4.06812e+06	8.0872e+06	4.75508e+06	1.47586e+07	2.8837e+06	5.6368e+06	7.78652e+06	2.61827	0.0058792
O75155	Cullin-associated NEDD8-dissociated protein 2 OS=Homo sapiens OX=9606 GN=CAND2 PE=1 SV=3	1236	135.2	2.57427e+07	1.60932e+07	25177056	6.05057e+06	1.23696e+07	7.19721e+06	2.23377e+07	5.41526e+06	8.53912e+06	1.19056e+07	2.61592	0.00998928
Q92900	Regulator of nonsense transcripts 1 OS=Homo sapiens OX=9606 GN=UPF1 PE=1 SV=2	1129	124.3	1.1017e+08	6.15124e+07	6.55277e+07	3.23291e+07	3.14944e+07	2.78222e+07	7.907e+07	2.7008e+07	3.05486e+07	3.29463e+07	2.58834	0.0181186
Q9UBS4	DnaJ homolog subfamily B member 11 OS=Homo sapiens OX=9606 GN=DNAJB11 PE=1 SV=1	358	40.5	2.2231e+07	1.53777e+06	1.06653e+06	5.63e+06	1.94375e+06	2.03444e+06	8.27844e+06	1.20856e+07	3.20273e+06	5.3053e+06	2.58481	0.2566
O00567	Nucleolar protein 56 OS=Homo sapiens OX=9606 GN=NOP56 PE=1 SV=4	594	66	2.48907e+07	3.52357e+07	3.22098e+07	1.36408e+07	1.32256e+07	9.09084e+06	3.07787e+07	5.31887e+06	1.19857e+07	1.45014e+07	2.56795	0.00260844
Q53GQ0	Very-long-chain 3-oxoacyl-CoA reductase OS=Homo sapiens OX=9606 GN=HSD17B12 PE=1 SV=2	312	34.3	8.95477e+06	4.98301e+06	4.7783e+06	3.03298e+06	3.30891e+06	962473	6.23869e+06	2.35442e+06	2.43479e+06	3.71729e+06	2.56232	0.0349417
Q9UHX1	Poly(U)-binding-splicing factor PUF60 OS=Homo sapiens OX=9606 GN=PUF60 PE=1 SV=1	559	59.8	14625994	1.77314e+07	2.18648e+07	3.83191e+06	7.2995e+06	1.00397e+07	1.80741e+07	3.63157e+06	7.05704e+06	1.0168e+07	2.56114	0.00812927
Q14999	Cullin-7 OS=Homo sapiens OX=9606 GN=CUL7 PE=1 SV=2	1698	191	1.65186e+06	372225	493996	26926.2	557373	402279	839359	706273	328859	601597	2.55234	0.153858
P00492	Hypoxanthine-guanine phosphoribosyltransferase OS=Homo sapiens OX=9606 GN=HPRT1 PE=1 SV=2	218	24.6	3.99158e+07	4.97765e+06	5.83461e+06	1.49555e+07	1.37516e+06	3.59298e+06	1.69094e+07	1.99288e+07	6.64123e+06	1.39265e+07	2.54612	0.224549
P33993	DNA replication licensing factor MCM7 OS=Homo sapiens OX=9606 GN=MCM7 PE=1 SV=4	719	81.3	2.55591e+06	1.60303e+06	2.11653e+06	1.04414e+06	752727	668289	2.09182e+06	476919	821717	1.01891e+06	2.54567	0.00651277
P23258	Tubulin gamma-1 chain OS=Homo sapiens OX=9606 GN=TUBG1 PE=1 SV=2	451	51.1	10030376	1.2186e+07	1.13022e+07	5.58723e+06	3.43725e+06	4.15291e+06	1.11729e+07	1.08363e+06	4.39247e+06	5.48729e+06	2.54364	0.000794646
P78406	mRNA export factor RAE1 OS=Homo sapiens OX=9606 GN=RAE1 PE=1 SV=1	368	40.9	3.95242e+07	2.6112e+07	2.09507e+07	1.29817e+07	1.26677e+07	8526526	2.88623e+07	9.58733e+06	1.1392e+07	1.38785e+07	2.53356	0.0189192
Q9BT25	HAUS augmin-like complex subunit 8 OS=Homo sapiens OX=9606 GN=HAUS8 PE=1 SV=3	410	44.8	1.17299e+06	2.97723e+06	3.2832e+06	675757	1.12691e+06	1.13516e+06	2.47781e+06	1.14031e+06	979277	1.24217e+06	2.53024	0.0454078
O43390	Heterogeneous nuclear ribonucleoprotein R OS=Homo sapiens OX=9606 GN=HNRNPR PE=1 SV=1	633	70.9	3.05595e+07	19426177	1.63211e+07	1.32518e+07	6.08596e+06	6.89658e+06	2.21023e+07	7.4869e+06	8.74477e+06	1.26689e+07	2.52748	0.0260328
Q2Q1W2	E3 ubiquitin-protein ligase TRIM71 OS=Homo sapiens OX=9606 GN=TRIM71 PE=1 SV=1	868	93.3	8.87125e+06	5.52267e+06	4.83658e+06	1.78893e+06	1.19013e+06	4.63124e+06	6.41016e+06	2.15879e+06	2.53677e+06	4.37518e+06	2.5269	0.0385768
Q9NZB2	Constitutive coactivator of PPAR-gamma-like protein 1 OS=Homo sapiens OX=9606 GN=FAM120A PE=1 SV=2	1118	121.8	6.4158e+06	1.94358e+07	6.0074e+06	4.16792e+06	3.36449e+06	5.0854e+06	1.06197e+07	7.63774e+06	4.20594e+06	5.06702e+06	2.52493	0.110943
P02743	Serum amyloid P-component OS=Homo sapiens OX=9606 GN=APCS PE=1 SV=2	223	25.4	1.57033e+07	2.97337e+07	2.32536e+07	3.2671e+06	1.33724e+07	1.06431e+07	2.28969e+07	7.02204e+06	9.09419e+06	1.43218e+07	2.51774	0.0261976
P40227	T-complex protein 1 subunit zeta OS=Homo sapiens OX=9606 GN=CCT6A PE=1 SV=3	531	58	7.20737e+07	1.30134e+07	1.89865e+07	2.06037e+07	1.25653e+07	8.24644e+06	3.46912e+07	3.25117e+07	1.38051e+07	2.00764e+07	2.51292	0.167989
O14556	Glyceraldehyde-3-phosphate dehydrogenase, testis-specific OS=Homo sapiens OX=9606 GN=GAPDHS PE=1 SV=2	408	44.5	7.03937e+06	1.62803e+07	8.6041e+06	1.89823e+06	7.42443e+06	3.38854e+06	1.06412e+07	4.94582e+06	4.23707e+06	7.09621e+06	2.51146	0.062069
Q05469	Hormone-sensitive lipase OS=Homo sapiens OX=9606 GN=LIPE PE=1 SV=4	1076	116.5	9.84545e+06	9.04013e+06	8.69885e+06	2.5591e+06	4.95194e+06	3.47358e+06	9.19481e+06	588743	3.66154e+06	4.86898e+06	2.51119	0.00102056
P23528	Cofilin-1 OS=Homo sapiens OX=9606 GN=CFL1 PE=1 SV=3	166	18.5	2.02135e+07	3.29703e+06	2.40738e+06	6.94135e+06	2.71167e+06	668881	8.63932e+06	1.00334e+07	3.44063e+06	6.63978e+06	2.51097	0.220363
Q9BSJ2	Gamma-tubulin complex component 2 OS=Homo sapiens OX=9606 GN=TUBGCP2 PE=1 SV=2	902	102.5	1.70942e+06	785654	1.11451e+06	447279	531511	460729	1.2032e+06	468228	479840	525091	2.50749	0.0280955
Q96AX1	Vacuolar protein sorting-associated protein 33A OS=Homo sapiens OX=9606 GN=VPS33A PE=1 SV=1	596	67.6	1.00289e+07	4.43413e+06	1.15865e+06	1.54094e+06	4.65378e+06	43447	5.20724e+06	4.48539e+06	2.07939e+06	4.43125e+06	2.50421	0.172504
O60884	DnaJ homolog subfamily A member 2 OS=Homo sapiens OX=9606 GN=DNAJA2 PE=1 SV=1	412	45.7	3.85118e+07	5.32091e+07	5.26753e+07	1.50204e+07	2.04097e+07	22720568	4.8132e+07	8.33567e+06	1.93836e+07	2.33349e+07	2.48314	0.00285019
Q13347	Eukaryotic translation initiation factor 3 subunit I OS=Homo sapiens OX=9606 GN=EIF3I PE=1 SV=1	325	36.5	1.21189e+06	1.47433e+06	1.85647e+06	669119	1.07189e+06	92518.1	1.51423e+06	324138	611174	1.10342e+06	2.47758	0.0283766
P08263	Glutathione S-transferase A1 OS=Homo sapiens OX=9606 GN=GSTA1 PE=1 SV=3	222	25.6	252205224	3.54783e+07	45455367	6.78015e+07	4.16862e+07	2.55114e+07	1.11046e+08	1.22349e+08	4.49997e+07	6.63386e+07	2.46771	0.204563
Q14137	Ribosome biogenesis protein BOP1 OS=Homo sapiens OX=9606 GN=BOP1 PE=1 SV=2	746	83.6	1.19781e+06	2.54952e+06	2.03389e+06	952854	775273	630991	1.92707e+06	682158	786373	947591	2.45058	0.0239463
P43490	Nicotinamide phosphoribosyltransferase OS=Homo sapiens OX=9606 GN=NAMPT PE=1 SV=1	491	55.5	1.6295e+07	4.22102e+06	3.10681e+06	2.46771e+06	3.90038e+06	3.28167e+06	7.87429e+06	7.31383e+06	3.21659e+06	3.93514e+06	2.44803	0.166979
Q8NFA0	Ubiquitin carboxyl-terminal hydrolase 32 OS=Homo sapiens OX=9606 GN=USP32 PE=1 SV=1	1604	181.5	338446	25506.2	30087.7	117492	23492.2	19983.2	131347	179368	53655.9	108968	2.44794	0.256534
Q9ULX6	A-kinase anchor protein 8-like OS=Homo sapiens OX=9606 GN=AKAP8L PE=1 SV=4	646	71.6	6.30381e+06	706355	639425	2.5771e+06	379943	174446	2.54986e+06	3.25119e+06	1.04383e+06	2.37565e+06	2.4428	0.249523
Q9NXZ2	Probable ATP-dependent RNA helicase DDX43 OS=Homo sapiens OX=9606 GN=DDX43 PE=1 SV=2	648	72.8	2.12197e+07	2.28e+07	2.90895e+07	1.05747e+07	9.27601e+06	1.00887e+07	2.43697e+07	4.16311e+06	9.97981e+06	1.0636e+07	2.4419	0.00204679
P49448	Glutamate dehydrogenase 2, mitochondrial OS=Homo sapiens OX=9606 GN=GLUD2 PE=1 SV=2	558	61.4	4.16465e+07	1.87461e+07	1.10387e+07	1.25076e+07	6.70223e+06	1.00642e+07	2.38104e+07	1.592e+07	9.758e+06	1.26728e+07	2.44009	0.103526
Q9NVH1	DnaJ homolog subfamily C member 11 OS=Homo sapiens OX=9606 GN=DNAJC11 PE=1 SV=2	559	63.2	109997	62543.4	82189.2	37679.9	36707.9	30065.7	84909.9	23843.5	34817.8	38961.9	2.43869	0.0115316
Q9UJT2	Testis-specific serine kinase substrate OS=Homo sapiens OX=9606 GN=TSKS PE=1 SV=3	592	65	1.51207e+07	1.23639e+08	9.49441e+07	2.25273e+07	4.00898e+07	3.35426e+07	7.79013e+07	5.62308e+07	3.20532e+07	4.09287e+07	2.43037	0.117749
P08133	Annexin A6 OS=Homo sapiens OX=9606 GN=ANXA6 PE=1 SV=3	673	75.8	1.1181e+07	5.51517e+06	1.30224e+06	4.18443e+06	2.32557e+06	945004	5.99945e+06	4.95713e+06	2.485e+06	4.11059e+06	2.41427	0.154048
P07355	Annexin A2 OS=Homo sapiens OX=9606 GN=ANXA2 PE=1 SV=2	339	38.6	2.5721e+08	3.30932e+07	3.596e+07	5.49645e+07	4.07903e+07	3.95593e+07	1.08754e+08	1.28574e+08	4.51047e+07	5.36657e+07	2.41115	0.220236
Q658Y4	Protein FAM91A1 OS=Homo sapiens OX=9606 GN=FAM91A1 PE=1 SV=3	838	93.9	4.38301e+07	9.34201e+06	8.24263e+06	8.80877e+06	8.82754e+06	7.98799e+06	2.04716e+07	2.02365e+07	8.54143e+06	9.02082e+06	2.39674	0.182528
Q5VSL9	Striatin-interacting protein 1 OS=Homo sapiens OX=9606 GN=STRIP1 PE=1 SV=1	837	95.5	2610079	3.73393e+06	2340481	682204	1.62116e+06	1.33153e+06	2.89483e+06	739078	1.21163e+06	1.69246e+06	2.3892	0.0148763
P52789	Hexokinase-2 OS=Homo sapiens OX=9606 GN=HK2 PE=1 SV=2	917	102.3	3.34641e+06	5.10263e+06	5.27214e+06	1.41669e+06	2236067	2094597	4.57372e+06	1.06626e+06	1.91578e+06	2.35376e+06	2.38739	0.00810681
Q8NDW8	Tetratricopeptide repeat protein 21A OS=Homo sapiens OX=9606 GN=TTC21A PE=1 SV=3	1320	150.8	1.96821e+07	1.19539e+07	1.06749e+07	5.65972e+06	6.79882e+06	5.35044e+06	1.41036e+07	4.87326e+06	5.93633e+06	6.69911e+06	2.37582	0.0227825
P02747	Complement C1q subcomponent subunit C OS=Homo sapiens OX=9606 GN=C1QC PE=1 SV=3	245	25.8	51831252	2.04805e+07	19928792	9170953	1.30132e+07	16686578	3.07468e+07	1.82617e+07	1.29569e+07	1.6715e+07	2.37301	0.0868707
O75340	Programmed cell death protein 6 OS=Homo sapiens OX=9606 GN=PDCD6 PE=1 SV=1	191	21.9	8.78937e+06	3.1125e+06	510240	2.38177e+06	2.54621e+06	305280	4.13737e+06	4.23365e+06	1744421	2.99346e+06	2.37177	0.200452
Q9H792	Inactive tyrosine-protein kinase PEAK1 OS=Homo sapiens OX=9606 GN=PEAK1 PE=1 SV=4	1746	193	9542802	1.74086e+06	2.02819e+06	3.45341e+06	1.27726e+06	886242	4.43729e+06	4.42384e+06	1.8723e+06	3.25547e+06	2.36996	0.196044
Q9UBP9	PTB domain-containing engulfment adapter protein 1 OS=Homo sapiens OX=9606 GN=GULP1 PE=1 SV=1	304	34.5	5.85291e+07	1.40801e+07	1.54146e+07	1.68236e+07	1.56956e+07	4.64474e+06	2.93413e+07	2.52862e+07	1.2388e+07	1.91175e+07	2.36853	0.162292
Q9Y230	RuvB-like 2 OS=Homo sapiens OX=9606 GN=RUVBL2 PE=1 SV=3	463	51.1	76367436	26663343	2.14776e+07	1.85003e+07	1.67568e+07	1.74187e+07	4.15028e+07	3.03048e+07	1.75586e+07	1.84387e+07	2.36368	0.121571
Q96CW5	Gamma-tubulin complex component 3 OS=Homo sapiens OX=9606 GN=TUBGCP3 PE=1 SV=2	907	103.5	8.50664e+06	6.85043e+06	5.17628e+06	425390	4.76707e+06	3.50359e+06	6.84445e+06	1.66519e+06	2.89869e+06	5.13184e+06	2.36123	0.0350945
Q5H9L2	Transcription elongation factor A protein-like 5 OS=Homo sapiens OX=9606 GN=TCEAL5 PE=1 SV=1	206	23.3	6.71865e+06	318585	447020	2.45193e+06	338812	379228	2.49475e+06	3.65857e+06	1.05666e+06	2.26517e+06	2.36099	0.276598
Q6ZP01	RNA-binding protein 44 OS=Homo sapiens OX=9606 GN=RBM44 PE=2 SV=4	1051	117.9	7.51627e+07	3.91813e+07	4.11466e+07	2.87857e+07	1.91173e+07	1.80011e+07	5.18302e+07	2.02304e+07	2.1968e+07	2.78986e+07	2.35935	0.0350926
P01876	Immunoglobulin heavy constant alpha 1 OS=Homo sapiens OX=9606 GN=IGHA1 PE=1 SV=3	398	42.8	68135712	22655419	1.93501e+07	30653886	5.61988e+06	1.04093e+07	3.67138e+07	2.72624e+07	1.5561e+07	2.88494e+07	2.35934	0.146786
P00352	Aldehyde dehydrogenase 1A1 OS=Homo sapiens OX=9606 GN=ALDH1A1 PE=1 SV=2	501	54.8	5.51186e+07	14729420	1.15962e+07	2.15305e+07	9.44572e+06	3.56886e+06	2.71481e+07	2.42738e+07	1.1515e+07	2.06729e+07	2.35762	0.177776
P55735	Protein SEC13 homolog OS=Homo sapiens OX=9606 GN=SEC13 PE=1 SV=3	322	35.5	2.86571e+07	3.11764e+07	3.04288e+07	6.68751e+06	2.08709e+07	10766145	3.00874e+07	1.29385e+06	1.27749e+07	2.00768e+07	2.35521	0.0077787
Q9Y224	RNA transcription, translation and transport factor protein OS=Homo sapiens OX=9606 GN=RTRAF PE=1 SV=1	244	28.1	1.84656e+06	155047	234129	162121	332422	455869	745244	954584	316804	464300	2.35238	0.242586
Q86VN1	Vacuolar protein-sorting-associated protein 36 OS=Homo sapiens OX=9606 GN=VPS36 PE=1 SV=1	386	43.8	1.41751e+07	5.68424e+06	5.2181e+06	3.94837e+06	3.31079e+06	3.48054e+06	8.35915e+06	5.04216e+06	3.5799e+06	3.9101e+06	2.33502	0.0883581
P40616	ADP-ribosylation factor-like protein 1 OS=Homo sapiens OX=9606 GN=ARL1 PE=1 SV=1	181	20.4	1.71135e+06	384300	619719	608281	351660	203365	905124	708067	387769	592628	2.33419	0.145473
Q9HBH5	Retinol dehydrogenase 14 OS=Homo sapiens OX=9606 GN=RDH14 PE=1 SV=1	336	36.8	2.79023e+06	4.18809e+06	4.41785e+06	647645	2.37006e+06	1.87625e+06	3.79872e+06	880904	1.63132e+06	2.51827e+06	2.32862	0.0199104
Q96II8	DISP complex protein LRCH3 OS=Homo sapiens OX=9606 GN=LRCH3 PE=1 SV=2	777	86	2.17287e+08	4.07496e+07	4.69273e+07	7.02111e+07	2.58629e+07	3.50939e+07	1.01655e+08	1.00188e+08	4.37226e+07	6.7122e+07	2.32499	0.192323
P26599	Polypyrimidine tract-binding protein 1 OS=Homo sapiens OX=9606 GN=PTBP1 PE=1 SV=2	557	59.6	9542802	3.21693e+06	3.6686e+06	5.57396e+06	171123	1.32862e+06	5.47611e+06	3.52909e+06	2.3579e+06	5.20258e+06	2.32245	0.14966
P02647	Apolipoprotein A-I OS=Homo sapiens OX=9606 GN=APOA1 PE=1 SV=1	267	30.8	9.35233e+07	7.48312e+06	1.29827e+07	3.01253e+07	1.28538e+07	6.15345e+06	37996378	4.81663e+07	1.63775e+07	2.87458e+07	2.32003	0.246676
Q8NHU6	Tudor domain-containing protein 7 OS=Homo sapiens OX=9606 GN=TDRD7 PE=1 SV=2	1098	123.5	1.23981e+06	2.39867e+06	2.44135e+06	811221	1.03198e+06	789595	2.02661e+06	681724	877599	1.01173e+06	2.30927	0.0228637
O75351	Vacuolar protein sorting-associated protein 4B OS=Homo sapiens OX=9606 GN=VPS4B PE=1 SV=2	444	49.3	6.77546e+06	1.27948e+06	1.47495e+06	1.51012e+06	1.66853e+06	966366	3.17663e+06	3.11821e+06	1.38167e+06	1.74996e+06	2.29912	0.189076
P30153	Serine/threonine-protein phosphatase 2A 65 kDa regulatory subunit A alpha isoform OS=Homo sapiens OX=9606 GN=PPP2R1A PE=1 SV=4	589	65.3	1.93205e+07	1.25583e+07	1.04667e+07	7.46182e+06	6.19373e+06	4.80283e+06	1.41152e+07	4.6277e+06	6.15279e+06	7.48276e+06	2.29411	0.0228674
Q9NQT8	Kinesin-like protein KIF13B OS=Homo sapiens OX=9606 GN=KIF13B PE=1 SV=2	1826	202.7	7.2314e+06	2793621	1.73137e+06	3.40716e+06	927056	808484	3.9188e+06	2.91755e+06	1.71423e+06	3.18155e+06	2.28604	0.153616
P14866	Heterogeneous nuclear ribonucleoprotein L OS=Homo sapiens OX=9606 GN=HNRNPL PE=1 SV=2	589	64.1	3.42994e+07	3.71273e+07	3.27494e+07	12160988	1.4717e+07	1.88469e+07	3.47254e+07	2.21985e+06	1.52416e+07	1.86153e+07	2.27832	0.000560673
P45880	Voltage-dependent anion-selective channel protein 2 OS=Homo sapiens OX=9606 GN=VDAC2 PE=1 SV=2	294	31.5	3.0263e+07	1.8518e+07	2.3511e+07	1.28435e+07	1.08149e+07	8.13498e+06	2.40973e+07	5.89439e+06	1.05978e+07	1.29596e+07	2.2738	0.0105814
P61204	ADP-ribosylation factor 3 OS=Homo sapiens OX=9606 GN=ARF3 PE=1 SV=2	181	20.6	3.76649e+07	6.91278e+06	6.1501e+06	1.12783e+07	6.95291e+06	4.08631e+06	1.69092e+07	1.79789e+07	7.43917e+06	1.10597e+07	2.273	0.210837
P56134	ATP synthase subunit f, mitochondrial OS=Homo sapiens OX=9606 GN=ATP5MF PE=1 SV=3	94	10.9	6.818e+06	1.21257e+07	9.30878e+06	3.73119e+06	5.71537e+06	2.98484e+06	9.41751e+06	2.65554e+06	4.1438e+06	5.55505e+06	2.27267	0.0192494
Q96EP0	E3 ubiquitin-protein ligase RNF31 OS=Homo sapiens OX=9606 GN=RNF31 PE=1 SV=1	1072	119.6	585178	2.22821e+06	2.93491e+06	272670	343178	1.91403e+06	1.9161e+06	1.20556e+06	843293	1.77125e+06	2.27216	0.1445
Q9Y490	Talin-1 OS=Homo sapiens OX=9606 GN=TLN1 PE=1 SV=3	2541	269.6	4.98411e+08	1.38684e+08	1.29079e+08	1.36617e+08	1.10251e+08	9.03813e+07	2.55392e+08	2.10516e+08	1.12416e+08	1.3561e+08	2.27184	0.153608
P23946	Chymase OS=Homo sapiens OX=9606 GN=CMA1 PE=1 SV=1	247	27.3	2.72441e+07	1.43049e+09	1.32684e+09	3.39699e+07	7.70437e+08	4.24793e+08	9.28192e+08	7.81963e+08	4.09733e+08	7.78198e+08	2.26536	0.178775
Q8WYL5	Protein phosphatase Slingshot homolog 1 OS=Homo sapiens OX=9606 GN=SSH1 PE=1 SV=2	1049	115.4	2.71498e+06	1.33514e+06	922194	167802	961215	1.06607e+06	1.65744e+06	938847	731696	1.22285e+06	2.2652	0.102378
Q9NX63	MICOS complex subunit MIC19 OS=Homo sapiens OX=9606 GN=CHCHD3 PE=1 SV=1	227	26.1	2.36553e+07	25805795	2.96661e+07	7614667	1.39928e+07	13331673	2.63757e+07	3.04568e+06	1.16464e+07	1.51535e+07	2.26472	0.00267756
P25398	Small ribosomal subunit protein eS12 OS=Homo sapiens OX=9606 GN=RPS12 PE=1 SV=3	132	14.5	2.47409e+07	5.45763e+06	6.50389e+06	8.70186e+06	4.50862e+06	3.02968e+06	1.22342e+07	1.08438e+07	5.41338e+06	8.35573e+06	2.25998	0.17619
Q9HD26	Golgi-associated PDZ and coiled-coil motif-containing protein OS=Homo sapiens OX=9606 GN=GOPC PE=1 SV=1	462	50.5	1.88841e+06	1.79046e+06	1946692	722184	996694	774764	1.87519e+06	78950	831214	976915	2.25596	0.000200285
Q9UJW0	Dynactin subunit 4 OS=Homo sapiens OX=9606 GN=DCTN4 PE=1 SV=1	460	52.3	1.16983e+08	3.97955e+07	1.98045e+07	4.41322e+07	1.52161e+07	1.89713e+07	5.88611e+07	5.13181e+07	2.61066e+07	4.18297e+07	2.25465	0.175059
Q14956	Transmembrane glycoprotein NMB OS=Homo sapiens OX=9606 GN=GPNMB PE=1 SV=2	572	63.9	51245340	6893102	6769782	15002584	8639537	5160127	2.16361e+07	2.56425e+07	9.60075e+06	1.45919e+07	2.25358	0.23479
O15484	Calpain-5 OS=Homo sapiens OX=9606 GN=CAPN5 PE=1 SV=2	640	73.1	3.28619e+07	2.38921e+07	1.65778e+07	1.84588e+07	5336741	8.74598e+06	2.4444e+07	8.15606e+06	1.08472e+07	1.76558e+07	2.25349	0.045477
P49756	RNA-binding protein 25 OS=Homo sapiens OX=9606 GN=RBM25 PE=1 SV=3	843	100.1	5.76296e+06	9.85217e+06	8.55022e+06	1.32449e+06	4.61185e+06	4.81184e+06	8.05512e+06	2.08908e+06	3.58272e+06	5.54097e+06	2.24832	0.0268983
Q9NW13	RNA-binding protein 28 OS=Homo sapiens OX=9606 GN=RBM28 PE=1 SV=3	759	85.7	2.61702e+06	394682	132485	184852	435285	788758	1.04806e+06	1.36507e+06	469631	773046	2.23167	0.256658
Q8N0Z3	Spindle and centriole-associated protein 1 OS=Homo sapiens OX=9606 GN=SPICE1 PE=1 SV=1	855	96.2	271382	48926.7	72410.8	114634	39551	21924.9	130906	122221	58703.3	107936	2.22997	0.198153
P53355	Death-associated protein kinase 1 OS=Homo sapiens OX=9606 GN=DAPK1 PE=1 SV=6	1430	159.9	5.11637e+06	2.05366e+06	1.8336e+06	2.21832e+06	1.11801e+06	702254	3.00121e+06	1.83508e+06	1.3462e+06	2.12957e+06	2.2294	0.112085
O00468	Agrin OS=Homo sapiens OX=9606 GN=AGRN PE=1 SV=6	2068	217.2	19373570	20034412	15737468	8139978	9820391	6797690	1.83818e+07	2.31379e+06	8.25269e+06	9.76719e+06	2.22737	0.00158086
Q13232	Nucleoside diphosphate kinase 3 OS=Homo sapiens OX=9606 GN=NME3 PE=1 SV=2	169	19	2.80226e+06	5305693	6.57451e+06	1.24013e+06	3.04523e+06	2.32024e+06	4.89415e+06	1.9195e+06	2.20186e+06	3.11022e+06	2.22273	0.0465382
Q9P2M1	LRP2-binding protein OS=Homo sapiens OX=9606 GN=LRP2BP PE=1 SV=2	347	39.8	238736	223849	176222	76136.3	115215	96387.4	212936	32654.3	95912.8	115456	2.2201	0.00299047
Q86TM3	Probable ATP-dependent RNA helicase DDX53 OS=Homo sapiens OX=9606 GN=DDX53 PE=1 SV=3	631	71.1	2.38939e+06	3.87898e+06	4.63641e+06	133896	2.72697e+06	2.06324e+06	3.63493e+06	1.14322e+06	1.64137e+06	2.9884e+06	2.21457	0.0611693
Q9P0V9	Septin-10 OS=Homo sapiens OX=9606 GN=SEPTIN10 PE=1 SV=2	454	52.6	1193404	3.6386e+06	5.82242e+06	1.07835e+06	2.20698e+06	1.53938e+06	3.55147e+06	2.31574e+06	1.60824e+06	2.17569e+06	2.2083	0.115446
A5YKK6	CCR4-NOT transcription complex subunit 1 OS=Homo sapiens OX=9606 GN=CNOT1 PE=1 SV=2	2376	266.8	521209	8.39099e+06	4.77261e+06	242514	4.00195e+06	1.96179e+06	4.5616e+06	3.93913e+06	2.06875e+06	3.95075e+06	2.205	0.189318
Q8TB37	Iron-sulfur cluster transfer protein NUBPL OS=Homo sapiens OX=9606 GN=NUBPL PE=1 SV=3	319	34.1	551503	3.47646e+06	3.6366e+06	993520	1.40909e+06	1.08072e+06	2.55486e+06	1.7368e+06	1.16111e+06	1.38025e+06	2.20036	0.119992
Q86T03	Type 1 phosphatidylinositol 4,5-bisphosphate 4-phosphatase OS=Homo sapiens OX=9606 GN=PIP4P1 PE=1 SV=1	277	29.5	1.16037e+07	1.57303e+07	1.42049e+07	5.79763e+06	6.4327e+06	6.69406e+06	1.38463e+07	2.08653e+06	6.30813e+06	6.76914e+06	2.195	0.00181586
P16444	Dipeptidase 1 OS=Homo sapiens OX=9606 GN=DPEP1 PE=1 SV=3	411	45.6	1.55606e+09	2.71439e+08	2.04123e+08	6.76038e+08	1.56734e+08	9.36237e+07	6.77206e+08	7.61851e+08	3.08799e+08	6.28399e+08	2.19303	0.241501
P0DX00	Golgin subfamily A member 6-like protein 24 OS=Homo sapiens OX=9606 GN=GOLGA6L24 PE=3 SV=1	832	104.7	1.95619e+06	1.01671e+07	1.36665e+07	1.5716e+06	5.354e+06	4.84661e+06	8.5966e+06	6.01104e+06	3.92407e+06	5.9771e+06	2.19074	0.13581
Q5M9N0	Coiled-coil domain-containing protein 158 OS=Homo sapiens OX=9606 GN=CCDC158 PE=1 SV=2	1113	127.1	2.89985e+06	7.72662e+06	7.11507e+06	923986	4.67665e+06	2.50422e+06	5.91385e+06	2.62805e+06	2.70162e+06	4.58572e+06	2.189	0.0802209
P04049	RAF proto-oncogene serine/threonine-protein kinase OS=Homo sapiens OX=9606 GN=RAF1 PE=1 SV=1	648	73	18650420	9187599	1.23257e+07	7.68055e+06	6.21094e+06	4.48276e+06	1.33879e+07	4.82001e+06	6.12475e+06	7.72539e+06	2.18587	0.0342164
Q00839	Heterogeneous nuclear ribonucleoprotein U OS=Homo sapiens OX=9606 GN=HNRNPU PE=1 SV=6	825	90.5	8952478	6.05623e+06	1.04703e+07	2.58778e+06	3.54715e+06	5.54505e+06	8.493e+06	2.24261e+06	3.89332e+06	5.40205e+06	2.18143	0.021036
P27105	Stomatin OS=Homo sapiens OX=9606 GN=STOM PE=1 SV=3	288	31.7	7.72659e+06	6.0483e+06	6.30198e+06	4.13876e+06	3.18158e+06	1.88829e+06	6.69229e+06	904663	3.06954e+06	4.19896e+06	2.18022	0.00614472
P02765	Alpha-2-HS-glycoprotein OS=Homo sapiens OX=9606 GN=AHSG PE=1 SV=2	367	39.3	14576576	3.37936e+06	3.21978e+06	7.07996e+06	2.05545e+06	580035	7.05857e+06	6.51127e+06	3.23848e+06	6.64611e+06	2.17959	0.209424
Q5JRA6	Transport and Golgi organization protein 1 homolog OS=Homo sapiens OX=9606 GN=MIA3 PE=1 SV=1	1907	213.6	1.50533e+06	2.33845e+07	2.97085e+07	600902	1.24768e+07	1.19922e+07	1.81994e+07	1.47993e+07	8.35663e+06	1.50776e+07	2.17785	0.176715
P62316	Small nuclear ribonucleoprotein Sm D2 OS=Homo sapiens OX=9606 GN=SNRPD2 PE=1 SV=1	118	13.5	5.98684e+06	3.4356e+06	4.80811e+06	2.29762e+06	2272288	1.96665e+06	4.74352e+06	1.27685e+06	2.17885e+06	2.36306e+06	2.17707	0.013107
O15027	Protein transport protein Sec16A OS=Homo sapiens OX=9606 GN=SEC16A PE=1 SV=4	2357	251.7	3.38701e+08	2.16064e+08	1.9619e+08	119564524	1.23122e+08	1.02734e+08	2.50318e+08	7.7184e+07	1.1514e+08	1.26031e+08	2.17403	0.0198981
Q8TC07	TBC1 domain family member 15 OS=Homo sapiens OX=9606 GN=TBC1D15 PE=1 SV=2	691	79.4	3.52942e+06	1.14448e+06	1.53052e+06	878850	994913	980330	2.06814e+06	1.28014e+06	951365	1.01459e+06	2.17387	0.102879
P22570	NADPH:adrenodoxin oxidoreductase, mitochondrial OS=Homo sapiens OX=9606 GN=FDXR PE=1 SV=3	491	53.8	4.41006e+06	1.29451e+06	1.93914e+06	1.66477e+06	1.01413e+06	840497	2.5479e+06	1.64457e+06	1.17313e+06	1.60766e+06	2.17188	0.11707
Q68DQ2	Very large A-kinase anchor protein OS=Homo sapiens OX=9606 GN=CRYBG3 PE=1 SV=3	2970	330.4	1.04451e+07	430060	5.30368e+06	4.03246e+06	2.42371e+06	996180	5.39293e+06	5.0081e+06	2484119	4.00316e+06	2.17096	0.195107
Q13418	Integrin-linked protein kinase OS=Homo sapiens OX=9606 GN=ILK PE=1 SV=2	452	51.4	1.40172e+07	8.06525e+06	7.5734e+06	3.97073e+06	5.23524e+06	4.46995e+06	9.88528e+06	3.58678e+06	4.55864e+06	5.19554e+06	2.16847	0.0322427
Q12904	Aminoacyl tRNA synthase complex-interacting multifunctional protein 1 OS=Homo sapiens OX=9606 GN=AIMP1 PE=1 SV=2	312	34.3	3.18486e+06	2.67349e+06	2.97906e+06	1137048	2.20697e+06	738832	2.9458e+06	257305	1.36095e+06	2.1202e+06	2.16452	0.0133387
P56192	Methionine--tRNA ligase, cytoplasmic OS=Homo sapiens OX=9606 GN=MARS1 PE=1 SV=2	900	101.1	1.49599e+07	4738051	5.49453e+06	7.06035e+06	3.18524e+06	1.41482e+06	8.3975e+06	5.69579e+06	3.8868e+06	6.77421e+06	2.16052	0.144152
Q9BQG0	Myb-binding protein 1A OS=Homo sapiens OX=9606 GN=MYBBP1A PE=1 SV=2	1328	148.8	482022	141592	137955	252439	71573.9	29337.6	253856	197606	117783	236295	2.15528	0.182101
P02787	Serotransferrin OS=Homo sapiens OX=9606 GN=TF PE=1 SV=4	698	77	2.27648e+08	9.94404e+06	1.03584e+07	8.8121e+07	1.50393e+07	1.18956e+07	8.26501e+07	1.25572e+08	3.8352e+07	8.14818e+07	2.15504	0.297158
P01768	Immunoglobulin heavy variable 3-30 OS=Homo sapiens OX=9606 GN=IGHV3-30 PE=1 SV=2	117	12.9	3.11265e+07	4.52388e+06	3.71222e+06	6.63738e+06	1.15065e+07	136427	1.31209e+07	1.55986e+07	6.09344e+06	1.1798e+07	2.15328	0.252141
O15523	ATP-dependent RNA helicase DDX3Y OS=Homo sapiens OX=9606 GN=DDX3Y PE=1 SV=2	660	73.1	1.12706e+07	1.52072e+07	1.48852e+07	3.70896e+06	6.56193e+06	8.97078e+06	1.37877e+07	2.1858e+06	6.41389e+06	9.04792e+06	2.14966	0.0101366
Q0JRZ9	F-BAR domain only protein 2 OS=Homo sapiens OX=9606 GN=FCHO2 PE=1 SV=2	810	88.9	22866803	3.09201e+06	2335732	1.07767e+07	1.61709e+06	778766	9.43151e+06	1.16414e+07	4.39087e+06	9.93706e+06	2.14798	0.267754
Q9NRX2	Large ribosomal subunit protein bL17m OS=Homo sapiens OX=9606 GN=MRPL17 PE=1 SV=1	175	20	270013	123031	108991	138575	52359.9	42800.8	167345	89189.8	77912	130665	2.14787	0.104633
Q15631	Translin OS=Homo sapiens OX=9606 GN=TSN PE=1 SV=1	228	26.2	4.3716e+06	19184.1	996431	2.47759e+06	18813.5	13620.6	1.79574e+06	2.28365e+06	836673	2.25775e+06	2.14628	0.285133
Q13724	Mannosyl-oligosaccharide glucosidase OS=Homo sapiens OX=9606 GN=MOGS PE=1 SV=5	837	91.9	7.84038e+06	6.98567e+06	4957414	3.56148e+06	2.98534e+06	2.67203e+06	6.59449e+06	1.48076e+06	3.07295e+06	3.5241e+06	2.14598	0.00847747
Q8NF91	Nesprin-1 OS=Homo sapiens OX=9606 GN=SYNE1 PE=1 SV=4	8797	1010.5	162735	501624	235293	91041.1	231789	96449.8	299884	178439	139760	219506	2.14571	0.114449
P60953	Cell division control protein 42 homolog OS=Homo sapiens OX=9606 GN=CDC42 PE=1 SV=2	191	21.2	6.65885e+07	2.80703e+07	2.43035e+07	2.16156e+07	1.84512e+07	1.54192e+07	3.96541e+07	2.34018e+07	1.84953e+07	2.15938e+07	2.144	0.09775
Q9H4G4	Golgi-associated plant pathogenesis-related protein 1 OS=Homo sapiens OX=9606 GN=GLIPR2 PE=1 SV=3	154	17.2	28025814	15574158	1.24494e+07	1.69262e+07	5354052	3883484	1.86831e+07	8.24048e+06	8.72123e+06	1.58649e+07	2.14226	0.0943907
P01034	Cystatin-C OS=Homo sapiens OX=9606 GN=CST3 PE=1 SV=1	146	15.8	8177549	3.23282e+06	3.35716e+06	4.65046e+06	721809	1.53267e+06	4.92251e+06	2.81963e+06	2.30165e+06	4.37579e+06	2.13869	0.132214
Q9BRK5	45 kDa calcium-binding protein OS=Homo sapiens OX=9606 GN=SDF4 PE=1 SV=1	362	41.8	8.19744e+06	1.30481e+06	1.01495e+06	2.78312e+06	1.48365e+06	661271	3.50574e+06	4.06572e+06	1.64268e+06	2.71251e+06	2.13416	0.242775
Q07666	KH domain-containing, RNA-binding, signal transduction-associated protein 1 OS=Homo sapiens OX=9606 GN=KHDRBS1 PE=1 SV=1	443	48.2	2.67713e+07	1.84262e+07	1.32126e+07	7.11888e+06	9.91755e+06	1.0526e+07	1.94701e+07	6.83937e+06	9.18746e+06	1.10046e+07	2.1192	0.0327924
Q9UH99	SUN domain-containing protein 2 OS=Homo sapiens OX=9606 GN=SUN2 PE=1 SV=3	717	80.3	5.39197e+06	2.16057e+06	815392	1907525	1.78734e+06	257322	2.78931e+06	2.35218e+06	1.3174e+06	2.23741e+06	2.11729	0.184944
Q7L7V1	Putative pre-mRNA-splicing factor ATP-dependent RNA helicase DHX32 OS=Homo sapiens OX=9606 GN=DHX32 PE=1 SV=1	743	84.4	74199.5	54134.8	64977.6	12613.5	36424	42506.6	64437.3	10043.3	30514.7	46313.1	2.11168	0.0174478
Q86YT6	E3 ubiquitin-protein ligase MIB1 OS=Homo sapiens OX=9606 GN=MIB1 PE=1 SV=1	1006	110.1	3.21495e+06	4.37469e+06	3.61936e+06	1.26307e+06	1.36428e+06	2.68583e+06	3.73633e+06	588656	1.77106e+06	2.56489e+06	2.10966	0.0130946
P62249	Small ribosomal subunit protein uS9 OS=Homo sapiens OX=9606 GN=RPS16 PE=1 SV=2	146	16.4	8.0784e+08	2.1798e+08	2.03464e+08	3.27607e+08	1.3494e+08	1.20434e+08	4.09761e+08	3.44823e+08	1.94327e+08	3.09979e+08	2.10862	0.181449
Q7Z4H7	HAUS augmin-like complex subunit 6 OS=Homo sapiens OX=9606 GN=HAUS6 PE=1 SV=2	955	108.6	14026400	6337956	6187465	4803824	4390651	3.4073e+06	8850607	4.483e+06	4.20059e+06	4.91799e+06	2.10699	0.0753668
Q8NCM8	Cytoplasmic dynein 2 heavy chain 1 OS=Homo sapiens OX=9606 GN=DYNC2H1 PE=1 SV=4	4307	492.3	6.73805e+06	5.33633e+06	4.26073e+06	3.4822e+06	2.59019e+06	1.6862e+06	5.44504e+06	1.24223e+06	2.58619e+06	3.4842e+06	2.10543	0.0159816
Q9Y4B6	DDB1- and CUL4-associated factor 1 OS=Homo sapiens OX=9606 GN=DCAF1 PE=1 SV=3	1507	168.9	5146485	1.06155e+06	1.57917e+06	2.57468e+06	537268	595445	2.59573e+06	2.22413e+06	1.2358e+06	2.39567e+06	2.10045	0.200439
Q9H0C2	ADP/ATP translocase 4 OS=Homo sapiens OX=9606 GN=SLC25A31 PE=1 SV=1	315	35	6.70266e+07	8.38188e+07	6.4462e+07	1.71498e+07	5.22278e+07	3.34025e+07	7.17691e+07	1.05138e+07	3.426e+07	5.18148e+07	2.09483	0.0168483
P22392	Nucleoside diphosphate kinase B OS=Homo sapiens OX=9606 GN=NME2 PE=1 SV=1	152	17.3	63807497	1.71129e+07	1.96031e+07	28767578	1.17744e+07	7.52356e+06	3.35078e+07	2.62698e+07	1.60218e+07	2.72627e+07	2.09138	0.174465
P62847	Small ribosomal subunit protein eS24 OS=Homo sapiens OX=9606 GN=RPS24 PE=1 SV=1	133	15.4	6.2192e+07	3.56811e+07	3.24402e+07	2.72938e+07	2.06247e+07	1.44522e+07	4.34378e+07	1.63223e+07	2.07902e+07	2.72126e+07	2.08934	0.0444898
O43166	Signal-induced proliferation-associated 1-like protein 1 OS=Homo sapiens OX=9606 GN=SIPA1L1 PE=1 SV=4	1804	199.9	1459981	863286	4.5472e+06	685840	812407	1.79347e+06	2.29016e+06	1.9773e+06	1.09724e+06	1.70351e+06	2.0872	0.187154
P08865	Small ribosomal subunit protein uS2 OS=Homo sapiens OX=9606 GN=RPSA PE=1 SV=4	295	32.8	2.07708e+07	3.33682e+06	3.35398e+06	7.19231e+06	3.03781e+06	2.9339e+06	9.15388e+06	1.00606e+07	4.388e+06	6.81716e+06	2.08611	0.23489
P07947	Tyrosine-protein kinase Yes OS=Homo sapiens OX=9606 GN=YES1 PE=1 SV=3	543	60.8	9.09607e+07	2.17919e+07	2.64416e+07	4.26187e+07	1.20234e+07	1.21593e+07	4.6398e+07	3.86623e+07	2.22671e+07	3.98923e+07	2.0837	0.190487
O94973	AP-2 complex subunit alpha-2 OS=Homo sapiens OX=9606 GN=AP2A2 PE=1 SV=2	939	103.9	3.48765e+08	2.19633e+07	1.28487e+07	1.62589e+08	1.3735e+07	7.90648e+06	1.27859e+08	1.91365e+08	6.14103e+07	1.49082e+08	2.08205	0.306801
P11717	Cation-independent mannose-6-phosphate receptor OS=Homo sapiens OX=9606 GN=IGF2R PE=1 SV=3	2491	274.2	4.17796e+07	4.2052e+06	5.21231e+06	1.90401e+07	3.87987e+06	1.7323e+06	1.70657e+07	2.14088e+07	8.21743e+06	1.76515e+07	2.07677	0.274089
Q9UH62	Armadillo repeat-containing X-linked protein 3 OS=Homo sapiens OX=9606 GN=ARMCX3 PE=1 SV=1	379	42.5	1.36013e+07	3.29395e+06	3.13636e+06	5391542	2.85271e+06	1.417e+06	6.67722e+06	5.99698e+06	3.22041e+06	5.23304e+06	2.0734	0.198741
Q08752	Peptidyl-prolyl cis-trans isomerase D OS=Homo sapiens OX=9606 GN=PPID PE=1 SV=3	370	40.7	3749071	964930	1.04363e+06	1679583	645086	460143	1.91921e+06	1.58519e+06	928271	1.58546e+06	2.06751	0.186909
O14744	Protein arginine N-methyltransferase 5 OS=Homo sapiens OX=9606 GN=PRMT5 PE=1 SV=4	637	72.6	1.39167e+07	4.7849e+06	4.2859e+06	5.85424e+06	3.15515e+06	2.11776e+06	7.6625e+06	5.42203e+06	3.70905e+06	5.63788e+06	2.06589	0.149947
Q14527	Helicase-like transcription factor OS=Homo sapiens OX=9606 GN=HLTF PE=1 SV=2	1009	113.9	1.05396e+07	3.77343e+06	2.05937e+06	2.95553e+06	2.77633e+06	2.20155e+06	5.45747e+06	4.48392e+06	2.64447e+06	3.03837e+06	2.06373	0.169975
Q14192	Four and a half LIM domains protein 2 OS=Homo sapiens OX=9606 GN=FHL2 PE=1 SV=3	279	32.2	2.45259e+07	18657154	1.55718e+07	4.16873e+06	10969329	1.33511e+07	1.9585e+07	4.54857e+06	9.49639e+06	1.42615e+07	2.06236	0.0284145
P28288	ATP-binding cassette sub-family D member 3 OS=Homo sapiens OX=9606 GN=ABCD3 PE=1 SV=1	659	75.4	1.60302e+07	1.65507e+07	1.25611e+07	6.69683e+06	9.64319e+06	5.61999e+06	1.50473e+07	2.16885e+06	7.32e+06	9.40274e+06	2.05565	0.00561866
A6H8Y1	Transcription factor TFIIIB component B'' homolog OS=Homo sapiens OX=9606 GN=BDP1 PE=1 SV=3	2624	293.7	3828745	4.67023e+07	4.33239e+07	6.553e+06	2.06352e+07	1.85383e+07	3.12849e+07	2.38377e+07	1.52422e+07	2.28399e+07	2.05252	0.164496
P08195	Amino acid transporter heavy chain SLC3A2 OS=Homo sapiens OX=9606 GN=SLC3A2 PE=1 SV=3	630	68	3.08349e+06	257114	543871	766342	644540	482932	1.29482e+06	1.55565e+06	631271	773442	2.05114	0.251354
Q9NZN4	EH domain-containing protein 2 OS=Homo sapiens OX=9606 GN=EHD2 PE=1 SV=2	543	61.1	3.10109e+07	1.01494e+07	9.5883e+06	1.39801e+07	6.12476e+06	4.70909e+06	1.69162e+07	1.22096e+07	8.27132e+06	1.32657e+07	2.04517	0.159874
P25789	Proteasome subunit alpha type-4 OS=Homo sapiens OX=9606 GN=PSMA4 PE=1 SV=1	261	29.5	4.80561e+06	1.15026e+06	1.27927e+06	2350678	505595	683198	2.41171e+06	2.07418e+06	1.17982e+06	2.19769e+06	2.04413	0.204009
O75746	Electrogenic aspartate/glutamate antiporter SLC25A12, mitochondrial OS=Homo sapiens OX=9606 GN=SLC25A12 PE=1 SV=2	678	74.7	1675489	1.2622e+06	962542	702179	712591	494346	1.30008e+06	357980	636372	759480	2.04295	0.019263
P01762	Immunoglobulin heavy variable 3-11 OS=Homo sapiens OX=9606 GN=IGHV3-11 PE=1 SV=2	117	12.9	1.14262e+06	629985	820270	989790	32024	247481	864291	259137	423098	925552	2.04277	0.123927
P98082	Disabled homolog 2 OS=Homo sapiens OX=9606 GN=DAB2 PE=1 SV=3	770	82.4	7.30323e+07	4.57391e+06	448575	37062740	376156	864028	2.60183e+07	4.07676e+07	1.27676e+07	3.38092e+07	2.03783	0.321581
Q9H0I9	Transketolase-like protein 2 OS=Homo sapiens OX=9606 GN=TKTL2 PE=2 SV=1	626	67.8	3041672	3.57231e+06	3.03229e+06	2.00445e+06	1.31488e+06	1.42663e+06	3.21542e+06	309109	1.58199e+06	1.9521e+06	2.03252	0.00210702
P53990	IST1 homolog OS=Homo sapiens OX=9606 GN=IST1 PE=1 SV=1	364	39.7	126122575	47420814	7.60995e+07	7.9874e+07	1.29743e+07	3.02554e+07	8.32143e+07	3.98304e+07	4.10346e+07	7.57626e+07	2.02791	0.119496
Q8NEB9	Phosphatidylinositol 3-kinase catalytic subunit type 3 OS=Homo sapiens OX=9606 GN=PIK3C3 PE=1 SV=1	887	101.5	265756	190204	171562	107223	103019	99837.9	209174	49879.9	103360	107064	2.02374	0.01075
P46459	Vesicle-fusing ATPase OS=Homo sapiens OX=9606 GN=NSF PE=1 SV=3	744	82.5	2.59865e+07	1.34982e+07	6.9493e+06	8.39465e+06	7795823	6.79432e+06	1.5478e+07	9.67177e+06	7.6616e+06	8.47017e+06	2.02021	0.117755
O14653	Golgi SNAP receptor complex member 2 OS=Homo sapiens OX=9606 GN=GOSR2 PE=1 SV=2	212	24.8	561419	75485.7	61459.9	177335	120928	48531.9	232788	284689	115598	180165	2.01377	0.262566
Q9HBG6	Intraflagellar transport protein 122 homolog OS=Homo sapiens OX=9606 GN=IFT122 PE=1 SV=2	1241	141.7	2.20971e+07	6.7504e+06	6.07525e+06	7.59714e+06	7.15166e+06	2.61088e+06	1.16409e+07	9.06159e+06	5.78656e+06	8.54578e+06	2.01172	0.172348
P02768	Albumin OS=Homo sapiens OX=9606 GN=ALB PE=1 SV=2	609	69.3	8.02631e+09	6.35148e+08	6.65843e+08	3.1348e+09	8.20825e+08	6.88729e+08	3.1091e+09	4.25846e+09	1.54812e+09	2.92381e+09	2.00831	0.289165
Q02790	Peptidyl-prolyl cis-trans isomerase FKBP4 OS=Homo sapiens OX=9606 GN=FKBP4 PE=1 SV=3	459	51.8	1.38813e+08	4.3321e+07	30890572	77013328	1.59315e+07	13147034	7.10082e+07	5.90487e+07	3.5364e+07	7.14602e+07	2.00792	0.211386
Q99536	Synaptic vesicle membrane protein VAT-1 homolog OS=Homo sapiens OX=9606 GN=VAT1 PE=1 SV=2	393	41.9	5111453	2682418	2770798	2.62418e+06	1.1568e+06	1.48112e+06	3.52156e+06	1.3776e+06	1.75403e+06	2.52485e+06	2.00769	0.062235
P17858	ATP-dependent 6-phosphofructokinase, liver type OS=Homo sapiens OX=9606 GN=PFKL PE=1 SV=6	780	85	3.21398e+07	1.42391e+07	2.34182e+07	1.16171e+07	9.23697e+06	1.39608e+07	2.32657e+07	8.95136e+06	1.1605e+07	1.39669e+07	2.00481	0.0472857
Q8TDN6	Ribosome biogenesis protein BRX1 homolog OS=Homo sapiens OX=9606 GN=BRIX1 PE=1 SV=2	353	41.4	1.87583e+06	3.90521e+06	4.02989e+06	1.6088e+06	1.75659e+06	1531366	3.27031e+06	1.20926e+06	1632254	1.74668e+06	2.00356	0.0398723
Q15257	Serine/threonine-protein phosphatase 2A activator OS=Homo sapiens OX=9606 GN=PTPA PE=1 SV=3	358	40.6	1.48576e+06	99346.7	80565.1	336465	360557	134775	555226	805925	277265	401252	2.00251	0.293323
P52209	6-phosphogluconate dehydrogenase, decarboxylating OS=Homo sapiens OX=9606 GN=PGD PE=1 SV=3	483	53.1	1.55203e+07	2.80705e+06	3.36341e+06	7.21722e+06	2.66272e+06	953155	7.23025e+06	7.18478e+06	3.61103e+06	6.84895e+06	2.00227	0.235444
Q9NRG9	Aladin OS=Homo sapiens OX=9606 GN=AAAS PE=1 SV=1	546	59.5	38739604	9926804	7.5716e+06	14500385	8.02985e+06	5.55854e+06	1.8746e+07	1.7355e+07	9.36293e+06	1.39805e+07	2.00215	0.208332
O75477	Erlin-1 OS=Homo sapiens OX=9606 GN=ERLIN1 PE=1 SV=2	348	39.1	754652	51474.2	64721.9	228620	145202	61160.3	290283	402210	144994	228724	2.00203	0.286649
