# Supplementary material for: NXT2 is a key component of the RNA nuclear export factor complex in the human testis and essential for spermatogenesis
Source: Nat Commun. 2025 Jul 7;16:6254. doi: 10.1038/s41467-025-61463-0 (PMC12234887; doi:10.1038/s41467-025-61463-0)
Supplement: Supplementary file 5 — Supplementary Dataset 3 [file 41467_2025_61463_MOESM5_ESM.xlsx]

## Sheet: Supplementary Data 3
		Supplementary Data 3: Abundance values of proteins identified in NXT2 pulldown of testis lysate 2
Accession	Description	# AAs	MW [kDa]	Abundance_IgG_1	Abundance_IgG_2	Abundance_NXT2_1	Abundance_NXT2_2	Abundance_NXT2_3
P35749	Myosin-11 OS=Homo sapiens OX=9606 GN=MYH11 PE=1 SV=3	1972	227.2	2.17292e+11	2.54975e+11	2.32009e+11	2.8057e+11	2.13758e+11
P35579	Myosin-9 OS=Homo sapiens OX=9606 GN=MYH9 PE=1 SV=4	1960	226.4	9.53746e+10	1.13041e+11	1.02013e+11	1.15939e+11	1.05456e+11
P60709	Actin, cytoplasmic 1 OS=Homo sapiens OX=9606 GN=ACTB PE=1 SV=1	375	41.7	1.4832e+11	1.6365e+11	1.49382e+11	1.83694e+11	1.47884e+11
P63261	Actin, cytoplasmic 2 OS=Homo sapiens OX=9606 GN=ACTG1 PE=1 SV=1	375	41.8	2.27347e+09	2.1448e+09	2.40201e+09	2.47512e+09	2.15873e+09
P35580	Myosin-10 OS=Homo sapiens OX=9606 GN=MYH10 PE=1 SV=3	1976	228.9	1.22952e+10	1.00662e+10	1.33033e+10	1.16903e+10	1.02636e+10
Q00610	Clathrin heavy chain 1 OS=Homo sapiens OX=9606 GN=CLTC PE=1 SV=5	1675	191.5	3.74101e+10	3.95287e+10	3.88167e+10	4.39216e+10	4.09875e+10
Q9ULL0	Acrosomal protein KIAA1210 OS=Homo sapiens OX=9606 GN=KIAA1210 PE=2 SV=3	1709	186.9	3.88351e+10	5.53929e+10	4.38546e+10	5.62536e+10	6.17465e+10
P68032	Actin, alpha cardiac muscle 1 OS=Homo sapiens OX=9606 GN=ACTC1 PE=1 SV=1	377	42	2.05943e+10	2.54988e+10	2.21064e+10	2.64371e+10	2.11769e+10
P62736	Actin, aortic smooth muscle OS=Homo sapiens OX=9606 GN=ACTA2 PE=1 SV=1	377	42	4.47706e+08	7.26646e+08	3.28889e+08	5.11159e+08	6.5266e+08
P08670	Vimentin OS=Homo sapiens OX=9606 GN=VIM PE=1 SV=4	466	53.6	6.38761e+10	6.31971e+10	5.83113e+10	6.26886e+10	6.626e+10
Q01082	Spectrin beta chain, non-erythrocytic 1 OS=Homo sapiens OX=9606 GN=SPTBN1 PE=1 SV=2	2364	274.4	1.05052e+10	11267724922	1.11703e+10	1.22942e+10	1.32552e+10
Q13813	Spectrin alpha chain, non-erythrocytic 1 OS=Homo sapiens OX=9606 GN=SPTAN1 PE=1 SV=3	2472	284.4	7.60261e+09	7.79804e+09	8.72312e+09	9.58527e+09	9.61761e+09
Q15149	Plectin OS=Homo sapiens OX=9606 GN=PLEC PE=1 SV=3	4684	531.5	6.28882e+09	6.29173e+09	5.99702e+09	6.35597e+09	7.00716e+09
Q9UM54	Unconventional myosin-VI OS=Homo sapiens OX=9606 GN=MYO6 PE=1 SV=4	1294	149.6	1.48322e+10	1.98202e+10	1.60715e+10	2.04239e+10	1.88156e+10
Q71U36	Tubulin alpha-1A chain OS=Homo sapiens OX=9606 GN=TUBA1A PE=1 SV=1	451	50.1	1.20274e+10	1.89042e+10	1.46601e+10	2.39311e+10	1.50667e+10
O00159	Unconventional myosin-Ic OS=Homo sapiens OX=9606 GN=MYO1C PE=1 SV=4	1063	121.6	9.12953e+09	1.16214e+10	9.68264e+09	1.20267e+10	11353677646
P0DPH7	Tubulin alpha-3C chain OS=Homo sapiens OX=9606 GN=TUBA3C PE=1 SV=1	450	49.9	55830495	58424290	7.52165e+07	7.52819e+07	79889333
O14950	Myosin regulatory light chain 12B OS=Homo sapiens OX=9606 GN=MYL12B PE=1 SV=2	172	19.8	2.98524e+09	3.47594e+09	3.3531e+09	3.18466e+09	3.31534e+09
P04350	Tubulin beta-4A chain OS=Homo sapiens OX=9606 GN=TUBB4A PE=1 SV=2	444	49.6	1.79971e+09	2.74898e+09	1.76095e+09	4.00811e+09	1.81047e+09
Q92614	Unconventional myosin-XVIIIa OS=Homo sapiens OX=9606 GN=MYO18A PE=1 SV=3	2054	233	5.95434e+09	4335220712	6.52393e+09	4.6373e+09	4.84571e+09
P07437	Tubulin beta chain OS=Homo sapiens OX=9606 GN=TUBB PE=1 SV=2	444	49.6	2.65816e+09	4.12699e+09	3.14462e+09	4.67095e+09	3.42076e+09
P68366	Tubulin alpha-4A chain OS=Homo sapiens OX=9606 GN=TUBA4A PE=1 SV=1	448	49.9	4.88668e+08	876811122	6.08492e+08	6.69403e+08	710154314
P60660	Myosin light polypeptide 6 OS=Homo sapiens OX=9606 GN=MYL6 PE=1 SV=2	151	16.9	2.20013e+10	2.19568e+10	2.31655e+10	2.28346e+10	20421633180
P68371	Tubulin beta-4B chain OS=Homo sapiens OX=9606 GN=TUBB4B PE=1 SV=1	445	49.8	1.56594e+10	2.94399e+10	1.90892e+10	3.60604e+10	2.27861e+10
P63010	AP-2 complex subunit beta OS=Homo sapiens OX=9606 GN=AP2B1 PE=1 SV=1	937	104.5	6.69452e+09	9.67498e+09	7.38505e+09	1.13994e+10	8.42193e+09
P24844	Myosin regulatory light polypeptide 9 OS=Homo sapiens OX=9606 GN=MYL9 PE=1 SV=4	172	19.8	1.07676e+10	1.32454e+10	1.30893e+10	1.16605e+10	1.11593e+10
P06396	Gelsolin OS=Homo sapiens OX=9606 GN=GSN PE=1 SV=1	782	85.6	1.16354e+10	1.65445e+10	1.27961e+10	1.67599e+10	1.43351e+10
Q9BQE3	Tubulin alpha-1C chain OS=Homo sapiens OX=9606 GN=TUBA1C PE=1 SV=1	449	49.9	4.38351e+08	841980946	5.09092e+08	1.38863e+09	751994770
Q14573	Inositol 1,4,5-trisphosphate receptor type 3 OS=Homo sapiens OX=9606 GN=ITPR3 PE=1 SV=2	2671	303.9	2.1827e+09	2.04296e+09	2.32619e+09	2.27656e+09	2.98384e+09
O95782	AP-2 complex subunit alpha-1 OS=Homo sapiens OX=9606 GN=AP2A1 PE=1 SV=3	977	107.5	7.38261e+09	9.40253e+09	8.09602e+09	1.08925e+10	8.43932e+09
Q07157	Tight junction protein ZO-1 OS=Homo sapiens OX=9606 GN=TJP1 PE=1 SV=3	1748	195.3	3.89922e+09	4.43688e+09	4.11155e+09	4.68043e+09	4.76822e+09
Q13885	Tubulin beta-2A chain OS=Homo sapiens OX=9606 GN=TUBB2A PE=1 SV=1	445	49.9	3.43458e+07	6.60752e+07	41243711	7.05101e+07	6.11637e+07
O95425	Supervillin OS=Homo sapiens OX=9606 GN=SVIL PE=1 SV=2	2214	247.6	1.30387e+09	1.50273e+09	1.3403e+09	1.67297e+09	1.58182e+09
Q9UHB6	LIM domain and actin-binding protein 1 OS=Homo sapiens OX=9606 GN=LIMA1 PE=1 SV=1	759	85.2	2.20133e+09	3.36715e+09	2.70091e+09	3.76496e+09	3.43772e+09
O94832	Unconventional myosin-Id OS=Homo sapiens OX=9606 GN=MYO1D PE=1 SV=2	1006	116.1	1.57222e+09	2.24217e+09	1682270859	2.33231e+09	2.29979e+09
O75369	Filamin-B OS=Homo sapiens OX=9606 GN=FLNB PE=1 SV=2	2602	278	1.87507e+09	1.59539e+09	1.80721e+09	1.74051e+09	1.94724e+09
P67936	Tropomyosin alpha-4 chain OS=Homo sapiens OX=9606 GN=TPM4 PE=1 SV=3	248	28.5	5.54093e+09	5.44507e+09	6.0294e+09	5.85434e+09	5.29568e+09
O43795	Unconventional myosin-Ib OS=Homo sapiens OX=9606 GN=MYO1B PE=1 SV=3	1136	131.9	1.56519e+09	1.76304e+09	1.62297e+09	1.76283e+09	1.71637e+09
P07951	Tropomyosin beta chain OS=Homo sapiens OX=9606 GN=TPM2 PE=1 SV=1	284	32.8	14353719359	1.44919e+10	1.60499e+10	1.28535e+10	1.41532e+10
O94973	AP-2 complex subunit alpha-2 OS=Homo sapiens OX=9606 GN=AP2A2 PE=1 SV=2	939	103.9	9.44212e+08	1.19405e+09	9.43946e+08	1.55805e+09	9.80373e+08
P53675	Clathrin heavy chain 2 OS=Homo sapiens OX=9606 GN=CLTCL1 PE=1 SV=2	1640	186.9	6.57091e+07	5.54984e+07	6.76148e+07	4.99762e+07	7.53749e+07
P47756	F-actin-capping protein subunit beta OS=Homo sapiens OX=9606 GN=CAPZB PE=1 SV=5	272	30.6	3.27999e+09	4.36558e+09	3.44619e+09	4667459023	4.71625e+09
P09493	Tropomyosin alpha-1 chain OS=Homo sapiens OX=9606 GN=TPM1 PE=1 SV=2	284	32.7	3.34572e+09	2.33879e+09	2918331722	2.909e+09	2231743022
Q13402	Unconventional myosin-VIIa OS=Homo sapiens OX=9606 GN=MYO7A PE=1 SV=2	2215	254.2	1.04053e+09	1.24348e+09	1.1006e+09	1.39928e+09	1.2881e+09
Q96N67	Dedicator of cytokinesis protein 7 OS=Homo sapiens OX=9606 GN=DOCK7 PE=1 SV=4	2140	242.4	1.34831e+09	1.25399e+09	1.65084e+09	1.57008e+09	1.77697e+09
Q10567	AP-1 complex subunit beta-1 OS=Homo sapiens OX=9606 GN=AP1B1 PE=1 SV=3	949	104.5	320415550	3.86501e+08	4.03144e+08	5.20315e+08	3.35182e+08
Q9P2M7	Cingulin OS=Homo sapiens OX=9606 GN=CGN PE=1 SV=3	1203	137	9.2114e+08	9.89037e+08	1.02984e+09	1.06433e+09	1.12447e+09
Q9BUF5	Tubulin beta-6 chain OS=Homo sapiens OX=9606 GN=TUBB6 PE=1 SV=1	446	49.8	2.46697e+08	6.08389e+08	1.71487e+08	6.07634e+08	421191244
P02545	Prelamin-A/C OS=Homo sapiens OX=9606 GN=LMNA PE=1 SV=1	664	74.1	1.04165e+09	8.36999e+08	8.72408e+08	8.15446e+08	2.41123e+09
P11277	Spectrin beta chain, erythrocytic OS=Homo sapiens OX=9606 GN=SPTB PE=1 SV=5	2137	246.3	373341474	6.37246e+08	3.99471e+08	5.89504e+08	4.30049e+08
Q7Z406	Myosin-14 OS=Homo sapiens OX=9606 GN=MYH14 PE=1 SV=2	1995	227.7	5.94902e+07	6.00566e+07	6.41201e+07	6.26273e+07	6.91296e+07
P19338	Nucleolin OS=Homo sapiens OX=9606 GN=NCL PE=1 SV=3	710	76.6	1.34315e+09	1.55967e+09	1.44293e+09	1.73156e+09	1316064334
Q6ZVM7	TOM1-like protein 2 OS=Homo sapiens OX=9606 GN=TOM1L2 PE=1 SV=1	507	55.5	9.17417e+08	1.11488e+09	1.03841e+09	1.22375e+09	1122710384
A5A3E0	POTE ankyrin domain family member F OS=Homo sapiens OX=9606 GN=POTEF PE=1 SV=2	1075	121.4	2941292	17516924	5153934	16252145	8874739
Q9UDY2	Tight junction protein ZO-2 OS=Homo sapiens OX=9606 GN=TJP2 PE=1 SV=2	1190	133.9	1.38593e+09	1.41875e+09	1.44401e+09	1.47626e+09	1.75649e+09
Q9HBL0	Tensin-1 OS=Homo sapiens OX=9606 GN=TNS1 PE=1 SV=3	1839	196.9	7.25161e+08	7.69294e+08	8.73869e+08	933971115	1.11841e+09
O43707	Alpha-actinin-4 OS=Homo sapiens OX=9606 GN=ACTN4 PE=1 SV=2	911	104.8	1.62092e+09	7.2382e+08	1.39795e+09	8.7832e+08	1.36648e+09
Q8WXH0	Nesprin-2 OS=Homo sapiens OX=9606 GN=SYNE2 PE=1 SV=3	6885	795.9	4.6453e+08	4.63196e+08	5.04258e+08	4.97348e+08	7.27243e+08
Q13045	Protein flightless-1 homolog OS=Homo sapiens OX=9606 GN=FLII PE=1 SV=2	1269	144.7	9.71379e+08	859532714	9.95558e+08	9.12245e+08	9.67027e+08
Q96CW1	AP-2 complex subunit mu OS=Homo sapiens OX=9606 GN=AP2M1 PE=1 SV=2	435	49.6	4.1701e+09	5.62178e+09	4.48643e+09	5.67377e+09	4.60387e+09
P12814	Alpha-actinin-1 OS=Homo sapiens OX=9606 GN=ACTN1 PE=1 SV=2	892	103	8.48671e+08	3.7336e+08	8.03876e+08	4.53567e+08	7.88433e+08
Q9NQX4	Unconventional myosin-Vc OS=Homo sapiens OX=9606 GN=MYO5C PE=1 SV=2	1742	202.7	6.0897e+08	973970950	700178983	1.06159e+09	9.65883e+08
P16444	Dipeptidase 1 OS=Homo sapiens OX=9606 GN=DPEP1 PE=1 SV=3	411	45.6	1.12348e+09	2.53229e+09	1.02168e+09	2.67344e+09	2.82567e+09
P06753	Tropomyosin alpha-3 chain OS=Homo sapiens OX=9606 GN=TPM3 PE=1 SV=2	285	32.9	1.63838e+09	1.80164e+09	1.7376e+09	2.07605e+09	1.76421e+09
P0DP23	Calmodulin-1 OS=Homo sapiens OX=9606 GN=CALM1 PE=1 SV=1	149	16.8	5.29254e+09	6.87459e+09	5.71303e+09	7.80202e+09	6.67477e+09
Q96C19	EF-hand domain-containing protein D2 OS=Homo sapiens OX=9606 GN=EFHD2 PE=1 SV=1	240	26.7	3.36444e+09	3.49505e+09	3.8416e+09	5.03853e+09	3224894567
P11142	Heat shock cognate 71 kDa protein OS=Homo sapiens OX=9606 GN=HSPA8 PE=1 SV=1	646	70.9	1.80406e+09	2.1002e+09	1.96512e+09	2.7818e+09	2.32412e+09
Q16643	Drebrin OS=Homo sapiens OX=9606 GN=DBN1 PE=1 SV=4	649	71.4	1.95936e+09	1.49757e+09	2.14947e+09	2.02843e+09	2.20251e+09
P21333	Filamin-A OS=Homo sapiens OX=9606 GN=FLNA PE=1 SV=4	2647	280.6	9.2081e+08	3.53396e+08	9.46016e+08	4.16537e+08	6.92953e+08
Q9ULV4	Coronin-1C OS=Homo sapiens OX=9606 GN=CORO1C PE=1 SV=1	474	53.2	2.01285e+09	1.56168e+09	2.14195e+09	1.87612e+09	2.37433e+09
Q562R1	Beta-actin-like protein 2 OS=Homo sapiens OX=9606 GN=ACTBL2 PE=1 SV=2	376	42	1.7909e+08	189609259	2.01194e+08	179175097	116923901
P0DOX5	Immunoglobulin gamma-1 heavy chain OS=Homo sapiens OX=9606 PE=1 SV=2	449	49.3	9.39839e+09	1.02452e+10	1.01636e+10	1.07705e+10	9.63224e+09
P02549	Spectrin alpha chain, erythrocytic 1 OS=Homo sapiens OX=9606 GN=SPTA1 PE=1 SV=5	2419	279.8	2.82314e+08	565741973	3.1744e+08	6.13499e+08	3.75329e+08
P02768	Albumin OS=Homo sapiens OX=9606 GN=ALB PE=1 SV=2	609	69.3	8.92739e+08	1.35972e+09	8.38878e+08	1.44334e+09	1.63246e+09
O14974	Protein phosphatase 1 regulatory subunit 12A OS=Homo sapiens OX=9606 GN=PPP1R12A PE=1 SV=1	1030	115.2	9.03994e+08	5.95474e+08	9.4533e+08	6.08271e+08	8.59387e+08
P28290	Protein ITPRID2 OS=Homo sapiens OX=9606 GN=ITPRID2 PE=1 SV=3	1259	138.3	6.02825e+08	6.52625e+08	6.38509e+08	7.766e+08	7.74596e+08
O00291	Huntingtin-interacting protein 1 OS=Homo sapiens OX=9606 GN=HIP1 PE=1 SV=5	1037	116.1	7.23741e+08	8.56463e+08	819857501	9.25221e+08	8.13117e+08
P35555	Fibrillin-1 OS=Homo sapiens OX=9606 GN=FBN1 PE=1 SV=4	2871	312.1	5.70441e+08	6.69242e+08	6.25804e+08	6.0782e+08	7.05498e+08
P11021	Endoplasmic reticulum chaperone BiP OS=Homo sapiens OX=9606 GN=HSPA5 PE=1 SV=2	654	72.3	4.95712e+08	5.5505e+08	5.53616e+08	6.75443e+08	6.35513e+08
O15020	Spectrin beta chain, non-erythrocytic 2 OS=Homo sapiens OX=9606 GN=SPTBN2 PE=1 SV=3	2390	271.2	1.27947e+08	9.2754e+07	1.40973e+08	1.12429e+08	1.29669e+08
P52907	F-actin-capping protein subunit alpha-1 OS=Homo sapiens OX=9606 GN=CAPZA1 PE=1 SV=3	286	32.9	2.21701e+09	2.87106e+09	2.29453e+09	2.16718e+09	2.85534e+09
P05093	Steroid 17-alpha-hydroxylase/17,20 lyase OS=Homo sapiens OX=9606 GN=CYP17A1 PE=1 SV=1	508	57.3	1.17981e+09	2.17263e+09	1.34946e+09	2.06454e+09	1.66148e+09
Q9P266	Junctional cadherin 5-associated protein OS=Homo sapiens OX=9606 GN=JCAD PE=1 SV=3	1359	148.3	5.56202e+08	5.85829e+08	5.87424e+08	6.20647e+08	6.90457e+08
Q9NYL9	Tropomodulin-3 OS=Homo sapiens OX=9606 GN=TMOD3 PE=1 SV=1	352	39.6	1.72479e+09	2.17349e+09	1.80328e+09	2.34276e+09	2.29403e+09
Q09666	Neuroblast differentiation-associated protein AHNAK OS=Homo sapiens OX=9606 GN=AHNAK PE=1 SV=2	5890	628.7	3.87156e+08	5.87023e+08	3.64513e+08	6.94219e+08	5.6424e+08
P47755	F-actin-capping protein subunit alpha-2 OS=Homo sapiens OX=9606 GN=CAPZA2 PE=1 SV=3	286	32.9	1168986973	1.53443e+09	1.25621e+09	1.63516e+09	1.71272e+09
P35222	Catenin beta-1 OS=Homo sapiens OX=9606 GN=CTNNB1 PE=1 SV=1	781	85.4	4.01241e+08	9.05567e+08	4.74318e+08	9.99477e+08	8.55739e+08
P0DMV8	Heat shock 70 kDa protein 1A OS=Homo sapiens OX=9606 GN=HSPA1A PE=1 SV=1	641	70	8.11364e+08	1.13333e+09	9.34636e+08	1.30776e+09	1.10575e+09
P01860	Immunoglobulin heavy constant gamma 3 OS=Homo sapiens OX=9606 GN=IGHG3 PE=1 SV=2	377	41.3	9.83326e+08	9.75849e+08	1.0798e+09	1.40793e+09	1.02315e+09
Q12965	Unconventional myosin-Ie OS=Homo sapiens OX=9606 GN=MYO1E PE=1 SV=2	1108	127	7.07995e+08	8.91015e+08	8.05705e+08	9.63372e+08	9.00303e+08
P52272	Heterogeneous nuclear ribonucleoprotein M OS=Homo sapiens OX=9606 GN=HNRNPM PE=1 SV=3	730	77.5	8.84575e+08	544989424	817227743	6.4346e+08	1.00376e+09
O43175	D-3-phosphoglycerate dehydrogenase OS=Homo sapiens OX=9606 GN=PHGDH PE=1 SV=4	533	56.6	9.67605e+08	1384944313	1.06986e+09	1.53358e+09	1147332150
Q9Y5S2	Serine/threonine-protein kinase MRCK beta OS=Homo sapiens OX=9606 GN=CDC42BPB PE=1 SV=2	1711	194.2	3.88168e+08	6.26739e+08	4.28068e+08	7.10586e+08	4.14252e+08
P01834	Immunoglobulin kappa constant OS=Homo sapiens OX=9606 GN=IGKC PE=1 SV=2	107	11.8	1.93208e+09	1.55975e+09	1.9492e+09	1.79881e+09	1.6479e+09
Q9Y490	Talin-1 OS=Homo sapiens OX=9606 GN=TLN1 PE=1 SV=3	2541	269.6	1.6123e+08	2.1529e+08	1.8159e+08	2.52409e+08	2.8857e+08
O60716	Catenin delta-1 OS=Homo sapiens OX=9606 GN=CTNND1 PE=1 SV=1	968	108.1	3.56321e+08	6.17154e+08	3.70465e+08	5.85802e+08	5.82023e+08
Q8NEU8	DCC-interacting protein 13-beta OS=Homo sapiens OX=9606 GN=APPL2 PE=1 SV=3	664	74.4	413008329	5.20086e+08	4.58447e+08	6.07082e+08	4.89552e+08
P12111	Collagen alpha-3(VI) chain OS=Homo sapiens OX=9606 GN=COL6A3 PE=1 SV=5	3177	343.5	2.74556e+08	5.44309e+08	2.92775e+08	5.83295e+08	5.80167e+08
P54652	Heat shock-related 70 kDa protein 2 OS=Homo sapiens OX=9606 GN=HSPA2 PE=1 SV=1	639	70	1.77131e+08	1.52363e+08	2.0594e+08	1.81028e+08	2.1274e+08
P40939	Trifunctional enzyme subunit alpha, mitochondrial OS=Homo sapiens OX=9606 GN=HADHA PE=1 SV=2	763	82.9	3.7811e+08	4.85295e+08	3.82906e+08	5.1178e+08	592849068
Q9Y4I1	Unconventional myosin-Va OS=Homo sapiens OX=9606 GN=MYO5A PE=1 SV=2	1855	215.3	3.83031e+08	5.39823e+08	4.11512e+08	5.61347e+08	5.7375e+08
P0DOX7	Immunoglobulin kappa light chain OS=Homo sapiens OX=9606 PE=1 SV=1	214	23.4	2.04402e+07	2.2972e+07	3.04388e+07	2.73878e+07	2.70095e+07
P51114	RNA-binding protein FXR1 OS=Homo sapiens OX=9606 GN=FXR1 PE=1 SV=3	621	69.7	7.5896e+08	9.1071e+08	9.3917e+08	1.03047e+09	8.64737e+08
P35611	Alpha-adducin OS=Homo sapiens OX=9606 GN=ADD1 PE=1 SV=2	737	80.9	6.25195e+08	7.63097e+08	7.13211e+08	8.5779e+08	6.92997e+08
Q14247	Src substrate cortactin OS=Homo sapiens OX=9606 GN=CTTN PE=1 SV=2	550	61.5	5.18452e+08	8.26035e+08	5.17109e+08	9.60477e+08	5.58555e+08
P61158	Actin-related protein 3 OS=Homo sapiens OX=9606 GN=ACTR3 PE=1 SV=3	418	47.3	1.09526e+09	1.98289e+09	1.10814e+09	2.19848e+09	1.41864e+09
Q96SB3	Neurabin-2 OS=Homo sapiens OX=9606 GN=PPP1R9B PE=1 SV=3	817	89.3	6.06711e+08	4.29093e+08	7.04323e+08	3.11203e+08	651014895
P98082	Disabled homolog 2 OS=Homo sapiens OX=9606 GN=DAB2 PE=1 SV=3	770	82.4	5.83685e+08	990750203	6.91482e+08	1.07201e+09	8.27725e+08
O00443	Phosphatidylinositol 4-phosphate 3-kinase C2 domain-containing subunit alpha OS=Homo sapiens OX=9606 GN=PIK3C2A PE=1 SV=2	1686	190.6	4.62501e+08	5.4889e+08	471709152	6.39979e+08	476960036
Q14677	Clathrin interactor 1 OS=Homo sapiens OX=9606 GN=CLINT1 PE=1 SV=1	625	68.2	8.07011e+08	690309529	7.64101e+08	8.56955e+08	7.03767e+08
P04264	Keratin, type II cytoskeletal 1 OS=Homo sapiens OX=9606 GN=KRT1 PE=1 SV=6	644	66	5.84893e+08	6.74528e+08	1.33374e+08	1.84495e+08	1.83628e+08
P17661	Desmin OS=Homo sapiens OX=9606 GN=DES PE=1 SV=3	470	53.5	3.04243e+08	2.97878e+08	2.52412e+08	279069478	3.56043e+08
O60814	Histone H2B type 1-K OS=Homo sapiens OX=9606 GN=H2BC12 PE=1 SV=3	126	13.9	135822016	17833972	99829704	11381736	110602712
P06899	Histone H2B type 1-J OS=Homo sapiens OX=9606 GN=H2BC11 PE=1 SV=3	126	13.9	4.89009e+08	2.54412e+08	4.10875e+08	2.2725e+08	7.66453e+08
Q16891	MICOS complex subunit MIC60 OS=Homo sapiens OX=9606 GN=IMMT PE=1 SV=1	758	83.6	4.02771e+08	4.39503e+08	3.84054e+08	4.24288e+08	5.7515e+08
Q9H4B8	Dipeptidase 3 OS=Homo sapiens OX=9606 GN=DPEP3 PE=1 SV=2	488	53.7	4.69583e+08	511493267	4.83674e+08	5.09602e+08	669442955
P61160	Actin-related protein 2 OS=Homo sapiens OX=9606 GN=ACTR2 PE=1 SV=1	394	44.7	5.1456e+08	9.33366e+08	5.11096e+08	1.03076e+09	6.02356e+08
Q13492	Phosphatidylinositol-binding clathrin assembly protein OS=Homo sapiens OX=9606 GN=PICALM PE=1 SV=2	652	70.7	1.1846e+09	1.08665e+09	1.09131e+09	1.02979e+09	1.03727e+09
P04899	Guanine nucleotide-binding protein G(i) subunit alpha-2 OS=Homo sapiens OX=9606 GN=GNAI2 PE=1 SV=3	355	40.4	3.74702e+08	5.23801e+08	3.74216e+08	548540710	7.65217e+08
Q9ULV0	Unconventional myosin-Vb OS=Homo sapiens OX=9606 GN=MYO5B PE=1 SV=3	1848	213.5	1.93376e+08	2.63298e+08	2.06513e+08	2.87583e+08	2.90266e+08
Q0ZGT2	Nexilin OS=Homo sapiens OX=9606 GN=NEXN PE=1 SV=1	675	80.6	5.44119e+08	7.09146e+08	6.02483e+08	6.83511e+08	7.3858e+08
P46821	Microtubule-associated protein 1B OS=Homo sapiens OX=9606 GN=MAP1B PE=1 SV=2	2468	270.5	2.55022e+08	4.41457e+08	3.19159e+08	4.70971e+08	3.34241e+08
Q05682	Caldesmon OS=Homo sapiens OX=9606 GN=CALD1 PE=1 SV=3	793	93.2	1.17728e+09	2.13213e+08	1.16908e+09	3.83546e+08	6.73025e+08
Q9H4D5	Nuclear RNA export factor 3 OS=Homo sapiens OX=9606 GN=NXF3 PE=1 SV=1	531	60.1	22481439	2.37427e+07	1.08256e+09	1.18235e+09	1.16513e+09
Q5T5P2	Sickle tail protein homolog OS=Homo sapiens OX=9606 GN=KIAA1217 PE=1 SV=2	1943	214	2.45498e+08	4.41355e+08	3.07385e+08	5.62084e+08	4.38061e+08
P06748	Nucleophosmin OS=Homo sapiens OX=9606 GN=NPM1 PE=1 SV=2	294	32.6	1.12395e+09	6.53772e+08	1.13705e+09	9.26383e+08	9.63432e+08
P42566	Epidermal growth factor receptor substrate 15 OS=Homo sapiens OX=9606 GN=EPS15 PE=1 SV=2	896	98.6	1.72848e+08	291447050	1.82349e+08	3.43203e+08	2.17797e+08
P39023	60S ribosomal protein L3 OS=Homo sapiens OX=9606 GN=RPL3 PE=1 SV=2	403	46.1	9.01587e+08	1.07534e+09	1.0795e+09	7.88039e+08	9.25402e+08
O15143	Actin-related protein 2/3 complex subunit 1B OS=Homo sapiens OX=9606 GN=ARPC1B PE=1 SV=3	372	40.9	4.25172e+08	6.67672e+08	4.04177e+08	7.42844e+08	458825643
P35221	Catenin alpha-1 OS=Homo sapiens OX=9606 GN=CTNNA1 PE=1 SV=1	906	100	2.40511e+08	4.55953e+08	266413102	4.5752e+08	4.395e+08
Q92828	Coronin-2A OS=Homo sapiens OX=9606 GN=CORO2A PE=1 SV=2	525	59.7	1.94289e+09	2.50069e+09	1.84244e+09	2.89582e+09	2.37199e+09
P01859	Immunoglobulin heavy constant gamma 2 OS=Homo sapiens OX=9606 GN=IGHG2 PE=1 SV=2	326	35.9	8.47503e+08	838750252	1.08372e+09	918269552	852663789
P36578	60S ribosomal protein L4 OS=Homo sapiens OX=9606 GN=RPL4 PE=1 SV=5	427	47.7	9.60704e+08	1.13118e+09	1.22272e+09	1.2221e+09	9.25407e+08
P14649	Myosin light chain 6B OS=Homo sapiens OX=9606 GN=MYL6B PE=1 SV=1	208	22.8	1.12749e+09	1.70315e+09	1.34557e+09	1.97082e+09	1.44962e+09
P62873	Guanine nucleotide-binding protein G(I)/G(S)/G(T) subunit beta-1 OS=Homo sapiens OX=9606 GN=GNB1 PE=1 SV=3	340	37.4	1.62474e+08	2.14865e+08	1.73184e+08	2.37662e+08	302438080
Q9Y608	Leucine-rich repeat flightless-interacting protein 2 OS=Homo sapiens OX=9606 GN=LRRFIP2 PE=1 SV=1	721	82.1	8.15174e+08	5.69128e+08	8.63588e+08	6.96376e+08	7.00969e+08
Q9UQE7	Structural maintenance of chromosomes protein 3 OS=Homo sapiens OX=9606 GN=SMC3 PE=1 SV=2	1217	141.5	2.49062e+08	6.17387e+07	2.82811e+08	7.12754e+07	1.23502e+08
Q96II8	DISP complex protein LRCH3 OS=Homo sapiens OX=9606 GN=LRCH3 PE=1 SV=2	777	86	3.84324e+08	3.09004e+08	4.38982e+08	3.74385e+08	4.90584e+08
P62879	Guanine nucleotide-binding protein G(I)/G(S)/G(T) subunit beta-2 OS=Homo sapiens OX=9606 GN=GNB2 PE=1 SV=3	340	37.3	4.55257e+08	5.37518e+08	4.25111e+08	685323394	7.77457e+08
Q96D71	RalBP1-associated Eps domain-containing protein 1 OS=Homo sapiens OX=9606 GN=REPS1 PE=1 SV=3	796	86.6	4.8795e+08	5.90261e+08	5.55601e+08	4.48728e+08	5.70945e+08
Q9H0E2	Toll-interacting protein OS=Homo sapiens OX=9606 GN=TOLLIP PE=1 SV=1	274	30.3	7.02949e+08	821924176	7.27915e+08	744621964	8.71048e+08
Q6WCQ1	Myosin phosphatase Rho-interacting protein OS=Homo sapiens OX=9606 GN=MPRIP PE=1 SV=3	1025	116.5	2.41973e+08	2.69834e+08	2.79232e+08	2.89767e+08	3.58642e+08
P29536	Leiomodin-1 OS=Homo sapiens OX=9606 GN=LMOD1 PE=1 SV=3	600	67	1.05378e+09	1.18967e+09	1.01818e+09	1.43501e+09	1.07503e+09
Q9HCE1	Helicase MOV-10 OS=Homo sapiens OX=9606 GN=MOV10 PE=1 SV=2	1003	113.6	2.1263e+08	3.18202e+08	2.61025e+08	3.94327e+08	2.94306e+08
P23246	Splicing factor, proline- and glutamine-rich OS=Homo sapiens OX=9606 GN=SFPQ PE=1 SV=2	707	76.1	1.57697e+09	3.22485e+08	1.82036e+09	4.62871e+08	5.51193e+08
P36873	Serine/threonine-protein phosphatase PP1-gamma catalytic subunit OS=Homo sapiens OX=9606 GN=PPP1CC PE=1 SV=1	323	37	7.10063e+07	5.99789e+07	9.57212e+07	4.67572e+07	9.22991e+07
P17302	Gap junction alpha-1 protein OS=Homo sapiens OX=9606 GN=GJA1 PE=1 SV=2	382	43	1.00957e+09	1.18464e+09	1.19896e+09	9.65117e+08	1296783562
O14639	Actin-binding LIM protein 1 OS=Homo sapiens OX=9606 GN=ABLIM1 PE=1 SV=3	778	87.6	8.3464e+08	705865857	9.46358e+08	7.27447e+08	9.5389e+08
P26232	Catenin alpha-2 OS=Homo sapiens OX=9606 GN=CTNNA2 PE=1 SV=5	953	105.2	9.62223e+07	214395960	1.21459e+08	2.3417e+08	2.16836e+08
Q8WWI1	LIM domain only protein 7 OS=Homo sapiens OX=9606 GN=LMO7 PE=1 SV=3	1683	192.6	3.34336e+08	3.42359e+08	3.64865e+08	3.87715e+08	395824380
O14976	Cyclin-G-associated kinase OS=Homo sapiens OX=9606 GN=GAK PE=1 SV=2	1311	143.1	2.2767e+08	297490866	2.91953e+08	3.20969e+08	3.38307e+08
P01861	Immunoglobulin heavy constant gamma 4 OS=Homo sapiens OX=9606 GN=IGHG4 PE=1 SV=1	327	35.9	5.89029e+07	1.10218e+08	8.83888e+07	2.05175e+08	8.8254e+07
P62136	Serine/threonine-protein phosphatase PP1-alpha catalytic subunit OS=Homo sapiens OX=9606 GN=PPP1CA PE=1 SV=1	330	37.5	3.90515e+08	2.92676e+08	452028905	3.7836e+08	4.2983e+08
Q9NSY1	BMP-2-inducible protein kinase OS=Homo sapiens OX=9606 GN=BMP2K PE=1 SV=2	1161	129.1	3.30206e+08	3.92667e+08	3.52251e+08	4.36102e+08	355458544
P0DOY3	Immunoglobulin lambda constant 3 OS=Homo sapiens OX=9606 GN=IGLC3 PE=1 SV=1	106	11.3	1640645408	2.10127e+09	2.00346e+09	1.50826e+09	2.14496e+09
P22626	Heterogeneous nuclear ribonucleoproteins A2/B1 OS=Homo sapiens OX=9606 GN=HNRNPA2B1 PE=1 SV=2	353	37.4	5.85868e+08	4.32042e+08	5.84189e+08	5.1174e+08	8.02089e+08
P28289	Tropomodulin-1 OS=Homo sapiens OX=9606 GN=TMOD1 PE=1 SV=1	359	40.5	234460732	3.52172e+08	2.55097e+08	4.21098e+08	3.34334e+08
P18206	Vinculin OS=Homo sapiens OX=9606 GN=VCL PE=1 SV=4	1134	123.7	3.49657e+08	5.09393e+08	3.58105e+08	543446250	5.6944e+08
Q08211	ATP-dependent RNA helicase A OS=Homo sapiens OX=9606 GN=DHX9 PE=1 SV=4	1270	140.9	2.55907e+08	2.28324e+08	2.83621e+08	196218213	292571748
P62140	Serine/threonine-protein phosphatase PP1-beta catalytic subunit OS=Homo sapiens OX=9606 GN=PPP1CB PE=1 SV=3	327	37.2	1.20477e+08	66217083	1.02059e+08	98714732	1.12221e+08
O15027	Protein transport protein Sec16A OS=Homo sapiens OX=9606 GN=SEC16A PE=1 SV=4	2357	251.7	3.1476e+08	2.39069e+08	4.66588e+08	3.8472e+08	3.51696e+08
P21589	5'-nucleotidase OS=Homo sapiens OX=9606 GN=NT5E PE=1 SV=1	574	63.3	2.25124e+08	3.86078e+08	2.02085e+08	4.1088e+08	4.92378e+08
P62753	40S ribosomal protein S6 OS=Homo sapiens OX=9606 GN=RPS6 PE=1 SV=1	249	28.7	3.91008e+08	5.1696e+08	4.9165e+08	6.25231e+08	490411398
P62424	60S ribosomal protein L7a OS=Homo sapiens OX=9606 GN=RPL7A PE=1 SV=2	266	30	7.52936e+08	1039538154	1019907659	1.18333e+09	8.01816e+08
O75531	Barrier-to-autointegration factor OS=Homo sapiens OX=9606 GN=BANF1 PE=1 SV=1	89	10.1	4.80738e+08	8.1315e+08	3.83363e+08	9.98063e+08	1.42712e+09
Q14764	Major vault protein OS=Homo sapiens OX=9606 GN=MVP PE=1 SV=4	893	99.3	412290611	4.47573e+08	3.91463e+08	4.81418e+08	4.78634e+08
P68104	Elongation factor 1-alpha 1 OS=Homo sapiens OX=9606 GN=EEF1A1 PE=1 SV=1	462	50.1	9.87214e+08	1.2474e+09	1.29048e+09	1.5613e+09	1.3435e+09
Q9UPQ0	LIM and calponin homology domains-containing protein 1 OS=Homo sapiens OX=9606 GN=LIMCH1 PE=1 SV=4	1083	121.8	3.40485e+08	1.82028e+08	3.5841e+08	2.34295e+08	3.13909e+08
Q63ZY3	KN motif and ankyrin repeat domain-containing protein 2 OS=Homo sapiens OX=9606 GN=KANK2 PE=1 SV=1	851	91.1	1.93991e+08	3.39647e+08	228056448	4.05283e+08	3.2757e+08
Q15233	Non-POU domain-containing octamer-binding protein OS=Homo sapiens OX=9606 GN=NONO PE=1 SV=4	471	54.2	1.18535e+09	2.51779e+08	1.37185e+09	344985409	4.37215e+08
P00747	Plasminogen OS=Homo sapiens OX=9606 GN=PLG PE=1 SV=2	810	90.5	3.45153e+08	737215987	4.04798e+08	9.09251e+08	3.51788e+08
Q02878	60S ribosomal protein L6 OS=Homo sapiens OX=9606 GN=RPL6 PE=1 SV=3	288	32.7	7.32906e+08	9.23517e+08	8.6035e+08	1.09034e+09	7.72087e+08
Q92747	Actin-related protein 2/3 complex subunit 1A OS=Homo sapiens OX=9606 GN=ARPC1A PE=1 SV=2	370	41.5	3.19547e+08	5.5144e+08	3.16279e+08	4.86047e+08	3.59916e+08
Q9HD67	Unconventional myosin-X OS=Homo sapiens OX=9606 GN=MYO10 PE=1 SV=3	2058	237.2	1.46213e+08	1.43959e+08	1.52307e+08	157405942	180826438
P62701	40S ribosomal protein S4, X isoform OS=Homo sapiens OX=9606 GN=RPS4X PE=1 SV=2	263	29.6	7.74696e+08	1.15331e+09	9.84059e+08	1.06918e+09	9.89187e+08
P05141	ADP/ATP translocase 2 OS=Homo sapiens OX=9606 GN=SLC25A5 PE=1 SV=7	298	32.8	8.00489e+08	1.2636e+09	1.02003e+09	1.46505e+09	8.54922e+08
P10412	Histone H1.4 OS=Homo sapiens OX=9606 GN=H1-4 PE=1 SV=2	219	21.9	6.10079e+08	3.55168e+08	5.85118e+08	3.58982e+08	8.51482e+08
P49411	Elongation factor Tu, mitochondrial OS=Homo sapiens OX=9606 GN=TUFM PE=1 SV=3	455	49.8	3.22534e+08	804628208	3.56737e+08	625637696	303980565
P16403	Histone H1.2 OS=Homo sapiens OX=9606 GN=H1-2 PE=1 SV=2	213	21.4	132369119	69427829	1.09143e+08	6.86923e+07	1.66329e+08
P02679	Fibrinogen gamma chain OS=Homo sapiens OX=9606 GN=FGG PE=1 SV=3	453	51.5	1.10527e+08	2.57095e+08	1.30937e+08	213239502	206102885
P13645	Keratin, type I cytoskeletal 10 OS=Homo sapiens OX=9606 GN=KRT10 PE=1 SV=6	584	58.8	4.14923e+08	1.22739e+09	7.90261e+07	295801599	1.15289e+08
P51991	Heterogeneous nuclear ribonucleoprotein A3 OS=Homo sapiens OX=9606 GN=HNRNPA3 PE=1 SV=2	378	39.6	4.59845e+08	3.47823e+08	5.11531e+08	3.32817e+08	5.74491e+08
Q13425	Beta-2-syntrophin OS=Homo sapiens OX=9606 GN=SNTB2 PE=1 SV=1	540	57.9	245081010	3.15128e+08	2.78217e+08	3.72543e+08	3.88319e+08
P08590	Myosin light chain 3 OS=Homo sapiens OX=9606 GN=MYL3 PE=1 SV=3	195	21.9	1.74923e+06	2.30981e+06	2.08001e+06	3.46326e+06	1.95995e+06
P38646	Stress-70 protein, mitochondrial OS=Homo sapiens OX=9606 GN=HSPA9 PE=1 SV=2	679	73.6	1.06252e+08	1.12401e+08	1.12119e+08	1.25677e+08	1.23203e+08
Q9UEY8	Gamma-adducin OS=Homo sapiens OX=9606 GN=ADD3 PE=1 SV=1	706	79.1	4.20721e+08	4.01581e+08	4.53641e+08	4.18123e+08	3.89681e+08
P55084	Trifunctional enzyme subunit beta, mitochondrial OS=Homo sapiens OX=9606 GN=HADHB PE=1 SV=3	474	51.3	2.37342e+08	3.26579e+08	2.46366e+08	3.73403e+08	3.79537e+08
P12109	Collagen alpha-1(VI) chain OS=Homo sapiens OX=9606 GN=COL6A1 PE=1 SV=3	1028	108.5	9.08328e+07	1.75427e+08	9.49712e+07	1.8996e+08	1.8507e+08
P46777	60S ribosomal protein L5 OS=Homo sapiens OX=9606 GN=RPL5 PE=1 SV=3	297	34.3	3.96357e+08	4.96592e+08	5.00942e+08	5.10024e+08	4.74483e+08
P61247	40S ribosomal protein S3a OS=Homo sapiens OX=9606 GN=RPS3A PE=1 SV=2	264	29.9	7.32735e+08	6.71399e+08	953237896	7.07564e+08	6.64868e+08
Q0JRZ9	F-BAR domain only protein 2 OS=Homo sapiens OX=9606 GN=FCHO2 PE=1 SV=2	810	88.9	160683556	1.32692e+08	1.75376e+08	167321892	1.98509e+08
P62241	40S ribosomal protein S8 OS=Homo sapiens OX=9606 GN=RPS8 PE=1 SV=2	208	24.2	5.58409e+08	6.67836e+08	758471801	778933991	5.91831e+08
Q15019	Septin-2 OS=Homo sapiens OX=9606 GN=SEPTIN2 PE=1 SV=1	361	41.5	1.26617e+08	2.38037e+08	1.11656e+08	2.3549e+08	2.26526e+08
Q9P0L0	Vesicle-associated membrane protein-associated protein A OS=Homo sapiens OX=9606 GN=VAPA PE=1 SV=3	249	27.9	6.67282e+08	5.94188e+08	7.01535e+08	7.98068e+08	1.53355e+09
Q9UBP9	PTB domain-containing engulfment adapter protein 1 OS=Homo sapiens OX=9606 GN=GULP1 PE=1 SV=1	304	34.5	245475803	2.78782e+08	2.54324e+08	2.92574e+08	2.85924e+08
P12268	Inosine-5'-monophosphate dehydrogenase 2 OS=Homo sapiens OX=9606 GN=IMPDH2 PE=1 SV=2	514	55.8	2.82372e+08	2.02508e+08	2.54216e+08	1.9431e+08	1.64727e+08
P0DOX8	Immunoglobulin lambda-1 light chain OS=Homo sapiens OX=9606 PE=1 SV=1	216	22.8	8.23235e+07	1.08357e+08	110871702	138448972	1.08107e+08
P16402	Histone H1.3 OS=Homo sapiens OX=9606 GN=H1-3 PE=1 SV=2	221	22.3	8.28274e+06	4.3609e+06	8.00259e+06	4.54952e+06	8025614
P09651	Heterogeneous nuclear ribonucleoprotein A1 OS=Homo sapiens OX=9606 GN=HNRNPA1 PE=1 SV=5	372	38.7	408213883	3.14906e+08	3.93418e+08	4.6657e+08	3.66978e+08
P62805	Histone H4 OS=Homo sapiens OX=9606 GN=H4C1 PE=1 SV=2	103	11.4	9.43571e+08	6.20167e+08	6.92306e+08	4.58844e+08	1.49687e+09
O15144	Actin-related protein 2/3 complex subunit 2 OS=Homo sapiens OX=9606 GN=ARPC2 PE=1 SV=1	300	34.3	3.38364e+08	6.46168e+08	3.69411e+08	6.65978e+08	4.60719e+08
Q14643	Inositol 1,4,5-trisphosphate receptor type 1 OS=Homo sapiens OX=9606 GN=ITPR1 PE=1 SV=3	2758	313.7	5.87478e+07	6.25076e+07	6.05821e+07	7.1321e+07	8.71012e+07
P08238	Heat shock protein HSP 90-beta OS=Homo sapiens OX=9606 GN=HSP90AB1 PE=1 SV=4	724	83.2	7.0008e+07	9.78789e+07	7.86004e+07	121098179	108596520
Q9Y5X1	Sorting nexin-9 OS=Homo sapiens OX=9606 GN=SNX9 PE=1 SV=1	595	66.6	2.78099e+08	3.75814e+08	2.42058e+08	3.40281e+08	2.90166e+08
P15880	40S ribosomal protein S2 OS=Homo sapiens OX=9606 GN=RPS2 PE=1 SV=2	293	31.3	6.14276e+08	8.69995e+08	8.08727e+08	771350789	704932471
P32969	60S ribosomal protein L9 OS=Homo sapiens OX=9606 GN=RPL9 PE=1 SV=1	192	21.9	2.66338e+08	3.12791e+08	3.12853e+08	3.31966e+08	2.81e+08
P05387	60S acidic ribosomal protein P2 OS=Homo sapiens OX=9606 GN=RPLP2 PE=1 SV=1	115	11.7	4.34126e+08	523269937	526554349	673590122	4.38007e+08
Q69YQ0	Cytospin-A OS=Homo sapiens OX=9606 GN=SPECC1L PE=1 SV=3	1117	124.5	2.40926e+08	1.59474e+08	2.37025e+08	1.33653e+08	2.10554e+08
P35527	Keratin, type I cytoskeletal 9 OS=Homo sapiens OX=9606 GN=KRT9 PE=1 SV=3	623	62	2.84473e+08	4.80412e+07	3.99991e+07	2.63617e+07	7.72236e+07
Q06787	Fragile X messenger ribonucleoprotein 1 OS=Homo sapiens OX=9606 GN=FMR1 PE=1 SV=1	632	71.1	1.77032e+08	2.21536e+08	2.22449e+08	2.76484e+08	2.04039e+08
P62269	40S ribosomal protein S18 OS=Homo sapiens OX=9606 GN=RPS18 PE=1 SV=3	152	17.7	516211008	843495758	670437299	7.75035e+08	4.81002e+08
P07900	Heat shock protein HSP 90-alpha OS=Homo sapiens OX=9606 GN=HSP90AA1 PE=1 SV=5	732	84.6	2.11965e+08	2.38561e+08	2.2239e+08	2.49604e+08	2.66017e+08
P61978	Heterogeneous nuclear ribonucleoprotein K OS=Homo sapiens OX=9606 GN=HNRNPK PE=1 SV=1	463	50.9	2.00148e+08	1.61884e+08	2.14975e+08	2.23087e+08	3.23442e+08
P05388	60S acidic ribosomal protein P0 OS=Homo sapiens OX=9606 GN=RPLP0 PE=1 SV=1	317	34.3	3.645e+08	5.48237e+08	5.58086e+08	5.80786e+08	5.01124e+08
P35908	Keratin, type II cytoskeletal 2 epidermal OS=Homo sapiens OX=9606 GN=KRT2 PE=1 SV=2	639	65.4	8.23632e+07	5.27072e+07	7411815	64661554	1.60236e+07
P22492	Histone H1t OS=Homo sapiens OX=9606 GN=H1-6 PE=2 SV=4	207	22	8.755e+08	5.48353e+08	9.66599e+08	6.04598e+08	1.12824e+09
P30050	60S ribosomal protein L12 OS=Homo sapiens OX=9606 GN=RPL12 PE=1 SV=1	165	17.8	3.48109e+08	3.01918e+08	3.66582e+08	3.56555e+08	2.73438e+08
Q13508	Ecto-ADP-ribosyltransferase 3 OS=Homo sapiens OX=9606 GN=ART3 PE=1 SV=2	389	43.9	1.89989e+08	2.53257e+08	2.01942e+08	3.26273e+08	330256064
P54289	Voltage-dependent calcium channel subunit alpha-2/delta-1 OS=Homo sapiens OX=9606 GN=CACNA2D1 PE=1 SV=3	1103	124.5	9.86168e+07	1.5122e+08	111458847	1.71557e+08	2.05482e+08
P12236	ADP/ATP translocase 3 OS=Homo sapiens OX=9606 GN=SLC25A6 PE=1 SV=4	298	32.8	6.3141e+07	76788893	7.84049e+07	92112488	5.32585e+07
Q8NFW8	N-acylneuraminate cytidylyltransferase OS=Homo sapiens OX=9606 GN=CMAS PE=1 SV=2	434	48.3	2.81156e+08	1.94033e+08	3.80596e+08	1.87304e+08	3.96928e+08
P09497	Clathrin light chain B OS=Homo sapiens OX=9606 GN=CLTB PE=1 SV=1	229	25.2	1.47984e+09	1.54266e+09	1.40361e+09	1.67029e+09	1540866348
Q16531	DNA damage-binding protein 1 OS=Homo sapiens OX=9606 GN=DDB1 PE=1 SV=1	1140	126.9	1.49949e+08	1.65326e+08	1.59435e+08	2.12899e+08	2.07813e+08
Q8NDV3	Structural maintenance of chromosomes protein 1B OS=Homo sapiens OX=9606 GN=SMC1B PE=2 SV=2	1235	143.8	1.68268e+08	2.81569e+07	1.86943e+08	8.3594e+06	5.10415e+07
Q9GZY0	Nuclear RNA export factor 2 OS=Homo sapiens OX=9606 GN=NXF2 PE=1 SV=1	626	71.6	3.6633e+07	2.76477e+07	1.46709e+08	143763023	1.22287e+08
P0C0S8	Histone H2A type 1 OS=Homo sapiens OX=9606 GN=H2AC11 PE=1 SV=2	130	14.1	551878888	2.49796e+08	355246635	352490691	803134910
P11940	Polyadenylate-binding protein 1 OS=Homo sapiens OX=9606 GN=PABPC1 PE=1 SV=2	636	70.6	2.23224e+08	2.1614e+08	2.8247e+08	2.65184e+08	2.82542e+08
P09496	Clathrin light chain A OS=Homo sapiens OX=9606 GN=CLTA PE=1 SV=1	248	27.1	3.26071e+09	3.88798e+09	3.77252e+09	4.19795e+09	3972133775
Q9UBC2	Epidermal growth factor receptor substrate 15-like 1 OS=Homo sapiens OX=9606 GN=EPS15L1 PE=1 SV=1	864	94.2	1.57759e+08	1.96244e+08	1.59062e+08	2.31033e+08	177887907
Q12906	Interleukin enhancer-binding factor 3 OS=Homo sapiens OX=9606 GN=ILF3 PE=1 SV=3	894	95.3	1.62243e+08	1.53882e+08	1.77398e+08	1.95897e+08	2.19365e+08
Q9Y6I3	Epsin-1 OS=Homo sapiens OX=9606 GN=EPN1 PE=1 SV=2	576	60.3	5.26034e+08	6.62222e+08	552635160	6.81309e+08	5.35682e+08
P04908	Histone H2A type 1-B/E OS=Homo sapiens OX=9606 GN=H2AC4 PE=1 SV=2	130	14.1	2.62475e+09	1.36936e+09	2.30926e+09	1.3542e+09	4228802617
Q14571	Inositol 1,4,5-trisphosphate receptor type 2 OS=Homo sapiens OX=9606 GN=ITPR2 PE=1 SV=2	2701	307.9	2.01195e+07	2.44694e+07	2.23538e+07	2.97732e+07	3.32698e+07
P51116	RNA-binding protein FXR2 OS=Homo sapiens OX=9606 GN=FXR2 PE=1 SV=2	673	74.2	1.52389e+08	2.13216e+08	1.91605e+08	323815638	1.74955e+08
P26373	60S ribosomal protein L13 OS=Homo sapiens OX=9606 GN=RPL13 PE=1 SV=4	211	24.2	4.47657e+08	5.3635e+08	549360555	600554677	4.2383e+08
P18124	60S ribosomal protein L7 OS=Homo sapiens OX=9606 GN=RPL7 PE=1 SV=1	248	29.2	770217546	1079868188	1.03941e+09	1277065898	8.50083e+08
O95816	BAG family molecular chaperone regulator 2 OS=Homo sapiens OX=9606 GN=BAG2 PE=1 SV=1	211	23.8	1.53016e+08	1.40592e+08	2.02334e+08	1.76555e+08	177720414
Q9UJW0	Dynactin subunit 4 OS=Homo sapiens OX=9606 GN=DCTN4 PE=1 SV=1	460	52.3	1.41879e+08	1.66607e+08	1.62566e+08	1.79755e+08	1.70467e+08
P07355	Annexin A2 OS=Homo sapiens OX=9606 GN=ANXA2 PE=1 SV=2	339	38.6	1.9844e+08	1.39067e+08	1.98937e+08	8.69748e+07	2.25428e+08
P12235	ADP/ATP translocase 1 OS=Homo sapiens OX=9606 GN=SLC25A4 PE=1 SV=4	298	33	2.30527e+07	40176183	2.89465e+07	3.25598e+07	1.84354e+07
Q9Y4G6	Talin-2 OS=Homo sapiens OX=9606 GN=TLN2 PE=1 SV=4	2542	271.4	5.0392e+07	7.63486e+07	5.24385e+07	7.00515e+07	8.39466e+07
P15311	Ezrin OS=Homo sapiens OX=9606 GN=EZR PE=1 SV=4	586	69.4	3.14576e+08	2.50237e+08	3.29946e+08	2.61408e+08	4.58938e+08
B1AK53	Espin OS=Homo sapiens OX=9606 GN=ESPN PE=1 SV=1	854	91.7	1.65615e+08	8.33967e+07	1.76126e+08	1.05607e+08	1.24065e+08
Q00839	Heterogeneous nuclear ribonucleoprotein U OS=Homo sapiens OX=9606 GN=HNRNPU PE=1 SV=6	825	90.5	1.44333e+08	1.31492e+08	1.74927e+08	1.63718e+08	1.43573e+08
Q02218	2-oxoglutarate dehydrogenase complex component E1 OS=Homo sapiens OX=9606 GN=OGDH PE=1 SV=3	1023	115.9	1.20848e+08	1.28603e+08	1.1575e+08	1.34905e+08	191307831
Q5VT25	Serine/threonine-protein kinase MRCK alpha OS=Homo sapiens OX=9606 GN=CDC42BPA PE=1 SV=1	1732	197.2	6.04774e+07	9.28144e+07	6.50132e+07	9.61496e+07	1.04712e+08
Q9UQ03	Coronin-2B OS=Homo sapiens OX=9606 GN=CORO2B PE=1 SV=4	480	54.9	1.35507e+08	182524260	1.40065e+08	2.29642e+08	1.84117e+08
Q9BY14	Testis-expressed protein 101 OS=Homo sapiens OX=9606 GN=TEX101 PE=1 SV=2	249	26.6	6.24866e+08	7.66655e+08	7.75287e+08	8.62221e+08	1.13154e+09
Q9NZR1	Tropomodulin-2 OS=Homo sapiens OX=9606 GN=TMOD2 PE=1 SV=1	351	39.6	161596511	2.35229e+08	1.75541e+08	259798852	2.25439e+08
P11908	Ribose-phosphate pyrophosphokinase 2 OS=Homo sapiens OX=9606 GN=PRPS2 PE=1 SV=2	318	34.7	2.15117e+08	2.24327e+08	1.87093e+08	3.03972e+08	2.16019e+08
P62917	60S ribosomal protein L8 OS=Homo sapiens OX=9606 GN=RPL8 PE=1 SV=2	257	28	599028521	7.16324e+08	7.02549e+08	7.68989e+08	5.85204e+08
Q9H444	Charged multivesicular body protein 4b OS=Homo sapiens OX=9606 GN=CHMP4B PE=1 SV=1	224	24.9	776241442	1011852258	852219668	8.45669e+08	7.76395e+08
P02751	Fibronectin OS=Homo sapiens OX=9606 GN=FN1 PE=1 SV=5	2477	272.2	2.05582e+08	1.38147e+08	2.07919e+08	1.40285e+08	1.09617e+08
Q9P0K7	Ankycorbin OS=Homo sapiens OX=9606 GN=RAI14 PE=1 SV=2	980	110	9.20964e+07	1.0664e+08	95186613	1.00303e+08	1.36486e+08
P02671	Fibrinogen alpha chain OS=Homo sapiens OX=9606 GN=FGA PE=1 SV=2	866	94.9	1.2205e+08	2.87796e+08	1.35823e+08	2.88078e+08	2.05533e+08
O94905	Erlin-2 OS=Homo sapiens OX=9606 GN=ERLIN2 PE=1 SV=1	339	37.8	1.56848e+08	2.10326e+08	1.57506e+08	2.05274e+08	3.67782e+08
Q96PK6	RNA-binding protein 14 OS=Homo sapiens OX=9606 GN=RBM14 PE=1 SV=2	669	69.4	1.06981e+08	1.21954e+08	1.3118e+08	1.62894e+08	1.43276e+08
Q9UBU9	Nuclear RNA export factor 1 OS=Homo sapiens OX=9606 GN=NXF1 PE=1 SV=1	619	70.1	1.42307e+07	1.40168e+07	3.75889e+08	403762086	3.88764e+08
P27694	Replication protein A 70 kDa DNA-binding subunit OS=Homo sapiens OX=9606 GN=RPA1 PE=1 SV=2	616	68.1	7.34589e+08	752247222	1.47905e+08	2.45668e+08	1.40936e+08
P27635	60S ribosomal protein L10 OS=Homo sapiens OX=9606 GN=RPL10 PE=1 SV=5	214	24.6	568460134	6.15074e+08	737466709	7.63195e+08	6.73123e+08
P0CF74	Immunoglobulin lambda constant 6 OS=Homo sapiens OX=9606 GN=IGLC6 PE=1 SV=1	106	11.3	57518888	12184123
P11717	Cation-independent mannose-6-phosphate receptor OS=Homo sapiens OX=9606 GN=IGF2R PE=1 SV=3	2491	274.2	1.07722e+08	1.326e+08	1.08495e+08	1.60316e+08	1.31782e+08
P46776	60S ribosomal protein L27a OS=Homo sapiens OX=9606 GN=RPL27A PE=1 SV=2	148	16.6	2.02803e+08	2.92202e+08	3.04294e+08	3.23256e+08	2.3658e+08
Q13310	Polyadenylate-binding protein 4 OS=Homo sapiens OX=9606 GN=PABPC4 PE=1 SV=1	644	70.7	3.98291e+07	6.65445e+07	5.32789e+07	87695331	7.34368e+07
Q6UWR7	Glycerophosphocholine cholinephosphodiesterase ENPP6 OS=Homo sapiens OX=9606 GN=ENPP6 PE=1 SV=2	440	50.2	7.48484e+07	1.52262e+08	7.42523e+07	2.01122e+08	1.91806e+08
P23396	40S ribosomal protein S3 OS=Homo sapiens OX=9606 GN=RPS3 PE=1 SV=2	243	26.7	3.44843e+08	5.39859e+08	441573679	545274034	3.68768e+08
P62280	40S ribosomal protein S11 OS=Homo sapiens OX=9606 GN=RPS11 PE=1 SV=3	158	18.4	3.25906e+09	4719680118	3.73093e+09	5.83765e+09	3.81431e+09
P62081	40S ribosomal protein S7 OS=Homo sapiens OX=9606 GN=RPS7 PE=1 SV=1	194	22.1	2.71361e+08	3.44164e+08	3.53593e+08	4.01666e+08	3.12447e+08
Q0VF96	Cingulin-like protein 1 OS=Homo sapiens OX=9606 GN=CGNL1 PE=1 SV=2	1302	149	6.9037e+07	1.2364e+08	7.80819e+07	1.33747e+08	1.0783e+08
O00160	Unconventional myosin-If OS=Homo sapiens OX=9606 GN=MYO1F PE=1 SV=3	1098	124.8	4.33614e+07	7.46743e+07	5.51569e+07	8.12363e+07	69612105
P62277	40S ribosomal protein S13 OS=Homo sapiens OX=9606 GN=RPS13 PE=1 SV=2	151	17.2	3.98079e+08	4.31889e+08	4.87532e+08	5.11464e+08	4.30338e+08
Q969F0	Fetal and adult testis-expressed transcript protein OS=Homo sapiens OX=9606 GN=FATE1 PE=1 SV=1	183	20.7	3.77601e+08	5.15819e+08	3.75753e+08	6.44394e+08	3.9934e+08
P46939	Utrophin OS=Homo sapiens OX=9606 GN=UTRN PE=1 SV=2	3433	394.2	1.12087e+08	9.59137e+07	1.27193e+08	9.02434e+07	1.36467e+08
P22090	40S ribosomal protein S4, Y isoform 1 OS=Homo sapiens OX=9606 GN=RPS4Y1 PE=1 SV=2	263	29.4	1.08056e+08	1.35983e+08	1.48098e+08	1.0761e+08	1.48255e+08
Q15311	RalA-binding protein 1 OS=Homo sapiens OX=9606 GN=RALBP1 PE=1 SV=3	655	76	1.77142e+08	2.05833e+08	1.91557e+08	2.40561e+08	2.02761e+08
O15511	Actin-related protein 2/3 complex subunit 5 OS=Homo sapiens OX=9606 GN=ARPC5 PE=1 SV=3	151	16.3	1.14693e+08	2.47607e+08	1.49699e+08	2.10932e+08	1.87569e+08
P13010	X-ray repair cross-complementing protein 5 OS=Homo sapiens OX=9606 GN=XRCC5 PE=1 SV=3	732	82.7	1.37883e+08	1.00063e+08	108556785	1.28093e+08	1.25987e+08
Q9Y224	RNA transcription, translation and transport factor protein OS=Homo sapiens OX=9606 GN=RTRAF PE=1 SV=1	244	28.1	1.53328e+08	8.20872e+07	1.47191e+08	1.23525e+08	1.30742e+08
O14908	PDZ domain-containing protein GIPC1 OS=Homo sapiens OX=9606 GN=GIPC1 PE=1 SV=2	333	36	8.72385e+07	1.5183e+08	1.08262e+08	1.93677e+08	1.29333e+08
P25705	ATP synthase subunit alpha, mitochondrial OS=Homo sapiens OX=9606 GN=ATP5F1A PE=1 SV=1	553	59.7	8.29906e+07	1.50589e+08	9.24756e+07	153969698	110384758
Q9NVI7	ATPase family AAA domain-containing protein 3A OS=Homo sapiens OX=9606 GN=ATAD3A PE=1 SV=2	634	71.3	1.23812e+08	2.35783e+08	1.57623e+08	2.25595e+08	2.10831e+08
O75367	Core histone macro-H2A.1 OS=Homo sapiens OX=9606 GN=MACROH2A1 PE=1 SV=5	369	39.2	1.28624e+08	5.80451e+07	1.03863e+08	4.9956e+07	2.72267e+08
O15145	Actin-related protein 2/3 complex subunit 3 OS=Homo sapiens OX=9606 GN=ARPC3 PE=1 SV=3	178	20.5	3.17161e+08	6.48476e+08	3.50253e+08	6.88513e+08	4.24624e+08
Q96PY5	Formin-like protein 2 OS=Homo sapiens OX=9606 GN=FMNL2 PE=1 SV=3	1086	123.2	1.47891e+08	1.73188e+08	1.83114e+08	1.6549e+08	282206204
P02675	Fibrinogen beta chain OS=Homo sapiens OX=9606 GN=FGB PE=1 SV=2	491	55.9	1.06557e+08	2.01229e+08	1.14027e+08	233197966	1.5963e+08
P35658	Nuclear pore complex protein Nup214 OS=Homo sapiens OX=9606 GN=NUP214 PE=1 SV=2	2090	213.5	2.71714e+07	2.69681e+07	1.56841e+08	1.76367e+08	1.92072e+08
Q9BXU1	Serine/threonine-protein kinase 31 OS=Homo sapiens OX=9606 GN=STK31 PE=2 SV=2	1019	115.6	1.12843e+08	179590595	1.32879e+08	184804879	1.28139e+08
Q9BXT4	Tudor domain-containing protein 1 OS=Homo sapiens OX=9606 GN=TDRD1 PE=1 SV=2	1180	131.9	8.92136e+07	9.89652e+07	9.23075e+07	1.27173e+08	8.84618e+07
P08571	Monocyte differentiation antigen CD14 OS=Homo sapiens OX=9606 GN=CD14 PE=1 SV=2	375	40.1	6.73548e+07	80057135	7.11137e+07	8.60461e+07	1.387e+08
Q07020	60S ribosomal protein L18 OS=Homo sapiens OX=9606 GN=RPL18 PE=1 SV=2	188	21.6	6.32859e+08	9.91766e+08	8.7664e+08	939794779	6.81084e+08
P09471	Guanine nucleotide-binding protein G(o) subunit alpha OS=Homo sapiens OX=9606 GN=GNAO1 PE=1 SV=4	354	40	9.20918e+07	130193745	8.11181e+07	193911932	2.13466e+08
P62906	60S ribosomal protein L10a OS=Homo sapiens OX=9606 GN=RPL10A PE=1 SV=2	217	24.8	5.87227e+08	5.93531e+08	5.81674e+08	6.0145e+08	4.23063e+08
P31943	Heterogeneous nuclear ribonucleoprotein H OS=Homo sapiens OX=9606 GN=HNRNPH1 PE=1 SV=4	449	49.2	1.74503e+08	1.25108e+08	1.97711e+08	1.38633e+08	219275130
P36957	Dihydrolipoyllysine-residue succinyltransferase component of 2-oxoglutarate dehydrogenase complex, mitochondrial OS=Homo sapiens OX=9606 GN=DLST PE=1 SV=4	453	48.7	2.2315e+08	2.36128e+08	2.30024e+08	3.031e+08	348524535
Q96A08	Histone H2B type 1-A OS=Homo sapiens OX=9606 GN=H2BC1 PE=1 SV=3	127	14.2	4.10188e+09	2.60221e+09	3459162530	1.99391e+09	8.14361e+09
P12956	X-ray repair cross-complementing protein 6 OS=Homo sapiens OX=9606 GN=XRCC6 PE=1 SV=2	609	69.8	1.67696e+08	1.29805e+08	1.42694e+08	1.5614e+08	1.35531e+08
P09874	Poly [ADP-ribose] polymerase 1 OS=Homo sapiens OX=9606 GN=PARP1 PE=1 SV=4	1014	113	1.45061e+08	1.09874e+08	1.20895e+08	1.40833e+08	1.20586e+08
Q14204	Cytoplasmic dynein 1 heavy chain 1 OS=Homo sapiens OX=9606 GN=DYNC1H1 PE=1 SV=5	4646	532.1	9.51848e+07	1.05799e+08	9.02051e+07	1.18587e+08	110750098
Q16698	2,4-dienoyl-CoA reductase [(3E)-enoyl-CoA-producing], mitochondrial OS=Homo sapiens OX=9606 GN=DECR1 PE=1 SV=1	335	36	158377052	191592191	1.58659e+08	3.57047e+08	1.12709e+08
Q8TC59	Piwi-like protein 2 OS=Homo sapiens OX=9606 GN=PIWIL2 PE=1 SV=1	973	109.8	1.61865e+08	2.2726e+08	1.84811e+08	289229187	1.81656e+08
P55072	Transitional endoplasmic reticulum ATPase OS=Homo sapiens OX=9606 GN=VCP PE=1 SV=4	806	89.3	1.14375e+08	7.45637e+07	5.90601e+07	7.08097e+07	8.71703e+07
Q02539	Histone H1.1 OS=Homo sapiens OX=9606 GN=H1-1 PE=1 SV=3	215	21.8	3.06234e+07	9.6991e+06	3.59377e+07	8029620	3.05733e+07
P26038	Moesin OS=Homo sapiens OX=9606 GN=MSN PE=1 SV=3	577	67.8	7.89917e+07	8.98564e+07	8.49579e+07	8.74461e+07	1.31428e+08
P35241	Radixin OS=Homo sapiens OX=9606 GN=RDX PE=1 SV=1	583	68.5	4.96638e+07	2.34189e+07	35958441	1.89922e+07	3.22292e+07
P04217	Alpha-1B-glycoprotein OS=Homo sapiens OX=9606 GN=A1BG PE=1 SV=4	495	54.2	1.34442e+08	1.43938e+08	104736626	2.37875e+08	176192855
Q14103	Heterogeneous nuclear ribonucleoprotein D0 OS=Homo sapiens OX=9606 GN=HNRNPD PE=1 SV=1	355	38.4	1.77854e+08	1.42779e+08	1.65189e+08	246517089	2.12653e+08
Q12905	Interleukin enhancer-binding factor 2 OS=Homo sapiens OX=9606 GN=ILF2 PE=1 SV=2	390	43	5.58768e+07	6.59274e+07	5.41635e+07	8.37519e+07	9.86167e+07
O00571	ATP-dependent RNA helicase DDX3X OS=Homo sapiens OX=9606 GN=DDX3X PE=1 SV=3	662	73.2	6.58633e+06	3.85382e+06	7.46568e+06	4.84505e+06	6.99541e+06
P50402	Emerin OS=Homo sapiens OX=9606 GN=EMD PE=1 SV=1	254	29	1.76812e+08	2.45211e+08	1.66959e+08	2.78229e+08	239512676
P14207	Folate receptor beta OS=Homo sapiens OX=9606 GN=FOLR2 PE=1 SV=4	255	29.3	5.28314e+07	7.22203e+07	5.5794e+07	7.51435e+07	1.24864e+08
Q9NZQ3	NCK-interacting protein with SH3 domain OS=Homo sapiens OX=9606 GN=NCKIPSD PE=1 SV=1	722	78.9	6.33013e+07	8.74992e+07	7.38496e+07	111443946	7.12105e+07
Q27J81	Inverted formin-2 OS=Homo sapiens OX=9606 GN=INF2 PE=1 SV=2	1249	135.5	75177059	8.32752e+07	6.95405e+07	94756963	6.77089e+07
P55795	Heterogeneous nuclear ribonucleoprotein H2 OS=Homo sapiens OX=9606 GN=HNRNPH2 PE=1 SV=1	449	49.2	3.88092e+07	2.74504e+07	47392823	22778832	5.52521e+07
P33241	Lymphocyte-specific protein 1 OS=Homo sapiens OX=9606 GN=LSP1 PE=1 SV=1	339	37.2	1.4565e+08	1.31496e+08	1.30376e+08	1.45847e+08	124504190
P26599	Polypyrimidine tract-binding protein 1 OS=Homo sapiens OX=9606 GN=PTBP1 PE=1 SV=2	557	59.6	7.06099e+07	5.7594e+07	69719018	7.29609e+07	128043641
Q8N474	Secreted frizzled-related protein 1 OS=Homo sapiens OX=9606 GN=SFRP1 PE=1 SV=1	314	35.4	344212130	2.62245e+08	3.55853e+08	2.844e+08	4.76737e+08
Q12923	Tyrosine-protein phosphatase non-receptor type 13 OS=Homo sapiens OX=9606 GN=PTPN13 PE=1 SV=2	2485	276.7	9.57684e+07	1.09493e+08	1.00669e+08	1.30248e+08	1.21638e+08
P35052	Glypican-1 OS=Homo sapiens OX=9606 GN=GPC1 PE=1 SV=2	558	61.6	1.29508e+08	1.6589e+08	1.30355e+08	1.94999e+08	2.25423e+08
P62979	Ubiquitin-40S ribosomal protein S27a OS=Homo sapiens OX=9606 GN=RPS27A PE=1 SV=2	156	18	2.07504e+08	1.7282e+08	2.18989e+08	169303599	2.00709e+08
P63167	Dynein light chain 1, cytoplasmic OS=Homo sapiens OX=9606 GN=DYNLL1 PE=1 SV=1	89	10.4	1.47986e+08	1.67985e+08	178557682	1.50147e+08	184246772
P83111	Serine beta-lactamase-like protein LACTB, mitochondrial OS=Homo sapiens OX=9606 GN=LACTB PE=1 SV=2	547	60.7	1.67888e+08	2.54432e+08	1.62793e+08	3.36442e+08	2.00324e+08
Q07065	Cytoskeleton-associated protein 4 OS=Homo sapiens OX=9606 GN=CKAP4 PE=1 SV=2	602	66	4.26111e+07	6.80282e+07	5.0852e+07	8.1337e+07	6.22286e+07
P50542	Peroxisomal targeting signal 1 receptor OS=Homo sapiens OX=9606 GN=PEX5 PE=1 SV=3	639	70.8	3.99331e+07	5.12651e+07	42293472	5.9718e+07	6.57198e+07
P07305	Histone H1.0 OS=Homo sapiens OX=9606 GN=H1-0 PE=1 SV=3	194	20.9	6.20503e+08	3.49682e+08	6.53061e+08	420331445	1.14399e+09
P62829	60S ribosomal protein L23 OS=Homo sapiens OX=9606 GN=RPL23 PE=1 SV=1	140	14.9	4.23882e+08	6.53183e+08	4.64546e+08	748839925	4.82432e+08
O75165	DnaJ homolog subfamily C member 13 OS=Homo sapiens OX=9606 GN=DNAJC13 PE=1 SV=5	2243	254.3	6.82217e+07	1.03578e+08	8.58888e+07	1.2577e+08	5.43716e+07
P05386	60S acidic ribosomal protein P1 OS=Homo sapiens OX=9606 GN=RPLP1 PE=1 SV=1	114	11.5	243501032	303654805	319977783	409871023	2.93001e+08
Q03252	Lamin-B2 OS=Homo sapiens OX=9606 GN=LMNB2 PE=1 SV=4	620	69.9	9.22037e+07	7.17967e+07	8.07283e+07	6.5678e+07	2.32214e+08
P62750	60S ribosomal protein L23a OS=Homo sapiens OX=9606 GN=RPL23A PE=1 SV=1	156	17.7	3.01862e+08	492876294	3.84615e+08	4.91001e+08	3.78021e+08
P46782	40S ribosomal protein S5 OS=Homo sapiens OX=9606 GN=RPS5 PE=1 SV=4	204	22.9	1.98463e+08	2.27034e+08	1.99044e+08	295594446	1.6505e+08
P08708	40S ribosomal protein S17 OS=Homo sapiens OX=9606 GN=RPS17 PE=1 SV=2	135	15.5	1.98402e+08	1.28922e+08	2.49636e+08	1.57963e+08	1.59379e+08
P12829	Myosin light chain 4 OS=Homo sapiens OX=9606 GN=MYL4 PE=1 SV=3	197	21.6	9.66725e+07	9.65579e+07	9.46026e+07	1.0663e+08	9.06952e+07
Q15154	Pericentriolar material 1 protein OS=Homo sapiens OX=9606 GN=PCM1 PE=1 SV=5	2024	228.4	8.2385e+07	6.91771e+07	9.17573e+07	6.85698e+07	8.16198e+07
P50914	60S ribosomal protein L14 OS=Homo sapiens OX=9606 GN=RPL14 PE=1 SV=4	215	23.4	360712462	494557274	475582571	568194347	423578521
Q5M775	Cytospin-B OS=Homo sapiens OX=9606 GN=SPECC1 PE=1 SV=1	1068	118.5	1.1223e+08	8.37619e+07	111065854	8.16908e+07	1.07604e+08
P62249	40S ribosomal protein S16 OS=Homo sapiens OX=9606 GN=RPS16 PE=1 SV=2	146	16.4	4.21601e+08	690350919	5.4859e+08	774860550	3.88345e+08
P53680	AP-2 complex subunit sigma OS=Homo sapiens OX=9606 GN=AP2S1 PE=1 SV=2	142	17	5.25759e+08	7.59123e+08	6.2822e+08	8.36511e+08	5.78418e+08
P46781	40S ribosomal protein S9 OS=Homo sapiens OX=9606 GN=RPS9 PE=1 SV=3	194	22.6	4.51005e+08	5.1942e+08	539937162	5.90134e+08	5.03822e+08
O43390	Heterogeneous nuclear ribonucleoprotein R OS=Homo sapiens OX=9606 GN=HNRNPR PE=1 SV=1	633	70.9	9.83421e+07	6.45788e+07	9.09393e+07	8.45602e+07	1.33496e+08
P46779	60S ribosomal protein L28 OS=Homo sapiens OX=9606 GN=RPL28 PE=1 SV=3	137	15.7	460142760	5.08715e+08	5.82615e+08	5.1639e+08	4.81735e+08
Q9UNX3	60S ribosomal protein L26-like 1 OS=Homo sapiens OX=9606 GN=RPL26L1 PE=1 SV=1	145	17.2	25949432	6.34905e+07	4.43366e+07	1.23775e+07	5.11158e+07
P61254	60S ribosomal protein L26 OS=Homo sapiens OX=9606 GN=RPL26 PE=1 SV=1	145	17.2	2.06096e+08	2.38468e+08	2.58142e+08	2.16982e+08	1.97689e+08
P19022	Cadherin-2 OS=Homo sapiens OX=9606 GN=CDH2 PE=1 SV=4	906	99.7	6.63183e+07	1.52322e+08	7.62698e+07	1.75499e+08	122849924
O15523	ATP-dependent RNA helicase DDX3Y OS=Homo sapiens OX=9606 GN=DDX3Y PE=1 SV=2	660	73.1	146150311	9.39263e+07	1.71425e+08	1.29145e+08	1.69775e+08
Q8WUM4	Programmed cell death 6-interacting protein OS=Homo sapiens OX=9606 GN=PDCD6IP PE=1 SV=1	868	96	1.61067e+08	4.42499e+07	1.8195e+08	6.24624e+07	1.59496e+08
Q2M2I8	AP2-associated protein kinase 1 OS=Homo sapiens OX=9606 GN=AAK1 PE=1 SV=3	961	103.8	5.12764e+07	8.17155e+07	6.50041e+07	9.34612e+07	6.41114e+07
P08779	Keratin, type I cytoskeletal 16 OS=Homo sapiens OX=9606 GN=KRT16 PE=1 SV=4	473	51.2	9.90454e+06	1.71228e+08			5.78205e+06
Q9UI38	Probable threonine protease PRSS50 OS=Homo sapiens OX=9606 GN=PRSS50 PE=1 SV=1	385	43.1	6.87798e+07	9.93587e+07	92022965	1.23655e+08	1.3961e+08
P53990	IST1 homolog OS=Homo sapiens OX=9606 GN=IST1 PE=1 SV=1	364	39.7	2.45175e+08	2.5507e+08	2.4729e+08	2.92904e+08	2.03404e+08
P02538	Keratin, type II cytoskeletal 6A OS=Homo sapiens OX=9606 GN=KRT6A PE=1 SV=3	564	60	5.51118e+07	5.09239e+08	8.25102e+06	3.80673e+07	1.77963e+07
A1L0T0	2-hydroxyacyl-CoA lyase 2 OS=Homo sapiens OX=9606 GN=ILVBL PE=1 SV=2	632	67.8	7.02181e+07	1.11209e+08	5.98328e+07	1.27271e+08	8.39225e+07
P04792	Heat shock protein beta-1 OS=Homo sapiens OX=9606 GN=HSPB1 PE=1 SV=2	205	22.8	8.06097e+07	2.10733e+08	1.09229e+08	1.98557e+08	1.35578e+08
Q13561	Dynactin subunit 2 OS=Homo sapiens OX=9606 GN=DCTN2 PE=1 SV=4	401	44.2	8.64547e+07	1.22792e+08	8.48082e+07	1.3971e+08	1.18785e+08
Q9NZM3	Intersectin-2 OS=Homo sapiens OX=9606 GN=ITSN2 PE=1 SV=3	1697	193.3	1.13012e+08	1.20283e+08	1.36205e+08	1.41141e+08	1.22962e+08
O43166	Signal-induced proliferation-associated 1-like protein 1 OS=Homo sapiens OX=9606 GN=SIPA1L1 PE=1 SV=4	1804	199.9	5.08455e+07	2.96056e+07	6.2784e+07	3.37779e+07	4.98888e+07
P59998	Actin-related protein 2/3 complex subunit 4 OS=Homo sapiens OX=9606 GN=ARPC4 PE=1 SV=3	168	19.7	3.44469e+08	5.029e+08	2.85612e+08	5.56469e+08	358794825
P61163	Alpha-centractin OS=Homo sapiens OX=9606 GN=ACTR1A PE=1 SV=1	376	42.6	9.43244e+07	1.62183e+08	1.03839e+08	1.6866e+08	1.40688e+08
P27708	CAD protein OS=Homo sapiens OX=9606 GN=CAD PE=1 SV=3	2225	242.8	7.65905e+07	1.53081e+08	9.67638e+07	2.25884e+08	1.22655e+08
Q92841	Probable ATP-dependent RNA helicase DDX17 OS=Homo sapiens OX=9606 GN=DDX17 PE=1 SV=2	729	80.2	1.15003e+08	7.06708e+07	146494473	1.06746e+08	1.23617e+08
P17844	Probable ATP-dependent RNA helicase DDX5 OS=Homo sapiens OX=9606 GN=DDX5 PE=1 SV=1	614	69.1	4.77416e+07	3.72097e+07	4.53391e+07	5.83527e+07	4.16798e+07
Q14203	Dynactin subunit 1 OS=Homo sapiens OX=9606 GN=DCTN1 PE=1 SV=3	1278	141.6	5.14681e+07	103284576	5.16432e+07	1.11437e+08	7.89356e+07
O15085	Rho guanine nucleotide exchange factor 11 OS=Homo sapiens OX=9606 GN=ARHGEF11 PE=1 SV=1	1522	167.6	114206187	9.1545e+06	1.23596e+08	1.01575e+07	5.62332e+07
P62913	60S ribosomal protein L11 OS=Homo sapiens OX=9606 GN=RPL11 PE=1 SV=2	178	20.2	3.47561e+08	4.19566e+08	4.46893e+08	551288886	3.66893e+08
Q5T9A4	ATPase family AAA domain-containing protein 3B OS=Homo sapiens OX=9606 GN=ATAD3B PE=1 SV=1	648	72.5	8966281	2.20056e+07	12831548	1.05404e+07	2.18906e+07
P02746	Complement C1q subcomponent subunit B OS=Homo sapiens OX=9606 GN=C1QB PE=1 SV=3	253	26.7	3.50671e+08	1.8582e+08	3.69347e+08	2.76129e+08	3.67176e+08
Q9NPJ8	NTF2-related export protein 2 OS=Homo sapiens OX=9606 GN=NXT2 PE=1 SV=1	142	16.2	1.81036e+07	2.52315e+07	7.65581e+08	937477492	912382921
P09382	Galectin-1 OS=Homo sapiens OX=9606 GN=LGALS1 PE=1 SV=2	135	14.7	110218524	9.96174e+07	8.80819e+07	112779760	135236875
O75592	E3 ubiquitin-protein ligase MYCBP2 OS=Homo sapiens OX=9606 GN=MYCBP2 PE=1 SV=4	4678	513.3	4.28433e+07	6.30587e+07	4.78595e+07	7.75745e+07	6.25119e+07
Q9P0M6	Core histone macro-H2A.2 OS=Homo sapiens OX=9606 GN=MACROH2A2 PE=1 SV=3	372	40	2.14586e+07	4.07745e+06	1.4315e+07	8.85025e+06	4.02683e+07
Q9Y281	Cofilin-2 OS=Homo sapiens OX=9606 GN=CFL2 PE=1 SV=1	166	18.7	1.57117e+08	1.03639e+08	1.39173e+08	1.17657e+08	1.36002e+08
P04259	Keratin, type II cytoskeletal 6B OS=Homo sapiens OX=9606 GN=KRT6B PE=1 SV=5	564	60		10596847
P61313	60S ribosomal protein L15 OS=Homo sapiens OX=9606 GN=RPL15 PE=1 SV=2	204	24.1	598116068	8.16243e+08	7.19658e+08	9.29334e+08	5.95016e+08
Q02543	60S ribosomal protein L18a OS=Homo sapiens OX=9606 GN=RPL18A PE=1 SV=2	176	20.7	5.21368e+08	4.00654e+08	5.52251e+08	3.12634e+08	333420045
O60282	Kinesin heavy chain isoform 5C OS=Homo sapiens OX=9606 GN=KIF5C PE=1 SV=1	957	109.4	5.40655e+07	6.86305e+07	5.7671e+07	6.38874e+07	8.24786e+07
P52597	Heterogeneous nuclear ribonucleoprotein F OS=Homo sapiens OX=9606 GN=HNRNPF PE=1 SV=3	415	45.6	61385570	3.67057e+07	7.27457e+07	44460102	6.47692e+07
P33897	ATP-binding cassette sub-family D member 1 OS=Homo sapiens OX=9606 GN=ABCD1 PE=1 SV=2	745	82.9	4.51378e+07	6.89349e+07	4.77899e+07	9.18273e+07	4.5345e+07
Q7RTP6	[F-actin]-monooxygenase MICAL3 OS=Homo sapiens OX=9606 GN=MICAL3 PE=1 SV=2	2002	224.2	3.04167e+08	2.99374e+08	331615297	2.39674e+08	3.31034e+08
P62847	40S ribosomal protein S24 OS=Homo sapiens OX=9606 GN=RPS24 PE=1 SV=1	133	15.4	1.21338e+08	1.65728e+08	1.67518e+08	1.91259e+08	1.49483e+08
P08754	Guanine nucleotide-binding protein G(i) subunit alpha-3 OS=Homo sapiens OX=9606 GN=GNAI3 PE=1 SV=3	354	40.5	14946869	1.64143e+07	1.63007e+07	1.75944e+07	2.83567e+07
Q06830	Peroxiredoxin-1 OS=Homo sapiens OX=9606 GN=PRDX1 PE=1 SV=1	199	22.1	2.43904e+08	1.54321e+08	2.3309e+08	1.68435e+08	255960092
Q04837	Single-stranded DNA-binding protein, mitochondrial OS=Homo sapiens OX=9606 GN=SSBP1 PE=1 SV=1	148	17.2	2.26453e+08	2.40365e+08	8.50376e+07	1.09328e+08	8.28059e+07
P18621	60S ribosomal protein L17 OS=Homo sapiens OX=9606 GN=RPL17 PE=1 SV=3	184	21.4	2.14998e+08	174532125	2.80851e+08	216416313	1.96544e+08
P62888	60S ribosomal protein L30 OS=Homo sapiens OX=9606 GN=RPL30 PE=1 SV=2	115	12.8	3.08043e+08	2.79835e+08	2.98745e+08	334392228	2.32231e+08
P49792	E3 SUMO-protein ligase RanBP2 OS=Homo sapiens OX=9606 GN=RANBP2 PE=1 SV=2	3224	358	2.86178e+07	3.20444e+07	8.16117e+07	6.30471e+07	5.6545e+07
Q14257	Reticulocalbin-2 OS=Homo sapiens OX=9606 GN=RCN2 PE=1 SV=1	317	36.9	2.99246e+07	2.40416e+07	3.6917e+07	2.85833e+07	37242548
P09622	Dihydrolipoyl dehydrogenase, mitochondrial OS=Homo sapiens OX=9606 GN=DLD PE=1 SV=2	509	54.1	7.92661e+07	4.55194e+07	60325608	6.82792e+07	1.19784e+08
Q9NY47	Voltage-dependent calcium channel subunit alpha-2/delta-2 OS=Homo sapiens OX=9606 GN=CACNA2D2 PE=1 SV=2	1150	129.7	3.89051e+07	3.92202e+07	3.73793e+07	7.22032e+07	5.84339e+07
P62244	40S ribosomal protein S15a OS=Homo sapiens OX=9606 GN=RPS15A PE=1 SV=2	130	14.8	3.11066e+08	3.60509e+08	3.14777e+08	438784119	3.30975e+08
P63096	Guanine nucleotide-binding protein G(i) subunit alpha-1 OS=Homo sapiens OX=9606 GN=GNAI1 PE=1 SV=2	354	40.3	3.38354e+06	5964433	4.62758e+06	9262297	7872716
Q9UII4	E3 ISG15--protein ligase HERC5 OS=Homo sapiens OX=9606 GN=HERC5 PE=1 SV=2	1024	116.8	4.24802e+07	5.17442e+07	7.84106e+07	7.07642e+07	6.72787e+07
O94851	[F-actin]-monooxygenase MICAL2 OS=Homo sapiens OX=9606 GN=MICAL2 PE=1 SV=2	1957	218.9	5.43692e+07	5.32152e+07	5.62118e+07	6.94206e+07	3.39138e+07
Q9HCM4	Band 4.1-like protein 5 OS=Homo sapiens OX=9606 GN=EPB41L5 PE=1 SV=3	733	81.8	4.47315e+07	5.79904e+07	56587692	6.13106e+07	7.88704e+07
Q9UMS6	Synaptopodin-2 OS=Homo sapiens OX=9606 GN=SYNPO2 PE=1 SV=2	1093	117.4	1.66229e+08	1.07294e+08	167208577	1.42361e+08	1.74314e+08
Q12797	Aspartyl/asparaginyl beta-hydroxylase OS=Homo sapiens OX=9606 GN=ASPH PE=1 SV=3	758	85.8	8.98391e+06	1.38553e+07	1.1034e+07	2.05946e+07	1.30186e+07
P07910	Heterogeneous nuclear ribonucleoproteins C1/C2 OS=Homo sapiens OX=9606 GN=HNRNPC PE=1 SV=4	306	33.7	1.67057e+08	7.935e+07	1.43652e+08	8.75513e+07	3.18379e+08
O75477	Erlin-1 OS=Homo sapiens OX=9606 GN=ERLIN1 PE=1 SV=2	348	39.1	1.36471e+08	1.2735e+08	1.58176e+08	3.24473e+07	2.17843e+08
Q9BX66	Sorbin and SH3 domain-containing protein 1 OS=Homo sapiens OX=9606 GN=SORBS1 PE=1 SV=3	1292	142.4	5.94933e+07	4.16185e+07	6.67281e+07	3.69141e+07	9.27757e+07
O75326	Semaphorin-7A OS=Homo sapiens OX=9606 GN=SEMA7A PE=1 SV=1	666	74.8	1.39245e+08	2.00105e+08	139474592	191300390	2.78707e+08
P62263	40S ribosomal protein S14 OS=Homo sapiens OX=9606 GN=RPS14 PE=1 SV=3	151	16.3	2.25849e+08	2.27217e+08	286402552	2.68002e+08	2.50059e+08
P14866	Heterogeneous nuclear ribonucleoprotein L OS=Homo sapiens OX=9606 GN=HNRNPL PE=1 SV=2	589	64.1	9.99404e+07	71076813	1.1924e+08	9.10463e+07	1.98527e+08
P55735	Protein SEC13 homolog OS=Homo sapiens OX=9606 GN=SEC13 PE=1 SV=3	322	35.5	4.73205e+07	39725806	64167880	5.58665e+07	5.0311e+07
O75569	Interferon-inducible double-stranded RNA-dependent protein kinase activator A OS=Homo sapiens OX=9606 GN=PRKRA PE=1 SV=1	313	34.4	88067446	9.01774e+07	9.81479e+07	8.9756e+07	9.46134e+07
O14979	Heterogeneous nuclear ribonucleoprotein D-like OS=Homo sapiens OX=9606 GN=HNRNPDL PE=1 SV=3	420	46.4	57892542	40673046	7.1114e+07	55964339	7.91431e+07
P84243	Histone H3.3 OS=Homo sapiens OX=9606 GN=H3-3A PE=1 SV=2	136	15.3	7.45903e+08	4.62327e+08	6.50945e+08	3.19285e+08	1.18392e+09
Q00325	Phosphate carrier protein, mitochondrial OS=Homo sapiens OX=9606 GN=SLC25A3 PE=1 SV=2	362	40.1	2.06975e+08	2.87155e+08	2.4873e+08	351541396	2.55578e+08
Q16181	Septin-7 OS=Homo sapiens OX=9606 GN=SEPTIN7 PE=1 SV=2	437	50.6	1.16989e+08	1.91251e+08	1.46185e+08	1.75178e+08	2.25309e+08
P11388	DNA topoisomerase 2-alpha OS=Homo sapiens OX=9606 GN=TOP2A PE=1 SV=3	1531	174.3	9.64308e+07	8.55106e+07	1.03495e+08	1.05499e+08	111986562
P16104	Histone H2AX OS=Homo sapiens OX=9606 GN=H2AX PE=1 SV=2	143	15.1	58933545	2.87657e+07	3.17713e+07	5.02744e+07	9.96408e+07
Q9NQI0	Probable ATP-dependent RNA helicase DDX4 OS=Homo sapiens OX=9606 GN=DDX4 PE=1 SV=2	724	79.3	1.33673e+07	1.06555e+07	2.16619e+07	1.09479e+07	2.30284e+07
P31942	Heterogeneous nuclear ribonucleoprotein H3 OS=Homo sapiens OX=9606 GN=HNRNPH3 PE=1 SV=2	346	36.9	70347630	3.66382e+07	73415862	4.80467e+07	1.00609e+08
P25398	40S ribosomal protein S12 OS=Homo sapiens OX=9606 GN=RPS12 PE=1 SV=3	132	14.5	1.25346e+08	1.09873e+08	1.12909e+08	1.46237e+08	1.35986e+08
Q9UN37	Vacuolar protein sorting-associated protein 4A OS=Homo sapiens OX=9606 GN=VPS4A PE=1 SV=1	437	48.9	1.62802e+08	2.06962e+08	1.62816e+08	2.53122e+08	1.59827e+08
P27105	Stomatin OS=Homo sapiens OX=9606 GN=STOM PE=1 SV=3	288	31.7	8.71501e+07	1.09066e+08	7.9094e+07	1.34448e+08	1.51545e+08
P35268	60S ribosomal protein L22 OS=Homo sapiens OX=9606 GN=RPL22 PE=1 SV=2	128	14.8	1.7642e+08	2.83854e+08	2.21573e+08	246988819	2.49152e+08
P02730	Band 3 anion transport protein OS=Homo sapiens OX=9606 GN=SLC4A1 PE=1 SV=3	911	101.7	4.26946e+07	3.51401e+07	46927297	34829680	6.40459e+07
P02533	Keratin, type I cytoskeletal 14 OS=Homo sapiens OX=9606 GN=KRT14 PE=1 SV=4	472	51.5	2.23224e+06	5.0685e+07			1.60649e+06
P43243	Matrin-3 OS=Homo sapiens OX=9606 GN=MATR3 PE=1 SV=2	847	94.6	9.79832e+07	8.45568e+07	1.28813e+08	103370067	2.06887e+08
P16157	Ankyrin-1 OS=Homo sapiens OX=9606 GN=ANK1 PE=1 SV=3	1881	206.1	4.67487e+07	6.02008e+07	4.42591e+07	7.6477e+07	6.0614e+07
Q9NZZ3	Charged multivesicular body protein 5 OS=Homo sapiens OX=9606 GN=CHMP5 PE=1 SV=1	219	24.6	1.79262e+08	1.8507e+08	1.96935e+08	191255847	144569438
P13639	Elongation factor 2 OS=Homo sapiens OX=9606 GN=EEF2 PE=1 SV=4	858	95.3	5.79598e+07	6.83768e+07	6.75262e+07	9.2443e+07	7.07545e+07
P14923	Junction plakoglobin OS=Homo sapiens OX=9606 GN=JUP PE=1 SV=3	745	81.7	1.02521e+06	5.94998e+06		1.24759e+06	2.03334e+06
P52594	Arf-GAP domain and FG repeat-containing protein 1 OS=Homo sapiens OX=9606 GN=AGFG1 PE=1 SV=2	562	58.2	7.72744e+07	8.08331e+07	5.348e+07	1.06903e+08	53771638
P13987	CD59 glycoprotein OS=Homo sapiens OX=9606 GN=CD59 PE=1 SV=1	128	14.2	4.68941e+08	6.33266e+08	4.59843e+08	889947000	1.03038e+09
Q8NB90	Ribosome biogenesis protein SPATA5 OS=Homo sapiens OX=9606 GN=SPATA5 PE=1 SV=3	893	97.8	7.20638e+06	6.3837e+06	6.96333e+07	1.04406e+08	8.05043e+07
P0C0S5	Histone H2A.Z OS=Homo sapiens OX=9606 GN=H2AZ1 PE=1 SV=2	128	13.5	7.93144e+07	4.87147e+07	7.44768e+07	21548550	160470212
Q96AY4	Tetratricopeptide repeat protein 28 OS=Homo sapiens OX=9606 GN=TTC28 PE=1 SV=4	2481	270.7	2.53955e+07	3.67317e+07	2.90614e+07	4.42322e+07	37614126
Q9H4G4	Golgi-associated plant pathogenesis-related protein 1 OS=Homo sapiens OX=9606 GN=GLIPR2 PE=1 SV=3	154	17.2	4.16447e+07	5.41867e+07	4.08451e+07	9.15679e+07	5.97844e+07
Q8N3V7	Synaptopodin OS=Homo sapiens OX=9606 GN=SYNPO PE=1 SV=2	929	99.4	5.3859e+07	9.26964e+07	7.12625e+07	1.28054e+08	8.77082e+07
Q9Y3I0	RNA-splicing ligase RtcB homolog OS=Homo sapiens OX=9606 GN=RTCB PE=1 SV=1	505	55.2	105819209	8.76904e+07	1.41664e+08	1.20468e+08	1.38703e+08
Q5SSJ5	Heterochromatin protein 1-binding protein 3 OS=Homo sapiens OX=9606 GN=HP1BP3 PE=1 SV=1	553	61.2	8.04713e+07	1.29243e+08	1.16831e+08	1.41982e+08	164343941
O95819	Mitogen-activated protein kinase kinase kinase kinase 4 OS=Homo sapiens OX=9606 GN=MAP4K4 PE=1 SV=2	1239	142	4.54545e+07	4.83971e+07	5.59329e+07	6.01953e+07	4.91295e+07
P67809	Y-box-binding protein 1 OS=Homo sapiens OX=9606 GN=YBX1 PE=1 SV=3	324	35.9	2.85542e+07	4.06755e+07	3.2222e+07	45702065	3.93951e+07
P68871	Hemoglobin subunit beta OS=Homo sapiens OX=9606 GN=HBB PE=1 SV=2	147	16	8.2327e+07	1.66883e+08	8.47958e+07	1.51395e+08	1.83764e+08
P78527	DNA-dependent protein kinase catalytic subunit OS=Homo sapiens OX=9606 GN=PRKDC PE=1 SV=3	4128	468.8	85611143	7.11243e+07	8.53423e+07	9.47552e+07	7.77811e+07
O43294	Transforming growth factor beta-1-induced transcript 1 protein OS=Homo sapiens OX=9606 GN=TGFB1I1 PE=1 SV=2	461	49.8	5.99089e+07	6.5095e+07	7.04891e+07	8.02661e+07	7.25941e+07
Q8WXE9	Stonin-2 OS=Homo sapiens OX=9606 GN=STON2 PE=1 SV=1	905	101.1	4.48757e+07	5.27982e+07	4.99483e+07	5.86667e+07	4.70755e+07
Q9BTE1	Dynactin subunit 5 OS=Homo sapiens OX=9606 GN=DCTN5 PE=1 SV=1	182	20.1	1.53682e+07	1.98416e+07	1.88815e+07	1.89899e+07	19829812
P31946	14-3-3 protein beta/alpha OS=Homo sapiens OX=9606 GN=YWHAB PE=1 SV=3	246	28.1	8.42593e+07	7.69233e+07	9.34509e+07	89430807	1.2518e+08
P42166	Lamina-associated polypeptide 2, isoform alpha OS=Homo sapiens OX=9606 GN=TMPO PE=1 SV=2	694	75.4	69460993	4.72627e+07	65932489	5.71486e+07	9.35789e+07
P62258	14-3-3 protein epsilon OS=Homo sapiens OX=9606 GN=YWHAE PE=1 SV=1	255	29.2	1.33157e+08	1.71758e+08	1.24939e+08	2.13994e+08	1.85234e+08
P02747	Complement C1q subcomponent subunit C OS=Homo sapiens OX=9606 GN=C1QC PE=1 SV=3	245	25.8	281991400	170846569	298134858	247938650	310573261
Q9NRW3	DNA dC->dU-editing enzyme APOBEC-3C OS=Homo sapiens OX=9606 GN=APOBEC3C PE=1 SV=2	190	22.8	27179910	3.48854e+07	42635311	7.02355e+07	3.416e+07
Q14315	Filamin-C OS=Homo sapiens OX=9606 GN=FLNC PE=1 SV=3	2725	290.8	1.82353e+06	2.68666e+06	1.42433e+06	4.16196e+06	2.28977e+06
P68400	Casein kinase II subunit alpha OS=Homo sapiens OX=9606 GN=CSNK2A1 PE=1 SV=1	391	45.1	7.96556e+07	7.22255e+07	80589919	1.17908e+08	7.93089e+07
P46778	60S ribosomal protein L21 OS=Homo sapiens OX=9606 GN=RPL21 PE=1 SV=2	160	18.6	3.21771e+08	2.63693e+08	3.10872e+08	3.09589e+08	2.18295e+08
P61981	14-3-3 protein gamma OS=Homo sapiens OX=9606 GN=YWHAG PE=1 SV=2	247	28.3	3.06085e+08	365714183	3.17145e+08	3.78674e+08	4.99405e+08
P28288	ATP-binding cassette sub-family D member 3 OS=Homo sapiens OX=9606 GN=ABCD3 PE=1 SV=1	659	75.4	5.29555e+07	7.11047e+07	5.8973e+07	9.97698e+07	1.09663e+08
Q12996	Cleavage stimulation factor subunit 3 OS=Homo sapiens OX=9606 GN=CSTF3 PE=1 SV=1	717	82.9	1.72676e+06	1.55765e+06	1.21902e+06	5.21574e+06	6.13653e+06
Q9NZ32	Actin-related protein 10 OS=Homo sapiens OX=9606 GN=ACTR10 PE=1 SV=1	417	46.3	1.52435e+08	1.22151e+08	1.38935e+08	173817216	1.55816e+08
O95292	Vesicle-associated membrane protein-associated protein B/C OS=Homo sapiens OX=9606 GN=VAPB PE=1 SV=3	243	27.2	110122102	1.15878e+08	125867489	1.67751e+08	2.89708e+08
P78371	T-complex protein 1 subunit beta OS=Homo sapiens OX=9606 GN=CCT2 PE=1 SV=4	535	57.5	3.04644e+07	3.74162e+07	2.97213e+07	2.4905e+07	3.97863e+07
Q92896	Golgi apparatus protein 1 OS=Homo sapiens OX=9606 GN=GLG1 PE=1 SV=2	1179	134.5	2.66672e+07	2.62224e+07	2.27026e+07	3.03213e+07	4.27472e+07
P08123	Collagen alpha-2(I) chain OS=Homo sapiens OX=9606 GN=COL1A2 PE=1 SV=7	1366	129.2	2.15955e+08	2.03145e+08	2.5156e+08	8.54825e+07	3.1197e+08
Q8WYL5	Protein phosphatase Slingshot homolog 1 OS=Homo sapiens OX=9606 GN=SSH1 PE=1 SV=2	1049	115.4	5.5527e+07	5.50687e+07	5.90858e+07	5.51129e+07	6.1362e+07
Q13459	Unconventional myosin-IXb OS=Homo sapiens OX=9606 GN=MYO9B PE=1 SV=3	2157	243.2	6.73187e+07	1.67365e+08	1.02607e+08	244798201	1.05423e+08
P53007	Tricarboxylate transport protein, mitochondrial OS=Homo sapiens OX=9606 GN=SLC25A1 PE=1 SV=2	311	34	88325826	144958054	1.05546e+08	198318198	7.52998e+07
P31689	DnaJ homolog subfamily A member 1 OS=Homo sapiens OX=9606 GN=DNAJA1 PE=1 SV=2	397	44.8	6.39182e+07	1.08571e+08	7.56049e+07	1.519e+08	9.41226e+07
P40429	60S ribosomal protein L13a OS=Homo sapiens OX=9606 GN=RPL13A PE=1 SV=2	203	23.6	3.34391e+08	4.61032e+08	4.33428e+08	4.88668e+08	3.75507e+08
P04406	Glyceraldehyde-3-phosphate dehydrogenase OS=Homo sapiens OX=9606 GN=GAPDH PE=1 SV=3	335	36	1.07582e+08	2.3177e+08	124410782	1.70506e+08	1.79603e+08
P27348	14-3-3 protein theta OS=Homo sapiens OX=9606 GN=YWHAQ PE=1 SV=1	245	27.7	72194653	2.93019e+07	6.92464e+07	2.96758e+07	1.17403e+08
Q9UBI6	Guanine nucleotide-binding protein G(I)/G(S)/G(O) subunit gamma-12 OS=Homo sapiens OX=9606 GN=GNG12 PE=1 SV=3	72	8	1.51692e+08	2.36888e+08	1.59117e+08	3.04335e+08	3.66192e+08
Q9H0L4	Cleavage stimulation factor subunit 2 tau variant OS=Homo sapiens OX=9606 GN=CSTF2T PE=1 SV=1	616	64.4	3.16396e+06	2.64042e+06	3725361	1.51056e+06	4.99963e+06
P28799	Progranulin OS=Homo sapiens OX=9606 GN=GRN PE=1 SV=2	593	63.5	1.87559e+08	180897624	1.7468e+08	131307419	1.70254e+08
Q53GQ0	Very-long-chain 3-oxoacyl-CoA reductase OS=Homo sapiens OX=9606 GN=HSD17B12 PE=1 SV=2	312	34.3	5.46788e+07	9.49902e+07	6.21583e+07	96257741	6.09114e+07
Q9NS86	LanC-like protein 2 OS=Homo sapiens OX=9606 GN=LANCL2 PE=1 SV=1	450	50.8	4.56851e+07	1.2627e+07	5.20653e+07	2.35831e+07	6.3429e+07
P63104	14-3-3 protein zeta/delta OS=Homo sapiens OX=9606 GN=YWHAZ PE=1 SV=1	245	27.7	79002385	9.15152e+07	1.06938e+08	8.94306e+07	136348480
P62910	60S ribosomal protein L32 OS=Homo sapiens OX=9606 GN=RPL32 PE=1 SV=2	135	15.9	4.94598e+08	766384531	6.65166e+08	8.32798e+08	6.12465e+08
Q92900	Regulator of nonsense transcripts 1 OS=Homo sapiens OX=9606 GN=UPF1 PE=1 SV=2	1129	124.3	29853486	5.36837e+07	4.29177e+07	67987021	5.43959e+07
O60762	Dolichol-phosphate mannosyltransferase subunit 1 OS=Homo sapiens OX=9606 GN=DPM1 PE=1 SV=1	260	29.6	8.94646e+07	1.95688e+08	1.18564e+08	2.41512e+08	1.22986e+08
P15927	Replication protein A 32 kDa subunit OS=Homo sapiens OX=9606 GN=RPA2 PE=1 SV=1	270	29.2	2.19468e+08	2.23028e+08	4.23769e+07	4.91789e+07	4.00729e+07
Q9Y2D5	A-kinase anchor protein 2 OS=Homo sapiens OX=9606 GN=AKAP2 PE=1 SV=3	859	94.6	6.71143e+07	5.18882e+07	8.00547e+07	5.17257e+07	8.50663e+07
O95470	Sphingosine-1-phosphate lyase 1 OS=Homo sapiens OX=9606 GN=SGPL1 PE=1 SV=3	568	63.5	6.67704e+07	7.9458e+07	6.88182e+07	9.17908e+07	6.82245e+07
P22087	rRNA 2'-O-methyltransferase fibrillarin OS=Homo sapiens OX=9606 GN=FBL PE=1 SV=2	321	33.8	8.03308e+07	6.96165e+07	7.91602e+07	7.67438e+07	9.66366e+07
P51854	Transketolase-like protein 1 OS=Homo sapiens OX=9606 GN=TKTL1 PE=1 SV=2	596	65.3	7.60061e+07	2.89266e+07	8.36217e+07	3.28588e+07	7.58177e+07
O95925	Eppin OS=Homo sapiens OX=9606 GN=EPPIN PE=1 SV=1	133	15.3	1.25148e+08	163872969	1.40442e+08	1.90522e+08	1.41271e+08
Q15392	Delta(24)-sterol reductase OS=Homo sapiens OX=9606 GN=DHCR24 PE=1 SV=2	516	60.1	1.90755e+08	1.93004e+08	2.43969e+08	3.0021e+08	2.10141e+08
Q7Z7K6	Centromere protein V OS=Homo sapiens OX=9606 GN=CENPV PE=1 SV=1	275	29.9	1.93535e+07	6.71482e+07	3.45371e+07	81021061	7.02904e+07
O00567	Nucleolar protein 56 OS=Homo sapiens OX=9606 GN=NOP56 PE=1 SV=4	594	66	5.13829e+07	4.71529e+07	4.71788e+07	52023368	7.65752e+07
Q10570	Cleavage and polyadenylation specificity factor subunit 1 OS=Homo sapiens OX=9606 GN=CPSF1 PE=1 SV=2	1443	160.8	1.13956e+07	2.09098e+06	3.19452e+06	6.42213e+06	6.79618e+06
P04216	Thy-1 membrane glycoprotein OS=Homo sapiens OX=9606 GN=THY1 PE=1 SV=2	161	17.9	6.85912e+07	1.23191e+08	5.96833e+07	119582226	1.39197e+08
Q9NZB2	Constitutive coactivator of PPAR-gamma-like protein 1 OS=Homo sapiens OX=9606 GN=FAM120A PE=1 SV=2	1118	121.8	1.06308e+07	2.05909e+07	2.12893e+07	2.37997e+07	2.6945e+07
Q9BZF9	Uveal autoantigen with coiled-coil domains and ankyrin repeats OS=Homo sapiens OX=9606 GN=UACA PE=1 SV=2	1416	162.4	9.5356e+07	8.14443e+07	9.27804e+07	9.30884e+07	1.03135e+08
P84098	60S ribosomal protein L19 OS=Homo sapiens OX=9606 GN=RPL19 PE=1 SV=1	196	23.5	199711030	2.67179e+08	2.89045e+08	305672005	2.26809e+08
P23528	Cofilin-1 OS=Homo sapiens OX=9606 GN=CFL1 PE=1 SV=3	166	18.5	6.29667e+07	73586071	6.86543e+07	91851431	90484270
Q8IUE6	Histone H2A type 2-B OS=Homo sapiens OX=9606 GN=H2AC21 PE=1 SV=3	130	14		5229183		10717042
P39019	40S ribosomal protein S19 OS=Homo sapiens OX=9606 GN=RPS19 PE=1 SV=2	145	16.1	2.70943e+08	2.33796e+08	2.5034e+08	3.01444e+08	1.82142e+08
O43633	Charged multivesicular body protein 2a OS=Homo sapiens OX=9606 GN=CHMP2A PE=1 SV=1	222	25.1	2.1995e+08	2.21547e+08	2.25932e+08	2.10317e+08	1.94188e+08
Q5TCX8	Mitogen-activated protein kinase kinase kinase 21 OS=Homo sapiens OX=9606 GN=MAP3K21 PE=1 SV=3	1036	113.9	5.22618e+07	6.81691e+07	4.6072e+07	9.64496e+07	7.13173e+07
O14880	Microsomal glutathione S-transferase 3 OS=Homo sapiens OX=9606 GN=MGST3 PE=1 SV=1	152	16.5	55177816	44980697	3.34943e+07	4.10522e+07	3.17237e+07
Q9BPX5	Actin-related protein 2/3 complex subunit 5-like protein OS=Homo sapiens OX=9606 GN=ARPC5L PE=1 SV=1	153	16.9	7.77258e+07	1.78559e+08	8.99359e+07	1.90094e+08	111187158
P21246	Pleiotrophin OS=Homo sapiens OX=9606 GN=PTN PE=1 SV=1	168	18.9	8.96674e+07	6.51455e+07	8.76061e+07	7.8247e+07	1.54778e+08
O60504	Vinexin OS=Homo sapiens OX=9606 GN=SORBS3 PE=1 SV=2	671	75.3	6.65383e+07	1.16935e+08	9.08635e+07	9.87834e+07	128325682
P61962	DDB1- and CUL4-associated factor 7 OS=Homo sapiens OX=9606 GN=DCAF7 PE=1 SV=1	342	38.9	5.37215e+07	3.96226e+07	63428151	4.12836e+07	6.15386e+07
Q92499	ATP-dependent RNA helicase DDX1 OS=Homo sapiens OX=9606 GN=DDX1 PE=1 SV=2	740	82.4	1.01822e+08	5.50278e+07	87729272	9.09372e+07	1.06339e+08
Q86UP2	Kinectin OS=Homo sapiens OX=9606 GN=KTN1 PE=1 SV=1	1357	156.2	4.10409e+07	4.31581e+07	29379035	3.60306e+07	4.52678e+07
O15484	Calpain-5 OS=Homo sapiens OX=9606 GN=CAPN5 PE=1 SV=2	640	73.1	4.57485e+07	5.19057e+07	4.3724e+07	120815611	6.07274e+07
Q9BRK4	Leucine zipper putative tumor suppressor 2 OS=Homo sapiens OX=9606 GN=LZTS2 PE=1 SV=2	669	72.7	4.88326e+07	5.20157e+07	5.07475e+07	5.85206e+07	6.70447e+07
O60784	Target of Myb1 membrane trafficking protein OS=Homo sapiens OX=9606 GN=TOM1 PE=1 SV=2	492	53.8	1.62337e+07	8.42034e+06	1.46858e+07	1.1453e+07	13833857
Q9UKY0	Prion-like protein doppel OS=Homo sapiens OX=9606 GN=PRND PE=1 SV=2	176	20.3	6.76042e+08	7.17103e+08	5.99279e+08	9.29704e+08	1.07771e+09
Q9Y383	Putative RNA-binding protein Luc7-like 2 OS=Homo sapiens OX=9606 GN=LUC7L2 PE=1 SV=2	392	46.5	127054734	1.05662e+08	1.29986e+08	7.54637e+07	1.2051e+08
P21810	Biglycan OS=Homo sapiens OX=9606 GN=BGN PE=1 SV=2	368	41.6	4.8126e+07	4.12465e+07	5.46163e+07	4.11153e+07	4.30764e+07
Q6NZI2	Caveolae-associated protein 1 OS=Homo sapiens OX=9606 GN=CAVIN1 PE=1 SV=1	390	43.5	5.00224e+07	5.64358e+07	5.34001e+07	6.01053e+07	5.58842e+07
Q9BUP0	EF-hand domain-containing protein D1 OS=Homo sapiens OX=9606 GN=EFHD1 PE=1 SV=1	239	26.9	5.20538e+07	5.84398e+07	3.01579e+07	70772145	7.53335e+07
P69905	Hemoglobin subunit alpha OS=Homo sapiens OX=9606 GN=HBA1 PE=1 SV=2	142	15.2	1.04159e+08	164639806	8.39667e+07	1.63594e+08	157444878
O75155	Cullin-associated NEDD8-dissociated protein 2 OS=Homo sapiens OX=9606 GN=CAND2 PE=1 SV=3	1236	135.2	4.63857e+07	98132756	4.68424e+07	1.11662e+08	5.83915e+07
P12931	Proto-oncogene tyrosine-protein kinase Src OS=Homo sapiens OX=9606 GN=SRC PE=1 SV=3	536	59.8	36728430	13670503	2.17131e+07	3.51019e+07	3.9215e+07
Q9P2I0	Cleavage and polyadenylation specificity factor subunit 2 OS=Homo sapiens OX=9606 GN=CPSF2 PE=1 SV=2	782	88.4	1.40169e+09	4.9882e+08	1.35306e+09	2.49463e+07	2.60872e+09
P33240	Cleavage stimulation factor subunit 2 OS=Homo sapiens OX=9606 GN=CSTF2 PE=1 SV=1	577	60.9	598188		1041555		1.30795e+06
P04004	Vitronectin OS=Homo sapiens OX=9606 GN=VTN PE=1 SV=1	478	54.3	6.60752e+07	1.20647e+08	8.30673e+07	1.4514e+08	1.04365e+08
P33176	Kinesin-1 heavy chain OS=Homo sapiens OX=9606 GN=KIF5B PE=1 SV=1	963	109.6	8.02867e+06	8001932	9.39679e+06	5.25459e+06	9.91781e+06
P12110	Collagen alpha-2(VI) chain OS=Homo sapiens OX=9606 GN=COL6A2 PE=1 SV=4	1019	108.5	5.57538e+07	1.30379e+08	6.3264e+07	1.38657e+08	1.34344e+08
Q14974	Importin subunit beta-1 OS=Homo sapiens OX=9606 GN=KPNB1 PE=1 SV=2	876	97.1	3.53084e+07	1.83948e+07	3.93874e+07	2.12852e+07	40376255
O43813	Glutathione S-transferase LANCL1 OS=Homo sapiens OX=9606 GN=LANCL1 PE=1 SV=1	399	45.3	67962451	1.59562e+07	6.19845e+07	25347482	7.96761e+07
Q16658	Fascin OS=Homo sapiens OX=9606 GN=FSCN1 PE=1 SV=3	493	54.5	98803274	1.65985e+07	77834289	1.89455e+07	6.44191e+07
P42766	60S ribosomal protein L35 OS=Homo sapiens OX=9606 GN=RPL35 PE=1 SV=2	123	14.5	208045683	178575330	229753855	193242636	180603402
Q9NZ01	Very-long-chain enoyl-CoA reductase OS=Homo sapiens OX=9606 GN=TECR PE=1 SV=1	308	36	7.20493e+07	8.80669e+07	8.27759e+07	71695195	70507699
P36542	ATP synthase subunit gamma, mitochondrial OS=Homo sapiens OX=9606 GN=ATP5F1C PE=1 SV=1	298	33	7.31553e+07	1.08646e+08	7.18768e+07	1.35284e+08	7.21692e+07
Q13449	Limbic system-associated membrane protein OS=Homo sapiens OX=9606 GN=LSAMP PE=1 SV=2	338	37.4	2.64046e+07	118415499	2.59841e+07	1.32306e+08	1.32946e+08
P50454	Serpin H1 OS=Homo sapiens OX=9606 GN=SERPINH1 PE=1 SV=2	418	46.4	19249992	1.80256e+07	2.27119e+07	1.97978e+07	2.86918e+07
Q9Y4P3	Transducin beta-like protein 2 OS=Homo sapiens OX=9606 GN=TBL2 PE=1 SV=1	447	49.8	4.89957e+07	3.86576e+07	7.27508e+07	3.48615e+07	6.11079e+07
P11532	Dystrophin OS=Homo sapiens OX=9606 GN=DMD PE=1 SV=3	3685	426.5	6.55591e+07	7.58113e+07	59400951	8.0716e+07	8.06461e+07
P78406	mRNA export factor RAE1 OS=Homo sapiens OX=9606 GN=RAE1 PE=1 SV=1	368	40.9	46820609	41420686	5.758e+07	104551589	70897554
Q9H0C2	ADP/ATP translocase 4 OS=Homo sapiens OX=9606 GN=SLC25A31 PE=1 SV=1	315	35	6.66817e+06	8.07502e+06	9.93218e+06	6.83168e+06	8167175
O75955	Flotillin-1 OS=Homo sapiens OX=9606 GN=FLOT1 PE=1 SV=3	427	47.3	3.22816e+07	5.43826e+07	3.33879e+07	6.70211e+07	6.58665e+07
Q96L21	60S ribosomal protein L10-like OS=Homo sapiens OX=9606 GN=RPL10L PE=1 SV=3	214	24.5	482708	1.10628e+06	478489	1.21755e+06	1.19556e+06
Q07955	Serine/arginine-rich splicing factor 1 OS=Homo sapiens OX=9606 GN=SRSF1 PE=1 SV=2	248	27.7	1.40237e+08	5.10173e+07	1.41963e+08	6.21759e+07	9.45889e+07
O60437	Periplakin OS=Homo sapiens OX=9606 GN=PPL PE=1 SV=4	1756	204.6	4.23593e+08	4.18484e+08	3.26801e+08	4.43831e+08	2.87939e+08
P45880	Voltage-dependent anion-selective channel protein 2 OS=Homo sapiens OX=9606 GN=VDAC2 PE=1 SV=2	294	31.5	8.41823e+07	5.19819e+07	5.55556e+07	7.78506e+07	1.0541e+08
Q8IYB3	Serine/arginine repetitive matrix protein 1 OS=Homo sapiens OX=9606 GN=SRRM1 PE=1 SV=2	904	102.3	2.83919e+07	1.76572e+07	3.28913e+07	1.95221e+07	1.88219e+07
P13647	Keratin, type II cytoskeletal 5 OS=Homo sapiens OX=9606 GN=KRT5 PE=1 SV=3	590	62.3	1.3256e+07	8.54202e+07	3.00958e+06	1.2346e+06	1.4238e+06
O43426	Synaptojanin-1 OS=Homo sapiens OX=9606 GN=SYNJ1 PE=1 SV=2	1573	173	4.91959e+07	42065122	4.23548e+07	5.08313e+07	3.88947e+07
P46783	40S ribosomal protein S10 OS=Homo sapiens OX=9606 GN=RPS10 PE=1 SV=1	165	18.9	91217888	1.18643e+08	105535590	1.26377e+08	7.92424e+07
O15372	Eukaryotic translation initiation factor 3 subunit H OS=Homo sapiens OX=9606 GN=EIF3H PE=1 SV=1	352	39.9	1.2755e+06	3.90953e+06	2.46535e+06	5662627	3.67451e+06
Q13557	Calcium/calmodulin-dependent protein kinase type II subunit delta OS=Homo sapiens OX=9606 GN=CAMK2D PE=1 SV=3	499	56.3	46230941	8.75896e+07	7.06805e+07	9.64931e+07	5.11977e+07
P84103	Serine/arginine-rich splicing factor 3 OS=Homo sapiens OX=9606 GN=SRSF3 PE=1 SV=1	164	19.3	2.19987e+08	8.94302e+07	259694992	1.58931e+08	1.52453e+08
P10909	Clusterin OS=Homo sapiens OX=9606 GN=CLU PE=1 SV=1	449	52.5	3.64919e+07	2.56665e+07	3.49602e+07	3.22397e+07	4.61097e+07
Q9NR12	PDZ and LIM domain protein 7 OS=Homo sapiens OX=9606 GN=PDLIM7 PE=1 SV=1	457	49.8	8.74968e+07	4.72731e+07	9.73026e+07	9.27594e+07	67194818
P62854	40S ribosomal protein S26 OS=Homo sapiens OX=9606 GN=RPS26 PE=1 SV=3	115	13	2.24974e+08	232569778	2.77508e+08	2.22991e+08	2.36273e+08
Q96AQ6	Pre-B-cell leukemia transcription factor-interacting protein 1 OS=Homo sapiens OX=9606 GN=PBXIP1 PE=1 SV=1	731	80.6	2.58861e+07	3.34638e+07	4.43843e+07	54784841	4.5379e+07
Q7Z3B1	Neuronal growth regulator 1 OS=Homo sapiens OX=9606 GN=NEGR1 PE=1 SV=3	354	38.7	3.59953e+07	7.03265e+07	30324452	8.29436e+07	8.35278e+07
P62995	Transformer-2 protein homolog beta OS=Homo sapiens OX=9606 GN=TRA2B PE=1 SV=1	288	33.6	4.65253e+07	2.48021e+07	5.23743e+07	4.07205e+07	5.24336e+07
P02745	Complement C1q subcomponent subunit A OS=Homo sapiens OX=9606 GN=C1QA PE=1 SV=2	245	26	8.95689e+07	5.11243e+07	96199015	7.58075e+07	9.83485e+07
P62851	40S ribosomal protein S25 OS=Homo sapiens OX=9606 GN=RPS25 PE=1 SV=1	125	13.7	1.49295e+08	1.96365e+08	2.61939e+08	268890871	1.57459e+08
O60884	DnaJ homolog subfamily A member 2 OS=Homo sapiens OX=9606 GN=DNAJA2 PE=1 SV=1	412	45.7	6.86301e+07	102596045	76053829	1.34451e+08	9.90139e+07
P53621	Coatomer subunit alpha OS=Homo sapiens OX=9606 GN=COPA PE=1 SV=2	1224	138.3	3.61006e+07	4.03772e+07	3.86157e+07	6.01214e+07	3.37464e+07
Q8IWB6	Inactive serine/threonine-protein kinase TEX14 OS=Homo sapiens OX=9606 GN=TEX14 PE=1 SV=2	1497	167.8	1.64569e+07	1.65904e+07	1.40305e+07	1.74442e+07	2.84918e+07
Q8IVF7	Formin-like protein 3 OS=Homo sapiens OX=9606 GN=FMNL3 PE=1 SV=3	1028	117.1	1.64536e+06	2.95026e+06	571805	1.41782e+06	4.27246e+06
Q99666	RANBP2-like and GRIP domain-containing protein 5/6 OS=Homo sapiens OX=9606 GN=RGPD5 PE=1 SV=3	1765	198.8	463455	1.7106e+06	2.2455e+06	659537	1.11438e+06
Q6ZU15	Septin-14 OS=Homo sapiens OX=9606 GN=SEPTIN14 PE=1 SV=2	432	50	16358331	2.49544e+07	1.52673e+07	2.2073e+07	2.94795e+07
P51460	Insulin-like 3 OS=Homo sapiens OX=9606 GN=INSL3 PE=1 SV=2	131	14.5	5.3119e+07	1.22614e+08	7.64198e+07	1.18244e+08	1.08339e+08
P01619	Immunoglobulin kappa variable 3-20 OS=Homo sapiens OX=9606 GN=IGKV3-20 PE=1 SV=2	116	12.5	58130774	62703052	66985295	40929501	66425228
Q13428	Treacle protein OS=Homo sapiens OX=9606 GN=TCOF1 PE=1 SV=3	1488	152	3.82538e+07	4.98481e+07	4.22111e+07	5.13712e+07	4.00471e+07
P14384	Carboxypeptidase M OS=Homo sapiens OX=9606 GN=CPM PE=1 SV=2	443	50.5	4.28385e+07	9.89034e+07	4.2235e+07	9.57319e+07	1.30514e+08
Q9UQN3	Charged multivesicular body protein 2b OS=Homo sapiens OX=9606 GN=CHMP2B PE=1 SV=1	213	23.9	170354760	168870083	186344942	128614284	171496650
Q9BVQ7	Ribosome biogenesis protein SPATA5L1 OS=Homo sapiens OX=9606 GN=SPATA5L1 PE=1 SV=2	753	80.7	3.74988e+06	5.47561e+06	3.15088e+07	5.09926e+07	4.66345e+07
P35244	Replication protein A 14 kDa subunit OS=Homo sapiens OX=9606 GN=RPA3 PE=1 SV=1	121	13.6	1.90695e+08	2.13372e+08	3.43854e+07	5.39981e+07	3.99809e+07
Q9UKM9	RNA-binding protein Raly OS=Homo sapiens OX=9606 GN=RALY PE=1 SV=1	306	32.4	4.61772e+07	3.53913e+07	4.07697e+07	4.47194e+07	9.1747e+07
Q03135	Caveolin-1 OS=Homo sapiens OX=9606 GN=CAV1 PE=1 SV=4	178	20.5	1.99513e+08	2.16197e+08	1.98122e+08	254126415	2.90257e+08
Q99832	T-complex protein 1 subunit eta OS=Homo sapiens OX=9606 GN=CCT7 PE=1 SV=2	543	59.3	2.04934e+07	23538805	1.74668e+07	2.91582e+07	2.87696e+07
Q8NC56	LEM domain-containing protein 2 OS=Homo sapiens OX=9606 GN=LEMD2 PE=1 SV=1	503	56.9	7.90883e+07	1.37096e+08	8.23389e+07	1.65806e+08	1.62599e+08
P39060	Collagen alpha-1(XVIII) chain OS=Homo sapiens OX=9606 GN=COL18A1 PE=1 SV=5	1754	178.1	4.47796e+07	6.13576e+07	5.27807e+07	7.12321e+07	5.65577e+07
O60506	Heterogeneous nuclear ribonucleoprotein Q OS=Homo sapiens OX=9606 GN=SYNCRIP PE=1 SV=2	623	69.6	2.17614e+07	2.05121e+07	2.65767e+07	3.0248e+07	3.70519e+07
Q9H4F8	SPARC-related modular calcium-binding protein 1 OS=Homo sapiens OX=9606 GN=SMOC1 PE=1 SV=1	434	48.1	6.17208e+07	7.5228e+07	7.25801e+07	1.05827e+08	1.17078e+08
Q04695	Keratin, type I cytoskeletal 17 OS=Homo sapiens OX=9606 GN=KRT17 PE=1 SV=2	432	48.1	1.35001e+06	95182428	513552
Q9P1U1	Actin-related protein 3B OS=Homo sapiens OX=9606 GN=ACTR3B PE=2 SV=1	418	47.6	1.23655e+07	1.78395e+07	1.00429e+07	3.06151e+07	1.08973e+07
Q01844	RNA-binding protein EWS OS=Homo sapiens OX=9606 GN=EWSR1 PE=1 SV=1	656	68.4	2.41521e+07	1.6797e+07	23037601	3.20697e+07	3.75093e+07
P07585	Decorin OS=Homo sapiens OX=9606 GN=DCN PE=1 SV=1	359	39.7	1.07722e+08	1.08755e+08	9.72238e+07	5.728e+07	1.18766e+08
P16401	Histone H1.5 OS=Homo sapiens OX=9606 GN=H1-5 PE=1 SV=3	226	22.6	55062948	3.82148e+07	64585641	4.18416e+07	77720320
O43617	Trafficking protein particle complex subunit 3 OS=Homo sapiens OX=9606 GN=TRAPPC3 PE=1 SV=1	180	20.3	2.07376e+07	1.77413e+07	2.67644e+07	1.37495e+07	40267878
P05198	Eukaryotic translation initiation factor 2 subunit 1 OS=Homo sapiens OX=9606 GN=EIF2S1 PE=1 SV=3	315	36.1	2.18392e+07	23104970	21529575	2.77642e+07	1.29643e+07
A0A8I5KQE6	40S ribosomal protein SA OS=Homo sapiens OX=9606 GN=RPSA2 PE=3 SV=1	295	32.9	2.42441e+07	1.55309e+07	2.03121e+07	2.00225e+07	3.85197e+07
P42167	Lamina-associated polypeptide 2, isoforms beta/gamma OS=Homo sapiens OX=9606 GN=TMPO PE=1 SV=2	454	50.6	1.69679e+07	2.27294e+07	1.37948e+07	21730663	49427166
P48729	Casein kinase I isoform alpha OS=Homo sapiens OX=9606 GN=CSNK1A1 PE=1 SV=2	337	38.9	14180679	1.6322e+07	2.02227e+07	2.50048e+07	17642997
Q15717	ELAV-like protein 1 OS=Homo sapiens OX=9606 GN=ELAVL1 PE=1 SV=2	326	36.1	5.2014e+07	5.39053e+07	4.05705e+07	73277674	61121883
Q9Y3U8	60S ribosomal protein L36 OS=Homo sapiens OX=9606 GN=RPL36 PE=1 SV=3	105	12.2	2.03276e+08	272904868	255289184	2.91394e+08	2.28656e+08
Q8NC51	Plasminogen activator inhibitor 1 RNA-binding protein OS=Homo sapiens OX=9606 GN=SERBP1 PE=1 SV=2	408	44.9	27241000	3.16602e+07	32803818	8.61886e+07	3.33767e+07
Q92804	TATA-binding protein-associated factor 2N OS=Homo sapiens OX=9606 GN=TAF15 PE=1 SV=1	592	61.8	5.27556e+07	6.11872e+06	45645429	11417772	1.95332e+07
Q6NYC8	Phostensin OS=Homo sapiens OX=9606 GN=PPP1R18 PE=1 SV=1	613	67.9	5.55446e+07	3.43718e+07	6.56113e+07	2.9247e+07	7.25385e+07
P17858	ATP-dependent 6-phosphofructokinase, liver type OS=Homo sapiens OX=9606 GN=PFKL PE=1 SV=6	780	85	2.86496e+07	3.745e+07	28160597	54983899	2.78616e+07
Q9UN86	Ras GTPase-activating protein-binding protein 2 OS=Homo sapiens OX=9606 GN=G3BP2 PE=1 SV=2	482	54.1	5.91565e+07	6.18868e+07	7.00284e+07	1.02579e+08	7.38547e+07
P02452	Collagen alpha-1(I) chain OS=Homo sapiens OX=9606 GN=COL1A1 PE=1 SV=6	1464	138.8	1.8868e+08	2.09423e+08	2.07455e+08	2.41146e+08	2.45765e+08
Q14192	Four and a half LIM domains protein 2 OS=Homo sapiens OX=9606 GN=FHL2 PE=1 SV=3	279	32.2	7.00474e+07	6.60326e+07	1.06494e+08	8.78875e+07	126458766
P27448	MAP/microtubule affinity-regulating kinase 3 OS=Homo sapiens OX=9606 GN=MARK3 PE=1 SV=5	753	84.4	1.93946e+07	1.23592e+07	2.02472e+07	2.4284e+07	2.75353e+07
Q6ZU35	Capping protein-inhibiting regulator of actin dynamics OS=Homo sapiens OX=9606 GN=CRACD PE=1 SV=3	1233	136.7	2.8431e+07	1.62881e+07	2.66391e+07	3.10382e+07	3.18694e+07
P37108	Signal recognition particle 14 kDa protein OS=Homo sapiens OX=9606 GN=SRP14 PE=1 SV=2	136	14.6	6.48423e+07	64805827	78881326	58574036	6.40972e+07
Q05048	Cleavage stimulation factor subunit 1 OS=Homo sapiens OX=9606 GN=CSTF1 PE=1 SV=1	431	48.3	1.21953e+06		911084	892291	1.08017e+06
O60237	Protein phosphatase 1 regulatory subunit 12B OS=Homo sapiens OX=9606 GN=PPP1R12B PE=1 SV=2	982	110.3	8.18682e+06	5.43164e+06	9.30117e+06	4.5213e+06	8.61647e+06
Q14254	Flotillin-2 OS=Homo sapiens OX=9606 GN=FLOT2 PE=1 SV=2	428	47	2.59976e+07	3.76315e+07	2.35595e+07	50553883	4.5308e+07
P21796	Voltage-dependent anion-selective channel protein 1 OS=Homo sapiens OX=9606 GN=VDAC1 PE=1 SV=2	283	30.8	5.0125e+07	3.26288e+07	2.85831e+07	45114608	41182054
P83731	60S ribosomal protein L24 OS=Homo sapiens OX=9606 GN=RPL24 PE=1 SV=1	157	17.8	1.70142e+08	1.97355e+08	2.2291e+08	197730998	1.86911e+08
Q93009	Ubiquitin carboxyl-terminal hydrolase 7 OS=Homo sapiens OX=9606 GN=USP7 PE=1 SV=2	1102	128.2	2.04906e+07	1.21625e+07	22904208	1.3479e+07	2.91608e+07
O95831	Apoptosis-inducing factor 1, mitochondrial OS=Homo sapiens OX=9606 GN=AIFM1 PE=1 SV=1	613	66.9	5.22573e+07	5.42234e+07	6.793e+07	61010940	5.46903e+07
Q15366	Poly(rC)-binding protein 2 OS=Homo sapiens OX=9606 GN=PCBP2 PE=1 SV=1	365	38.6	4.09675e+07	4.96098e+07	4.55588e+07	69882364	66051991
Q9NX63	MICOS complex subunit MIC19 OS=Homo sapiens OX=9606 GN=CHCHD3 PE=1 SV=1	227	26.1	1.65261e+08	1.74147e+08	1.75596e+08	1.08745e+08	2.00762e+08
Q16629	Serine/arginine-rich splicing factor 7 OS=Homo sapiens OX=9606 GN=SRSF7 PE=1 SV=1	238	27.4	6.79131e+07	3.33793e+07	7.25856e+07	3.88136e+07	5.3332e+07
Q9Y2T7	Y-box-binding protein 2 OS=Homo sapiens OX=9606 GN=YBX2 PE=1 SV=2	364	38.5	4.88083e+07	5.09957e+07	7.0617e+07	7.63362e+07	6.58515e+07
Q9Y265	RuvB-like 1 OS=Homo sapiens OX=9606 GN=RUVBL1 PE=1 SV=1	456	50.2	1.7155e+07	22756427	2.49015e+07	4.04634e+07	3.63524e+07
P84090	Enhancer of rudimentary homolog OS=Homo sapiens OX=9606 GN=ERH PE=1 SV=1	104	12.3	57617097	5.76148e+07	6.40475e+07	5.41143e+07	6.4809e+07
P51608	Methyl-CpG-binding protein 2 OS=Homo sapiens OX=9606 GN=MECP2 PE=1 SV=1	486	52.4	2.8973e+07	31114411	3.39414e+07	1.75165e+07	7.37869e+07
O75487	Glypican-4 OS=Homo sapiens OX=9606 GN=GPC4 PE=1 SV=4	556	62.4	1.37917e+07	8.38295e+06	1.28145e+07	11403547	1.7329e+07
Q10589	Bone marrow stromal antigen 2 OS=Homo sapiens OX=9606 GN=BST2 PE=1 SV=1	180	19.8	2.17674e+07	3.48908e+07	22278457	3.48952e+07	44080350
P42025	Beta-centractin OS=Homo sapiens OX=9606 GN=ACTR1B PE=1 SV=1	376	42.3	8.60609e+06	16361437	8.30693e+06	2.49236e+07	1.52061e+07
Q96DA6	Mitochondrial import inner membrane translocase subunit TIM14 OS=Homo sapiens OX=9606 GN=DNAJC19 PE=1 SV=3	116	12.5	8.65143e+06	1.20537e+07	3393099	15541997	9.99703e+06
Q7L576	Cytoplasmic FMR1-interacting protein 1 OS=Homo sapiens OX=9606 GN=CYFIP1 PE=1 SV=1	1253	145.1	2.25829e+07	2.36788e+07	2.54806e+07	3.09911e+07	3.04964e+07
Q6ZSR9	Uncharacterized protein FLJ45252 OS=Homo sapiens OX=9606 PE=2 SV=2	355	38	2.30232e+07	4.05738e+07	2.97628e+07	3.66418e+07	3.40055e+07
Q8NF50	Dedicator of cytokinesis protein 8 OS=Homo sapiens OX=9606 GN=DOCK8 PE=1 SV=3	2099	238.4	1.26951e+07	1.53082e+07	1.52686e+07	2.27821e+07	2.14043e+07
P49207	60S ribosomal protein L34 OS=Homo sapiens OX=9606 GN=RPL34 PE=1 SV=3	117	13.3	240750159	1.45107e+08	304486718	102290934	154064614
Q9H4A9	Dipeptidase 2 OS=Homo sapiens OX=9606 GN=DPEP2 PE=1 SV=3	486	53.3	19613504	1.88944e+07	1.9356e+07	1.5349e+07	3.24992e+07
Q13247	Serine/arginine-rich splicing factor 6 OS=Homo sapiens OX=9606 GN=SRSF6 PE=1 SV=2	344	39.6	7.56211e+07	3.40789e+07	6.78802e+07	5.64684e+07	4.32222e+07
O43491	Band 4.1-like protein 2 OS=Homo sapiens OX=9606 GN=EPB41L2 PE=1 SV=1	1005	112.5	4.46622e+07	3.16116e+07	3.93268e+07	3.35266e+07	3.93975e+07
Q9NP79	Vacuolar protein sorting-associated protein VTA1 homolog OS=Homo sapiens OX=9606 GN=VTA1 PE=1 SV=1	307	33.9	185032071	214438758	1.83806e+08	231519943	153156844
O14773	Tripeptidyl-peptidase 1 OS=Homo sapiens OX=9606 GN=TPP1 PE=1 SV=2	563	61.2	28269996	4.45306e+07	2.56617e+07	40699933	42910454
O60641	Clathrin coat assembly protein AP180 OS=Homo sapiens OX=9606 GN=SNAP91 PE=1 SV=2	907	92.4	2.5392e+07	3.3114e+07	2.43752e+07	3.53157e+07	3.05522e+07
Q9Y3D7	Mitochondrial import inner membrane translocase subunit TIM16 OS=Homo sapiens OX=9606 GN=PAM16 PE=1 SV=2	125	13.8	9.7823e+06	1.57697e+07	1.04088e+07	2.00253e+07	1.6576e+07
Q9UPQ9	Trinucleotide repeat-containing gene 6B protein OS=Homo sapiens OX=9606 GN=TNRC6B PE=1 SV=4	1833	193.9	5289448	7.42985e+06	8.03717e+06	3608998	1.19353e+07
Q9HD42	Charged multivesicular body protein 1a OS=Homo sapiens OX=9606 GN=CHMP1A PE=1 SV=1	196	21.7	222814677	411383854	275303776	325357941	268735454
Q9BQI0	Allograft inflammatory factor 1-like OS=Homo sapiens OX=9606 GN=AIF1L PE=1 SV=1	150	17.1	4.80493e+07	38940444	7.42659e+07	5.99995e+07	6.3775e+07
Q96EY1	DnaJ homolog subfamily A member 3, mitochondrial OS=Homo sapiens OX=9606 GN=DNAJA3 PE=1 SV=2	480	52.5	31024122	5.0853e+07	3.28341e+07	6.40901e+07	4.49041e+07
Q99501	GAS2-like protein 1 OS=Homo sapiens OX=9606 GN=GAS2L1 PE=1 SV=2	681	72.7	5.52055e+07	11091586	4.30847e+07	3.08813e+07	2.49802e+07
P98160	Basement membrane-specific heparan sulfate proteoglycan core protein OS=Homo sapiens OX=9606 GN=HSPG2 PE=1 SV=4	4391	468.5	2.19873e+07	3.2579e+07	2.81173e+07	4.16018e+07	4.0958e+07
P55196	Afadin OS=Homo sapiens OX=9606 GN=AFDN PE=1 SV=3	1824	206.7	2.12678e+07	1.19763e+07	2.74821e+07	2.09834e+07	3.32727e+07
Q9Y2J2	Band 4.1-like protein 3 OS=Homo sapiens OX=9606 GN=EPB41L3 PE=1 SV=2	1087	120.6	8.99968e+06	1.20906e+07	1.12728e+07	1.51426e+07	1.3672e+07
Q14011	Cold-inducible RNA-binding protein OS=Homo sapiens OX=9606 GN=CIRBP PE=1 SV=1	172	18.6	2.60914e+07	8.19411e+06	1.35432e+07	1.86533e+07	9.33397e+06
Q9Y2A7	Nck-associated protein 1 OS=Homo sapiens OX=9606 GN=NCKAP1 PE=1 SV=1	1128	128.7	1.34248e+07	1.6254e+07	1.78429e+07	18036411	2.53929e+07
P16989	Y-box-binding protein 3 OS=Homo sapiens OX=9606 GN=YBX3 PE=1 SV=4	372	40.1	2.85495e+07	7.26829e+07	4.49319e+07	8.3866e+07	6.2369e+07
P21741	Midkine OS=Homo sapiens OX=9606 GN=MDK PE=1 SV=1	143	15.6	3.85134e+07	1.13081e+07	31327160	8836014	42893108
P07947	Tyrosine-protein kinase Yes OS=Homo sapiens OX=9606 GN=YES1 PE=1 SV=3	543	60.8	4.82123e+07	5.65531e+07	5.3736e+07	5.54501e+07	8.82352e+07
Q12792	Twinfilin-1 OS=Homo sapiens OX=9606 GN=TWF1 PE=1 SV=3	350	40.3	35466605	24614712	3.75395e+07	34732754	39542502
P62266	40S ribosomal protein S23 OS=Homo sapiens OX=9606 GN=RPS23 PE=1 SV=3	143	15.8	220830126	339946397	311863003	2.56189e+08	303816983
P61221	ATP-binding cassette sub-family E member 1 OS=Homo sapiens OX=9606 GN=ABCE1 PE=1 SV=1	599	67.3	1.95326e+07	38768060	1.79253e+07	4.8983e+07	3.11467e+07
Q14141	Septin-6 OS=Homo sapiens OX=9606 GN=SEPTIN6 PE=1 SV=4	434	49.7	9.81219e+06	1.99892e+07	4.61326e+06	2.2682e+07	2.09967e+07
Q12857	Nuclear factor 1 A-type OS=Homo sapiens OX=9606 GN=NFIA PE=1 SV=2	509	55.9	38733359	6.25136e+07	6.3287e+07	8.33287e+07	8.10018e+07
Q9UKF6	Cleavage and polyadenylation specificity factor subunit 3 OS=Homo sapiens OX=9606 GN=CPSF3 PE=1 SV=1	684	77.4	1.136e+07	5.4192e+06	1.14888e+07	8.44728e+06	1.10602e+07
Q16630	Cleavage and polyadenylation specificity factor subunit 6 OS=Homo sapiens OX=9606 GN=CPSF6 PE=1 SV=2	551	59.2	32447915	3.09326e+07	3.32397e+07	1.93362e+07	2.95312e+07
Q13137	Calcium-binding and coiled-coil domain-containing protein 2 OS=Homo sapiens OX=9606 GN=CALCOCO2 PE=1 SV=1	446	52.2	4.64414e+06	6.48201e+06	5.56223e+06	1.56277e+07	6.41826e+06
P14625	Endoplasmin OS=Homo sapiens OX=9606 GN=HSP90B1 PE=1 SV=1	803	92.4	1.76327e+07	18830251	1.5329e+07	22097265	1.82023e+07
P30101	Protein disulfide-isomerase A3 OS=Homo sapiens OX=9606 GN=PDIA3 PE=1 SV=4	505	56.7	1.31932e+07	16083876	1.4676e+07	1.10047e+07	16764145
P35637	RNA-binding protein FUS OS=Homo sapiens OX=9606 GN=FUS PE=1 SV=1	526	53.4	5.24866e+07	1.99735e+07	44640105	3.00096e+07	3.16319e+07
P49757	Protein numb homolog OS=Homo sapiens OX=9606 GN=NUMB PE=1 SV=2	651	70.8	4.00267e+07	5.40254e+07	42554485	65909710	42808145
P42704	Leucine-rich PPR motif-containing protein, mitochondrial OS=Homo sapiens OX=9606 GN=LRPPRC PE=1 SV=3	1394	157.8	2.54539e+07	3.55741e+07	2.5133e+07	4.06124e+07	2.40616e+07
Q9UPN3	Microtubule-actin cross-linking factor 1, isoforms 1/2/3/4/5 OS=Homo sapiens OX=9606 GN=MACF1 PE=1 SV=4	7388	837.8	3.01232e+07	3.0067e+07	37473689	2.05222e+07	35019909
Q9UKE5	TRAF2 and NCK-interacting protein kinase OS=Homo sapiens OX=9606 GN=TNIK PE=1 SV=1	1360	154.8			701452	1.70959e+06	791206
Q9NVZ3	Adaptin ear-binding coat-associated protein 2 OS=Homo sapiens OX=9606 GN=NECAP2 PE=1 SV=1	263	28.3	5.96395e+07	25897663	43078244	5.91816e+07	35613448
O94919	Endonuclease domain-containing 1 protein OS=Homo sapiens OX=9606 GN=ENDOD1 PE=1 SV=2	500	55	35964160	2.31375e+07	3.21875e+07	1.73593e+07	5.98915e+07
Q9Y230	RuvB-like 2 OS=Homo sapiens OX=9606 GN=RUVBL2 PE=1 SV=3	463	51.1	3.90688e+07	3.60657e+07	2.8101e+07	3.29171e+07	3.3224e+07
Q15661	Tryptase alpha/beta-1 OS=Homo sapiens OX=9606 GN=TPSAB1 PE=1 SV=1	275	30.5	4.44668e+07	5.83477e+07	4.88839e+07	5.01541e+07	77905826
Q9UBX5	Fibulin-5 OS=Homo sapiens OX=9606 GN=FBLN5 PE=1 SV=1	448	50.1	3.11693e+07	2.25037e+07	3.67113e+07	2.83324e+07	3.65229e+07
P01876	Immunoglobulin heavy constant alpha 1 OS=Homo sapiens OX=9606 GN=IGHA1 PE=1 SV=2	353	37.6	5.58365e+07	5.64424e+07	4.64796e+07	4.84064e+07	5.12336e+07
P21266	Glutathione S-transferase Mu 3 OS=Homo sapiens OX=9606 GN=GSTM3 PE=1 SV=3	225	26.5	5.18789e+07	13867278	70063017	14036300	51377361
Q13627	Dual specificity tyrosine-phosphorylation-regulated kinase 1A OS=Homo sapiens OX=9606 GN=DYRK1A PE=1 SV=2	763	85.5	4.30132e+07	4.61149e+07	5.28317e+07	52129767	4.69157e+07
Q14258	E3 ubiquitin/ISG15 ligase TRIM25 OS=Homo sapiens OX=9606 GN=TRIM25 PE=1 SV=2	630	70.9	2.71463e+07	2.47241e+07	3.27018e+07	3.68958e+07	2.51677e+07
Q9Y3Z3	Deoxynucleoside triphosphate triphosphohydrolase SAMHD1 OS=Homo sapiens OX=9606 GN=SAMHD1 PE=1 SV=2	626	72.2	29468854	3.11057e+07	30490382	39467324	3.41529e+07
P47914	60S ribosomal protein L29 OS=Homo sapiens OX=9606 GN=RPL29 PE=1 SV=2	159	17.7	1.64879e+08	2.66285e+08	224277488	314780272	2.01238e+08
Q96FJ2	Dynein light chain 2, cytoplasmic OS=Homo sapiens OX=9606 GN=DYNLL2 PE=1 SV=1	89	10.3	4.98706e+06	6.85995e+06	5.97287e+06	6.60266e+06	7588722
P31323	cAMP-dependent protein kinase type II-beta regulatory subunit OS=Homo sapiens OX=9606 GN=PRKAR2B PE=1 SV=3	418	46.3	9.15394e+06	1.1118e+07	7.44356e+06	1.26656e+07	1.41771e+07
Q9BY89	Uncharacterized protein KIAA1671 OS=Homo sapiens OX=9606 GN=KIAA1671 PE=1 SV=2	1806	196.6	9.76821e+06	9.95216e+06	1.26199e+07	4.55656e+06	1.56331e+07
Q9UQ35	Serine/arginine repetitive matrix protein 2 OS=Homo sapiens OX=9606 GN=SRRM2 PE=1 SV=2	2752	299.4	2.08915e+07	3.28851e+07	2.66456e+07	3.41159e+07	3.48087e+07
P61006	Ras-related protein Rab-8A OS=Homo sapiens OX=9606 GN=RAB8A PE=1 SV=1	207	23.7	9.36007e+06	1.39132e+07	8.96707e+06	1.76274e+07	1.39908e+07
Q99623	Prohibitin-2 OS=Homo sapiens OX=9606 GN=PHB2 PE=1 SV=2	299	33.3	10620127	1.67479e+07	1.18012e+07	2.36537e+07	1.61281e+07
Q9H254	Spectrin beta chain, non-erythrocytic 4 OS=Homo sapiens OX=9606 GN=SPTBN4 PE=1 SV=2	2564	288.8	1.71902e+06	1.42244e+06	2.49219e+06	1.5788e+06	1.96099e+06
P50990	T-complex protein 1 subunit theta OS=Homo sapiens OX=9606 GN=CCT8 PE=1 SV=4	548	59.6	3.27665e+07	3.41341e+07	2.57732e+07	3.07393e+07	3.80626e+07
Q08170	Serine/arginine-rich splicing factor 4 OS=Homo sapiens OX=9606 GN=SRSF4 PE=1 SV=2	494	56.6	3.78468e+06	2.16232e+06	4.97659e+06	685398	3.3519e+06
O76021	Ribosomal L1 domain-containing protein 1 OS=Homo sapiens OX=9606 GN=RSL1D1 PE=1 SV=3	490	54.9	2.52704e+07	2.90047e+07	2.55496e+07	3.62001e+07	3.03997e+07
Q8IUX4	DNA dC->dU-editing enzyme APOBEC-3F OS=Homo sapiens OX=9606 GN=APOBEC3F PE=1 SV=3	373	45	9.67806e+06	17281512	1.34761e+07	2.71764e+07	1.39925e+07
P17096	High mobility group protein HMG-I/HMG-Y OS=Homo sapiens OX=9606 GN=HMGA1 PE=1 SV=3	107	11.7	4.45549e+07	2.54085e+07	3.61357e+07	30517335	2.54019e+07
P01768	Immunoglobulin heavy variable 3-30 OS=Homo sapiens OX=9606 GN=IGHV3-30 PE=1 SV=2	117	12.9	27769669	23532208	3.02465e+07	3.30342e+07	26548170
Q01081	Splicing factor U2AF 35 kDa subunit OS=Homo sapiens OX=9606 GN=U2AF1 PE=1 SV=3	240	27.9	2.15565e+08	195663409	2.99951e+08	180325159	2.31263e+08
Q9ULJ8	Neurabin-1 OS=Homo sapiens OX=9606 GN=PPP1R9A PE=1 SV=2	1098	123.3	26688454	26544211	2.55964e+07	2.80394e+07	3.46717e+07
Q9C0J8	pre-mRNA 3' end processing protein WDR33 OS=Homo sapiens OX=9606 GN=WDR33 PE=1 SV=2	1336	145.8	355962	951077		939504	937632
Q7L2E3	ATP-dependent RNA helicase DHX30 OS=Homo sapiens OX=9606 GN=DHX30 PE=1 SV=1	1194	133.9	2.27414e+07	2.16504e+07	2.79885e+07	2.95693e+07	2.57957e+07
P34932	Heat shock 70 kDa protein 4 OS=Homo sapiens OX=9606 GN=HSPA4 PE=1 SV=4	840	94.3	2.46364e+07	4.00864e+07	3.28819e+07	6.13968e+07	4.27013e+07
P08237	ATP-dependent 6-phosphofructokinase, muscle type OS=Homo sapiens OX=9606 GN=PFKM PE=1 SV=2	780	85.1	4.93545e+07	8.71116e+07	5.31573e+07	1.08736e+08	5.27758e+07
Q14980	Nuclear mitotic apparatus protein 1 OS=Homo sapiens OX=9606 GN=NUMA1 PE=1 SV=2	2115	238.1	1.25186e+07	1.62045e+07	1.32093e+07	10351326	1.8974e+07
O75475	PC4 and SFRS1-interacting protein OS=Homo sapiens OX=9606 GN=PSIP1 PE=1 SV=1	530	60.1	1.6403e+07	1.04159e+07	1.74754e+07	9.68249e+06	2.08447e+07
Q8N690	Beta-defensin 119 OS=Homo sapiens OX=9606 GN=DEFB119 PE=2 SV=2	84	9.8	1.49179e+07	1.88599e+07	1.66638e+07	20586211	1.96084e+07
Q8N4C8	Misshapen-like kinase 1 OS=Homo sapiens OX=9606 GN=MINK1 PE=1 SV=2	1332	149.7	6.15005e+06	7305472	4.36081e+06	7396540	6.042e+06
P16615	Sarcoplasmic/endoplasmic reticulum calcium ATPase 2 OS=Homo sapiens OX=9606 GN=ATP2A2 PE=1 SV=1	1042	114.7	27675018	2.23749e+07	3.28977e+07	3.15143e+07	3.17909e+07
Q9UPN4	Centrosomal protein of 131 kDa OS=Homo sapiens OX=9606 GN=CEP131 PE=1 SV=3	1083	122.1	2.85947e+08	2.79161e+08	2.33543e+08	2.00561e+08	2.4063e+08
O00560	Syntenin-1 OS=Homo sapiens OX=9606 GN=SDCBP PE=1 SV=1	298	32.4	1.26665e+07	2.59495e+07	13988861	26572850	2.15763e+07
O75526	RNA-binding motif protein, X-linked-like-2 OS=Homo sapiens OX=9606 GN=RBMXL2 PE=1 SV=3	392	42.8	2.3971e+07	2.51441e+07	2.41857e+07	2.03972e+07	2.20832e+07
P23588	Eukaryotic translation initiation factor 4B OS=Homo sapiens OX=9606 GN=EIF4B PE=1 SV=2	611	69.1	2.29758e+06	1.10934e+06	1.82484e+06	1.4386e+06	2.16774e+06
P62273	40S ribosomal protein S29 OS=Homo sapiens OX=9606 GN=RPS29 PE=1 SV=2	56	6.7	225070685	276469101	262892175	176878141	1.41085e+08
Q86TM3	Probable ATP-dependent RNA helicase DDX53 OS=Homo sapiens OX=9606 GN=DDX53 PE=1 SV=3	631	71.1	1.70585e+07	3.63263e+07	2.08213e+07	4.0946e+07	2.45826e+07
P50991	T-complex protein 1 subunit delta OS=Homo sapiens OX=9606 GN=CCT4 PE=1 SV=4	539	57.9	1.34421e+08	1.67536e+08	1.25433e+08	1.40579e+08	1.44779e+08
Q9Y277	Voltage-dependent anion-selective channel protein 3 OS=Homo sapiens OX=9606 GN=VDAC3 PE=1 SV=1	283	30.6	1.31306e+07	6.47734e+06	7069584	1.02282e+07	1.32833e+07
O43747	AP-1 complex subunit gamma-1 OS=Homo sapiens OX=9606 GN=AP1G1 PE=1 SV=5	822	91.3	2.86322e+07	1.19067e+07	3.10537e+07	14175668	1.84288e+07
Q6UN15	Pre-mRNA 3'-end-processing factor FIP1 OS=Homo sapiens OX=9606 GN=FIP1L1 PE=1 SV=1	594	66.5	4.84266e+06	4.49324e+06	6069191	3.61345e+06	6.36595e+06
Q9Y6C2	EMILIN-1 OS=Homo sapiens OX=9606 GN=EMILIN1 PE=1 SV=3	1016	106.6	3.10986e+07	2.97297e+07	27541277	2.78479e+07	3.24117e+07
Q99567	Nuclear pore complex protein Nup88 OS=Homo sapiens OX=9606 GN=NUP88 PE=1 SV=2	741	83.5		1.1901e+06	3.46296e+07	30412177	3.67909e+07
P31947	14-3-3 protein sigma OS=Homo sapiens OX=9606 GN=SFN PE=1 SV=1	248	27.8		37324629	1.1642e+06	2.18388e+06
P60953	Cell division control protein 42 homolog OS=Homo sapiens OX=9606 GN=CDC42 PE=1 SV=2	191	21.2	2.42412e+07	74304367	2.23472e+07	1.09883e+08	5.88489e+07
Q8WXF1	Paraspeckle component 1 OS=Homo sapiens OX=9606 GN=PSPC1 PE=1 SV=1	523	58.7	3.85853e+07	1.75193e+07	3.66809e+07	1.83452e+07	2.51533e+07
Q96N66	Lysophospholipid acyltransferase 7 OS=Homo sapiens OX=9606 GN=MBOAT7 PE=1 SV=2	472	52.7	6.67028e+07	6.65565e+07	5.22292e+07	8.21998e+07	1.02799e+08
Q9H2D6	TRIO and F-actin-binding protein OS=Homo sapiens OX=9606 GN=TRIOBP PE=1 SV=3	2365	261.2	56250345	4.63133e+07	6.15665e+07	6.23277e+07	5.65247e+07
Q13283	Ras GTPase-activating protein-binding protein 1 OS=Homo sapiens OX=9606 GN=G3BP1 PE=1 SV=1	466	52.1	1.35114e+07	1.13547e+07	1.39902e+07	16797804	1.52678e+07
P08311	Cathepsin G OS=Homo sapiens OX=9606 GN=CTSG PE=1 SV=2	255	28.8	3.24112e+07	4.05726e+07	3.18999e+07	40947843	4.78166e+07
P20674	Cytochrome c oxidase subunit 5A, mitochondrial OS=Homo sapiens OX=9606 GN=COX5A PE=1 SV=2	150	16.8	46441793	1.97233e+07	1.85721e+07	31185385	60332445
P63092	Guanine nucleotide-binding protein G(s) subunit alpha isoforms short OS=Homo sapiens OX=9606 GN=GNAS PE=1 SV=1	394	45.6	8.19825e+06	1.28094e+07	9.19984e+06	1.596e+07	1.97493e+07
Q14157	Ubiquitin-associated protein 2-like OS=Homo sapiens OX=9606 GN=UBAP2L PE=1 SV=2	1087	114.5	1.64601e+07	1.92504e+07	1.51832e+07	3.09926e+07	1.50113e+07
Q7LBR1	Charged multivesicular body protein 1b OS=Homo sapiens OX=9606 GN=CHMP1B PE=1 SV=1	199	22.1	1.34347e+08	5.65745e+07	1.3824e+08	6.37678e+07	8.4491e+07
P61513	60S ribosomal protein L37a OS=Homo sapiens OX=9606 GN=RPL37A PE=1 SV=2	92	10.3	1.27567e+08	103631173	7.76198e+07	147725046	74109213
O00399	Dynactin subunit 6 OS=Homo sapiens OX=9606 GN=DCTN6 PE=1 SV=1	190	20.7	47727390	6.15643e+07	5.6915e+07	6.3958e+07	56355518
O00214	Galectin-8 OS=Homo sapiens OX=9606 GN=LGALS8 PE=1 SV=4	317	35.8	2.00695e+07	24458336	1.84634e+07	2.69136e+07	2.58243e+07
P11413	Glucose-6-phosphate 1-dehydrogenase OS=Homo sapiens OX=9606 GN=G6PD PE=1 SV=4	515	59.2	32085340	1.22621e+07	3.64472e+07	1.12188e+07	4.1116e+07
Q9NQ29	Putative RNA-binding protein Luc7-like 1 OS=Homo sapiens OX=9606 GN=LUC7L PE=1 SV=1	371	43.7	1933343	2877678	2.38195e+06	2838824	2.12916e+06
P61353	60S ribosomal protein L27 OS=Homo sapiens OX=9606 GN=RPL27 PE=1 SV=2	136	15.8	1.24936e+08	101103395	1.38481e+08	118627708	1.02614e+08
Q6UWM5	GLIPR1-like protein 1 OS=Homo sapiens OX=9606 GN=GLIPR1L1 PE=1 SV=2	242	27.1	8.34053e+06	1.15286e+07	8.16632e+06	1.44567e+06	2.42643e+07
P62318	Small nuclear ribonucleoprotein Sm D3 OS=Homo sapiens OX=9606 GN=SNRPD3 PE=1 SV=1	126	13.9	2.53331e+07	14111471	2.43101e+07	1.90645e+07	3.17371e+07
Q01130	Serine/arginine-rich splicing factor 2 OS=Homo sapiens OX=9606 GN=SRSF2 PE=1 SV=4	221	25.5	86082841	3.76901e+07	7.20362e+07	4.77367e+07	42741973
P17612	cAMP-dependent protein kinase catalytic subunit alpha OS=Homo sapiens OX=9606 GN=PRKACA PE=1 SV=2	351	40.6	1.19669e+07	7.85753e+06	1.41945e+07	5.72752e+06	1.51193e+07
Q96HS1	Serine/threonine-protein phosphatase PGAM5, mitochondrial OS=Homo sapiens OX=9606 GN=PGAM5 PE=1 SV=2	289	32	5.66324e+07	9.55562e+07	6.96505e+07	111080321	8.494e+07
P38159	RNA-binding motif protein, X chromosome OS=Homo sapiens OX=9606 GN=RBMX PE=1 SV=3	391	42.3	5.87028e+07	47206238	5.51496e+07	3.54132e+07	7.60883e+07
P07196	Neurofilament light polypeptide OS=Homo sapiens OX=9606 GN=NEFL PE=1 SV=3	543	61.5	19515167	1.10872e+07	1.59825e+07	1.14962e+07	1.54091e+07
P06576	ATP synthase subunit beta, mitochondrial OS=Homo sapiens OX=9606 GN=ATP5F1B PE=1 SV=3	529	56.5	6.49626e+06	1.70042e+07	9.76085e+06	1.68829e+07	1.31149e+07
Q00577	Transcriptional activator protein Pur-alpha OS=Homo sapiens OX=9606 GN=PURA PE=1 SV=2	322	34.9	3.69336e+07	4.65629e+07	4.16697e+07	5.28723e+07	4.38173e+07
O43809	Cleavage and polyadenylation specificity factor subunit 5 OS=Homo sapiens OX=9606 GN=NUDT21 PE=1 SV=1	227	26.2	2.16186e+07	22529401	18382323	4.70247e+07	2.49658e+07
Q15365	Poly(rC)-binding protein 1 OS=Homo sapiens OX=9606 GN=PCBP1 PE=1 SV=2	356	37.5	1.10275e+07	1.35237e+07	14090223	21567272	1.67448e+07
P26641	Elongation factor 1-gamma OS=Homo sapiens OX=9606 GN=EEF1G PE=1 SV=3	437	50.1	2.46884e+07	1.83157e+07	2.16393e+07	1.11315e+07	2.40139e+07
P26368	Splicing factor U2AF 65 kDa subunit OS=Homo sapiens OX=9606 GN=U2AF2 PE=1 SV=4	475	53.5	3.7529e+07	2.24974e+07	3.01509e+07	3.57372e+07	3.18783e+07
P42677	40S ribosomal protein S27 OS=Homo sapiens OX=9606 GN=RPS27 PE=1 SV=3	84	9.5	1.78503e+08	300862406	182202188	390864548	197221136
P00403	Cytochrome c oxidase subunit 2 OS=Homo sapiens OX=9606 GN=MT-CO2 PE=1 SV=1	227	25.5	5.3769e+07	2.78604e+07	2.77229e+07	42701285	6.74971e+07
Q5T5U3	Rho GTPase-activating protein 21 OS=Homo sapiens OX=9606 GN=ARHGAP21 PE=1 SV=2	1958	217.3	6.51677e+06	11990626	4.5909e+06	1.44416e+07	1.0136e+07
O75083	WD repeat-containing protein 1 OS=Homo sapiens OX=9606 GN=WDR1 PE=1 SV=4	606	66.2	12770266	1.94604e+07	1.87857e+07	2.38069e+07	26789739
Q53H12	Acylglycerol kinase, mitochondrial OS=Homo sapiens OX=9606 GN=AGK PE=1 SV=2	422	47.1	1.93407e+07	3.38978e+07	23265433	4.39417e+07	2.6179e+07
Q13151	Heterogeneous nuclear ribonucleoprotein A0 OS=Homo sapiens OX=9606 GN=HNRNPA0 PE=1 SV=1	305	30.8	2.64891e+07	1.45014e+07	2.8463e+07	2.29393e+07	15313879
Q9HCD6	Protein TANC2 OS=Homo sapiens OX=9606 GN=TANC2 PE=1 SV=3	1990	219.5	2.51997e+07	4.22334e+07	3.60038e+07	5.25168e+07	3.75479e+07
P55008	Allograft inflammatory factor 1 OS=Homo sapiens OX=9606 GN=AIF1 PE=1 SV=1	147	16.7	2.33157e+07	1.77145e+07	2.91691e+07	2.25547e+07	3.46323e+07
Q16352	Alpha-internexin OS=Homo sapiens OX=9606 GN=INA PE=1 SV=2	499	55.4	94153.8	32762.1		178778	956536
A0A0U1RR11	Centromere protein V-like protein 1 OS=Homo sapiens OX=9606 GN=CENPVL1 PE=2 SV=1	272	29.9	2.27212e+07	3.17951e+07	28514673	3.9149e+07	3.73606e+07
Q9H0B6	Kinesin light chain 2 OS=Homo sapiens OX=9606 GN=KLC2 PE=1 SV=1	622	68.9	1.8122e+07	2.38731e+07	2.6524e+07	3.24579e+07	3.26507e+07
Q05707	Collagen alpha-1(XIV) chain OS=Homo sapiens OX=9606 GN=COL14A1 PE=1 SV=3	1796	193.4	58413218	1.84576e+07	6.25741e+07	1.74261e+07	2.88309e+07
Q14444	Caprin-1 OS=Homo sapiens OX=9606 GN=CAPRIN1 PE=1 SV=2	709	78.3	2.84315e+07	25036931	3.37433e+07	3.73311e+07	36474174
Q9Y2X3	Nucleolar protein 58 OS=Homo sapiens OX=9606 GN=NOP58 PE=1 SV=1	529	59.5	8.74991e+06	7311054	9.02623e+06	8.47752e+06	1.21218e+07
Q02978	Mitochondrial 2-oxoglutarate/malate carrier protein OS=Homo sapiens OX=9606 GN=SLC25A11 PE=1 SV=3	314	34	2.10314e+07	3.28066e+07	2.45646e+07	4.25636e+07	1.9044e+07
P10644	cAMP-dependent protein kinase type I-alpha regulatory subunit OS=Homo sapiens OX=9606 GN=PRKAR1A PE=1 SV=1	381	43	31152864	2.94579e+07	3.33901e+07	3.28211e+07	4.23176e+07
P30153	Serine/threonine-protein phosphatase 2A 65 kDa regulatory subunit A alpha isoform OS=Homo sapiens OX=9606 GN=PPP2R1A PE=1 SV=4	589	65.3	1.85482e+07	1.06916e+07	25374233	22097960	2.47981e+07
P48643	T-complex protein 1 subunit epsilon OS=Homo sapiens OX=9606 GN=CCT5 PE=1 SV=1	541	59.6	1.83262e+07	2.37454e+07	1.63352e+07	2.07385e+07	2.56594e+07
Q9NYF8	Bcl-2-associated transcription factor 1 OS=Homo sapiens OX=9606 GN=BCLAF1 PE=1 SV=2	920	106.1	2.78563e+07	1.91445e+07	4.24462e+07	2.16375e+07	2.81025e+07
Q68CZ2	Tensin-3 OS=Homo sapiens OX=9606 GN=TNS3 PE=1 SV=2	1445	155.2		2.04194e+06	2.46754e+06	3.00892e+06	2.32696e+06
P17987	T-complex protein 1 subunit alpha OS=Homo sapiens OX=9606 GN=TCP1 PE=1 SV=1	556	60.3	1.95851e+07	1.80299e+07	1.92949e+07	2.10969e+07	2.15339e+07
P23284	Peptidyl-prolyl cis-trans isomerase B OS=Homo sapiens OX=9606 GN=PPIB PE=1 SV=2	216	23.7	3.82259e+07	1.37532e+07	1.33597e+07	6.61482e+07	9.50431e+06
Q9Y3E7	Charged multivesicular body protein 3 OS=Homo sapiens OX=9606 GN=CHMP3 PE=1 SV=3	222	25.1	7.67255e+07	1.33051e+08	8.84604e+07	138261018	93160745
Q9BTV4	Transmembrane protein 43 OS=Homo sapiens OX=9606 GN=TMEM43 PE=1 SV=1	400	44.8	1.78647e+07	8265665	1.69599e+07	10218478	33486817
Q63HR2	Tensin-2 OS=Homo sapiens OX=9606 GN=TNS2 PE=1 SV=2	1409	152.5	4.22677e+06	4.42288e+06	5699900	4.99893e+06	5.80393e+06
Q00059	Transcription factor A, mitochondrial OS=Homo sapiens OX=9606 GN=TFAM PE=1 SV=1	246	29.1	1.96637e+07	4.54131e+07	2.21755e+07	34561904	3.72869e+07
Q15286	Ras-related protein Rab-35 OS=Homo sapiens OX=9606 GN=RAB35 PE=1 SV=1	201	23	1.50317e+06		1.63238e+06
Q17RY6	Lymphocyte antigen 6K OS=Homo sapiens OX=9606 GN=LY6K PE=1 SV=2	165	18.7	1.93051e+07	1.6367e+07	1.51902e+07	19441133	3.12651e+07
P49458	Signal recognition particle 9 kDa protein OS=Homo sapiens OX=9606 GN=SRP9 PE=1 SV=2	86	10.1	66451380	74201503	77395460	73711516	6.57473e+07
P40763	Signal transducer and activator of transcription 3 OS=Homo sapiens OX=9606 GN=STAT3 PE=1 SV=2	770	88	3.39162e+06	1.2491e+07	3.97413e+06	1.74649e+07	5.53953e+06
Q14498	RNA-binding protein 39 OS=Homo sapiens OX=9606 GN=RBM39 PE=1 SV=2	530	59.3	5.73628e+06	6.06265e+06	6.90627e+06	5.81982e+06	6.07874e+06
P20700	Lamin-B1 OS=Homo sapiens OX=9606 GN=LMNB1 PE=1 SV=2	586	66.4	6.54215e+06	1.00215e+07	6.51551e+06	6.62048e+06	16047219
O75781	Paralemmin-1 OS=Homo sapiens OX=9606 GN=PALM PE=1 SV=2	387	42.1	1.10674e+07	1.59135e+07	1.35217e+07	23593900	1.45329e+07
P62899	60S ribosomal protein L31 OS=Homo sapiens OX=9606 GN=RPL31 PE=1 SV=1	125	14.5	1.26654e+08	1.49769e+08	176021168	1.81077e+08	1.54472e+08
Q9BXN6	Sperm protein associated with the nucleus on the X chromosome D OS=Homo sapiens OX=9606 GN=SPANXD PE=1 SV=1	97	11			861059
Q8TB52	F-box only protein 30 OS=Homo sapiens OX=9606 GN=FBXO30 PE=1 SV=3	745	82.3	9.00928e+06	3.88492e+06	7061261	4.01038e+06	1777664
P62841	40S ribosomal protein S15 OS=Homo sapiens OX=9606 GN=RPS15 PE=1 SV=2	145	17	1.37448e+08	1.58688e+08	1.76378e+08	144864530	126424092
O75396	Vesicle-trafficking protein SEC22b OS=Homo sapiens OX=9606 GN=SEC22B PE=1 SV=5	215	24.7	1.11473e+07	2.01153e+07	1.10323e+07	2.21321e+07	1.49121e+07
Q9Y6R0	Numb-like protein OS=Homo sapiens OX=9606 GN=NUMBL PE=1 SV=1	609	64.9	6.25064e+07	6.14747e+07	6.44197e+07	6.59152e+07	53206173
O15479	Melanoma-associated antigen B2 OS=Homo sapiens OX=9606 GN=MAGEB2 PE=1 SV=3	319	35.3	30422792	3.65292e+07	37329073	4.37047e+07	3.23339e+07
P43358	Melanoma-associated antigen 4 OS=Homo sapiens OX=9606 GN=MAGEA4 PE=1 SV=2	317	34.9	7530414	4.65101e+06	9.86394e+06	5.35676e+06	6.87165e+06
Q8NCA5	Protein FAM98A OS=Homo sapiens OX=9606 GN=FAM98A PE=1 SV=2	518	55.2	4.1074e+07	2.27378e+07	4.74186e+07	3.46361e+07	43433004
P55083	Microfibril-associated glycoprotein 4 OS=Homo sapiens OX=9606 GN=MFAP4 PE=1 SV=2	255	28.6	1.02769e+07	1.21824e+07	1.40127e+07	20408913	18559881
Q9HAC8	Ubiquitin domain-containing protein 1 OS=Homo sapiens OX=9606 GN=UBTD1 PE=1 SV=1	227	25.9	5.06412e+07	2.94105e+07	3.33262e+07	41990558	5.20276e+07
O75643	U5 small nuclear ribonucleoprotein 200 kDa helicase OS=Homo sapiens OX=9606 GN=SNRNP200 PE=1 SV=2	2136	244.4	9.53652e+06	4.50596e+06	9166514	6.91387e+06	1.02679e+07
P60981	Destrin OS=Homo sapiens OX=9606 GN=DSTN PE=1 SV=3	165	18.5	2.91927e+07	1.5854e+07	28584555	20943433	2.4126e+07
Q9NS25	Sperm protein associated with the nucleus on the X chromosome B1 OS=Homo sapiens OX=9606 GN=SPANXB1 PE=1 SV=2	103	11.8	4987876	7.46385e+06	3157388	4.17595e+06	6.69507e+06
Q1KMD3	Heterogeneous nuclear ribonucleoprotein U-like protein 2 OS=Homo sapiens OX=9606 GN=HNRNPUL2 PE=1 SV=1	747	85.1	2.21756e+07	1.18995e+07	1.37278e+07	1.12037e+07	3.53252e+07
Q6XZF7	Dynamin-binding protein OS=Homo sapiens OX=9606 GN=DNMBP PE=1 SV=1	1577	177.2	3.30391e+06	7.06606e+06	3892527	9976059	4.27608e+06
Q9BWM7	Sideroflexin-3 OS=Homo sapiens OX=9606 GN=SFXN3 PE=1 SV=3	321	35.5	1.43823e+07	2.06559e+07	2.03579e+07	2.8691e+07	8.69591e+06
P18077	60S ribosomal protein L35a OS=Homo sapiens OX=9606 GN=RPL35A PE=1 SV=2	110	12.5	1.1549e+08	1.60234e+08	1.68192e+08	1.6665e+08	158528396
O75431	Metaxin-2 OS=Homo sapiens OX=9606 GN=MTX2 PE=1 SV=1	263	29.7	3.49344e+06	4.49191e+06	5.42499e+06	9546658	1.02185e+07
Q96PV4	Paraneoplastic antigen-like protein 5 OS=Homo sapiens OX=9606 GN=PNMA5 PE=1 SV=2	448	49.9	7.58512e+06	3.44753e+06	9.99155e+06	6.58975e+06	1.68862e+07
Q96J94	Piwi-like protein 1 OS=Homo sapiens OX=9606 GN=PIWIL1 PE=1 SV=1	861	98.5	2.11468e+07	2.11478e+07	2.84208e+07	2.32317e+07	2.33965e+07
O75427	Leucine-rich repeat and calponin homology domain-containing protein 4 OS=Homo sapiens OX=9606 GN=LRCH4 PE=1 SV=2	683	73.4	22134702	9.95427e+06	2.76566e+07	1.07358e+07	2.68688e+07
A6NDE4	RNA-binding motif protein, Y chromosome, family 1 member B OS=Homo sapiens OX=9606 GN=RBMY1B PE=2 SV=2	496	55.8	1.24612e+07	7.72647e+06	1.19872e+07	7.72818e+06	11286191
O60941	Dystrobrevin beta OS=Homo sapiens OX=9606 GN=DTNB PE=1 SV=1	627	71.3	2.34514e+07	3.31376e+07	3.28023e+07	1.45567e+07	4.20184e+07
P05108	Cholesterol side-chain cleavage enzyme, mitochondrial OS=Homo sapiens OX=9606 GN=CYP11A1 PE=1 SV=2	521	60.1	2.80725e+07	4.50212e+07	2.60853e+07	4.84978e+07	2.91051e+07
Q71UM5	40S ribosomal protein S27-like OS=Homo sapiens OX=9606 GN=RPS27L PE=1 SV=3	84	9.5	1.1923e+07	2.37956e+07	1.56456e+07	25775870	19203665
P60903	Protein S100-A10 OS=Homo sapiens OX=9606 GN=S100A10 PE=1 SV=2	97	11.2	5.19607e+07	1.69597e+07	6.1093e+07	18546747	5.89055e+07
P35613	Basigin OS=Homo sapiens OX=9606 GN=BSG PE=1 SV=2	385	42.2	1.24802e+07	1.45903e+07	6.00757e+06	2.94545e+07	2.24021e+07
Q6PCB7	Long-chain fatty acid transport protein 1 OS=Homo sapiens OX=9606 GN=SLC27A1 PE=1 SV=1	646	71.1	7812096	2.3625e+07	1.00963e+07	1.9306e+07	1.10358e+07
P02787	Serotransferrin OS=Homo sapiens OX=9606 GN=TF PE=1 SV=4	698	77	2.29149e+06	9.40528e+06	2.12652e+06	9.93374e+06	6.7747e+06
Q9Y5B9	FACT complex subunit SPT16 OS=Homo sapiens OX=9606 GN=SUPT16H PE=1 SV=1	1047	119.8	1.3193e+07	1.12882e+07	1.10823e+07	1.29185e+07	1.74737e+07
P52948	Nuclear pore complex protein Nup98-Nup96 OS=Homo sapiens OX=9606 GN=NUP98 PE=1 SV=4	1817	197.5	1.15915e+07	1.5309e+07	2.43564e+07	2.84457e+07	3.25173e+07
P41091	Eukaryotic translation initiation factor 2 subunit 3 OS=Homo sapiens OX=9606 GN=EIF2S3 PE=1 SV=3	472	51.1	2.76523e+07	31906361	2.47978e+07	3.11839e+07	2.47114e+07
P01782	Immunoglobulin heavy variable 3-9 OS=Homo sapiens OX=9606 GN=IGHV3-9 PE=1 SV=2	118	12.9	2.69501e+07	2.39945e+07	3.03732e+07	39273868	2.79262e+07
P14678	Small nuclear ribonucleoprotein-associated proteins B and B' OS=Homo sapiens OX=9606 GN=SNRPB PE=1 SV=2	240	24.6	18827173	9.32658e+06	13555823	1.09633e+07	1.71112e+07
Q8N684	Cleavage and polyadenylation specificity factor subunit 7 OS=Homo sapiens OX=9606 GN=CPSF7 PE=1 SV=1	471	52	1.26603e+07	12656487	1.40123e+07	7.69939e+06	12152055
P60866	40S ribosomal protein S20 OS=Homo sapiens OX=9606 GN=RPS20 PE=1 SV=1	119	13.4	1.48021e+08	1.07878e+08	153244975	1.85216e+08	1.31263e+08
Q9NZN4	EH domain-containing protein 2 OS=Homo sapiens OX=9606 GN=EHD2 PE=1 SV=2	543	61.1	2.20597e+07	18535361	1.99159e+07	2.08188e+07	1.73112e+07
Q99729	Heterogeneous nuclear ribonucleoprotein A/B OS=Homo sapiens OX=9606 GN=HNRNPAB PE=1 SV=2	332	36.2	9301485	6.36193e+06	8.19054e+06	9.72301e+06	12427353
P00568	Adenylate kinase isoenzyme 1 OS=Homo sapiens OX=9606 GN=AK1 PE=1 SV=3	194	21.6	3.73005e+06	4.89666e+06	2.55929e+06	2.83525e+06	5368847
P02511	Alpha-crystallin B chain OS=Homo sapiens OX=9606 GN=CRYAB PE=1 SV=2	175	20.1	1.43452e+07	2.07186e+07	1.46272e+07	27767932	2.03888e+07
O75348	V-type proton ATPase subunit G 1 OS=Homo sapiens OX=9606 GN=ATP6V1G1 PE=1 SV=3	118	13.7	4.47762e+06	9.91637e+06	5.01977e+06	9.09499e+06	1.15204e+07
P08621	U1 small nuclear ribonucleoprotein 70 kDa OS=Homo sapiens OX=9606 GN=SNRNP70 PE=1 SV=2	437	51.5	1.96559e+07	5.89227e+06	1.90214e+07	3.44501e+06	17304385
Q8N1G4	Leucine-rich repeat-containing protein 47 OS=Homo sapiens OX=9606 GN=LRRC47 PE=1 SV=1	583	63.4	8.56735e+06	2.71802e+06	7.96827e+06	3.22028e+06	7968739
Q96QF7	Germ cell nuclear acidic protein OS=Homo sapiens OX=9606 GN=GCNA PE=1 SV=1	691	76.1	23657308	22808261	38938405	40090694	3.30479e+07
Q7L7X3	Serine/threonine-protein kinase TAO1 OS=Homo sapiens OX=9606 GN=TAOK1 PE=1 SV=1	1001	116	1.39592e+07	1.41267e+07	1.38658e+07	14036408	1.25583e+07
P63244	Receptor of activated protein C kinase 1 OS=Homo sapiens OX=9606 GN=RACK1 PE=1 SV=3	317	35.1	8.93451e+06	6.74518e+06	11567880	8.11387e+06	9.2635e+06
P11171	Protein 4.1 OS=Homo sapiens OX=9606 GN=EPB41 PE=1 SV=4	864	97	4.73566e+07	5.94872e+07	3.96451e+07	6.2179e+07	4.88702e+07
Q9Y5V3	Melanoma-associated antigen D1 OS=Homo sapiens OX=9606 GN=MAGED1 PE=1 SV=3	778	86.1	8.27018e+06	5075948	4.08935e+06	6.1457e+06	4.60625e+06
Q9NUD5	Zinc finger CCHC domain-containing protein 3 OS=Homo sapiens OX=9606 GN=ZCCHC3 PE=1 SV=2	403	43.5	7.92472e+06	1.18536e+07	1.0066e+07	2.11418e+07	1.14883e+07
Q53EZ4	Centrosomal protein of 55 kDa OS=Homo sapiens OX=9606 GN=CEP55 PE=1 SV=3	464	54.1	1.1062e+07	19631863	10490619	1.80712e+07	2.96739e+07
P08174	Complement decay-accelerating factor OS=Homo sapiens OX=9606 GN=CD55 PE=1 SV=4	381	41.4	2.7528e+07	3.65334e+07	2.66571e+07	1.32994e+07	5.95283e+07
Q99700	Ataxin-2 OS=Homo sapiens OX=9606 GN=ATXN2 PE=1 SV=2	1313	140.2	1.15928e+07	1.0233e+07	13765696	20995125	1.96533e+07
Q01968	Inositol polyphosphate 5-phosphatase OCRL OS=Homo sapiens OX=9606 GN=OCRL PE=1 SV=3	901	104.1	1.66922e+07	1.14996e+07	1.44358e+07	1.93616e+07	18574500
Q96I24	Far upstream element-binding protein 3 OS=Homo sapiens OX=9606 GN=FUBP3 PE=1 SV=2	572	61.6	2.43341e+07	25793494	2.33458e+07	3.15625e+07	3.56826e+07
Q8IVI9	Nostrin OS=Homo sapiens OX=9606 GN=NOSTRIN PE=1 SV=2	506	57.6	6.30721e+06	6.73456e+06	6.95079e+06	7.30248e+06	5.89577e+06
P48047	ATP synthase subunit O, mitochondrial OS=Homo sapiens OX=9606 GN=ATP5PO PE=1 SV=1	213	23.3	2.36108e+07	3.1861e+07	1.94626e+07	4.81314e+07	2.09425e+07
P04196	Histidine-rich glycoprotein OS=Homo sapiens OX=9606 GN=HRG PE=1 SV=1	525	59.5	4.53451e+06	7.52227e+06	5.54709e+06	8.52025e+06	9.29501e+06
Q96HP0	Dedicator of cytokinesis protein 6 OS=Homo sapiens OX=9606 GN=DOCK6 PE=1 SV=3	2047	229.4	4.34838e+06		6.0144e+06		4288969
P48553	Trafficking protein particle complex subunit 10 OS=Homo sapiens OX=9606 GN=TRAPPC10 PE=1 SV=2	1259	142.1	1.67e+07	8.69357e+06	1.97614e+07	9.17453e+06	2.20236e+07
Q9UNF1	Melanoma-associated antigen D2 OS=Homo sapiens OX=9606 GN=MAGED2 PE=1 SV=2	606	64.9	2.10063e+07	2.54684e+07	2.88825e+07	40079091	2.8023e+07
Q14527	Helicase-like transcription factor OS=Homo sapiens OX=9606 GN=HLTF PE=1 SV=2	1009	113.9	1.33683e+07	1.41381e+07	1.58918e+07	1.81019e+07	1.82684e+07
Q92522	Histone H1.10 OS=Homo sapiens OX=9606 GN=H1-10 PE=1 SV=1	213	22.5	52435610	5.74423e+07	53735600	6.5964e+07	5.08484e+07
P63000	Ras-related C3 botulinum toxin substrate 1 OS=Homo sapiens OX=9606 GN=RAC1 PE=1 SV=1	192	21.4	5.22604e+07	9.01746e+07	4.76622e+07	6.05055e+07	9.81876e+07
Q9Y2P4	Long-chain fatty acid transport protein 6 OS=Homo sapiens OX=9606 GN=SLC27A6 PE=2 SV=1	619	70.1	1.67271e+07	41798960	2.16551e+07	3.74614e+07	2.64577e+07
Q86YZ3	Hornerin OS=Homo sapiens OX=9606 GN=HRNR PE=1 SV=2	2850	282.2	2337719	1.14739e+06		835439	1.67887e+06
Q9BXB4	Oxysterol-binding protein-related protein 11 OS=Homo sapiens OX=9606 GN=OSBPL11 PE=1 SV=2	747	83.6	9.16868e+06	3.17736e+06	1.19355e+07	3.99739e+06	1.01142e+07
P16520	Guanine nucleotide-binding protein G(I)/G(S)/G(T) subunit beta-3 OS=Homo sapiens OX=9606 GN=GNB3 PE=1 SV=1	340	37.2	429941152	199079632	355524960	140617936	230384160
A0A087WW87	Immunoglobulin kappa variable 2-40 OS=Homo sapiens OX=9606 GN=IGKV2-40 PE=3 SV=2	121	13.3	1.73129e+07	2.74335e+07	25790610	2.90464e+07	23961569
P78362	SRSF protein kinase 2 OS=Homo sapiens OX=9606 GN=SRPK2 PE=1 SV=3	688	77.5	1.25175e+07	1.11914e+07	1.86302e+07	1.16944e+07	13145000
Q92574	Hamartin OS=Homo sapiens OX=9606 GN=TSC1 PE=1 SV=2	1164	129.7	3.05307e+07	3.78441e+07	3.24487e+07	5.82261e+07	2.53368e+07
Q9H299	SH3 domain-binding glutamic acid-rich-like protein 3 OS=Homo sapiens OX=9606 GN=SH3BGRL3 PE=1 SV=1	93	10.4	93766393	47300390	4.54718e+07	61374232	3.5156e+07
P55209	Nucleosome assembly protein 1-like 1 OS=Homo sapiens OX=9606 GN=NAP1L1 PE=1 SV=1	391	45.3	8014123	7.59261e+06	1.04293e+07	5.98891e+06	8504722
Q8NBX0	Saccharopine dehydrogenase-like oxidoreductase OS=Homo sapiens OX=9606 GN=SCCPDH PE=1 SV=1	429	47.1	1.53036e+07	1.96881e+07	1.6448e+07	26184969	2.17405e+07
Q9UQB8	Brain-specific angiogenesis inhibitor 1-associated protein 2 OS=Homo sapiens OX=9606 GN=BAIAP2 PE=1 SV=1	552	60.8	3.80497e+07	1.88708e+07	3.7813e+07	3.38433e+07	3.37939e+07
Q96J84	Kin of IRRE-like protein 1 OS=Homo sapiens OX=9606 GN=KIRREL1 PE=1 SV=2	757	83.5	4.74873e+06	1.00332e+07	5.25247e+06	1.21222e+07	9554902
Q8NFH8	RalBP1-associated Eps domain-containing protein 2 OS=Homo sapiens OX=9606 GN=REPS2 PE=1 SV=2	660	71.5	4.89869e+06	5.71873e+06	7.42319e+06	7.01641e+06	8.61104e+06
P52292	Importin subunit alpha-1 OS=Homo sapiens OX=9606 GN=KPNA2 PE=1 SV=1	529	57.8	8.62668e+06	6.48066e+06	9.82559e+06	1.06906e+07	1.2354e+07
P19784	Casein kinase II subunit alpha' OS=Homo sapiens OX=9606 GN=CSNK2A2 PE=1 SV=1	350	41.2	1.21161e+07	1.32018e+07	1.39149e+07	9006679	1.44701e+07
Q9P2K5	Myelin expression factor 2 OS=Homo sapiens OX=9606 GN=MYEF2 PE=1 SV=3	600	64.1	7.86852e+06	3720888	7.28216e+06	4.25062e+06	4880180
Q9Y512	Sorting and assembly machinery component 50 homolog OS=Homo sapiens OX=9606 GN=SAMM50 PE=1 SV=3	469	51.9	1.81468e+07	21422442	1.96411e+07	2.28087e+07	27442915
P06703	Protein S100-A6 OS=Homo sapiens OX=9606 GN=S100A6 PE=1 SV=1	90	10.2	6627566	13649773	7.62801e+06	11336283	9128140
Q9Y2W1	Thyroid hormone receptor-associated protein 3 OS=Homo sapiens OX=9606 GN=THRAP3 PE=1 SV=2	955	108.6	2.99431e+07	1.84183e+07	3.29154e+07	2.50776e+07	1.75998e+07
Q9UBM7	7-dehydrocholesterol reductase OS=Homo sapiens OX=9606 GN=DHCR7 PE=1 SV=1	475	54.5	3.24792e+07	4.9336e+07	43091206	45367585	41310392
Q5HYW2	NHS-like protein 2 OS=Homo sapiens OX=9606 GN=NHSL2 PE=1 SV=2	1225	133.2	7413708	1.47071e+07	1.01096e+07	2.5305e+07	1.77777e+07
P30041	Peroxiredoxin-6 OS=Homo sapiens OX=9606 GN=PRDX6 PE=1 SV=3	224	25	11140499	5.27898e+06	10853635	5.13839e+06	1.13598e+07
Q13148	TAR DNA-binding protein 43 OS=Homo sapiens OX=9606 GN=TARDBP PE=1 SV=1	414	44.7	4548340	4.3074e+06	9.06385e+06	4.38309e+06	1.06463e+07
Q9UHB9	Signal recognition particle subunit SRP68 OS=Homo sapiens OX=9606 GN=SRP68 PE=1 SV=2	627	70.7	2.85404e+06	5.69788e+06	5531221	2.09856e+06	3.30858e+06
P00738	Haptoglobin OS=Homo sapiens OX=9606 GN=HP PE=1 SV=1	406	45.2	12503292	1.38669e+07	7208945	2.22661e+07	1.31824e+07
Q86VY4	Testis-specific Y-encoded-like protein 5 OS=Homo sapiens OX=9606 GN=TSPYL5 PE=1 SV=2	417	45.1	5.65402e+06	6.74186e+06	7.41889e+06	12181765	8.27275e+06
Q15029	116 kDa U5 small nuclear ribonucleoprotein component OS=Homo sapiens OX=9606 GN=EFTUD2 PE=1 SV=1	972	109.4	1.06628e+07	8.85797e+06	1.18174e+07	8.49395e+06	1.43519e+07
Q5TEC6	Histone H3-7 OS=Homo sapiens OX=9606 GN=H3-7 PE=1 SV=1	136	15.4	20596782	7.2198e+06	7.78235e+06	4.63852e+06	29666154
Q8N163	Cell cycle and apoptosis regulator protein 2 OS=Homo sapiens OX=9606 GN=CCAR2 PE=1 SV=2	923	102.8	13769656	1.66895e+07	1.5427e+07	2.18859e+07	18413829
O94964	Protein SOGA1 OS=Homo sapiens OX=9606 GN=SOGA1 PE=1 SV=2	1423	159.7	8.35766e+06	1.41645e+07	1.04568e+07	2.00727e+07	1.20824e+07
Q7Z2W4	Zinc finger CCCH-type antiviral protein 1 OS=Homo sapiens OX=9606 GN=ZC3HAV1 PE=1 SV=3	902	101.4	1.79315e+06	3.49207e+06	2071548	4138083	2.49502e+06
O75381	Peroxisomal membrane protein PEX14 OS=Homo sapiens OX=9606 GN=PEX14 PE=1 SV=1	377	41.2	1.61186e+07	2.59413e+07	2.07563e+07	34200903	33201149
Q9Y2L9	Leucine-rich repeat and calponin homology domain-containing protein 1 OS=Homo sapiens OX=9606 GN=LRCH1 PE=1 SV=3	728	80.8	4.22289e+06	2679978	1.00171e+07	3.49172e+06	1.04908e+07
Q14156	Protein EFR3 homolog A OS=Homo sapiens OX=9606 GN=EFR3A PE=1 SV=2	821	92.9	4.59271e+06	4325844	905707	1.67316e+07	8.62102e+06
P27816	Microtubule-associated protein 4 OS=Homo sapiens OX=9606 GN=MAP4 PE=1 SV=3	1152	120.9	2.23978e+07	1.40054e+07	2.44026e+07	7967193	1.9817e+07
P38606	V-type proton ATPase catalytic subunit A OS=Homo sapiens OX=9606 GN=ATP6V1A PE=1 SV=2	617	68.3	1.31312e+07	2.21481e+07	1.24258e+07	2.2647e+07	1.97565e+07
Q8IYW4	ENTH domain-containing protein 1 OS=Homo sapiens OX=9606 GN=ENTHD1 PE=1 SV=1	607	67.5	22381393	1.05436e+07	2.83494e+07	1.03741e+07	1.71381e+07
Q86WS5	Transmembrane protease serine 12 OS=Homo sapiens OX=9606 GN=TMPRSS12 PE=1 SV=2	348	38.6	985354		413954		1.66749e+06
P10809	60 kDa heat shock protein, mitochondrial OS=Homo sapiens OX=9606 GN=HSPD1 PE=1 SV=2	573	61	4.61468e+06	6.82815e+06	3.64719e+06	5.37276e+06	4.80978e+06
P21291	Cysteine and glycine-rich protein 1 OS=Homo sapiens OX=9606 GN=CSRP1 PE=1 SV=3	193	20.6	1.18578e+07		1.0344e+07	1.90061e+06	1.30848e+06
A0A0B4J1X5	Immunoglobulin heavy variable 3-74 OS=Homo sapiens OX=9606 GN=IGHV3-74 PE=3 SV=1	117	12.8	3458345	4.64275e+06	6.68299e+06	8.21669e+06	5454022
Q8IX01	SURP and G-patch domain-containing protein 2 OS=Homo sapiens OX=9606 GN=SUGP2 PE=1 SV=2	1082	120.1	1.85132e+07	2.01518e+07	2.90303e+07	1.96479e+07	3.54502e+07
Q9UMS4	Pre-mRNA-processing factor 19 OS=Homo sapiens OX=9606 GN=PRPF19 PE=1 SV=1	504	55.1	7.25101e+06	5476050	6.51464e+06	5.9384e+06	7271617
P28482	Mitogen-activated protein kinase 1 OS=Homo sapiens OX=9606 GN=MAPK1 PE=1 SV=3	360	41.4	1.18888e+07	1.90869e+06	1.22925e+07	1.02261e+06	1.37756e+07
Q9Y3Y2	Chromatin target of PRMT1 protein OS=Homo sapiens OX=9606 GN=CHTOP PE=1 SV=2	248	26.4	5999349	5508659	8.8109e+06	8327074	11131089
P62306	Small nuclear ribonucleoprotein F OS=Homo sapiens OX=9606 GN=SNRPF PE=1 SV=1	86	9.7	18927025	10521198	1.51636e+07	1.94159e+07	2.12535e+07
Q15811	Intersectin-1 OS=Homo sapiens OX=9606 GN=ITSN1 PE=1 SV=3	1721	195.3	6.4843e+06	5372640	6.53826e+06	6167347	5240342
P53582	Methionine aminopeptidase 1 OS=Homo sapiens OX=9606 GN=METAP1 PE=1 SV=2	386	43.2	2.02526e+06	3.4113e+06	850715	3.88086e+06	4.18633e+06
Q9UHR4	Brain-specific angiogenesis inhibitor 1-associated protein 2-like protein 1 OS=Homo sapiens OX=9606 GN=BAIAP2L1 PE=1 SV=2	511	56.8	7.45542e+06	2.85728e+06	6.672e+06	3220614	7738669
Q9Y4B6	DDB1- and CUL4-associated factor 1 OS=Homo sapiens OX=9606 GN=DCAF1 PE=1 SV=3	1507	168.9	1.02769e+07	2.68118e+07	1.07395e+07	8.05e+06	2.4229e+07
O95630	STAM-binding protein OS=Homo sapiens OX=9606 GN=STAMBP PE=1 SV=1	424	48	3.37114e+07	5.27825e+06	2.39316e+07	1.17471e+07	2.02146e+07
Q9UHD8	Septin-9 OS=Homo sapiens OX=9606 GN=SEPTIN9 PE=1 SV=2	586	65.4	1.56202e+07	1.51329e+07	19117657	1.54818e+07	1.06778e+07
P35556	Fibrillin-2 OS=Homo sapiens OX=9606 GN=FBN2 PE=1 SV=3	2912	314.6	1.11063e+07	1.07127e+07	1.46817e+07	6.1718e+06	1.40002e+07
Q8IY63	Angiomotin-like protein 1 OS=Homo sapiens OX=9606 GN=AMOTL1 PE=1 SV=1	956	106.5	1.32376e+06	3.84113e+06	1.45209e+06	5618899	2695149
Q86X29	Lipolysis-stimulated lipoprotein receptor OS=Homo sapiens OX=9606 GN=LSR PE=1 SV=4	649	71.4	5603303	1.33848e+07	7.07105e+06	1.13609e+07	1.18466e+07
Q76I76	Protein phosphatase Slingshot homolog 2 OS=Homo sapiens OX=9606 GN=SSH2 PE=1 SV=1	1423	158.1	4.0233e+06	3.36531e+06	5.16647e+06	5.49516e+06	1.03105e+07
Q9BSD7	Cancer-related nucleoside-triphosphatase OS=Homo sapiens OX=9606 GN=NTPCR PE=1 SV=1	190	20.7	2.44034e+07	32506508	2.85069e+07	2.72987e+07	2.44356e+07
P51153	Ras-related protein Rab-13 OS=Homo sapiens OX=9606 GN=RAB13 PE=1 SV=1	203	22.8	1.85868e+06	4.39308e+06	3.30963e+06	5992225	2.18134e+06
P53355	Death-associated protein kinase 1 OS=Homo sapiens OX=9606 GN=DAPK1 PE=1 SV=6	1430	159.9	4.93887e+07	7.37886e+07	47482708	6.84134e+07	6.60557e+07
Q07666	KH domain-containing, RNA-binding, signal transduction-associated protein 1 OS=Homo sapiens OX=9606 GN=KHDRBS1 PE=1 SV=1	443	48.2	3.79999e+07	3.31032e+06	3.21662e+07	6.4748e+06	2.14523e+07
Q16555	Dihydropyrimidinase-related protein 2 OS=Homo sapiens OX=9606 GN=DPYSL2 PE=1 SV=1	572	62.3	5.51751e+06	4.41668e+06	7.2539e+06	9.43633e+06	6.78408e+06
P07339	Cathepsin D OS=Homo sapiens OX=9606 GN=CTSD PE=1 SV=1	412	44.5	8.15716e+06	34426289	1.49669e+07	19316310	2.21155e+07
P51648	Aldehyde dehydrogenase family 3 member A2 OS=Homo sapiens OX=9606 GN=ALDH3A2 PE=1 SV=1	485	54.8	1.86506e+07	24482964	1.89183e+07	27254258	2.0263e+07
P06312	Immunoglobulin kappa variable 4-1 OS=Homo sapiens OX=9606 GN=IGKV4-1 PE=1 SV=1	121	13.4	2.40486e+07	2.1831e+07	26073695	35808857	2.22948e+07
Q9HCC0	Methylcrotonoyl-CoA carboxylase beta chain, mitochondrial OS=Homo sapiens OX=9606 GN=MCCC2 PE=1 SV=1	563	61.3	8.46466e+06	2.46761e+07	5.77131e+06	11279052	6.01184e+06
P51572	B-cell receptor-associated protein 31 OS=Homo sapiens OX=9606 GN=BCAP31 PE=1 SV=3	246	28	16310540	11424893	1.28744e+07	13181288	1.59007e+07
Q9UH99	SUN domain-containing protein 2 OS=Homo sapiens OX=9606 GN=SUN2 PE=1 SV=3	717	80.3	1.21275e+07	1.31522e+07	1.35853e+07	2.039e+07	26541494
Q13242	Serine/arginine-rich splicing factor 9 OS=Homo sapiens OX=9606 GN=SRSF9 PE=1 SV=1	221	25.5	38047687	1.96129e+07	39346168	2.66056e+07	37261699
Q13884	Beta-1-syntrophin OS=Homo sapiens OX=9606 GN=SNTB1 PE=1 SV=3	538	58	3.77329e+06	2451410	3.35958e+06		3540429
Q53H96	Pyrroline-5-carboxylate reductase 3 OS=Homo sapiens OX=9606 GN=PYCR3 PE=1 SV=3	274	28.6	6.36155e+06	1.43376e+07	1.08693e+07	1.71365e+07	11721189
Q9Y3S1	Serine/threonine-protein kinase WNK2 OS=Homo sapiens OX=9606 GN=WNK2 PE=1 SV=4	2297	242.5	1.20894e+06	7.05208e+06	3.25083e+06	5.35067e+06	4.95768e+06
P49916	DNA ligase 3 OS=Homo sapiens OX=9606 GN=LIG3 PE=1 SV=2	1009	112.8	2.92323e+07	27835563	33018211	2.52445e+07	2.46081e+07
Q03426	Mevalonate kinase OS=Homo sapiens OX=9606 GN=MVK PE=1 SV=1	396	42.4	2.17166e+07	4.50531e+07	1.80636e+07	3.76316e+07	1.83097e+07
Q99959	Plakophilin-2 OS=Homo sapiens OX=9606 GN=PKP2 PE=1 SV=2	881	97.4	6.14598e+06	1.26999e+07	8.08623e+06	11863707	1.4694e+07
P63208	S-phase kinase-associated protein 1 OS=Homo sapiens OX=9606 GN=SKP1 PE=1 SV=2	163	18.6	3.65715e+07	3.27069e+07	4.34989e+07	3.54429e+07	5.00194e+07
P01824	Immunoglobulin heavy variable 4-39 OS=Homo sapiens OX=9606 GN=IGHV4-39 PE=1 SV=2	125	13.9	3.73235e+06	4.11081e+06	6.02918e+06	6649383	4.95286e+06
Q99569	Plakophilin-4 OS=Homo sapiens OX=9606 GN=PKP4 PE=1 SV=2	1192	131.8	4.13106e+06	1.49945e+07	8.83642e+06	1.54606e+07	15851152
P51888	Prolargin OS=Homo sapiens OX=9606 GN=PRELP PE=1 SV=1	382	43.8	1.169e+07	1.95422e+07	1.20543e+07	2.49964e+07	18098518
Q9HAN9	Nicotinamide/nicotinic acid mononucleotide adenylyltransferase 1 OS=Homo sapiens OX=9606 GN=NMNAT1 PE=1 SV=1	279	31.9	1.50832e+07	12082389	1.00128e+07	12311942	8.88385e+06
Q9P2F8	Signal-induced proliferation-associated 1-like protein 2 OS=Homo sapiens OX=9606 GN=SIPA1L2 PE=1 SV=2	1722	190.3	1.1746e+06	2264350	2524112	3.68084e+06	3.28169e+06
O60832	H/ACA ribonucleoprotein complex subunit DKC1 OS=Homo sapiens OX=9606 GN=DKC1 PE=1 SV=3	514	57.6	1.46258e+07	1.21463e+07	1.1956e+07	14577826	1.8411e+07
P07237	Protein disulfide-isomerase OS=Homo sapiens OX=9606 GN=P4HB PE=1 SV=3	508	57.1	2.06935e+06	1.68292e+06	2.02862e+06	1.31846e+06	1.98126e+06
Q96EE3	Nucleoporin SEH1 OS=Homo sapiens OX=9606 GN=SEH1L PE=1 SV=3	360	39.6	3.82028e+06	4.61741e+06	6778714		9461560
P00352	Aldehyde dehydrogenase 1A1 OS=Homo sapiens OX=9606 GN=ALDH1A1 PE=1 SV=2	501	54.8	9.45822e+06	13781426	1.32147e+07	1.29501e+07	1.77348e+07
Q8NC96	Adaptin ear-binding coat-associated protein 1 OS=Homo sapiens OX=9606 GN=NECAP1 PE=1 SV=2	275	29.7	3.17981e+07	1.15681e+07	3.51505e+07	2.67674e+07	3.73849e+07
Q14520	Hyaluronan-binding protein 2 OS=Homo sapiens OX=9606 GN=HABP2 PE=1 SV=1	560	62.6	10845329	5971997	8.92008e+06	7.63593e+06	4.20255e+06
Q8TAD7	Overexpressed in colon carcinoma 1 protein OS=Homo sapiens OX=9606 GN=OCC1 PE=1 SV=2	63	6.4	8.33422e+06	1.38944e+07	1.04885e+07	1.28742e+07	18932768
Q03113	Guanine nucleotide-binding protein subunit alpha-12 OS=Homo sapiens OX=9606 GN=GNA12 PE=1 SV=4	381	44.3	1.90935e+06	3.01467e+06	1276604	4541453	2.60594e+06
P31948	Stress-induced-phosphoprotein 1 OS=Homo sapiens OX=9606 GN=STIP1 PE=1 SV=1	543	62.6	8.53082e+06	9.56083e+06	8.68438e+06	1.07141e+07	1.21234e+07
O43379	WD repeat-containing protein 62 OS=Homo sapiens OX=9606 GN=WDR62 PE=1 SV=4	1518	165.8	1.57707e+06	1.02912e+06	6.39854e+06	5.52927e+06	6.74743e+06
Q14978	Nucleolar and coiled-body phosphoprotein 1 OS=Homo sapiens OX=9606 GN=NOLC1 PE=1 SV=2	699	73.6	1.67095e+07	1.01358e+07	19429727	4.0259e+08	2.85627e+07
Q9BZH6	WD repeat-containing protein 11 OS=Homo sapiens OX=9606 GN=WDR11 PE=1 SV=1	1224	136.6	1.05193e+07	1.07563e+07	1.28725e+07	13402527	14891462
P63218	Guanine nucleotide-binding protein G(I)/G(S)/G(O) subunit gamma-5 OS=Homo sapiens OX=9606 GN=GNG5 PE=1 SV=3	68	7.3	1.40035e+07	20025062	1.66591e+07	2.01848e+07	34131353
P48730	Casein kinase I isoform delta OS=Homo sapiens OX=9606 GN=CSNK1D PE=1 SV=2	415	47.3	5.80168e+06	1327184	2.00167e+07	1.1213e+07	1.67916e+07
O43815	Striatin OS=Homo sapiens OX=9606 GN=STRN PE=1 SV=4	780	86.1	4.66414e+06	1.4872e+07	7.70509e+06	2.28982e+07	1.20241e+07
P26196	Probable ATP-dependent RNA helicase DDX6 OS=Homo sapiens OX=9606 GN=DDX6 PE=1 SV=2	483	54.4	1.29169e+07	8.22662e+06	1.58976e+07	1.70868e+07	1.70424e+07
Q9BV86	N-terminal Xaa-Pro-Lys N-methyltransferase 1 OS=Homo sapiens OX=9606 GN=NTMT1 PE=1 SV=3	223	25.4	1.45126e+07	6.29254e+06	1.17367e+07	1.17624e+07	1.27399e+07
P07203	Glutathione PEroxidase 1 OS=Homo sapiens OX=9606 GN=GPX1 PE=1 SV=4	203	22.1	9.184e+06	7.67129e+06	7.42898e+06	9.28697e+06	1.70222e+07
Q12860	Contactin-1 OS=Homo sapiens OX=9606 GN=CNTN1 PE=1 SV=1	1018	113.2	6.77712e+06	1.75517e+07	7.70212e+06	1.9039e+07	2.47941e+07
Q9UKX2	Myosin-2 OS=Homo sapiens OX=9606 GN=MYH2 PE=1 SV=1	1941	222.9	8618.37	29386.6	33705.4		18445.5
Q2Q1W2	E3 ubiquitin-protein ligase TRIM71 OS=Homo sapiens OX=9606 GN=TRIM71 PE=1 SV=1	868	93.3	1306212	1.40499e+06	1.60082e+06	2.04418e+06	969032
Q9BR76	Coronin-1B OS=Homo sapiens OX=9606 GN=CORO1B PE=1 SV=1	489	54.2	4.89648e+06	6.15437e+06	7.75861e+06	7766332	9337927
Q92616	eIF-2-alpha kinase activator GCN1 OS=Homo sapiens OX=9606 GN=GCN1 PE=1 SV=7	2671	292.5	686707	9.75364e+06	3.51266e+06	9.67767e+06	2.86447e+06
P12036	Neurofilament heavy polypeptide OS=Homo sapiens OX=9606 GN=NEFH PE=1 SV=4	1026	112.4	3.36917e+06	1.79794e+06		1.81738e+06	2.58966e+06
Q96SU4	Oxysterol-binding protein-related protein 9 OS=Homo sapiens OX=9606 GN=OSBPL9 PE=1 SV=2	736	83.1	6.02236e+06	2.86842e+06	8.44316e+06	1.77288e+06	9.81195e+06
Q9P1Z2	Calcium-binding and coiled-coil domain-containing protein 1 OS=Homo sapiens OX=9606 GN=CALCOCO1 PE=1 SV=2	691	77.3	1.86848e+07	1.54714e+07	19953398	8.416e+06	2.29497e+07
P60842	Eukaryotic initiation factor 4A-I OS=Homo sapiens OX=9606 GN=EIF4A1 PE=1 SV=1	406	46.1	5259235	6712117	5636602	4991165	5.94835e+06
Q08380	Galectin-3-binding protein OS=Homo sapiens OX=9606 GN=LGALS3BP PE=1 SV=1	585	65.3	5622464	2487425	8.48813e+06	1.4505e+06	4.41092e+06
Q9Y520	Protein PRRC2C OS=Homo sapiens OX=9606 GN=PRRC2C PE=1 SV=4	2896	316.7	1.60437e+07	2.38938e+07	1.71159e+07	1.63958e+07	1.9176e+07
P46379	Large proline-rich protein BAG6 OS=Homo sapiens OX=9606 GN=BAG6 PE=1 SV=2	1132	119.3	2.2539e+07	1.54886e+07	1.71596e+07	1.48894e+07	2.40025e+07
O75146	Huntingtin-interacting protein 1-related protein OS=Homo sapiens OX=9606 GN=HIP1R PE=1 SV=2	1068	119.3	2.32144e+06	2.61153e+06	1.90783e+06	4.53291e+06	1.02414e+06
P56134	ATP synthase subunit f, mitochondrial OS=Homo sapiens OX=9606 GN=ATP5MF PE=1 SV=3	94	10.9	8.95899e+06	10775783	9.26262e+06	9938784	6.21136e+06
P49368	T-complex protein 1 subunit gamma OS=Homo sapiens OX=9606 GN=CCT3 PE=1 SV=4	545	60.5	1.29931e+07	15360961	12399311	1.86548e+07	1.68387e+07
Q86W92	Liprin-beta-1 OS=Homo sapiens OX=9606 GN=PPFIBP1 PE=1 SV=2	1011	114	4.10392e+06		7.86874e+06	951353	1.18326e+06
Q13243	Serine/arginine-rich splicing factor 5 OS=Homo sapiens OX=9606 GN=SRSF5 PE=1 SV=1	272	31.2	1.5712e+07	1.11327e+07	2.19847e+07	1.4698e+07	1.23604e+07
P01871	Immunoglobulin heavy constant mu OS=Homo sapiens OX=9606 GN=IGHM PE=1 SV=4	453	49.4	8.89845e+06	1.42535e+07	1.00366e+07	7.17514e+06	38463076
P37198	Nuclear pore glycoprotein p62 OS=Homo sapiens OX=9606 GN=NUP62 PE=1 SV=3	522	53.2			5.08086e+06	14451492	6044246
Q8N635	Meiosis-specific with OB domain-containing protein OS=Homo sapiens OX=9606 GN=MEIOB PE=2 SV=3	442	49.3	3.30036e+07	2.13752e+07	8.82176e+06	5144942	6.93125e+06
P06702	Protein S100-A9 OS=Homo sapiens OX=9606 GN=S100A9 PE=1 SV=1	114	13.2	4.65321e+06	1.5472e+08	6.19336e+06	11535869	4.39522e+06
Q9H098	Protein FAM107B OS=Homo sapiens OX=9606 GN=FAM107B PE=1 SV=1	131	15.5	9.60621e+06	1.44609e+07	8.47833e+06	1.78572e+07	13226457
Q86VP6	Cullin-associated NEDD8-dissociated protein 1 OS=Homo sapiens OX=9606 GN=CAND1 PE=1 SV=2	1230	136.3		721201	721017	912783	1041031
O43143	ATP-dependent RNA helicase DHX15 OS=Homo sapiens OX=9606 GN=DHX15 PE=1 SV=2	795	90.9	1.42821e+07	5.004e+06	8.56072e+06	6.67211e+06	1.55922e+07
Q15424	Scaffold attachment factor B1 OS=Homo sapiens OX=9606 GN=SAFB PE=1 SV=4	915	102.6	12473743	6.28699e+06	1.49159e+07	9.33077e+06	1.07868e+07
Q9UKV3	Apoptotic chromatin condensation inducer in the nucleus OS=Homo sapiens OX=9606 GN=ACIN1 PE=1 SV=2	1341	151.8	4.06272e+06	1.1401e+06	1.8621e+06	1.49438e+06	3.87382e+06
P62861	FAU ubiquitin-like and ribosomal protein S30 OS=Homo sapiens OX=9606 GN=FAU PE=1 SV=2	133	14.4	2.43306e+07	52009736	47477590	48739206	3.62703e+07
Q5JQC9	A-kinase anchor protein 4 OS=Homo sapiens OX=9606 GN=AKAP4 PE=1 SV=1	854	94.4	722646
P01024	Complement C3 OS=Homo sapiens OX=9606 GN=C3 PE=1 SV=2	1663	187	6.85331e+06	1.04856e+07	3.3249e+06	9.32148e+06	7725148
O14545	TRAF-type zinc finger domain-containing protein 1 OS=Homo sapiens OX=9606 GN=TRAFD1 PE=1 SV=1	582	64.8	3.89766e+06	7.88156e+06	5195584	7.15999e+06	6.01811e+06
Q71H61	Immunoglobulin-like domain-containing receptor 2 OS=Homo sapiens OX=9606 GN=ILDR2 PE=1 SV=1	639	71.2	1.67067e+07	25934900	16610689	3.17582e+07	2.98713e+07
P05783	Keratin, type I cytoskeletal 18 OS=Homo sapiens OX=9606 GN=KRT18 PE=1 SV=2	430	48	6.60127e+06	7.16267e+06	6.50696e+06	5872728	9429592
P62633	CCHC-type zinc finger nucleic acid binding protein OS=Homo sapiens OX=9606 GN=CNBP PE=1 SV=1	177	19.5	7.71664e+06	1.76101e+06	7.03341e+06	5865682	4.29028e+06
O76024	Wolframin OS=Homo sapiens OX=9606 GN=WFS1 PE=1 SV=2	890	100.2	4.79576e+06	1.36125e+07	6.84842e+06	2.23663e+07	1.2429e+07
P19387	DNA-directed RNA polymerase II subunit RPB3 OS=Homo sapiens OX=9606 GN=POLR2C PE=1 SV=2	275	31.4	4.16415e+06	6.53873e+06	5.73838e+06	1.15281e+07	6.35284e+06
Q86UE4	Protein LYRIC OS=Homo sapiens OX=9606 GN=MTDH PE=1 SV=2	582	63.8	2.966e+07	26486762	2.83179e+07	3.95063e+07	3.22632e+07
P53814	Smoothelin OS=Homo sapiens OX=9606 GN=SMTN PE=1 SV=7	917	99	7.69659e+06	4.16226e+06	9.25354e+06	6.90478e+06	8.71643e+06
Q53TN4	Plasma membrane ascorbate-dependent reductase CYBRD1 OS=Homo sapiens OX=9606 GN=CYBRD1 PE=1 SV=1	286	31.6	1.58211e+07	2.74598e+07	12090094	2.88885e+07	3.91697e+07
Q9BYP7	Serine/threonine-protein kinase WNK3 OS=Homo sapiens OX=9606 GN=WNK3 PE=1 SV=3	1800	198.3	1016515	4.27636e+06	2.8328e+06	4659221	2740409
P50570	Dynamin-2 OS=Homo sapiens OX=9606 GN=DNM2 PE=1 SV=2	870	98	1.96409e+07	2.86928e+07	2.21655e+07	3.14785e+07	1.96042e+07
O75351	Vacuolar protein sorting-associated protein 4B OS=Homo sapiens OX=9606 GN=VPS4B PE=1 SV=2	444	49.3	5.13358e+06	3.28394e+06	2417555	5532461
P62834	Ras-related protein Rap-1A OS=Homo sapiens OX=9606 GN=RAP1A PE=1 SV=1	184	21	1.06012e+07	6.76852e+06	9.78305e+06	1.24107e+07	1.31659e+07
P38919	Eukaryotic initiation factor 4A-III OS=Homo sapiens OX=9606 GN=EIF4A3 PE=1 SV=4	411	46.8	9.18955e+06	1.19691e+07	1.17127e+07	1.58302e+07	2.27796e+07
O00635	E3 ubiquitin-protein ligase TRIM38 OS=Homo sapiens OX=9606 GN=TRIM38 PE=1 SV=1	465	53.4		3.291e+06	2.30637e+06	3.76481e+06	3.03374e+06
Q92904	Deleted in azoospermia-like OS=Homo sapiens OX=9606 GN=DAZL PE=1 SV=1	295	33.2	1.63506e+06	1.26949e+06	1.8652e+06	6.10926e+06	1.82248e+06
P36956	Sterol regulatory element-binding protein 1 OS=Homo sapiens OX=9606 GN=SREBF1 PE=1 SV=2	1147	121.6	1.73943e+07	1.38495e+07	1.13825e+07	1.72674e+07	9.79818e+06
Q8NEY8	Periphilin-1 OS=Homo sapiens OX=9606 GN=PPHLN1 PE=1 SV=2	458	52.7	2905111	7.74118e+06	8.36813e+06	7.40749e+06	9.11199e+06
P53999	Activated RNA polymerase II transcriptional coactivator p15 OS=Homo sapiens OX=9606 GN=SUB1 PE=1 SV=3	127	14.4	8.64305e+06	5.26964e+06	7.16557e+06	8580619	2518431
Q9BZF1	Oxysterol-binding protein-related protein 8 OS=Homo sapiens OX=9606 GN=OSBPL8 PE=1 SV=3	889	101.1	9.29251e+06	1.16361e+07	9.10296e+06	1.25795e+07	1.50324e+07
Q9NZT1	Calmodulin-like protein 5 OS=Homo sapiens OX=9606 GN=CALML5 PE=1 SV=2	146	15.9	1.6866e+06	69349586	1.33406e+06	1.14774e+06	2.0578e+06
Q96RQ3	Methylcrotonoyl-CoA carboxylase subunit alpha, mitochondrial OS=Homo sapiens OX=9606 GN=MCCC1 PE=1 SV=3	725	80.4	4.30196e+06	21247654	2696150	1.24845e+07	2.30121e+06
P08263	Glutathione S-transferase A1 OS=Homo sapiens OX=9606 GN=GSTA1 PE=1 SV=3	222	25.6	1.08639e+08	134991164	131319924	93691462	1.31634e+08
Q15459	Splicing factor 3A subunit 1 OS=Homo sapiens OX=9606 GN=SF3A1 PE=1 SV=1	793	88.8	5.81966e+06	8.98854e+06	6.03876e+06	8620286	1.40831e+07
Q93100	Phosphorylase b kinase regulatory subunit beta OS=Homo sapiens OX=9606 GN=PHKB PE=1 SV=3	1093	124.8	5.12564e+06	1.45748e+07	8.53839e+06	2.2348e+07	8.40136e+06
Q13418	Integrin-linked protein kinase OS=Homo sapiens OX=9606 GN=ILK PE=1 SV=2	452	51.4	5.80646e+06	7.42114e+06	6.61007e+06	1.02891e+07	7.24431e+06
P04156	Major prion protein OS=Homo sapiens OX=9606 GN=PRNP PE=1 SV=1	253	27.6	26417192	5.03153e+07	27476067	61587789	77641584
Q12772	Sterol regulatory element-binding protein 2 OS=Homo sapiens OX=9606 GN=SREBF2 PE=1 SV=2	1141	123.6	1.3716e+07	2.35102e+07	1.772e+07	2.59009e+07	13433151
P20930	Filaggrin OS=Homo sapiens OX=9606 GN=FLG PE=1 SV=3	4061	434.9		1.10686e+06	336372
P32119	Peroxiredoxin-2 OS=Homo sapiens OX=9606 GN=PRDX2 PE=1 SV=5	198	21.9	7.44083e+06	13591597	9356970	9.34567e+06	1.21439e+07
Q09028	Histone-binding protein RBBP4 OS=Homo sapiens OX=9606 GN=RBBP4 PE=1 SV=3	425	47.6	1.11391e+07	8.52088e+06	9025310	1.36088e+07	12481516
Q13595	Transformer-2 protein homolog alpha OS=Homo sapiens OX=9606 GN=TRA2A PE=1 SV=1	282	32.7	232914001	71663051	10883837	5.32512e+06	1.13016e+07
Q9ULH0	Kinase D-interacting substrate of 220 kDa OS=Homo sapiens OX=9606 GN=KIDINS220 PE=1 SV=3	1771	196.4	1.43199e+06	2.23798e+06	1.55832e+06	2745492	2.54975e+06
Q9BUJ2	Heterogeneous nuclear ribonucleoprotein U-like protein 1 OS=Homo sapiens OX=9606 GN=HNRNPUL1 PE=1 SV=2	856	95.7	1.79478e+07	1.36686e+07	1.93867e+07	1.92512e+07	2.07785e+07
O00192	Splicing regulator ARVCF OS=Homo sapiens OX=9606 GN=ARVCF PE=1 SV=1	962	104.6	3.49062e+06	6.78468e+06	2.64148e+06	4.94618e+06	2.95911e+06
O75962	Triple functional domain protein OS=Homo sapiens OX=9606 GN=TRIO PE=1 SV=2	3097	346.7		2.41474e+06	735041	3.44372e+06	333681
Q658Y4	Protein FAM91A1 OS=Homo sapiens OX=9606 GN=FAM91A1 PE=1 SV=3	838	93.9	2.24466e+06	1.45789e+06	2.36383e+06	2.1346e+06	2.19706e+06
O94901	SUN domain-containing protein 1 OS=Homo sapiens OX=9606 GN=SUN1 PE=1 SV=4	785	87.1	2.33488e+06	1.83913e+06	2.6406e+06	1.19393e+06	4.35212e+06
Q14160	Protein scribble homolog OS=Homo sapiens OX=9606 GN=SCRIB PE=1 SV=5	1630	174.8	1.5436e+07	1.11051e+07	1.81292e+07	1.34707e+07	2.19029e+07
P09669	Cytochrome c oxidase subunit 6C OS=Homo sapiens OX=9606 GN=COX6C PE=1 SV=2	75	8.8	3.6013e+07	2.135e+07	2.10866e+07	29098073	3.64799e+07
Q6R327	Rapamycin-insensitive companion of mTOR OS=Homo sapiens OX=9606 GN=RICTOR PE=1 SV=1	1708	192.1	1.30298e+06	3.47648e+06		5.00925e+06	1.06081e+06
Q8IX90	Spindle and kinetochore-associated protein 3 OS=Homo sapiens OX=9606 GN=SKA3 PE=1 SV=2	412	46.3			1.02886e+07	6.01397e+06	9.52262e+06
P07814	Bifunctional glutamate/proline--tRNA ligase OS=Homo sapiens OX=9606 GN=EPRS1 PE=1 SV=5	1512	170.5	7.52589e+06	5.58396e+06	6.05606e+06	5.62579e+06	9.06754e+06
P49815	Tuberin OS=Homo sapiens OX=9606 GN=TSC2 PE=1 SV=2	1807	200.5	1.84659e+06	5.61768e+06	2.33106e+06	7.87738e+06	1.28101e+06
Q9H9G7	Protein argonaute-3 OS=Homo sapiens OX=9606 GN=AGO3 PE=1 SV=2	860	97.3	14241401	2.37331e+07	2.41798e+07	3.49064e+07	1.56084e+07
P55769	NHP2-like protein 1 OS=Homo sapiens OX=9606 GN=SNU13 PE=1 SV=3	128	14.2	8.43585e+06	2.77638e+06	7.49552e+06	3.98123e+06	8.64914e+06
Q9H936	Mitochondrial glutamate carrier 1 OS=Homo sapiens OX=9606 GN=SLC25A22 PE=1 SV=1	323	34.4	9.71943e+06	12988220	1.08574e+07	1.50772e+07	1.10528e+07
Q14195	Dihydropyrimidinase-related protein 3 OS=Homo sapiens OX=9606 GN=DPYSL3 PE=1 SV=1	570	61.9		1.41306e+06	1.15791e+06	1257879	2351779
Q05519	Serine/arginine-rich splicing factor 11 OS=Homo sapiens OX=9606 GN=SRSF11 PE=1 SV=1	484	53.5	2789118	1.92825e+06	2936962	1.92454e+06	3.59598e+06
Q9UJS0	Electrogenic aspartate/glutamate antiporter SLC25A13, mitochondrial OS=Homo sapiens OX=9606 GN=SLC25A13 PE=1 SV=2	675	74.1	3.22709e+06	7.35702e+06	4.68406e+06	4.40723e+06	1.80499e+06
P63241	Eukaryotic translation initiation factor 5A-1 OS=Homo sapiens OX=9606 GN=EIF5A PE=1 SV=2	154	16.8	34029932	1.05677e+06	3.99643e+07		2.66852e+07
Q13501	Sequestosome-1 OS=Homo sapiens OX=9606 GN=SQSTM1 PE=1 SV=1	440	47.7	5.34607e+06	1.45756e+07	7.8043e+06	1.78505e+07	1.14931e+07
P13674	Prolyl 4-hydroxylase subunit alpha-1 OS=Homo sapiens OX=9606 GN=P4HA1 PE=1 SV=2	534	61	6394223	1.4311e+07	1.32761e+07	1.74282e+07	6.51731e+06
Q5D862	Filaggrin-2 OS=Homo sapiens OX=9606 GN=FLG2 PE=1 SV=1	2391	247.9		1.08509e+06
Q13724	Mannosyl-oligosaccharide glucosidase OS=Homo sapiens OX=9606 GN=MOGS PE=1 SV=5	837	91.9	3.27269e+06	4.34137e+06	2.96104e+06	5.07969e+06	4.65155e+06
P49674	Casein kinase I isoform epsilon OS=Homo sapiens OX=9606 GN=CSNK1E PE=1 SV=1	416	47.3	1.30625e+06	1.84063e+06	7.09375e+06	5515414	6.13995e+06
Q93052	Lipoma-preferred partner OS=Homo sapiens OX=9606 GN=LPP PE=1 SV=1	612	65.7	9.58562e+06	6.33545e+06	8.99838e+06	6210863	1.13137e+07
Q969Z3	Mitochondrial amidoxime reducing component 2 OS=Homo sapiens OX=9606 GN=MTARC2 PE=1 SV=1	335	38	5.90565e+06	7.47611e+06	3.77634e+06	7.33187e+06	5.45525e+06
Q13796	Protein Shroom2 OS=Homo sapiens OX=9606 GN=SHROOM2 PE=1 SV=1	1616	176.3	5.34039e+06	610620	7.23458e+06		4.05387e+06
P62875	DNA-directed RNA polymerases I, II, and III subunit RPABC5 OS=Homo sapiens OX=9606 GN=POLR2L PE=1 SV=1	67	7.6	837223	1.59951e+06	1.04967e+06	2.33407e+06	1.6306e+06
Q8IZL8	Proline-, glutamic acid- and leucine-rich protein 1 OS=Homo sapiens OX=9606 GN=PELP1 PE=1 SV=2	1130	119.6	1.24341e+06	1.53489e+06	1.1132e+06		1.7565e+06
P11047	Laminin subunit gamma-1 OS=Homo sapiens OX=9606 GN=LAMC1 PE=1 SV=3	1609	177.5	1.07502e+06
P49006	MARCKS-related protein OS=Homo sapiens OX=9606 GN=MARCKSL1 PE=1 SV=2	195	19.5	10021253	1.26594e+07	7.47753e+06	2.74052e+07	22074647
Q9BRP8	Partner of Y14 and mago OS=Homo sapiens OX=9606 GN=PYM1 PE=1 SV=1	204	22.6	4.17686e+06	5.62513e+06	5.70167e+06	7.29346e+06	4.57624e+06
P11387	DNA topoisomerase 1 OS=Homo sapiens OX=9606 GN=TOP1 PE=1 SV=2	765	90.7	1.8988e+06	1.92016e+06	4.96783e+06	4.45063e+06	3.21194e+06
P20774	Mimecan OS=Homo sapiens OX=9606 GN=OGN PE=1 SV=1	298	33.9	4.76555e+06	3.33869e+06	3.79994e+06	2.22266e+06	3.0393e+06
P14618	Pyruvate kinase PKM OS=Homo sapiens OX=9606 GN=PKM PE=1 SV=4	531	57.9	4945802	9742802	4.39919e+06	6851235	5.62284e+06
P62937	Peptidyl-prolyl cis-trans isomerase A OS=Homo sapiens OX=9606 GN=PPIA PE=1 SV=2	165	18	13632898	1.44266e+07	9588340	1.01027e+07	8.36918e+06
P46060	Ran GTPase-activating protein 1 OS=Homo sapiens OX=9606 GN=RANGAP1 PE=1 SV=1	587	63.5	2.64954e+07	1.72268e+07	4.72824e+07	1.62703e+07	2.8645e+07
Q8TEH3	DENN domain-containing protein 1A OS=Homo sapiens OX=9606 GN=DENND1A PE=1 SV=2	1009	110.5	2.74504e+07	5.33653e+07	3.00207e+07	6.87507e+07	39540449
Q5VZK9	F-actin-uncapping protein LRRC16A OS=Homo sapiens OX=9606 GN=CARMIL1 PE=1 SV=1	1371	151.5	3.13925e+06	1.18457e+06	3.75238e+06		3.71009e+06
O75506	Heat shock factor-binding protein 1 OS=Homo sapiens OX=9606 GN=HSBP1 PE=1 SV=1	76	8.5	2057262	3.25583e+06	1.88318e+06	4.85293e+06	4137741
B0I1T2	Unconventional myosin-Ig OS=Homo sapiens OX=9606 GN=MYO1G PE=1 SV=2	1018	116.4	1.39274e+06	1.77384e+06	1.48811e+06	1.66641e+06	2651092
Q9BRQ6	MICOS complex subunit MIC25 OS=Homo sapiens OX=9606 GN=CHCHD6 PE=1 SV=1	235	26.4	7.2132e+06	1.0101e+07	9.07824e+06	14095174	1.31723e+07
P82909	Alpha-ketoglutarate dehydrogenase component 4 OS=Homo sapiens OX=9606 GN=MRPS36 PE=1 SV=2	103	11.5	9.70578e+06	1.24603e+07	1.24173e+07	1.12776e+07	2.09504e+07
A0A0B4J1V0	Immunoglobulin heavy variable 3-15 OS=Homo sapiens OX=9606 GN=IGHV3-15 PE=3 SV=1	119	12.9	23665486	3.61031e+07	3.81908e+07	65564855	45231987
P59665	Neutrophil defensin 1 OS=Homo sapiens OX=9606 GN=DEFA1 PE=1 SV=1	94	10.2	1.03721e+07	23416079	1.24437e+07	22794862	1.41495e+07
O60336	Mitogen-activated protein kinase-binding protein 1 OS=Homo sapiens OX=9606 GN=MAPKBP1 PE=1 SV=4	1514	163.7	9.79123e+06	17172711	1.29976e+07	1.9758e+07	14713560
P06733	Alpha-enolase OS=Homo sapiens OX=9606 GN=ENO1 PE=1 SV=2	434	47.1	6866849	2.70276e+07	8.09538e+06	1.10885e+07	11322889
Q9UKM7	Endoplasmic reticulum mannosyl-oligosaccharide 1,2-alpha-mannosidase OS=Homo sapiens OX=9606 GN=MAN1B1 PE=1 SV=2	699	79.5	2.20812e+06	2304755	2.71861e+06	3.57778e+06	2.63217e+06
Q93050	V-type proton ATPase 116 kDa subunit a 1 OS=Homo sapiens OX=9606 GN=ATP6V0A1 PE=1 SV=3	837	96.4	4.98208e+06	1.01046e+07	3656980	1.04501e+07	1.18851e+07
O43852	Calumenin OS=Homo sapiens OX=9606 GN=CALU PE=1 SV=2	315	37.1	803242	2.19213e+06	1.04862e+06	2.44217e+06
Q8N1F7	Nuclear pore complex protein Nup93 OS=Homo sapiens OX=9606 GN=NUP93 PE=1 SV=2	819	93.4	4.83194e+06	1.60408e+06	1.49906e+07	9.17275e+06	1.69272e+07
Q9Y6M0	Testisin OS=Homo sapiens OX=9606 GN=PRSS21 PE=1 SV=1	314	34.9	2.14362e+07	2.18286e+07	1.70473e+07	2.06104e+07	3.48165e+07
Q16881	Thioredoxin reductase 1, cytoplasmic OS=Homo sapiens OX=9606 GN=TXNRD1 PE=1 SV=3	649	70.9	4.70114e+06	3.73637e+06	3.55963e+06	3.32548e+06	4.88879e+06
Q9H3F6	BTB/POZ domain-containing adapter for CUL3-mediated RhoA degradation protein 3 OS=Homo sapiens OX=9606 GN=KCTD10 PE=1 SV=1	313	35.4	5.27914e+06	6.43192e+06	9.19262e+06	816343	9.49218e+06
Q15287	RNA-binding protein with serine-rich domain 1 OS=Homo sapiens OX=9606 GN=RNPS1 PE=1 SV=1	305	34.2	6.69938e+06	3.55801e+06	1.30397e+07	1.12912e+07	2.15276e+07
Q9BQA1	Methylosome protein 50 OS=Homo sapiens OX=9606 GN=WDR77 PE=1 SV=1	342	36.7	3.40719e+06	2.48905e+06	4.19338e+06	3.15362e+06	3.07834e+06
Q9UH62	Armadillo repeat-containing X-linked protein 3 OS=Homo sapiens OX=9606 GN=ARMCX3 PE=1 SV=1	379	42.5	2.20678e+06	7.46282e+06	3.20614e+06	8361254	3090598
Q15046	Lysine--tRNA ligase OS=Homo sapiens OX=9606 GN=KARS1 PE=1 SV=3	597	68	8211820	5.57591e+06	5.87649e+06	10830925	5.36004e+06
Q9H0W5	Coiled-coil domain-containing protein 8 OS=Homo sapiens OX=9606 GN=CCDC8 PE=1 SV=2	538	59.3	4.81879e+06	1.11167e+07	8.03446e+06	1.04482e+07	13793373
P23946	Chymase OS=Homo sapiens OX=9606 GN=CMA1 PE=1 SV=1	247	27.3			1.36323e+06	1.7479e+06	1.2047e+06
P62857	40S ribosomal protein S28 OS=Homo sapiens OX=9606 GN=RPS28 PE=1 SV=1	69	7.8	1.03705e+07	1.29777e+07	1.14608e+07	9.14522e+06	1.30123e+07
O43504	Ragulator complex protein LAMTOR5 OS=Homo sapiens OX=9606 GN=LAMTOR5 PE=1 SV=1	91	9.6	1.88004e+06	3.98028e+06	1.97585e+06	5.98386e+06	4.4802e+06
P11216	Glycogen phosphorylase, brain form OS=Homo sapiens OX=9606 GN=PYGB PE=1 SV=5	843	96.6	1.66783e+07	16400214	1.68963e+07	2.12312e+07	2.59998e+07
O95639	Cleavage and polyadenylation specificity factor subunit 4 OS=Homo sapiens OX=9606 GN=CPSF4 PE=1 SV=1	269	30.2	932510
Q969Q0	60S ribosomal protein L36a-like OS=Homo sapiens OX=9606 GN=RPL36AL PE=1 SV=3	106	12.5	13757166	9.20716e+06	1.73384e+07	3.18507e+06	1.87036e+07
A2RUB1	Meiosis-specific coiled-coil domain-containing protein MEIOC OS=Homo sapiens OX=9606 GN=MEIOC PE=2 SV=3	952	107.5	3.8879e+06	1.5505e+06	5.17922e+06	1.27323e+06	3.46016e+06
Q8N490	Probable hydrolase PNKD OS=Homo sapiens OX=9606 GN=PNKD PE=1 SV=2	385	42.8	8.30066e+06	1.35463e+07	9.47647e+06	1.2941e+07	8.01434e+06
P67870	Casein kinase II subunit beta OS=Homo sapiens OX=9606 GN=CSNK2B PE=1 SV=1	215	24.9	1.81199e+07	1.91741e+07	2.50383e+07	2.32539e+07	2.03962e+07
Q9H307	Pinin OS=Homo sapiens OX=9606 GN=PNN PE=1 SV=5	717	81.6	6.12485e+06	4.07772e+06	4.80903e+06	1.01008e+06	8047195
Q02952	A-kinase anchor protein 12 OS=Homo sapiens OX=9606 GN=AKAP12 PE=1 SV=4	1782	191.4	3.80735e+06	3.91051e+06	7.63551e+06	7.4151e+06	7.63267e+06
P21980	Protein-glutamine gamma-glutamyltransferase 2 OS=Homo sapiens OX=9606 GN=TGM2 PE=1 SV=2	687	77.3	2.77294e+06	4.92975e+06	3.17934e+06	1.1181e+07	1.2322e+07
P21281	V-type proton ATPase subunit B, brain isoform OS=Homo sapiens OX=9606 GN=ATP6V1B2 PE=1 SV=3	511	56.5	8.18571e+06	1.24608e+07	9.70084e+06	1.78731e+07	1.43042e+07
P22695	Cytochrome b-c1 complex subunit 2, mitochondrial OS=Homo sapiens OX=9606 GN=UQCRC2 PE=1 SV=3	453	48.4	2270658	1.27698e+06	1.50614e+06	1.75157e+06	1.47122e+06
Q9GZY8	Mitochondrial fission factor OS=Homo sapiens OX=9606 GN=MFF PE=1 SV=1	342	38.4	9.55736e+06	6.8882e+06	1.12743e+07	8.70068e+06	6.30819e+06
P02647	Apolipoprotein A-I OS=Homo sapiens OX=9606 GN=APOA1 PE=1 SV=1	267	30.8	1.2875e+07	2.03343e+07	1.46698e+07	17866299	2.36256e+07
P35612	Beta-adducin OS=Homo sapiens OX=9606 GN=ADD2 PE=1 SV=3	726	80.8		2.86896e+06			2.06618e+06
Q15436	Protein transport protein Sec23A OS=Homo sapiens OX=9606 GN=SEC23A PE=1 SV=2	765	86.1	8215984	6.4346e+06	1.2348e+07	1.07963e+07	1.35056e+07
P46940	Ras GTPase-activating-like protein IQGAP1 OS=Homo sapiens OX=9606 GN=IQGAP1 PE=1 SV=1	1657	189.1	1.70419e+06	2.14671e+06	1.40065e+06	1.88634e+06	1.39599e+06
Q5K4L6	Long-chain fatty acid transport protein 3 OS=Homo sapiens OX=9606 GN=SLC27A3 PE=1 SV=4	683	73.5		1.28624e+06	2.09632e+06	2.42127e+06
Q99608	Necdin OS=Homo sapiens OX=9606 GN=NDN PE=1 SV=1	321	36.1	1.32392e+06	2.71743e+06	1.70883e+06	2491818	2.77316e+06
O95199	RCC1 and BTB domain-containing protein 2 OS=Homo sapiens OX=9606 GN=RCBTB2 PE=1 SV=1	551	60.3	2.22822e+06	1.87966e+06	868322
Q6P2Q9	Pre-mRNA-processing-splicing factor 8 OS=Homo sapiens OX=9606 GN=PRPF8 PE=1 SV=2	2335	273.4	1.47638e+07	9.46408e+06	18655461	11434510	1.91715e+07
P0DMU8	Cancer/testis antigen family 45 member A5 OS=Homo sapiens OX=9606 GN=CT45A5 PE=2 SV=1	189	21.2	8.45587e+06	5.45741e+06	1.11947e+07	7629188	1.09108e+07
P11233	Ras-related protein Ral-A OS=Homo sapiens OX=9606 GN=RALA PE=1 SV=1	206	23.6	2.13064e+06	2158508	717392	1555926	1.77007e+06
P01008	Antithrombin-III OS=Homo sapiens OX=9606 GN=SERPINC1 PE=1 SV=1	464	52.6	2.42058e+06	1.00792e+06	1.89183e+06	1.7323e+06	3819742
Q02241	Kinesin-like protein KIF23 OS=Homo sapiens OX=9606 GN=KIF23 PE=1 SV=3	960	110	3.28925e+06	2.9381e+06	5.92819e+06	1.82038e+06	9.67262e+06
P11274	Breakpoint cluster region protein OS=Homo sapiens OX=9606 GN=BCR PE=1 SV=2	1271	142.7	1.9315e+06	4329929	3.47394e+06	6.42624e+06	3.51755e+06
P0C7P0	CDGSH iron-sulfur domain-containing protein 3, mitochondrial OS=Homo sapiens OX=9606 GN=CISD3 PE=1 SV=1	127	14.2	6.45368e+06	9.81175e+06	7.11983e+06	1.34649e+07	1.0241e+07
Q9P227	Rho GTPase-activating protein 23 OS=Homo sapiens OX=9606 GN=ARHGAP23 PE=1 SV=2	1491	162.1	3.00546e+06	4.34938e+06	828903	2840386	4.25957e+06
Q86YT6	E3 ubiquitin-protein ligase MIB1 OS=Homo sapiens OX=9606 GN=MIB1 PE=1 SV=1	1006	110.1	1.46655e+06	3.19024e+06	1.66125e+06	5.32302e+06	2471555
P16220	Cyclic AMP-responsive element-binding protein 1 OS=Homo sapiens OX=9606 GN=CREB1 PE=1 SV=3	327	35.1	4507627	14963587	3.92558e+06	12492376	4.49925e+06
Q9NXC5	GATOR complex protein MIOS OS=Homo sapiens OX=9606 GN=MIOS PE=1 SV=2	875	98.5	1.31613e+08	1.10397e+06	1.14441e+08	3.68878e+06	3.04202e+07
Q9H6W3	Ribosomal oxygenase 1 OS=Homo sapiens OX=9606 GN=RIOX1 PE=1 SV=2	641	71	10657649	1.44367e+07	14750941	1.28962e+07	1.18783e+07
Q9H2K8	Serine/threonine-protein kinase TAO3 OS=Homo sapiens OX=9606 GN=TAOK3 PE=1 SV=2	898	105.3			779173		1.20374e+06
Q9Y4B5	Microtubule cross-linking factor 1 OS=Homo sapiens OX=9606 GN=MTCL1 PE=1 SV=5	1905	209.4	5.76837e+06	6.1706e+06	7.88414e+06	9.28836e+06	8.13686e+06
O75340	Programmed cell death protein 6 OS=Homo sapiens OX=9606 GN=PDCD6 PE=1 SV=1	191	21.9	2798853	3.82559e+06	3.27827e+06	3.06598e+06	3.46255e+06
O95232	Luc7-like protein 3 OS=Homo sapiens OX=9606 GN=LUC7L3 PE=1 SV=2	432	51.4	777935		1.15747e+06	1.08804e+06	701742
Q96T17	MAP7 domain-containing protein 2 OS=Homo sapiens OX=9606 GN=MAP7D2 PE=1 SV=2	732	81.9	1.27915e+07	15725659	13059268	20018573	17033167
O00161	Synaptosomal-associated protein 23 OS=Homo sapiens OX=9606 GN=SNAP23 PE=1 SV=1	211	23.3	62918864	31653806	60524276	78218264	48894324
Q96MU7	YTH domain-containing protein 1 OS=Homo sapiens OX=9606 GN=YTHDC1 PE=1 SV=3	727	84.6	3.05631e+06	2031995	3.45879e+06	2.55821e+06	2.36227e+06
O60841	Eukaryotic translation initiation factor 5B OS=Homo sapiens OX=9606 GN=EIF5B PE=1 SV=4	1220	138.7	1.55424e+07	7.58398e+06	1.78504e+07	1.4767e+07	8.21431e+06
Q92974	Rho guanine nucleotide exchange factor 2 OS=Homo sapiens OX=9606 GN=ARHGEF2 PE=1 SV=4	986	111.5	1.21291e+06	1.01222e+06	835033	604709
Q14244	Ensconsin OS=Homo sapiens OX=9606 GN=MAP7 PE=1 SV=1	749	84	5.79482e+06	1.40005e+07	8554797	1.36542e+07	9532292
P47929	Galectin-7 OS=Homo sapiens OX=9606 GN=LGALS7 PE=1 SV=2	136	15.1		38174059
Q96FS4	Signal-induced proliferation-associated protein 1 OS=Homo sapiens OX=9606 GN=SIPA1 PE=1 SV=1	1042	112.1	35755589	1.60187e+07	1.33435e+07	26744753	1.45163e+07
Q13185	Chromobox protein homolog 3 OS=Homo sapiens OX=9606 GN=CBX3 PE=1 SV=4	183	20.8	17345418	2.55019e+06	1.14663e+07	1.52085e+06	15524891
P53985	Monocarboxylate transporter 1 OS=Homo sapiens OX=9606 GN=SLC16A1 PE=1 SV=3	500	53.9	2.70854e+06	2400460	2406768	2.76792e+06	4.7719e+06
P00338	L-lactate dehydrogenase A chain OS=Homo sapiens OX=9606 GN=LDHA PE=1 SV=2	332	36.7	1.11294e+06	6.97701e+06	1694347	3.22293e+06	3.75941e+06
Q9Y4F1	FERM, ARHGEF and pleckstrin domain-containing protein 1 OS=Homo sapiens OX=9606 GN=FARP1 PE=1 SV=1	1045	118.6	4.92263e+06	7.67233e+06	3.18054e+06	8.36931e+06	8.16383e+06
Q14999	Cullin-7 OS=Homo sapiens OX=9606 GN=CUL7 PE=1 SV=2	1698	191	6.92777e+06	1.07638e+07	8228425	1.09948e+07	1.16499e+07
P62195	26S proteasome regulatory subunit 8 OS=Homo sapiens OX=9606 GN=PSMC5 PE=1 SV=1	406	45.6	1.11614e+06	2.88131e+06	1611230	3.76271e+06	2.78364e+06
Q13435	Splicing factor 3B subunit 2 OS=Homo sapiens OX=9606 GN=SF3B2 PE=1 SV=2	895	100.2	3.12939e+06	2.51147e+06	3.19851e+06	2.94457e+06	3.75862e+06
O60262	Guanine nucleotide-binding protein G(I)/G(S)/G(O) subunit gamma-7 OS=Homo sapiens OX=9606 GN=GNG7 PE=1 SV=1	68	7.5	17194649	18424184	12924414	1.50927e+07	23116163
P18887	DNA repair protein XRCC1 OS=Homo sapiens OX=9606 GN=XRCC1 PE=1 SV=3	633	69.5	1.79123e+06	1.06506e+07	1.50453e+06	1.93402e+07	1.64037e+06
Q6UWN0	Ly6/PLAUR domain-containing protein 4 OS=Homo sapiens OX=9606 GN=LYPD4 PE=2 SV=2	246	26.7			715174		1.39516e+06
Q9BXS5	AP-1 complex subunit mu-1 OS=Homo sapiens OX=9606 GN=AP1M1 PE=1 SV=3	423	48.6	1.42357e+07	1.78476e+07	1.87267e+07	22447880	1.78419e+07
Q7Z2T5	TRMT1-like protein OS=Homo sapiens OX=9606 GN=TRMT1L PE=1 SV=2	733	81.7	2.40466e+06	2.22499e+06	2.50015e+06	2.5958e+06	2.07512e+06
Q96Q05	Trafficking protein particle complex subunit 9 OS=Homo sapiens OX=9606 GN=TRAPPC9 PE=1 SV=2	1148	128.4	7.57967e+06	3.29879e+06	9.19085e+06	2.98339e+06	1.09809e+07
Q5T8D3	Acyl-CoA-binding domain-containing protein 5 OS=Homo sapiens OX=9606 GN=ACBD5 PE=1 SV=1	534	60.1	1.84255e+06	7.17906e+06	2.55985e+06	8.4822e+06	9.29283e+06
Q92527	Ankyrin repeat domain-containing protein 7 OS=Homo sapiens OX=9606 GN=ANKRD7 PE=2 SV=3	254	29	1.06619e+06		1.21658e+06		1.03519e+06
Q96BD8	Spindle and kinetochore-associated protein 1 OS=Homo sapiens OX=9606 GN=SKA1 PE=1 SV=1	255	29.5			7652993	1.30336e+07	7056831
Q08495	Dematin OS=Homo sapiens OX=9606 GN=DMTN PE=1 SV=3	405	45.5	5.91966e+06	6.16141e+06	6093800	1.03492e+07	5.89864e+06
Q9BZM4	UL16-binding protein 3 OS=Homo sapiens OX=9606 GN=ULBP3 PE=1 SV=1	244	27.9	1.06977e+07	1.13979e+07	1.44209e+07	12186433	1.58446e+07
Q9P035	Very-long-chain (3R)-3-hydroxyacyl-CoA dehydratase 3 OS=Homo sapiens OX=9606 GN=HACD3 PE=1 SV=2	362	43.1	5892738	7.93179e+06	6743373	7.89577e+06	6.10715e+06
Q9H0U3	Magnesium transporter protein 1 OS=Homo sapiens OX=9606 GN=MAGT1 PE=1 SV=1	335	38	8.82564e+06	9.43071e+06	1.16541e+07	1.87679e+07	8.34089e+06
P62304	Small nuclear ribonucleoprotein E OS=Homo sapiens OX=9606 GN=SNRPE PE=1 SV=1	92	10.8	4922822	3.25109e+06	5.2801e+06	5666341	6795535
Q7Z6Z7	E3 ubiquitin-protein ligase HUWE1 OS=Homo sapiens OX=9606 GN=HUWE1 PE=1 SV=3	4374	481.6	2.2364e+06	4.12492e+06	3.2434e+06	4.06995e+06	4.74712e+06
P23258	Tubulin gamma-1 chain OS=Homo sapiens OX=9606 GN=TUBG1 PE=1 SV=2	451	51.1	3970419	3.45632e+06	3833985	5.56592e+06	3.91052e+06
P14868	Aspartate--tRNA ligase, cytoplasmic OS=Homo sapiens OX=9606 GN=DARS1 PE=1 SV=2	501	57.1	5.09322e+06	4.67661e+06	4.49643e+06	3.2807e+06	4.56964e+06
Q6IAN0	Dehydrogenase/reductase SDR family member 7B OS=Homo sapiens OX=9606 GN=DHRS7B PE=1 SV=2	325	35.1	3.69637e+06	6.60838e+06	3.98856e+06	8.04955e+06	4.88067e+06
Q01469	Fatty acid-binding protein 5 OS=Homo sapiens OX=9606 GN=FABP5 PE=1 SV=3	135	15.2	1.37072e+06	6.67667e+06	1.31995e+06
P04083	Annexin A1 OS=Homo sapiens OX=9606 GN=ANXA1 PE=1 SV=2	346	38.7		1.07051e+07
O75128	Protein cordon-bleu OS=Homo sapiens OX=9606 GN=COBL PE=1 SV=2	1261	135.5	2.60701e+06	2.23545e+06	4220446	3.02929e+06	3.21669e+06
Q9NX58	Cell growth-regulating nucleolar protein OS=Homo sapiens OX=9606 GN=LYAR PE=1 SV=3	379	43.6	1.28624e+07	2.54044e+07	2.15661e+07	5.30419e+06	2.09927e+07
Q9NYI0	PH and SEC7 domain-containing protein 3 OS=Homo sapiens OX=9606 GN=PSD3 PE=1 SV=2	1048	116	1.3462e+06	658801	838331	1127515	2.73465e+06
O75935	Dynactin subunit 3 OS=Homo sapiens OX=9606 GN=DCTN3 PE=1 SV=1	186	21.1	5.32226e+06	8573658	5.17408e+06	1.31139e+07	10070141
Q8TB37	Iron-sulfur protein NUBPL OS=Homo sapiens OX=9606 GN=NUBPL PE=1 SV=3	319	34.1	738836	2.48441e+06	450979	2.10443e+06	806609
P48594	Serpin B4 OS=Homo sapiens OX=9606 GN=SERPINB4 PE=1 SV=2	390	44.8		1.41775e+07		665399
P0DOX2	Immunoglobulin alpha-2 heavy chain OS=Homo sapiens OX=9606 PE=1 SV=2	455	48.9	51216138	59151330	53473074	61059240	39829046
P61586	Transforming protein RhoA OS=Homo sapiens OX=9606 GN=RHOA PE=1 SV=1	193	21.8	3.87972e+06	5.39185e+06	5.02924e+06	4.8522e+06	5.63068e+06
Q6PKG0	La-related protein 1 OS=Homo sapiens OX=9606 GN=LARP1 PE=1 SV=2	1096	123.4	5.56879e+06	2.13913e+06	8.04981e+06		7.24522e+06
Q9NRN5	Olfactomedin-like protein 3 OS=Homo sapiens OX=9606 GN=OLFML3 PE=2 SV=1	406	46	3.62678e+06	3.5015e+06	4856759	5.06322e+06	4.30633e+06
P05023	Sodium/potassium-transporting ATPase subunit alpha-1 OS=Homo sapiens OX=9606 GN=ATP1A1 PE=1 SV=1	1023	112.8	1.38994e+07	1.7916e+07	1.66146e+07	2.01668e+07	14386558
Q8IUR0	Trafficking protein particle complex subunit 5 OS=Homo sapiens OX=9606 GN=TRAPPC5 PE=1 SV=1	188	20.8	5125370	1.80929e+06	4238839	2853312	6.26877e+06
O00178	GTP-binding protein 1 OS=Homo sapiens OX=9606 GN=GTPBP1 PE=1 SV=3	669	72.4	3.14656e+06	2.43859e+06	5151379	4271518	3.75257e+06
Q96HC4	PDZ and LIM domain protein 5 OS=Homo sapiens OX=9606 GN=PDLIM5 PE=1 SV=5	596	63.9	2.56908e+06	2.76204e+06	3.1847e+06	4763822	3.21404e+06
Q9BZL4	Protein phosphatase 1 regulatory subunit 12C OS=Homo sapiens OX=9606 GN=PPP1R12C PE=1 SV=1	782	84.8	3.67769e+06	2.27703e+06	4.06706e+06	3.65602e+06	2.718e+06
P28066	Proteasome subunit alpha type-5 OS=Homo sapiens OX=9606 GN=PSMA5 PE=1 SV=3	241	26.4	5.57609e+06	7.42471e+06	3.36677e+06	8.35682e+06	7.12819e+06
P05455	Lupus La protein OS=Homo sapiens OX=9606 GN=SSB PE=1 SV=2	408	46.8	5.18186e+06	4599219	5107668	2.40055e+06	4870103
O14744	Protein arginine N-methyltransferase 5 OS=Homo sapiens OX=9606 GN=PRMT5 PE=1 SV=4	637	72.6	6.23647e+06	5.30942e+06	5.8709e+06	6.9967e+06	5.63029e+06
Q9BY43	Charged multivesicular body protein 4a OS=Homo sapiens OX=9606 GN=CHMP4A PE=1 SV=3	222	25.1	3500897	8061229	4.84186e+06	8718912	4292207
P22061	Protein-L-isoaspartate(D-aspartate) O-methyltransferase OS=Homo sapiens OX=9606 GN=PCMT1 PE=1 SV=4	227	24.6	1.09209e+07	4.18899e+06	1.36505e+07	4.67169e+06	1.25214e+07
Q5SRE5	Nucleoporin NUP188 OS=Homo sapiens OX=9606 GN=NUP188 PE=1 SV=1	1749	195.9	765859		2.36197e+06	3.63136e+06	4.81168e+06
Q96EP5	DAZ-associated protein 1 OS=Homo sapiens OX=9606 GN=DAZAP1 PE=1 SV=1	407	43.4	2.29932e+06		1.58129e+06	3.05595e+06	2058466
P55265	Double-stranded RNA-specific adenosine deaminase OS=Homo sapiens OX=9606 GN=ADAR PE=1 SV=4	1226	136	2.96341e+06	4.53724e+06	4.76285e+06	5.65537e+06	5.68898e+06
Q3MHD2	Protein LSM12 OS=Homo sapiens OX=9606 GN=LSM12 PE=1 SV=2	195	21.7	3.33835e+06	3133681	3.68556e+06	1.24383e+06	7.13794e+06
Q9Y2D8	Afadin- and alpha-actinin-binding protein OS=Homo sapiens OX=9606 GN=SSX2IP PE=1 SV=3	614	71.2	9.22874e+06	1.3919e+07	1.1737e+07	1.55575e+07	1.19552e+07
P10606	Cytochrome c oxidase subunit 5B, mitochondrial OS=Homo sapiens OX=9606 GN=COX5B PE=1 SV=2	129	13.7	14322289	5.41572e+06	7318890	1.07448e+07	14720230
Q9H4A3	Serine/threonine-protein kinase WNK1 OS=Homo sapiens OX=9606 GN=WNK1 PE=1 SV=2	2382	250.6		2.75195e+06		2.94509e+06
Q9BQ67	Glutamate-rich WD repeat-containing protein 1 OS=Homo sapiens OX=9606 GN=GRWD1 PE=1 SV=1	446	49.4	9.20893e+06	7.37351e+06	8.86575e+06	2.05758e+06	9.4144e+06
Q6P2E9	Enhancer of mRNA-decapping protein 4 OS=Homo sapiens OX=9606 GN=EDC4 PE=1 SV=1	1401	151.6	2.85561e+06	6.72442e+06	3.5319e+06	7.6711e+06	5833480
Q96A19	Coiled-coil domain-containing protein 102A OS=Homo sapiens OX=9606 GN=CCDC102A PE=1 SV=2	550	62.6	10226972	1.22733e+07	7.34079e+06	1.01122e+07	1.70057e+07
O00410	Importin-5 OS=Homo sapiens OX=9606 GN=IPO5 PE=1 SV=4	1097	123.6	6.53089e+06	6.89427e+06	6.99528e+06	6.34095e+06	8.66058e+06
Q9P0V9	Septin-10 OS=Homo sapiens OX=9606 GN=SEPTIN10 PE=1 SV=2	454	52.6	4.50807e+06	6.37203e+06	3.89082e+06	5.85287e+06	7409592
Q9NWB6	Arginine and glutamate-rich protein 1 OS=Homo sapiens OX=9606 GN=ARGLU1 PE=1 SV=1	273	33.2	2.14082e+07	2.23574e+07	2.26433e+07	24935860	22874847
P24534	Elongation factor 1-beta OS=Homo sapiens OX=9606 GN=EEF1B2 PE=1 SV=3	225	24.7	4.03956e+06	2.30304e+06	4.04558e+06	1.89316e+06	3.07396e+06
P07195	L-lactate dehydrogenase B chain OS=Homo sapiens OX=9606 GN=LDHB PE=1 SV=2	334	36.6	1955499	1.78053e+07	8.62693e+06	1.32387e+07	1.46132e+07
Q96LW7	Caspase recruitment domain-containing protein 19 OS=Homo sapiens OX=9606 GN=CARD19 PE=1 SV=1	228	25.6	2.79517e+06	1700098	2.10509e+06	2.0823e+06	2.61191e+06
P61019	Ras-related protein Rab-2A OS=Homo sapiens OX=9606 GN=RAB2A PE=1 SV=1	212	23.5		654585	613726	792462	562615
Q4G0A6	Probable ubiquitin carboxyl-terminal hydrolase MINDY-4 OS=Homo sapiens OX=9606 GN=MINDY4 PE=1 SV=2	757	84.3		782750	538831	1355964	511562
Q8N9B5	Junction-mediating and -regulatory protein OS=Homo sapiens OX=9606 GN=JMY PE=1 SV=2	988	111.4	3405195	4.56448e+06	7.23314e+06	3.65041e+06	6.35194e+06
P62714	Serine/threonine-protein phosphatase 2A catalytic subunit beta isoform OS=Homo sapiens OX=9606 GN=PPP2CB PE=1 SV=1	309	35.6	2340290	3.66065e+06	4.80436e+06	6.3902e+06	5929562
Q14676	Mediator of DNA damage checkpoint protein 1 OS=Homo sapiens OX=9606 GN=MDC1 PE=1 SV=3	2089	226.5	665735	460035			893061
Q6H8Q1	Actin-binding LIM protein 2 OS=Homo sapiens OX=9606 GN=ABLIM2 PE=1 SV=2	611	67.8	883836	953015	1.52706e+06		2.17359e+06
Q9HC16	DNA dC->dU-editing enzyme APOBEC-3G OS=Homo sapiens OX=9606 GN=APOBEC3G PE=1 SV=1	384	46.4	2.88026e+06	3.31721e+06	6.34819e+06	4.64636e+06	4.14648e+06
Q96QR8	Transcriptional activator protein Pur-beta OS=Homo sapiens OX=9606 GN=PURB PE=1 SV=3	312	33.2	8968246	8.90154e+06	7.6256e+06	1.21058e+07	10765924
Q9NV56	MRG/MORF4L-binding protein OS=Homo sapiens OX=9606 GN=MRGBP PE=1 SV=1	204	22.4	1.68909e+06		1.0255e+06		1.26389e+06
Q6IQ23	Pleckstrin homology domain-containing family A member 7 OS=Homo sapiens OX=9606 GN=PLEKHA7 PE=1 SV=2	1121	127.1		1.2853e+06	675784	1.74964e+06	1.07921e+06
Q7L5D6	Golgi to ER traffic protein 4 homolog OS=Homo sapiens OX=9606 GN=GET4 PE=1 SV=1	327	36.5	5.98697e+06	1.27626e+06	5.77329e+06	1.21227e+06	4.853e+06
Q9UMX3	Bcl-2-related ovarian killer protein OS=Homo sapiens OX=9606 GN=BOK PE=1 SV=1	212	23.3	1.36291e+07	12179108	1.3812e+07	7.72434e+06	1.95738e+07
O95487	Protein transport protein Sec24B OS=Homo sapiens OX=9606 GN=SEC24B PE=1 SV=2	1268	137.3	4.27863e+06	4362535	5.62047e+06	7.71523e+06	6.39522e+06
Q15428	Splicing factor 3A subunit 2 OS=Homo sapiens OX=9606 GN=SF3A2 PE=1 SV=2	464	49.2	2188701	2.5006e+06	2588113	3.30153e+06	5245218
Q03060	cAMP-responsive element modulator OS=Homo sapiens OX=9606 GN=CREM PE=1 SV=6	345	37	1.07799e+06	1.28758e+06	1695301	1.64218e+06
O75525	KH domain-containing, RNA-binding, signal transduction-associated protein 3 OS=Homo sapiens OX=9606 GN=KHDRBS3 PE=1 SV=1	346	38.8	8.49785e+06	6.39595e+06	10236475	2.16726e+06	10788620
Q6T4R5	Actin remodeling regulator NHS OS=Homo sapiens OX=9606 GN=NHS PE=1 SV=2	1651	179	1191296	2.49828e+06	1.73049e+06	608575	3.12846e+06
Q4KMP7	TBC1 domain family member 10B OS=Homo sapiens OX=9606 GN=TBC1D10B PE=1 SV=3	808	87.1	336824	853697	1098927	1.44254e+06	1.93129e+06
Q9UHX1	Poly(U)-binding-splicing factor PUF60 OS=Homo sapiens OX=9606 GN=PUF60 PE=1 SV=1	559	59.8	8.64848e+06	5.38198e+06	9.22345e+06	6.42546e+06	1.02859e+07
Q8N158	Glypican-2 OS=Homo sapiens OX=9606 GN=GPC2 PE=1 SV=1	579	62.8	1.47378e+06		597173	1.16e+06	1.15656e+06
P01714	Immunoglobulin lambda variable 3-19 OS=Homo sapiens OX=9606 GN=IGLV3-19 PE=1 SV=2	112	12	1.22153e+07	16667184	17282575	29213728	1.69661e+07
P10323	Acrosin OS=Homo sapiens OX=9606 GN=ACR PE=1 SV=4	421	45.8				762424	2.4753e+06
P39059	Collagen alpha-1(XV) chain OS=Homo sapiens OX=9606 GN=COL15A1 PE=1 SV=2	1388	141.6	6.23972e+06	7.78742e+06	8712360	3500684	1.0077e+07
Q9NRL3	Striatin-4 OS=Homo sapiens OX=9606 GN=STRN4 PE=1 SV=2	753	80.5	8.60469e+06	1.36246e+07	1.10853e+07	5.09511e+06	12038850
Q14008	Cytoskeleton-associated protein 5 OS=Homo sapiens OX=9606 GN=CKAP5 PE=1 SV=3	2032	225.4	1.83136e+06		290688
Q6ZP01	RNA-binding protein 44 OS=Homo sapiens OX=9606 GN=RBM44 PE=2 SV=4	1051	117.9	5.17055e+06	5.81561e+06	6.34387e+06	6854968	5.82732e+06
P04075	Fructose-bisphosphate aldolase A OS=Homo sapiens OX=9606 GN=ALDOA PE=1 SV=2	364	39.4	4.5875e+06	1.51089e+07	2.89899e+06	8.85662e+06	4.79326e+06
P28370	Probable global transcription activator SNF2L1 OS=Homo sapiens OX=9606 GN=SMARCA1 PE=1 SV=2	1054	122.5	3.90876e+06	2.91144e+06	3.4295e+06	3.88033e+06	5.5879e+06
Q9NVE7	4'-phosphopantetheine phosphatase OS=Homo sapiens OX=9606 GN=PANK4 PE=1 SV=1	773	85.9	6.63662e+06	6381471	4.67733e+06	7.42839e+06	2.7377e+06
Q6UXB8	Peptidase inhibitor 16 OS=Homo sapiens OX=9606 GN=PI16 PE=1 SV=1	463	49.4	3.47306e+06	6.55041e+06	2.80351e+06	8.40487e+06	9.04135e+06
P00387	NADH-cytochrome b5 reductase 3 OS=Homo sapiens OX=9606 GN=CYB5R3 PE=1 SV=3	301	34.2	4.88802e+06	7.15283e+06	6.68421e+06	7154674	9.63514e+06
P30419	Glycylpeptide N-tetradecanoyltransferase 1 OS=Homo sapiens OX=9606 GN=NMT1 PE=1 SV=2	496	56.8		1.11179e+06	848295	2.04434e+06	854523
Q5SW79	Centrosomal protein of 170 kDa OS=Homo sapiens OX=9606 GN=CEP170 PE=1 SV=1	1584	175.2	4.73701e+06	5646825	4.87948e+06	8.1285e+06	5.48258e+06
P61421	V-type proton ATPase subunit d 1 OS=Homo sapiens OX=9606 GN=ATP6V0D1 PE=1 SV=1	351	40.3	3278198	3.7192e+06	3.18435e+06	2747471	7.20671e+06
Q9BQM9	Uncharacterized protein C20orf144 OS=Homo sapiens OX=9606 GN=C20orf144 PE=2 SV=1	153	17.2	482523		416192	507651	1.43903e+06
Q14683	Structural maintenance of chromosomes protein 1A OS=Homo sapiens OX=9606 GN=SMC1A PE=1 SV=2	1233	143.1	4.96649e+06		4206304	1514831	5.04626e+06
O75190	DnaJ homolog subfamily B member 6 OS=Homo sapiens OX=9606 GN=DNAJB6 PE=1 SV=2	326	36.1	3.69133e+06	3.71244e+06	4918228	5.9515e+06	4.97295e+06
Q9H6R4	Nucleolar protein 6 OS=Homo sapiens OX=9606 GN=NOL6 PE=1 SV=2	1146	127.5	2.49299e+06	2.20517e+06	2.83623e+06	1.338e+06	4.28969e+06
Q8ND82	Zinc finger protein 280C OS=Homo sapiens OX=9606 GN=ZNF280C PE=1 SV=1	737	83	1.98126e+06	142292	1.01493e+06	262961	408223
P07602	Prosaposin OS=Homo sapiens OX=9606 GN=PSAP PE=1 SV=2	524	58.1	1.90027e+07	3.09975e+07	2.1851e+07	2.3789e+07	3.3744e+07
O95340	Bifunctional 3'-phosphoadenosine 5'-phosphosulfate synthase 2 OS=Homo sapiens OX=9606 GN=PAPSS2 PE=1 SV=2	614	69.5	4.63562e+06	3.33444e+06	5.51231e+06	4.03269e+06	7.4633e+06
Q9H4P4	E3 ubiquitin-protein ligase NRDP1 OS=Homo sapiens OX=9606 GN=RNF41 PE=1 SV=2	317	35.9	1.6789e+06	4.46853e+06	3632520	4.33271e+06	5.3098e+06
Q7KZF4	Staphylococcal nuclease domain-containing protein 1 OS=Homo sapiens OX=9606 GN=SND1 PE=1 SV=1	910	101.9	7.46378e+06	3.77519e+06	7.39601e+06	3.42748e+06	6.73299e+06
A0MZ66	Shootin-1 OS=Homo sapiens OX=9606 GN=SHTN1 PE=1 SV=4	631	71.6	2.35868e+06
Q96IU4	Putative protein-lysine deacylase ABHD14B OS=Homo sapiens OX=9606 GN=ABHD14B PE=1 SV=1	210	22.3	1.31264e+06	3165358	2223484	4252628	2.79844e+06
Q96H55	Unconventional myosin-XIX OS=Homo sapiens OX=9606 GN=MYO19 PE=1 SV=2	970	109.1	1.88544e+06	3.3709e+06	2.10417e+06	3.89013e+06	3.46691e+06
Q9C037	E3 ubiquitin-protein ligase TRIM4 OS=Homo sapiens OX=9606 GN=TRIM4 PE=1 SV=2	500	57.4	50414978	76107573	60829306	74804569	66379627
P35606	Coatomer subunit beta' OS=Homo sapiens OX=9606 GN=COPB2 PE=1 SV=2	906	102.4	7.23383e+06	2.30617e+06	7181805	3.33561e+06	2.327e+06
O94906	Pre-mRNA-processing factor 6 OS=Homo sapiens OX=9606 GN=PRPF6 PE=1 SV=1	941	106.9	2.21704e+06		1748355		1.97825e+06
P05109	Protein S100-A8 OS=Homo sapiens OX=9606 GN=S100A8 PE=1 SV=1	93	10.8		28446813
O75533	Splicing factor 3B subunit 1 OS=Homo sapiens OX=9606 GN=SF3B1 PE=1 SV=3	1304	145.7	1.35975e+06		1.47534e+06
P29692	Elongation factor 1-delta OS=Homo sapiens OX=9606 GN=EEF1D PE=1 SV=5	281	31.1	3.51419e+06	3.86072e+06	3735203	5013546	3.92837e+06
P43694	Transcription factor GATA-4 OS=Homo sapiens OX=9606 GN=GATA4 PE=1 SV=2	442	44.5	3132961	2.74007e+06	3.55252e+06	1.62398e+06	3.5783e+06
Q8WXX5	DnaJ homolog subfamily C member 9 OS=Homo sapiens OX=9606 GN=DNAJC9 PE=1 SV=1	260	29.9	1.45137e+06	3.3019e+06	2.60295e+06	3.14191e+06	1.92152e+06
Q9Y305	Acyl-coenzyme A thioesterase 9, mitochondrial OS=Homo sapiens OX=9606 GN=ACOT9 PE=1 SV=2	439	49.9	3407331		4206444
Q08945	FACT complex subunit SSRP1 OS=Homo sapiens OX=9606 GN=SSRP1 PE=1 SV=1	709	81				1376552
O14495	Phospholipid phosphatase 3 OS=Homo sapiens OX=9606 GN=PLPP3 PE=1 SV=1	311	35.1	4.63786e+06	9.76313e+06	5791422	1.19171e+07	1.67713e+07
Q9NR30	Nucleolar RNA helicase 2 OS=Homo sapiens OX=9606 GN=DDX21 PE=1 SV=5	783	87.3	3664974	3548975	4.327e+06	2.96945e+06	3.31089e+06
Q8TDM5	Sperm acrosome membrane-associated protein 4 OS=Homo sapiens OX=9606 GN=SPACA4 PE=1 SV=1	124	13	787611	1.07273e+06	1.06384e+06		1648870
P08572	Collagen alpha-2(IV) chain OS=Homo sapiens OX=9606 GN=COL4A2 PE=1 SV=4	1712	167.4	3.41917e+06	3673294	2584335	4556824	4.06408e+06
Q15293	Reticulocalbin-1 OS=Homo sapiens OX=9606 GN=RCN1 PE=1 SV=1	331	38.9	2932019	7171532	6.09276e+06	3.78313e+06	2.776e+06
P10599	Thioredoxin OS=Homo sapiens OX=9606 GN=TXN PE=1 SV=3	105	11.7	898777	8872086	9848717	3.5404e+06	10999149
O60331	Phosphatidylinositol 4-phosphate 5-kinase type-1 gamma OS=Homo sapiens OX=9606 GN=PIP5K1C PE=1 SV=2	668	73.2		302584			405270
O43684	Mitotic checkpoint protein BUB3 OS=Homo sapiens OX=9606 GN=BUB3 PE=1 SV=1	328	37.1	5340172		4.31385e+06		3.48763e+06
P25685	DnaJ homolog subfamily B member 1 OS=Homo sapiens OX=9606 GN=DNAJB1 PE=1 SV=4	340	38	8.92287e+06	2.30589e+07	1.30505e+07	2.68156e+06	1.61237e+07
P11586	C-1-tetrahydrofolate synthase, cytoplasmic OS=Homo sapiens OX=9606 GN=MTHFD1 PE=1 SV=4	935	101.5	1.36543e+06	1.26645e+06	1.23707e+06	2968229	1.31258e+06
Q8NA61	Protein chibby homolog 2 OS=Homo sapiens OX=9606 GN=CBY2 PE=1 SV=1	448	51.5	1.84228e+06	959498		707491	846020
Q9Y5K6	CD2-associated protein OS=Homo sapiens OX=9606 GN=CD2AP PE=1 SV=1	639	71.4	8160501	4.61365e+06	6.73889e+06	6.34352e+06	7.11133e+06
Q9HCD5	Nuclear receptor coactivator 5 OS=Homo sapiens OX=9606 GN=NCOA5 PE=1 SV=2	579	65.5	3.38427e+06	1.2691e+06	2.35465e+06	2.15822e+06	4.48754e+06
Q9HAU0	Pleckstrin homology domain-containing family A member 5 OS=Homo sapiens OX=9606 GN=PLEKHA5 PE=1 SV=1	1116	127.4	570468	2.66041e+06	2.34575e+06	3.2277e+06	3.0192e+06
O95793	Double-stranded RNA-binding protein Staufen homolog 1 OS=Homo sapiens OX=9606 GN=STAU1 PE=1 SV=2	577	63.1		1.61629e+06	4.5117e+06	3.00281e+06	3.84073e+06
Q8WWM7	Ataxin-2-like protein OS=Homo sapiens OX=9606 GN=ATXN2L PE=1 SV=2	1075	113.3	2885559	2485529	4.21592e+06	4.92638e+06	6145363
O75874	Isocitrate dehydrogenase [NADP] cytoplasmic OS=Homo sapiens OX=9606 GN=IDH1 PE=1 SV=2	414	46.6	3.60147e+06	3.45806e+06	2.9558e+06	4090028	3.25089e+06
A8K855	EF-hand calcium-binding domain-containing protein 7 OS=Homo sapiens OX=9606 GN=EFCAB7 PE=1 SV=1	629	71.9	1.07569e+06	791002	2805585		1.26951e+06
Q9UJZ1	Stomatin-like protein 2, mitochondrial OS=Homo sapiens OX=9606 GN=STOML2 PE=1 SV=1	356	38.5	819567	1117083	683056	1.72963e+06	3.11874e+06
Q9UKA9	Polypyrimidine tract-binding protein 2 OS=Homo sapiens OX=9606 GN=PTBP2 PE=1 SV=1	531	57.5	982796	4.35126e+06		8941553	6497588
Q6NY19	KN motif and ankyrin repeat domain-containing protein 3 OS=Homo sapiens OX=9606 GN=KANK3 PE=1 SV=2	821	85.8	3.55528e+06	4.67313e+06	4.85461e+06	6.74998e+06	6.16839e+06
Q8WUK0	Phosphatidylglycerophosphatase and protein-tyrosine phosphatase 1 OS=Homo sapiens OX=9606 GN=PTPMT1 PE=1 SV=1	201	22.8	1493351	2.31036e+06	1.56652e+06	3.18818e+06	2.38642e+06
P04843	Dolichyl-diphosphooligosaccharide--protein glycosyltransferase subunit 1 OS=Homo sapiens OX=9606 GN=RPN1 PE=1 SV=1	607	68.5	5.21091e+06	7.18744e+06	6.15609e+06	8.49541e+06	5.62025e+06
P13797	Plastin-3 OS=Homo sapiens OX=9606 GN=PLS3 PE=1 SV=4	630	70.8		1.63153e+06	2.01237e+06	1.32282e+06	2.19867e+06
P63220	40S ribosomal protein S21 OS=Homo sapiens OX=9606 GN=RPS21 PE=1 SV=1	83	9.1	3.35969e+06		3.21914e+06
Q5TZA2	Rootletin OS=Homo sapiens OX=9606 GN=CROCC PE=1 SV=2	2017	228.3	1.05822e+07	15926899	5.89341e+06	7.66874e+06	8.46365e+06
Q8NDN9	RCC1 and BTB domain-containing protein 1 OS=Homo sapiens OX=9606 GN=RCBTB1 PE=1 SV=1	531	58.2	1.5134e+07	1.58481e+07	7.28405e+06	4.36317e+06	4.63171e+06
Q9Y6V0	Protein piccolo OS=Homo sapiens OX=9606 GN=PCLO PE=1 SV=5	5142	560.4	256951947	244533312	237278976	215028915	231071986
Q01484	Ankyrin-2 OS=Homo sapiens OX=9606 GN=ANK2 PE=1 SV=4	3957	433.4	4.50267e+06	4.5211e+06	4.55125e+06	4.63187e+06	3.31945e+06
Q96MM6	Heat shock 70 kDa protein 12B OS=Homo sapiens OX=9606 GN=HSPA12B PE=1 SV=2	686	75.6	1.99232e+06	4.00444e+06	2.28454e+06	7.96879e+06	3.36107e+06
P62891	60S ribosomal protein L39 OS=Homo sapiens OX=9606 GN=RPL39 PE=1 SV=2	51	6.4	42154585	6.69989e+07	73866870	85653709	102348168
P39656	Dolichyl-diphosphooligosaccharide--protein glycosyltransferase 48 kDa subunit OS=Homo sapiens OX=9606 GN=DDOST PE=1 SV=4	456	50.8	3.31599e+06	3947040	3.77824e+06	4674341	4.88381e+06
Q9H3U7	SPARC-related modular calcium-binding protein 2 OS=Homo sapiens OX=9606 GN=SMOC2 PE=1 SV=2	446	49.6	1.91669e+06	4.96681e+06	2771520	7832562	4.02606e+06
Q8TER5	Rho guanine nucleotide exchange factor 40 OS=Homo sapiens OX=9606 GN=ARHGEF40 PE=1 SV=3	1519	164.6		1.89168e+06
O75695	Protein XRP2 OS=Homo sapiens OX=9606 GN=RP2 PE=1 SV=4	350	39.6	1.69254e+06	2177819	2.01995e+06	4.42353e+06	4.79262e+06
Q9BPZ7	Target of rapamycin complex 2 subunit MAPKAP1 OS=Homo sapiens OX=9606 GN=MAPKAP1 PE=1 SV=2	522	59.1	1.89793e+06	4.1357e+06	2.73905e+06	7396487	4.03794e+06
O95786	Antiviral innate immune response receptor RIG-I OS=Homo sapiens OX=9606 GN=RIGI PE=1 SV=2	925	106.5	25335018	32969224	23054054	2.82985e+07	28535414
P50502	Hsc70-interacting protein OS=Homo sapiens OX=9606 GN=ST13 PE=1 SV=2	369	41.3	4.19729e+06	3.62107e+06	3.5284e+06	3.87646e+06	4.02527e+06
P19474	E3 ubiquitin-protein ligase TRIM21 OS=Homo sapiens OX=9606 GN=TRIM21 PE=1 SV=1	475	54.1	2443104	14367986	9.90056e+06	8.92454e+06	1.00759e+07
Q14919	Dr1-associated corepressor OS=Homo sapiens OX=9606 GN=DRAP1 PE=1 SV=3	205	22.3	1.05952e+06	4.50156e+06	721402	6.13689e+06	5.21526e+06
Q15393	Splicing factor 3B subunit 3 OS=Homo sapiens OX=9606 GN=SF3B3 PE=1 SV=4	1217	135.5	4.18455e+06	3.90963e+06	3.05636e+06	2.07131e+06	4.40404e+06
Q16850	Lanosterol 14-alpha demethylase OS=Homo sapiens OX=9606 GN=CYP51A1 PE=1 SV=4	509	57.2		1.7499e+06		2738024	1.48127e+06
A0A0A0MS15	Immunoglobulin heavy variable 3-49 OS=Homo sapiens OX=9606 GN=IGHV3-49 PE=3 SV=1	119	13	3509221	3.79536e+06	4.85435e+06	5973275	4.31228e+06
P05114	Non-histone chromosomal protein HMG-14 OS=Homo sapiens OX=9606 GN=HMGN1 PE=1 SV=3	100	10.7	1.23959e+07	7.24896e+06	8.68303e+06	8637802	8.94747e+06
P31151	Protein S100-A7 OS=Homo sapiens OX=9606 GN=S100A7 PE=1 SV=4	101	11.5		13537932
P02462	Collagen alpha-1(IV) chain OS=Homo sapiens OX=9606 GN=COL4A1 PE=1 SV=4	1669	160.5	1.50831e+06	999512	1.60732e+06	870893
P13489	Ribonuclease inhibitor OS=Homo sapiens OX=9606 GN=RNH1 PE=1 SV=2	461	49.9		2.30651e+06	1.57148e+06	3145604	3104063
Q9P258	Protein RCC2 OS=Homo sapiens OX=9606 GN=RCC2 PE=1 SV=2	522	56	2.11519e+06		1.72728e+06		1.91174e+06
Q8ND76	Cyclin-Y OS=Homo sapiens OX=9606 GN=CCNY PE=1 SV=2	341	39.3	3083316	2.86037e+06	2.38836e+06	3.67416e+06	5.63092e+06
P13073	Cytochrome c oxidase subunit 4 isoform 1, mitochondrial OS=Homo sapiens OX=9606 GN=COX4I1 PE=1 SV=1	169	19.6	22255092	10286827	12164245	12200801	27791598
O94772	Lymphocyte antigen 6H OS=Homo sapiens OX=9606 GN=LY6H PE=1 SV=1	140	14.7	1.1612e+06	1.48499e+06	1.38153e+06	1488640	1.89583e+06
Q32MZ4	Leucine-rich repeat flightless-interacting protein 1 OS=Homo sapiens OX=9606 GN=LRRFIP1 PE=1 SV=2	808	89.2	1.02537e+07	4.07296e+06	9.50696e+06	10861061	1.34252e+07
Q9H269	Vacuolar protein sorting-associated protein 16 homolog OS=Homo sapiens OX=9606 GN=VPS16 PE=1 SV=2	839	94.6	2.68483e+06	2.88937e+06	1.35403e+06	5.18415e+06	2.8039e+06
Q96BQ5	Coiled-coil domain-containing protein 127 OS=Homo sapiens OX=9606 GN=CCDC127 PE=1 SV=1	260	30.8	3299845	2.40144e+06		4.23897e+06	2067219
P54920	Alpha-soluble NSF attachment protein OS=Homo sapiens OX=9606 GN=NAPA PE=1 SV=3	295	33.2	1.25976e+06	1.826e+06	1.82335e+06	1.50315e+06	2.47048e+06
Q16718	NADH dehydrogenase [ubiquinone] 1 alpha subcomplex subunit 5 OS=Homo sapiens OX=9606 GN=NDUFA5 PE=1 SV=3	116	13.5	1.95566e+06	1.40271e+06	1.51365e+06	2839008	4.37735e+06
Q9Y6N5	Sulfide:quinone oxidoreductase, mitochondrial OS=Homo sapiens OX=9606 GN=SQOR PE=1 SV=1	450	49.9	1.98306e+06	7.17997e+06	3.14465e+06	7137807	4.44004e+06
Q96RF0	Sorting nexin-18 OS=Homo sapiens OX=9606 GN=SNX18 PE=1 SV=2	628	68.9	1.80396e+06	2.96291e+06	2.42448e+06	3.87867e+06	1.98075e+06
Q13523	Serine/threonine-protein kinase PRP4 homolog OS=Homo sapiens OX=9606 GN=PRPF4B PE=1 SV=3	1007	116.9		358469	531676		516531
Q03001	Dystonin OS=Homo sapiens OX=9606 GN=DST PE=1 SV=4	7570	860.1	4.29502e+06	5.43888e+06	4.61863e+06	3.71953e+06	3.62224e+06
O95613	Pericentrin OS=Homo sapiens OX=9606 GN=PCNT PE=1 SV=4	3336	377.8	2.36636e+06		1.38644e+06
Q9NZI7	Upstream-binding protein 1 OS=Homo sapiens OX=9606 GN=UBP1 PE=1 SV=1	540	60.5	4.10701e+06	4.66573e+06	7.19749e+06	6.35091e+06	4.4289e+06
A0A075B6R9	Probable non-functional immunoglobulin kappa variable 2D-24 OS=Homo sapiens OX=9606 GN=IGKV2D-24 PE=1 SV=1	120	13.1	8016752	6158411	8.96502e+06	12326450	5.30454e+06
P98095	Fibulin-2 OS=Homo sapiens OX=9606 GN=FBLN2 PE=1 SV=2	1184	126.5	1.34582e+06	1.53184e+06		3899899	708556
P08133	Annexin A6 OS=Homo sapiens OX=9606 GN=ANXA6 PE=1 SV=3	673	75.8	2.02098e+06	2.6348e+06	1.98862e+06	3.24644e+06	1.83288e+06
Q14554	Protein disulfide-isomerase A5 OS=Homo sapiens OX=9606 GN=PDIA5 PE=1 SV=1	519	59.6	5933733	1.87739e+06	1.76299e+06	4.70771e+06	2.73897e+06
Q9UBU8	Mortality factor 4-like protein 1 OS=Homo sapiens OX=9606 GN=MORF4L1 PE=1 SV=2	362	41.4	3.18986e+06		1.9604e+06
Q9C0C2	182 kDa tankyrase-1-binding protein OS=Homo sapiens OX=9606 GN=TNKS1BP1 PE=1 SV=4	1729	181.7	559196	679449	394771	738176	673775
Q5T4S7	E3 ubiquitin-protein ligase UBR4 OS=Homo sapiens OX=9606 GN=UBR4 PE=1 SV=1	5183	573.5	1.9688e+06	2.27315e+06	2.40191e+06	2.95792e+06	2.10626e+06
Q96JC1	Vam6/Vps39-like protein OS=Homo sapiens OX=9606 GN=VPS39 PE=1 SV=2	886	101.7	1.10555e+06	1.19634e+06	867726	2.26765e+06	1.09445e+06
Q9UK85	Dickkopf-like protein 1 OS=Homo sapiens OX=9606 GN=DKKL1 PE=1 SV=1	242	27	2.63224e+06	1.14619e+06	2.53681e+06	3.60674e+06	3.98927e+06
Q96DC8	Enoyl-CoA hydratase domain-containing protein 3, mitochondrial OS=Homo sapiens OX=9606 GN=ECHDC3 PE=1 SV=2	303	32.6	22808292	3.61148e+07	2.93272e+07	4.34932e+07	3.72441e+07
P18085	ADP-ribosylation factor 4 OS=Homo sapiens OX=9606 GN=ARF4 PE=1 SV=3	180	20.5	3.09496e+06	1.13915e+07	15494085	1.85186e+07	1.22398e+07
P55287	Cadherin-11 OS=Homo sapiens OX=9606 GN=CDH11 PE=1 SV=2	796	87.9	7.28222e+06	1.31986e+07	6545520	12075212	11445862
P20042	Eukaryotic translation initiation factor 2 subunit 2 OS=Homo sapiens OX=9606 GN=EIF2S2 PE=1 SV=2	333	38.4	6.33144e+06	7.95325e+06	7.49921e+06	1.01009e+07	5.09083e+06
P62333	26S proteasome regulatory subunit 10B OS=Homo sapiens OX=9606 GN=PSMC6 PE=1 SV=1	389	44.1	3.33743e+06	4.14992e+06	2.67063e+06	4.09303e+06	3.75814e+06
Q9H0H5	Rac GTPase-activating protein 1 OS=Homo sapiens OX=9606 GN=RACGAP1 PE=1 SV=1	632	71	2.66001e+06		1.46777e+06	1.17544e+06	3.02801e+06
O14498	Immunoglobulin superfamily containing leucine-rich repeat protein OS=Homo sapiens OX=9606 GN=ISLR PE=2 SV=1	428	46	1.96742e+06	5.52969e+06	1.61504e+06	1.04872e+07	6931506
Q5JTV8	Torsin-1A-interacting protein 1 OS=Homo sapiens OX=9606 GN=TOR1AIP1 PE=1 SV=2	583	66.2	1.49432e+06	1.7581e+06			2583016
O00483	Cytochrome c oxidase subunit NDUFA4 OS=Homo sapiens OX=9606 GN=NDUFA4 PE=1 SV=1	81	9.4	1.38943e+07	3.0862e+07	21689674	42578731	16925788
O00442	RNA 3'-terminal phosphate cyclase OS=Homo sapiens OX=9606 GN=RTCA PE=1 SV=1	366	39.3	820491	869355	1.00961e+06	1.70434e+06	1.34426e+06
O00422	Histone deacetylase complex subunit SAP18 OS=Homo sapiens OX=9606 GN=SAP18 PE=1 SV=1	153	17.6	6727191	3.14321e+06	5.47218e+06	4324469	14046363
P05186	Alkaline phosphatase, tissue-nonspecific isozyme OS=Homo sapiens OX=9606 GN=ALPL PE=1 SV=4	524	57.3	1.56097e+07	1.34945e+07	1.47681e+07	1.4734e+07	1.72653e+07
Q13618	Cullin-3 OS=Homo sapiens OX=9606 GN=CUL3 PE=1 SV=2	768	88.9	1.64185e+06	1.28625e+06	1.02294e+06	1.64975e+06	1.18001e+06
O95817	BAG family molecular chaperone regulator 3 OS=Homo sapiens OX=9606 GN=BAG3 PE=1 SV=3	575	61.6	3242452		2.84711e+06	1.64933e+06	3707647
O95218	Zinc finger Ran-binding domain-containing protein 2 OS=Homo sapiens OX=9606 GN=ZRANB2 PE=1 SV=2	330	37.4	2.94705e+06	3665206	3064623	3.14023e+06	5.61975e+06
Q6PJ61	F-box only protein 46 OS=Homo sapiens OX=9606 GN=FBXO46 PE=1 SV=3	603	64.6	1.04343e+06		1.57543e+06	1.31772e+06	2224850
Q9Y6E0	Serine/threonine-protein kinase 24 OS=Homo sapiens OX=9606 GN=STK24 PE=1 SV=1	443	49.3	2.62672e+06		2.20184e+06		1.93016e+06
Q9GZR7	ATP-dependent RNA helicase DDX24 OS=Homo sapiens OX=9606 GN=DDX24 PE=1 SV=1	859	96.3	6.29501e+06	3.2668e+06	7.86428e+06	6.72506e+06	7.30279e+06
O95757	Heat shock 70 kDa protein 4L OS=Homo sapiens OX=9606 GN=HSPA4L PE=1 SV=3	839	94.5	2.98464e+06	5907443	3.68456e+06		913076
P15531	Nucleoside diphosphate kinase A OS=Homo sapiens OX=9606 GN=NME1 PE=1 SV=1	152	17.1	2.09204e+06	10848268	6222992	13588369	6.74666e+06
Q3V6T2	Girdin OS=Homo sapiens OX=9606 GN=CCDC88A PE=1 SV=2	1871	215.9	1.07334e+07	1.68666e+07	1.38184e+07	14978576	19444765
P00492	Hypoxanthine-guanine phosphoribosyltransferase OS=Homo sapiens OX=9606 GN=HPRT1 PE=1 SV=2	218	24.6	4.61075e+06	1.46978e+06	4825376	1.49486e+06	5.8692e+06
Q9HCP0	Casein kinase I isoform gamma-1 OS=Homo sapiens OX=9606 GN=CSNK1G1 PE=1 SV=1	422	48.5	795076	1.30018e+06	1.12619e+06	2.36561e+06	1989035
P11182	Lipoamide acyltransferase component of branched-chain alpha-keto acid dehydrogenase complex, mitochondrial OS=Homo sapiens OX=9606 GN=DBT PE=1 SV=3	482	53.5	2.02532e+06	2.14355e+06
Q9Y3E1	Hepatoma-derived growth factor-related protein 3 OS=Homo sapiens OX=9606 GN=HDGFL3 PE=1 SV=1	203	22.6	3.29659e+06	978640	2544140	1.85861e+06	2903534
Q01518	Adenylyl cyclase-associated protein 1 OS=Homo sapiens OX=9606 GN=CAP1 PE=1 SV=5	475	51.9	850703	1.62089e+06	886995	3460438	2691806
O75122	CLIP-associating protein 2 OS=Homo sapiens OX=9606 GN=CLASP2 PE=1 SV=3	1294	141	8918524	3.89792e+06	1.07749e+07	5.73609e+06	5243891
Q8NHS9	Spermatogenesis-associated protein 22 OS=Homo sapiens OX=9606 GN=SPATA22 PE=1 SV=2	363	41.3	8.33098e+06	1.41745e+06	794204	985111
O95466	Formin-like protein 1 OS=Homo sapiens OX=9606 GN=FMNL1 PE=1 SV=3	1100	121.8	43468804		31390774		3.30084e+06
Q8WX93	Palladin OS=Homo sapiens OX=9606 GN=PALLD PE=1 SV=3	1383	150.5	3.07848e+06
Q9BV20	Methylthioribose-1-phosphate isomerase OS=Homo sapiens OX=9606 GN=MRI1 PE=1 SV=1	369	39.1	1.9899e+06	4.85119e+06	2.40311e+06	8.79381e+06	1.10582e+06
P46019	Phosphorylase b kinase regulatory subunit alpha, liver isoform OS=Homo sapiens OX=9606 GN=PHKA2 PE=1 SV=1	1235	138.3	2933139	5427272	3.69705e+06	6849285	3.01599e+06
Q9ULE0	Protein WWC3 OS=Homo sapiens OX=9606 GN=WWC3 PE=1 SV=3	1092	122.6	7175331	1.40016e+07	1.02435e+07	7.3435e+06	16835563
P62316	Small nuclear ribonucleoprotein Sm D2 OS=Homo sapiens OX=9606 GN=SNRPD2 PE=1 SV=1	118	13.5	18432540	12375434	17438928	19442838	20785352
Q9UNE7	E3 ubiquitin-protein ligase CHIP OS=Homo sapiens OX=9606 GN=STUB1 PE=1 SV=2	303	34.8	1.02855e+06	3.11651e+06		2.4475e+06	3.69642e+06
P26378	ELAV-like protein 4 OS=Homo sapiens OX=9606 GN=ELAVL4 PE=1 SV=3	385	42.4	2.65002e+06	6.48634e+06	2.89798e+06	7.63195e+06	3.98191e+06
O60732	Melanoma-associated antigen C1 OS=Homo sapiens OX=9606 GN=MAGEC1 PE=1 SV=3	1142	123.6	15617962	23848540	17227832	38377944	16758794
Q8WVR3	Trafficking protein particle complex subunit 14 OS=Homo sapiens OX=9606 GN=TRAPPC14 PE=1 SV=2	580	62.6	3.32468e+06	2.50019e+06	5285997	3.79673e+06	8726130
O14558	Heat shock protein beta-6 OS=Homo sapiens OX=9606 GN=HSPB6 PE=1 SV=2	160	17.1	4153159	5.31689e+06	4197526	5356423	6322995
P36969	Phospholipid hydroperoxide glutathione PEroxidase OS=Homo sapiens OX=9606 GN=GPX4 PE=1 SV=3	197	22.2	3.2543e+06		4.40725e+06	1.6459e+06	3.70513e+06
Q96IZ0	PRKC apoptosis WT1 regulator protein OS=Homo sapiens OX=9606 GN=PAWR PE=1 SV=1	340	36.5	8467723		3.0201e+06		2923089
Q99470	Stromal cell-derived factor 2 OS=Homo sapiens OX=9606 GN=SDF2 PE=1 SV=2	211	23	1984091	2.29185e+06	1744925	3.32269e+06	2.53819e+06
Q9H3G5	Probable serine carboxypeptidase CPVL OS=Homo sapiens OX=9606 GN=CPVL PE=1 SV=2	476	54.1	1.66919e+07	1.98768e+07	2.18141e+07	1.89659e+07	2.28215e+07
O43323	Desert hedgehog protein OS=Homo sapiens OX=9606 GN=DHH PE=1 SV=1	396	43.6	2.14079e+06	3.1931e+06	2.99792e+06	2.23247e+06	3.26789e+06
Q96GE6	Calmodulin-like protein 4 OS=Homo sapiens OX=9606 GN=CALML4 PE=2 SV=3	196	21.9	4.89194e+06	3.94109e+06	5.10375e+06	5199936	3.96173e+06
D6REC4	Cilia- and flagella-associated protein 99 OS=Homo sapiens OX=9606 GN=CFAP99 PE=3 SV=2	714	81.8	6.14473e+06	9378062	10310308	13413782	8500667
Q9BWW4	Single-stranded DNA-binding protein 3 OS=Homo sapiens OX=9606 GN=SSBP3 PE=1 SV=1	388	40.4		2.32306e+06	2.36697e+06	1.06095e+06	1.97027e+06
Q15050	Ribosome biogenesis regulatory protein homolog OS=Homo sapiens OX=9606 GN=RRS1 PE=1 SV=2	365	41.2				3.03255e+06	2902974
P11441	Ubiquitin-like protein 4A OS=Homo sapiens OX=9606 GN=UBL4A PE=1 SV=1	157	17.8	1.05074e+06	1.34005e+06	1.34196e+06	1915975	1.94398e+06
Q92598	Heat shock protein 105 kDa OS=Homo sapiens OX=9606 GN=HSPH1 PE=1 SV=1	858	96.8	281679680	584892928	377058304	753851712	502494720
Q9UBF2	Coatomer subunit gamma-2 OS=Homo sapiens OX=9606 GN=COPG2 PE=1 SV=1	871	97.6	2.07862e+06	3.92678e+06	3.07788e+06	2.08192e+06	3.07077e+06
P09012	U1 small nuclear ribonucleoprotein A OS=Homo sapiens OX=9606 GN=SNRPA PE=1 SV=3	282	31.3	9.34563e+06	5076957	8.8248e+06	2.89396e+06	8338323
O75400	Pre-mRNA-processing factor 40 homolog A OS=Homo sapiens OX=9606 GN=PRPF40A PE=1 SV=2	957	108.7	3.50744e+06		3.39853e+06		5.91849e+06
Q13939	Calicin OS=Homo sapiens OX=9606 GN=CCIN PE=1 SV=3	588	66.5		1.28265e+06
Q6ZNB6	NF-X1-type zinc finger protein NFXL1 OS=Homo sapiens OX=9606 GN=NFXL1 PE=1 SV=2	911	101.3	2.80853e+06	3.51158e+06	4.82232e+06		3.5132e+06
Q8NE71	ATP-binding cassette sub-family F member 1 OS=Homo sapiens OX=9606 GN=ABCF1 PE=1 SV=2	845	95.9	4.67599e+06	2.51368e+06	4.22358e+06	4.2047e+06	3.3582e+06
O15042	U2 snRNP-associated SURP motif-containing protein OS=Homo sapiens OX=9606 GN=U2SURP PE=1 SV=2	1029	118.2		2493880	2101248	4665028	1.60315e+06
O60551	Glycylpeptide N-tetradecanoyltransferase 2 OS=Homo sapiens OX=9606 GN=NMT2 PE=1 SV=1	498	56.9	1.15576e+06	836981	1.55656e+06	1.59143e+06	1.38277e+06
Q9NW13	RNA-binding protein 28 OS=Homo sapiens OX=9606 GN=RBM28 PE=1 SV=3	759	85.7	1.87959e+06	1.5545e+06	4.06117e+06	3.96641e+06	2.49652e+06
P52789	Hexokinase-2 OS=Homo sapiens OX=9606 GN=HK2 PE=1 SV=2	917	102.3	5592345	8.07625e+06	5.12023e+06	8955589	5.31913e+06
P0C7V8	DDB1- and CUL4-associated factor 8-like protein 2 OS=Homo sapiens OX=9606 GN=DCAF8L2 PE=2 SV=2	631	71.1	4.08979e+06	7531257	6344509	8.02926e+06	5.10535e+06
Q15147	1-phosphatidylinositol 4,5-bisphosphate phosphodiesterase beta-4 OS=Homo sapiens OX=9606 GN=PLCB4 PE=1 SV=3	1175	134.4		1.22053e+06
Q8N556	Actin filament-associated protein 1 OS=Homo sapiens OX=9606 GN=AFAP1 PE=1 SV=2	730	80.7	2.42499e+06	34266.7	1.75982e+06	41247	22141.3
O00264	Membrane-associated progesterone receptor component 1 OS=Homo sapiens OX=9606 GN=PGRMC1 PE=1 SV=3	195	21.7	7.94546e+06	6478778	3.05465e+06	11088116	6.6024e+06
O43301	Heat shock 70 kDa protein 12A OS=Homo sapiens OX=9606 GN=HSPA12A PE=1 SV=2	675	74.9			905465	1795210	1.80999e+06
Q14693	Phosphatidate phosphatase LPIN1 OS=Homo sapiens OX=9606 GN=LPIN1 PE=1 SV=2	890	98.6	4090899	2.763e+06	3.75458e+06	7.01797e+06	5.67473e+06
P46020	Phosphorylase b kinase regulatory subunit alpha, skeletal muscle isoform OS=Homo sapiens OX=9606 GN=PHKA1 PE=1 SV=2	1223	137.2	1.22781e+06	1.87997e+06	1.9192e+06	3.45555e+06	1.70371e+06
Q8TDN6	Ribosome biogenesis protein BRX1 homolog OS=Homo sapiens OX=9606 GN=BRIX1 PE=1 SV=2	353	41.4	3.24155e+06	2.67421e+06	4748382	3.50389e+06	3691102
P09543	2',3'-cyclic-nucleotide 3'-phosphodiesterase OS=Homo sapiens OX=9606 GN=CNP PE=1 SV=2	421	47.5	1.58103e+06	6.70765e+06	3.10508e+06	8.72186e+06	5.04335e+06
Q8NG27	E3 ubiquitin-protein ligase Praja-1 OS=Homo sapiens OX=9606 GN=PJA1 PE=1 SV=2	643	71	4763169	5.81516e+06	6638234	5.81805e+06	6.44416e+06
P26992	Ciliary neurotrophic factor receptor subunit alpha OS=Homo sapiens OX=9606 GN=CNTFR PE=1 SV=2	372	40.6	2.55952e+06	1.84259e+06	3.4398e+06	2.10828e+06	4890287
P85037	Forkhead box protein K1 OS=Homo sapiens OX=9606 GN=FOXK1 PE=1 SV=1	733	75.4	3.19248e+06	2.53359e+06	5.93011e+06	1.18145e+06	4.27203e+06
Q96HN2	Adenosylhomocysteinase 3 OS=Homo sapiens OX=9606 GN=AHCYL2 PE=1 SV=1	611	66.7	16381677	25503579	12295207	57347228	15984291
Q14642	Inositol polyphosphate-5-phosphatase A OS=Homo sapiens OX=9606 GN=INPP5A PE=1 SV=1	412	47.8	8647212		4.46926e+06		5209176
Q96P26	Cytosolic 5'-nucleotidase 1B OS=Homo sapiens OX=9606 GN=NT5C1B PE=2 SV=2	610	68.8	27793868	62912064	43232240	79553776	57846132
O43164	E3 ubiquitin-protein ligase Praja-2 OS=Homo sapiens OX=9606 GN=PJA2 PE=1 SV=4	708	78.2	4.3104e+06	6.4007e+06	3.16805e+06	8.46307e+06	7.24838e+06
O94911	ABC-type organic anion transporter ABCA8 OS=Homo sapiens OX=9606 GN=ABCA8 PE=1 SV=4	1621	183.6	1.12464e+06	4.18907e+06	3.15641e+06	3758784	4.65603e+06
Q7Z4V5	Hepatoma-derived growth factor-related protein 2 OS=Homo sapiens OX=9606 GN=HDGFL2 PE=1 SV=1	671	74.3	5612075	10240436	8618739	4766799	10383750
O95299	NADH dehydrogenase [ubiquinone] 1 alpha subcomplex subunit 10, mitochondrial OS=Homo sapiens OX=9606 GN=NDUFA10 PE=1 SV=1	355	40.7	7.21876e+06	4429205	6.93482e+06	6.17936e+06	5.90814e+06
P20592	Interferon-induced GTP-binding protein Mx2 OS=Homo sapiens OX=9606 GN=MX2 PE=1 SV=1	715	82	1.5978e+06	455489	2.69378e+06		2.59729e+06
Q08431	Lactadherin OS=Homo sapiens OX=9606 GN=MFGE8 PE=1 SV=3	387	43.1					1.11538e+06
O14645	Axonemal dynein light intermediate polypeptide 1 OS=Homo sapiens OX=9606 GN=DNALI1 PE=1 SV=2	258	29.6	32457172	24326330	2.73138e+07	54929912	25823384
P07099	Epoxide hydrolase 1 OS=Homo sapiens OX=9606 GN=EPHX1 PE=1 SV=1	455	52.9	2.49529e+06	3.43269e+06	1.89717e+06	2.73683e+06	2.89244e+06
O14602	Eukaryotic translation initiation factor 1A, Y-chromosomal OS=Homo sapiens OX=9606 GN=EIF1AY PE=1 SV=4	144	16.4	5861806	3.61895e+06	6.36227e+06	3.97851e+06	2332931
P00488	Coagulation factor XIII A chain OS=Homo sapiens OX=9606 GN=F13A1 PE=1 SV=5	732	83.2	1.03124e+06		894784		1.04019e+06
O94804	Serine/threonine-protein kinase 10 OS=Homo sapiens OX=9606 GN=STK10 PE=1 SV=1	968	112.1		2.25731e+06	1.10755e+06
Q15907	Ras-related protein Rab-11B OS=Homo sapiens OX=9606 GN=RAB11B PE=1 SV=4	218	24.5	1.47549e+06	2.84541e+06	2.68023e+06	2.9788e+06	3.13606e+06
Q00587	Cdc42 effector protein 1 OS=Homo sapiens OX=9606 GN=CDC42EP1 PE=1 SV=1	391	40.3	3153884	8251278	3.9732e+06	9001061	6063206
Q9NUL7	Probable ATP-dependent RNA helicase DDX28 OS=Homo sapiens OX=9606 GN=DDX28 PE=1 SV=2	540	59.5		7.80541e+06	2.5217e+06	4.66692e+06	4.12232e+06
Q13610	Periodic tryptophan protein 1 homolog OS=Homo sapiens OX=9606 GN=PWP1 PE=1 SV=1	501	55.8	1.2288e+06	2.95691e+06	1.63554e+06	6195993	1.95619e+06
Q5VWQ8	Disabled homolog 2-interacting protein OS=Homo sapiens OX=9606 GN=DAB2IP PE=1 SV=2	1189	131.5		3869155	2.68709e+06	6435537	4.12342e+06
Q8WVV9	Heterogeneous nuclear ribonucleoprotein L-like OS=Homo sapiens OX=9606 GN=HNRNPLL PE=1 SV=1	542	60	2.82579e+06	1.18455e+06	2.28108e+06	3.02056e+06	3.66882e+06
Q9Y4F5	Centrosomal protein of 170 kDa protein B OS=Homo sapiens OX=9606 GN=CEP170B PE=1 SV=4	1589	171.6	14456009	16511048	17299566	23134708	16547267
Q53HC9	EARP and GARP complex-interacting protein 1 OS=Homo sapiens OX=9606 GN=EIPR1 PE=1 SV=2	387	43.6	531966	1844350	981667	1.80377e+06	1.48813e+06
P22059	Oxysterol-binding protein 1 OS=Homo sapiens OX=9606 GN=OSBP PE=1 SV=1	807	89.4	1.27932e+07	5543597	9.71318e+06	7211716	8.23952e+06
