# Supplementary material for: NXT2 is a key component of the RNA nuclear export factor complex in the human testis and essential for spermatogenesis
Source: Nat Commun. 2025 Jul 7;16:6254. doi: 10.1038/s41467-025-61463-0 (PMC12234887; doi:10.1038/s41467-025-61463-0)
Supplement: Supplementary file 6 — Supplementary Dataset 4 [file 41467_2025_61463_MOESM6_ESM.xlsx]

## Sheet: Supplementary Data 4
Supplementary Data 4: At least 2-fold enriched proteins in NXT2 pulldown of testis lysate 2
Accession	Description	# AAs	MW [kDa]	Abundance_IgG_1	Abundance_IgG_2	Abundance_NXT2_1	Abundance_NXT2_2	Abundance_NXT2_3	Mean abuncance IgG	Standard deviation IgG	Mean abundance NXT2	standard deviation NXT2	X-fold enrichment	p-value
Q9H4D5	Nuclear RNA export factor 3 OS=Homo sapiens OX=9606 GN=NXF3 PE=1 SV=1	531	60.1	22481439	2.37427e+07	1.08256e+09	1.18235e+09	1.16513e+09	2.31121e+07	891842	1.14335e+09	5.33386e+07	49.4697	0.000375718
Q9NPJ8	NTF2-related export protein 2 OS=Homo sapiens OX=9606 GN=NXT2 PE=1 SV=1	142	16.2	1.81036e+07	2.52315e+07	7.65581e+08	937477492	912382921	2.16675e+07	5.0402e+06	8.71814e+08	9.28521e+07	40.2359	0.00191245
Q9UBU9	Nuclear RNA export factor 1 OS=Homo sapiens OX=9606 GN=NXF1 PE=1 SV=1	619	70.1	1.42307e+07	1.40168e+07	3.75889e+08	403762086	3.88764e+08	1.41238e+07	151282	3.89472e+08	1.39499e+07	27.5756	0.000229573
Q8NB90	Ribosome biogenesis protein SPATA5 OS=Homo sapiens OX=9606 GN=SPATA5 PE=1 SV=3	893	97.8	7.20638e+06	6.3837e+06	6.96333e+07	1.04406e+08	8.05043e+07	6.79504e+06	581726	8.48479e+07	1.77886e+07	12.4867	0.0083759
Q14978	Nucleolar and coiled-body phosphoprotein 1 OS=Homo sapiens OX=9606 GN=NOLC1 PE=1 SV=2	699	73.6	1.67095e+07	1.01358e+07	19429727	4.0259e+08	2.85627e+07	1.34226e+07	4.64829e+06	1.50194e+08	2.18629e+08	11.1896	0.195904
Q9BVQ7	Ribosome biogenesis protein SPATA5L1 OS=Homo sapiens OX=9606 GN=SPATA5L1 PE=1 SV=2	753	80.7	3.74988e+06	5.47561e+06	3.15088e+07	5.09926e+07	4.66345e+07	4.61275e+06	1.22028e+06	43045283	1.02258e+07	9.33181	0.0104803
P35658	Nuclear pore complex protein Nup214 OS=Homo sapiens OX=9606 GN=NUP214 PE=1 SV=2	2090	213.5	2.71714e+07	2.69681e+07	1.56841e+08	1.76367e+08	1.92072e+08	2.70698e+07	143723	1.75093e+08	1.765e+07	6.46823	0.00235123
O43379	WD repeat-containing protein 62 OS=Homo sapiens OX=9606 GN=WDR62 PE=1 SV=4	1518	165.8	1.57707e+06	1.02912e+06	6.39854e+06	5.52927e+06	6.74743e+06	1.3031e+06	387457	6.22508e+06	627330	4.77714	0.000856301
P48730	Casein kinase I isoform delta OS=Homo sapiens OX=9606 GN=CSNK1D PE=1 SV=2	415	47.3	5.80168e+06	1327184	2.00167e+07	1.1213e+07	1.67916e+07	3.56443e+06	3.16394e+06	1.60071e+07	4.45396e+06	4.49079	0.0190127
Q9GZY0	Nuclear RNA export factor 2 OS=Homo sapiens OX=9606 GN=NXF2 PE=1 SV=1	626	71.6	3.6633e+07	2.76477e+07	1.46709e+08	143763023	1.22287e+08	3.21404e+07	6.35357e+06	1.37586e+08	1.33312e+07	4.28079	0.000739661
Q8N1F7	Nuclear pore complex protein Nup93 OS=Homo sapiens OX=9606 GN=NUP93 PE=1 SV=2	819	93.4	4.83194e+06	1.60408e+06	1.49906e+07	9.17275e+06	1.69272e+07	3.21801e+06	2.28244e+06	1.36968e+07	4.03587e+06	4.2563	0.0171863
P49674	Casein kinase I isoform epsilon OS=Homo sapiens OX=9606 GN=CSNK1E PE=1 SV=1	416	47.3	1.30625e+06	1.84063e+06	7.09375e+06	5515414	6.13995e+06	1.57344e+06	377868	6.2497e+06	794870	3.972	0.00172256
Q15287	RNA-binding protein with serine-rich domain 1 OS=Homo sapiens OX=9606 GN=RNPS1 PE=1 SV=1	305	34.2	6.69938e+06	3.55801e+06	1.30397e+07	1.12912e+07	2.15276e+07	5.1287e+06	2.22128e+06	1.52862e+07	5.47548e+06	2.98052	0.0349846
Q12996	Cleavage stimulation factor subunit 3 OS=Homo sapiens OX=9606 GN=CSTF3 PE=1 SV=1	717	82.9	1.72676e+06	1.55765e+06	1.21902e+06	5.21574e+06	6.13653e+06	1.6422e+06	119583	4.19043e+06	2.61418e+06	2.55171	0.116561
Q4KMP7	TBC1 domain family member 10B OS=Homo sapiens OX=9606 GN=TBC1D10B PE=1 SV=3	808	87.1	336824	853697	1098927	1.44254e+06	1.93129e+06	595260	365484	1.49092e+06	418287	2.50465	0.0502069
Q9Y2L9	Leucine-rich repeat and calponin homology domain-containing protein 1 OS=Homo sapiens OX=9606 GN=LRCH1 PE=1 SV=3	728	80.8	4.22289e+06	2679978	1.00171e+07	3.49172e+06	1.04908e+07	3.45143e+06	1.091e+06	7.99988e+06	3.91136e+06	2.31784	0.0870022
P21980	Protein-glutamine gamma-glutamyltransferase 2 OS=Homo sapiens OX=9606 GN=TGM2 PE=1 SV=2	687	77.3	2.77294e+06	4.92975e+06	3.17934e+06	1.1181e+07	1.2322e+07	3.85134e+06	1.52509e+06	8.8941e+06	4.98189e+06	2.30935	0.108433
Q92904	Deleted in azoospermia-like OS=Homo sapiens OX=9606 GN=DAZL PE=1 SV=1	295	33.2	1.63506e+06	1.26949e+06	1.8652e+06	6.10926e+06	1.82248e+06	1.45227e+06	258498	3.26565e+06	2.46273e+06	2.24865	0.164937
P49792	E3 SUMO-protein ligase RanBP2 OS=Homo sapiens OX=9606 GN=RANBP2 PE=1 SV=2	3224	358	2.86178e+07	3.20444e+07	8.16117e+07	6.30471e+07	5.6545e+07	3.03311e+07	2.42298e+06	6.70679e+07	1.30081e+07	2.21119	0.0170406
P11387	DNA topoisomerase 1 OS=Homo sapiens OX=9606 GN=TOP1 PE=1 SV=2	765	90.7	1.8988e+06	1.92016e+06	4.96783e+06	4.45063e+06	3.21194e+06	1.90948e+06	15109.1	4.21013e+06	902312	2.20486	0.0237924
P18085	ADP-ribosylation factor 4 OS=Homo sapiens OX=9606 GN=ARF4 PE=1 SV=3	180	20.5	3.09496e+06	1.13915e+07	15494085	1.85186e+07	1.22398e+07	7.24324e+06	5.86654e+06	15417515	3.14011e+06	2.12854	0.132156
P52948	Nuclear pore complex protein Nup98-Nup96 OS=Homo sapiens OX=9606 GN=NUP98 PE=1 SV=4	1817	197.5	1.15915e+07	1.5309e+07	2.43564e+07	2.84457e+07	3.25173e+07	1.34503e+07	2.62864e+06	2.84398e+07	4.08044e+06	2.11444	0.00792771
O75431	Metaxin-2 OS=Homo sapiens OX=9606 GN=MTX2 PE=1 SV=1	263	29.7	3.49344e+06	4.49191e+06	5.42499e+06	9546658	1.02185e+07	3.99268e+06	706024	8.39673e+06	2.59543e+06	2.10303	0.0439384
Q9NW13	RNA-binding protein 28 OS=Homo sapiens OX=9606 GN=RBM28 PE=1 SV=3	759	85.7	1.87959e+06	1.5545e+06	4.06117e+06	3.96641e+06	2.49652e+06	1.71704e+06	229870	3.50803e+06	877277	2.04307	0.0304965
Q8WVR3	Trafficking protein particle complex subunit 14 OS=Homo sapiens OX=9606 GN=TRAPPC14 PE=1 SV=2	580	62.6	3.32468e+06	2.50019e+06	5285997	3.79673e+06	8726130	2.91243e+06	583006	5.93629e+06	2.52822e+06	2.03826	0.0836811
Q96PV4	Paraneoplastic antigen-like protein 5 OS=Homo sapiens OX=9606 GN=PNMA5 PE=1 SV=2	448	49.9	7.58512e+06	3.44753e+06	9.99155e+06	6.58975e+06	1.68862e+07	5.51632e+06	2.92572e+06	1.11558e+07	5.24606e+06	2.02233	0.11093
