# Supplementary material for: NXT2 is a key component of the RNA nuclear export factor complex in the human testis and essential for spermatogenesis
Source: Nat Commun. 2025 Jul 7;16:6254. doi: 10.1038/s41467-025-61463-0 (PMC12234887; doi:10.1038/s41467-025-61463-0)
Supplement: Supplementary file 7 — Supplementary Dataset 5 [file 41467_2025_61463_MOESM7_ESM.xlsx]

## Sheet: Supplementary Data 5
Supplementary Table 7 : At least 2-times enriched proteins in NXF3 pull down (lysate 1)		Supplementary Data 5: At least 2-times enriched proteins in NXT2 pulldown of testis lysate 3
Accession	Description	# AAs	MW [kDa]	Abundance_IgG_1	Abundance_IgG_2	Abundance_NXT2_NOA	Mean abundance IgG	X-fold
Q9NS25	Sperm protein associated with the nucleus on the X chromosome B1 OS=Homo sapiens OX=9606 GN=SPANXB1 PE=1 SV=2	103	11.8	4987876	7.46385e+06	2.62412e+08	6.22586e+06	42.1487
Q9NPJ8	NTF2-related export protein 2 OS=Homo sapiens OX=9606 GN=NXT2 PE=1 SV=1	142	16.2	1.81036e+07	2.52315e+07	9.04036e+08	2.16675e+07	41.7231
Q9H4D5	Nuclear RNA export factor 3 OS=Homo sapiens OX=9606 GN=NXF3 PE=1 SV=1	531	60.1	22481439	2.37427e+07	9.54072e+08	2.31121e+07	41.2802
Q8TDM5	Sperm acrosome membrane-associated protein 4 OS=Homo sapiens OX=9606 GN=SPACA4 PE=1 SV=1	124	13	787611	1.07273e+06	30175375	930171	32.4407
Q16352	Alpha-internexin OS=Homo sapiens OX=9606 GN=INA PE=1 SV=2	499	55.4	94153.8	32762.1	1.97532e+06	63457.9	31.1281
O43379	WD repeat-containing protein 62 OS=Homo sapiens OX=9606 GN=WDR62 PE=1 SV=4	1518	165.8	1.57707e+06	1.02912e+06	3.86058e+07	1.3031e+06	29.6262
Q9UBU9	Nuclear RNA export factor 1 OS=Homo sapiens OX=9606 GN=NXF1 PE=1 SV=1	619	70.1	1.42307e+07	1.40168e+07	4.114e+08	1.41238e+07	29.1282
Q03060	cAMP-responsive element modulator OS=Homo sapiens OX=9606 GN=CREM PE=1 SV=6	345	37	1.07799e+06	1.28758e+06	3.04018e+07	1182784	25.7036
Q13137	Calcium-binding and coiled-coil domain-containing protein 2 OS=Homo sapiens OX=9606 GN=CALCOCO2 PE=1 SV=1	446	52.2	4.64414e+06	6.48201e+06	1.42607e+08	5563076	25.6345
Q9NYI0	PH and SEC7 domain-containing protein 3 OS=Homo sapiens OX=9606 GN=PSD3 PE=1 SV=2	1048	116	1.3462e+06	658801	2.54634e+07	1.0025e+06	25.3999
Q6UWM5	GLIPR1-like protein 1 OS=Homo sapiens OX=9606 GN=GLIPR1L1 PE=1 SV=2	242	27.1	8.34053e+06	1.15286e+07	1.97285e+08	9.93456e+06	19.8585
P00568	Adenylate kinase isoenzyme 1 OS=Homo sapiens OX=9606 GN=AK1 PE=1 SV=3	194	21.6	3.73005e+06	4.89666e+06	67538282	4.31335e+06	15.658
Q92974	Rho guanine nucleotide exchange factor 2 OS=Homo sapiens OX=9606 GN=ARHGEF2 PE=1 SV=4	986	111.5	1.21291e+06	1.01222e+06	16643710	1.11256e+06	14.9598
Q8NA61	Protein chibby homolog 2 OS=Homo sapiens OX=9606 GN=CBY2 PE=1 SV=1	448	51.5	1.84228e+06	959498	1.98764e+07	1.40089e+06	14.1884
Q8NB90	Ribosome biogenesis protein SPATA5 OS=Homo sapiens OX=9606 GN=SPATA5 PE=1 SV=3	893	97.8	7.20638e+06	6.3837e+06	9.62072e+07	6.79504e+06	14.1584
Q9BVQ7	Ribosome biogenesis protein SPATA5L1 OS=Homo sapiens OX=9606 GN=SPATA5L1 PE=1 SV=2	753	80.7	3.74988e+06	5.47561e+06	5.47476e+07	4.61275e+06	11.8688
Q76I76	Protein phosphatase Slingshot homolog 2 OS=Homo sapiens OX=9606 GN=SSH2 PE=1 SV=1	1423	158.1	4.0233e+06	3.36531e+06	4.06625e+07	3.69431e+06	11.0068
Q14156	Protein EFR3 homolog A OS=Homo sapiens OX=9606 GN=EFR3A PE=1 SV=2	821	92.9	4.59271e+06	4325844	48217481	4.45928e+06	10.8128
Q9UK85	Dickkopf-like protein 1 OS=Homo sapiens OX=9606 GN=DKKL1 PE=1 SV=1	242	27	2.63224e+06	1.14619e+06	1.74858e+07	1889215	9.25561
Q8NDV3	Structural maintenance of chromosomes protein 1B OS=Homo sapiens OX=9606 GN=SMC1B PE=2 SV=2	1235	143.8	1.68268e+08	2.81569e+07	8.41586e+08	9.82122e+07	8.56905
Q4KMP7	TBC1 domain family member 10B OS=Homo sapiens OX=9606 GN=TBC1D10B PE=1 SV=3	808	87.1	336824	853697	5.06567e+06	595260	8.51001
Q8N1F7	Nuclear pore complex protein Nup93 OS=Homo sapiens OX=9606 GN=NUP93 PE=1 SV=2	819	93.4	4.83194e+06	1.60408e+06	2.57563e+07	3.21801e+06	8.0038
Q9UQE7	Structural maintenance of chromosomes protein 3 OS=Homo sapiens OX=9606 GN=SMC3 PE=1 SV=2	1217	141.5	2.49062e+08	6.17387e+07	1.1743e+09	1.55401e+08	7.55663
Q17RY6	Lymphocyte antigen 6K OS=Homo sapiens OX=9606 GN=LY6K PE=1 SV=2	165	18.7	1.93051e+07	1.6367e+07	131461055	1.7836e+07	7.37053
Q8IWB6	Inactive serine/threonine-protein kinase TEX14 OS=Homo sapiens OX=9606 GN=TEX14 PE=1 SV=2	1497	167.8	1.64569e+07	1.65904e+07	1.13177e+08	1.65237e+07	6.84938
Q9HCP0	Casein kinase I isoform gamma-1 OS=Homo sapiens OX=9606 GN=CSNK1G1 PE=1 SV=1	422	48.5	795076	1.30018e+06	7.12863e+06	1.04763e+06	6.80454
Q15287	RNA-binding protein with serine-rich domain 1 OS=Homo sapiens OX=9606 GN=RNPS1 PE=1 SV=1	305	34.2	6.69938e+06	3.55801e+06	3.25655e+07	5.1287e+06	6.34967
Q02241	Kinesin-like protein KIF23 OS=Homo sapiens OX=9606 GN=KIF23 PE=1 SV=3	960	110	3.28925e+06	2.9381e+06	1.95777e+07	3.11368e+06	6.28764
Q99666	RANBP2-like and GRIP domain-containing protein 5/6 OS=Homo sapiens OX=9606 GN=RGPD5 PE=1 SV=3	1765	198.8	463455	1.7106e+06	6486569	1.08703e+06	5.96726
O75122	CLIP-associating protein 2 OS=Homo sapiens OX=9606 GN=CLASP2 PE=1 SV=3	1294	141	8918524	3.89792e+06	38052540	6.40822e+06	5.93808
O00214	Galectin-8 OS=Homo sapiens OX=9606 GN=LGALS8 PE=1 SV=4	317	35.8	2.00695e+07	24458336	1.30504e+08	2.22639e+07	5.86166
Q6ZU35	Capping protein-inhibiting regulator of actin dynamics OS=Homo sapiens OX=9606 GN=CRACD PE=1 SV=3	1233	136.7	2.8431e+07	1.62881e+07	1.29723e+08	2.23596e+07	5.80167
P35658	Nuclear pore complex protein Nup214 OS=Homo sapiens OX=9606 GN=NUP214 PE=1 SV=2	2090	213.5	2.71714e+07	2.69681e+07	1.48903e+08	2.70698e+07	5.5007
Q53EZ4	Centrosomal protein of 55 kDa OS=Homo sapiens OX=9606 GN=CEP55 PE=1 SV=3	464	54.1	1.1062e+07	19631863	83755201	1.53469e+07	5.45745
Q13508	Ecto-ADP-ribosyltransferase 3 OS=Homo sapiens OX=9606 GN=ART3 PE=1 SV=2	389	43.9	1.89989e+08	2.53257e+08	1190825229	2.21623e+08	5.37321
P54652	Heat shock-related 70 kDa protein 2 OS=Homo sapiens OX=9606 GN=HSPA2 PE=1 SV=1	639	70	1.77131e+08	1.52363e+08	8.66681e+08	1.64747e+08	5.26069
P10644	cAMP-dependent protein kinase type I-alpha regulatory subunit OS=Homo sapiens OX=9606 GN=PRKAR1A PE=1 SV=1	381	43	31152864	2.94579e+07	158727232	3.03054e+07	5.23759
Q9H4A9	Dipeptidase 2 OS=Homo sapiens OX=9606 GN=DPEP2 PE=1 SV=3	486	53.3	19613504	1.88944e+07	100219702	1.9254e+07	5.20514
P08174	Complement decay-accelerating factor OS=Homo sapiens OX=9606 GN=CD55 PE=1 SV=4	381	41.4	2.7528e+07	3.65334e+07	162819433	3.20307e+07	5.08324
Q9H0C2	ADP/ATP translocase 4 OS=Homo sapiens OX=9606 GN=SLC25A31 PE=1 SV=1	315	35	6.66817e+06	8.07502e+06	35747916	7.37159e+06	4.84941
O00422	Histone deacetylase complex subunit SAP18 OS=Homo sapiens OX=9606 GN=SAP18 PE=1 SV=1	153	17.6	6727191	3.14321e+06	2.23294e+07	4.9352e+06	4.52451
P16220	Cyclic AMP-responsive element-binding protein 1 OS=Homo sapiens OX=9606 GN=CREB1 PE=1 SV=3	327	35.1	4507627	14963587	4.39292e+07	9735607	4.51222
O95757	Heat shock 70 kDa protein 4L OS=Homo sapiens OX=9606 GN=HSPA4L PE=1 SV=3	839	94.5	2.98464e+06	5907443	1.97089e+07	4.44604e+06	4.4329
P17612	cAMP-dependent protein kinase catalytic subunit alpha OS=Homo sapiens OX=9606 GN=PRKACA PE=1 SV=2	351	40.6	1.19669e+07	7.85753e+06	4.20393e+07	9.91221e+06	4.24116
Q92904	Deleted in azoospermia-like OS=Homo sapiens OX=9606 GN=DAZL PE=1 SV=1	295	33.2	1.63506e+06	1.26949e+06	6.12253e+06	1.45227e+06	4.21583
Q02952	A-kinase anchor protein 12 OS=Homo sapiens OX=9606 GN=AKAP12 PE=1 SV=4	1782	191.4	3.80735e+06	3.91051e+06	1.59865e+07	3.85893e+06	4.14273
Q7L7X3	Serine/threonine-protein kinase TAO1 OS=Homo sapiens OX=9606 GN=TAOK1 PE=1 SV=1	1001	116	1.39592e+07	1.41267e+07	5.81546e+07	1.4043e+07	4.14119
P07196	Neurofilament light polypeptide OS=Homo sapiens OX=9606 GN=NEFL PE=1 SV=3	543	61.5	19515167	1.10872e+07	6.29121e+07	1.53012e+07	4.11158
Q9UKV3	Apoptotic chromatin condensation inducer in the nucleus OS=Homo sapiens OX=9606 GN=ACIN1 PE=1 SV=2	1341	151.8	4.06272e+06	1.1401e+06	1.03317e+07	2.60141e+06	3.97156
Q14257	Reticulocalbin-2 OS=Homo sapiens OX=9606 GN=RCN2 PE=1 SV=1	317	36.9	2.99246e+07	2.40416e+07	105997804	2.69831e+07	3.9283
O75190	DnaJ homolog subfamily B member 6 OS=Homo sapiens OX=9606 GN=DNAJB6 PE=1 SV=2	326	36.1	3.69133e+06	3.71244e+06	1.42892e+07	3.70189e+06	3.85997
P10909	Clusterin OS=Homo sapiens OX=9606 GN=CLU PE=1 SV=1	449	52.5	3.64919e+07	2.56665e+07	1.17633e+08	31079190	3.78493
P29692	Elongation factor 1-delta OS=Homo sapiens OX=9606 GN=EEF1D PE=1 SV=5	281	31.1	3.51419e+06	3.86072e+06	13955344	3687456	3.78455
P16104	Histone H2AX OS=Homo sapiens OX=9606 GN=H2AX PE=1 SV=2	143	15.1	58933545	2.87657e+07	161798545	4.38496e+07	3.68985
Q9H4B8	Dipeptidase 3 OS=Homo sapiens OX=9606 GN=DPEP3 PE=1 SV=2	488	53.7	4.69583e+08	511493267	1776741413	4.90538e+08	3.62203
Q9Y2T7	Y-box-binding protein 2 OS=Homo sapiens OX=9606 GN=YBX2 PE=1 SV=2	364	38.5	4.88083e+07	5.09957e+07	1.79477e+08	4.9902e+07	3.59658
Q9NY47	Voltage-dependent calcium channel subunit alpha-2/delta-2 OS=Homo sapiens OX=9606 GN=CACNA2D2 PE=1 SV=2	1150	129.7	3.89051e+07	3.92202e+07	1.38766e+08	3.90626e+07	3.55239
Q9HCD5	Nuclear receptor coactivator 5 OS=Homo sapiens OX=9606 GN=NCOA5 PE=1 SV=2	579	65.5	3.38427e+06	1.2691e+06	8186246	2.32668e+06	3.51842
P52272	Heterogeneous nuclear ribonucleoprotein M OS=Homo sapiens OX=9606 GN=HNRNPM PE=1 SV=3	730	77.5	8.84575e+08	544989424	2.47361e+09	7.14782e+08	3.46065
O75695	Protein XRP2 OS=Homo sapiens OX=9606 GN=RP2 PE=1 SV=4	350	39.6	1.69254e+06	2177819	6.64197e+06	1.93518e+06	3.43222
Q9GZY0	Nuclear RNA export factor 2 OS=Homo sapiens OX=9606 GN=NXF2 PE=1 SV=1	626	71.6	3.6633e+07	2.76477e+07	1.08888e+08	3.21404e+07	3.3879
Q9Y6M0	Testisin OS=Homo sapiens OX=9606 GN=PRSS21 PE=1 SV=1	314	34.9	2.14362e+07	2.18286e+07	7.29324e+07	2.16324e+07	3.37144
Q16881	Thioredoxin reductase 1, cytoplasmic OS=Homo sapiens OX=9606 GN=TXNRD1 PE=1 SV=3	649	70.9	4.70114e+06	3.73637e+06	1.40648e+07	4.21875e+06	3.33388
Q9H4G4	Golgi-associated plant pathogenesis-related protein 1 OS=Homo sapiens OX=9606 GN=GLIPR2 PE=1 SV=3	154	17.2	4.16447e+07	5.41867e+07	1.59482e+08	4.79157e+07	3.32839
Q15661	Tryptase alpha/beta-1 OS=Homo sapiens OX=9606 GN=TPSAB1 PE=1 SV=1	275	30.5	4.44668e+07	5.83477e+07	170139239	51407271	3.30963
Q15046	Lysine--tRNA ligase OS=Homo sapiens OX=9606 GN=KARS1 PE=1 SV=3	597	68	8211820	5.57591e+06	2.27567e+07	6.89386e+06	3.30102
P26992	Ciliary neurotrophic factor receptor subunit alpha OS=Homo sapiens OX=9606 GN=CNTFR PE=1 SV=2	372	40.6	2.55952e+06	1.84259e+06	6.92262e+06	2.20106e+06	3.14514
O75531	Barrier-to-autointegration factor OS=Homo sapiens OX=9606 GN=BANF1 PE=1 SV=1	89	10.1	4.80738e+08	8.1315e+08	2.03094e+09	6.46944e+08	3.13928
Q9P2K5	Myelin expression factor 2 OS=Homo sapiens OX=9606 GN=MYEF2 PE=1 SV=3	600	64.1	7.86852e+06	3720888	1.80211e+07	5.7947e+06	3.10993
P26641	Elongation factor 1-gamma OS=Homo sapiens OX=9606 GN=EEF1G PE=1 SV=3	437	50.1	2.46884e+07	1.83157e+07	66361716	2.1502e+07	3.0863
Q9BY14	Testis-expressed protein 101 OS=Homo sapiens OX=9606 GN=TEX101 PE=1 SV=2	249	26.6	6.24866e+08	7.66655e+08	2.14499e+09	6.9576e+08	3.08295
P04217	Alpha-1B-glycoprotein OS=Homo sapiens OX=9606 GN=A1BG PE=1 SV=4	495	54.2	1.34442e+08	1.43938e+08	4.23805e+08	1.3919e+08	3.04479
A2RUB1	Meiosis-specific coiled-coil domain-containing protein MEIOC OS=Homo sapiens OX=9606 GN=MEIOC PE=2 SV=3	952	107.5	3.8879e+06	1.5505e+06	8.26906e+06	2719202	3.04099
P02462	Collagen alpha-1(IV) chain OS=Homo sapiens OX=9606 GN=COL4A1 PE=1 SV=4	1669	160.5	1.50831e+06	999512	3.63964e+06	1.25391e+06	2.90262
P07814	Bifunctional glutamate/proline--tRNA ligase OS=Homo sapiens OX=9606 GN=EPRS1 PE=1 SV=5	1512	170.5	7.52589e+06	5.58396e+06	1.90262e+07	6554926	2.90259
P51888	Prolargin OS=Homo sapiens OX=9606 GN=PRELP PE=1 SV=1	382	43.8	1.169e+07	1.95422e+07	4.47606e+07	1.56161e+07	2.86631
P52948	Nuclear pore complex protein Nup98-Nup96 OS=Homo sapiens OX=9606 GN=NUP98 PE=1 SV=4	1817	197.5	1.15915e+07	1.5309e+07	3.82401e+07	1.34503e+07	2.84307
P07910	Heterogeneous nuclear ribonucleoproteins C1/C2 OS=Homo sapiens OX=9606 GN=HNRNPC PE=1 SV=4	306	33.7	1.67057e+08	7.935e+07	3.40206e+08	1.23204e+08	2.76133
Q9P2I0	Cleavage and polyadenylation specificity factor subunit 2 OS=Homo sapiens OX=9606 GN=CPSF2 PE=1 SV=2	782	88.4	1.40169e+09	4.9882e+08	2.60551e+09	9.50255e+08	2.7419
Q86UP2	Kinectin OS=Homo sapiens OX=9606 GN=KTN1 PE=1 SV=1	1357	156.2	4.10409e+07	4.31581e+07	1.14389e+08	4.20995e+07	2.71711
Q9H0L4	Cleavage stimulation factor subunit 2 tau variant OS=Homo sapiens OX=9606 GN=CSTF2T PE=1 SV=1	616	64.4	3.16396e+06	2.64042e+06	7.68604e+06	2.90219e+06	2.64836
O75526	RNA-binding motif protein, X-linked-like-2 OS=Homo sapiens OX=9606 GN=RBMXL2 PE=1 SV=3	392	42.8	2.3971e+07	2.51441e+07	6.43477e+07	2.45576e+07	2.62028
P52292	Importin subunit alpha-1 OS=Homo sapiens OX=9606 GN=KPNA2 PE=1 SV=1	529	57.8	8.62668e+06	6.48066e+06	1.97147e+07	7.55367e+06	2.60995
Q9H307	Pinin OS=Homo sapiens OX=9606 GN=PNN PE=1 SV=5	717	81.6	6.12485e+06	4.07772e+06	1.31423e+07	5.10129e+06	2.57626
P0C0S5	Histone H2A.Z OS=Homo sapiens OX=9606 GN=H2AZ1 PE=1 SV=2	128	13.5	7.93144e+07	4.87147e+07	163970885	6.40146e+07	2.56146
P49792	E3 SUMO-protein ligase RanBP2 OS=Homo sapiens OX=9606 GN=RANBP2 PE=1 SV=2	3224	358	2.86178e+07	3.20444e+07	7.75155e+07	3.03311e+07	2.55564
Q8IYW4	ENTH domain-containing protein 1 OS=Homo sapiens OX=9606 GN=ENTHD1 PE=1 SV=1	607	67.5	22381393	1.05436e+07	41892830	1.64625e+07	2.54475
Q8IX01	SURP and G-patch domain-containing protein 2 OS=Homo sapiens OX=9606 GN=SUGP2 PE=1 SV=2	1082	120.1	1.85132e+07	2.01518e+07	4.89684e+07	1.93325e+07	2.53296
Q96J94	Piwi-like protein 1 OS=Homo sapiens OX=9606 GN=PIWIL1 PE=1 SV=1	861	98.5	2.11468e+07	2.11478e+07	5.32925e+07	2.11473e+07	2.52006
P12829	Myosin light chain 4 OS=Homo sapiens OX=9606 GN=MYL4 PE=1 SV=3	197	21.6	9.66725e+07	9.65579e+07	2.39433e+08	9.66152e+07	2.47821
P62979	Ubiquitin-40S ribosomal protein S27a OS=Homo sapiens OX=9606 GN=RPS27A PE=1 SV=2	156	18	2.07504e+08	1.7282e+08	4.69881e+08	190161608	2.47096
P14866	Heterogeneous nuclear ribonucleoprotein L OS=Homo sapiens OX=9606 GN=HNRNPL PE=1 SV=2	589	64.1	9.99404e+07	71076813	2.10208e+08	8.55086e+07	2.45832
P17096	High mobility group protein HMG-I/HMG-Y OS=Homo sapiens OX=9606 GN=HMGA1 PE=1 SV=3	107	11.7	4.45549e+07	2.54085e+07	8.57257e+07	3.49817e+07	2.45059
Q9Y3D7	Mitochondrial import inner membrane translocase subunit TIM16 OS=Homo sapiens OX=9606 GN=PAM16 PE=1 SV=2	125	13.8	9.7823e+06	1.57697e+07	3.10369e+07	1.2776e+07	2.42932
Q6UN15	Pre-mRNA 3'-end-processing factor FIP1 OS=Homo sapiens OX=9606 GN=FIP1L1 PE=1 SV=1	594	66.5	4.84266e+06	4.49324e+06	1.13204e+07	4.66795e+06	2.42512
Q96L21	60S ribosomal protein L10-like OS=Homo sapiens OX=9606 GN=RPL10L PE=1 SV=3	214	24.5	482708	1.10628e+06	1.90333e+06	794497	2.39564
Q86YZ3	Hornerin OS=Homo sapiens OX=9606 GN=HRNR PE=1 SV=2	2850	282.2	2337719	1.14739e+06	4.16847e+06	1.74255e+06	2.39216
Q8NEY8	Periphilin-1 OS=Homo sapiens OX=9606 GN=PPHLN1 PE=1 SV=2	458	52.7	2905111	7.74118e+06	1.27276e+07	5.32315e+06	2.391
Q9UQB8	Brain-specific angiogenesis inhibitor 1-associated protein 2 OS=Homo sapiens OX=9606 GN=BAIAP2 PE=1 SV=1	552	60.8	3.80497e+07	1.88708e+07	6.69669e+07	2.84602e+07	2.353
P24534	Elongation factor 1-beta OS=Homo sapiens OX=9606 GN=EEF1B2 PE=1 SV=3	225	24.7	4.03956e+06	2.30304e+06	7447017	3171297	2.34826
P01008	Antithrombin-III OS=Homo sapiens OX=9606 GN=SERPINC1 PE=1 SV=1	464	52.6	2.42058e+06	1.00792e+06	4.02054e+06	1.71425e+06	2.34536
A8K855	EF-hand calcium-binding domain-containing protein 7 OS=Homo sapiens OX=9606 GN=EFCAB7 PE=1 SV=1	629	71.9	1.07569e+06	791002	2.14808e+06	933346	2.30148
Q6ZP01	RNA-binding protein 44 OS=Homo sapiens OX=9606 GN=RBM44 PE=2 SV=4	1051	117.9	5.17055e+06	5.81561e+06	12586272	5.49308e+06	2.29129
Q96A08	Histone H2B type 1-A OS=Homo sapiens OX=9606 GN=H2BC1 PE=1 SV=3	127	14.2	4.10188e+09	2.60221e+09	7.62214e+09	3.35204e+09	2.27388
Q9UKA9	Polypyrimidine tract-binding protein 2 OS=Homo sapiens OX=9606 GN=PTBP2 PE=1 SV=1	531	57.5	982796	4.35126e+06	6.05343e+06	2.66703e+06	2.26973
P62805	Histone H4 OS=Homo sapiens OX=9606 GN=H4C1 PE=1 SV=2	103	11.4	9.43571e+08	6.20167e+08	1.7609e+09	7.81869e+08	2.25216
Q14974	Importin subunit beta-1 OS=Homo sapiens OX=9606 GN=KPNB1 PE=1 SV=2	876	97.1	3.53084e+07	1.83948e+07	6.03482e+07	2.68516e+07	2.24747
P55083	Microfibril-associated glycoprotein 4 OS=Homo sapiens OX=9606 GN=MFAP4 PE=1 SV=2	255	28.6	1.02769e+07	1.21824e+07	2.51199e+07	1.12296e+07	2.23693
Q13148	TAR DNA-binding protein 43 OS=Homo sapiens OX=9606 GN=TARDBP PE=1 SV=1	414	44.7	4548340	4.3074e+06	9.88305e+06	4.42787e+06	2.23201
P20700	Lamin-B1 OS=Homo sapiens OX=9606 GN=LMNB1 PE=1 SV=2	586	66.4	6.54215e+06	1.00215e+07	1.84581e+07	8.28184e+06	2.22875
Q1KMD3	Heterogeneous nuclear ribonucleoprotein U-like protein 2 OS=Homo sapiens OX=9606 GN=HNRNPUL2 PE=1 SV=1	747	85.1	2.21756e+07	1.18995e+07	3.7455e+07	1.70375e+07	2.19838
B1AK53	Espin OS=Homo sapiens OX=9606 GN=ESPN PE=1 SV=1	854	91.7	1.65615e+08	8.33967e+07	2.72164e+08	1.24506e+08	2.18596
Q96FJ2	Dynein light chain 2, cytoplasmic OS=Homo sapiens OX=9606 GN=DYNLL2 PE=1 SV=1	89	10.3	4.98706e+06	6.85995e+06	1.29238e+07	5.92351e+06	2.18179
Q9Y265	RuvB-like 1 OS=Homo sapiens OX=9606 GN=RUVBL1 PE=1 SV=1	456	50.2	1.7155e+07	22756427	4.32785e+07	1.99557e+07	2.16873
Q969Z3	Mitochondrial amidoxime reducing component 2 OS=Homo sapiens OX=9606 GN=MTARC2 PE=1 SV=1	335	38	5.90565e+06	7.47611e+06	1.44804e+07	6.69088e+06	2.1642
P0DPH7	Tubulin alpha-3C chain OS=Homo sapiens OX=9606 GN=TUBA3C PE=1 SV=1	450	49.9	55830495	58424290	1.23292e+08	5.71274e+07	2.1582
P07602	Prosaposin OS=Homo sapiens OX=9606 GN=PSAP PE=1 SV=2	524	58.1	1.90027e+07	3.09975e+07	53736158	2.50001e+07	2.14944
P22492	Histone H1t OS=Homo sapiens OX=9606 GN=H1-6 PE=2 SV=4	207	22	8.755e+08	5.48353e+08	1515079015	7.11926e+08	2.12814
Q6P2Q9	Pre-mRNA-processing-splicing factor 8 OS=Homo sapiens OX=9606 GN=PRPF8 PE=1 SV=2	2335	273.4	1.47638e+07	9.46408e+06	2.56236e+07	1.21139e+07	2.11521
O14645	Axonemal dynein light intermediate polypeptide 1 OS=Homo sapiens OX=9606 GN=DNALI1 PE=1 SV=2	258	29.6	32457172	24326330	5.99389e+07	28391751	2.11114
P04156	Major prion protein OS=Homo sapiens OX=9606 GN=PRNP PE=1 SV=1	253	27.6	26417192	5.03153e+07	80908523	3.83663e+07	2.10885
P62195	26S proteasome regulatory subunit 8 OS=Homo sapiens OX=9606 GN=PSMC5 PE=1 SV=1	406	45.6	1.11614e+06	2.88131e+06	4209906	1.99873e+06	2.1063
P02545	Prelamin-A/C OS=Homo sapiens OX=9606 GN=LMNA PE=1 SV=1	664	74.1	1.04165e+09	8.36999e+08	1.95635e+09	9.39325e+08	2.08272
O75475	PC4 and SFRS1-interacting protein OS=Homo sapiens OX=9606 GN=PSIP1 PE=1 SV=1	530	60.1	1.6403e+07	1.04159e+07	2.77039e+07	1.34094e+07	2.066
P62995	Transformer-2 protein homolog beta OS=Homo sapiens OX=9606 GN=TRA2B PE=1 SV=1	288	33.6	4.65253e+07	2.48021e+07	7.35357e+07	3.56637e+07	2.06192
P02549	Spectrin alpha chain, erythrocytic 1 OS=Homo sapiens OX=9606 GN=SPTA1 PE=1 SV=5	2419	279.8	2.82314e+08	565741973	8.72334e+08	4.24028e+08	2.05726
P21741	Midkine OS=Homo sapiens OX=9606 GN=MDK PE=1 SV=1	143	15.6	3.85134e+07	1.13081e+07	5.12215e+07	2.49107e+07	2.0562
Q03252	Lamin-B2 OS=Homo sapiens OX=9606 GN=LMNB2 PE=1 SV=4	620	69.9	9.22037e+07	7.17967e+07	1.68608e+08	8.20002e+07	2.05619
Q14247	Src substrate cortactin OS=Homo sapiens OX=9606 GN=CTTN PE=1 SV=2	550	61.5	5.18452e+08	8.26035e+08	1.37887e+09	6.72243e+08	2.05115
Q9H0B6	Kinesin light chain 2 OS=Homo sapiens OX=9606 GN=KLC2 PE=1 SV=1	622	68.9	1.8122e+07	2.38731e+07	4.29554e+07	2.09976e+07	2.04573
O94772	Lymphocyte antigen 6H OS=Homo sapiens OX=9606 GN=LY6H PE=1 SV=1	140	14.7	1.1612e+06	1.48499e+06	2.70653e+06	1.32309e+06	2.0456
Q96PV4	Paraneoplastic antigen-like protein 5 OS=Homo sapiens OX=9606 GN=PNMA5 PE=1 SV=2	448	49.9	7.58512e+06	3.44753e+06	1.11701e+07	5.51632e+06	2.02491
P12109	Collagen alpha-1(VI) chain OS=Homo sapiens OX=9606 GN=COL6A1 PE=1 SV=3	1028	108.5	9.08328e+07	1.75427e+08	2.69339e+08	1.3313e+08	2.02312
P31948	Stress-induced-phosphoprotein 1 OS=Homo sapiens OX=9606 GN=STIP1 PE=1 SV=1	543	62.6	8.53082e+06	9.56083e+06	1.82497e+07	9.04583e+06	2.01747
P02751	Fibronectin OS=Homo sapiens OX=9606 GN=FN1 PE=1 SV=5	2477	272.2	2.05582e+08	1.38147e+08	3.44698e+08	1.71864e+08	2.00564
P21810	Biglycan OS=Homo sapiens OX=9606 GN=BGN PE=1 SV=2	368	41.6	4.8126e+07	4.12465e+07	8.93843e+07	4.46862e+07	2.00027
