# Supplementary material for: NXT2 is a key component of the RNA nuclear export factor complex in the human testis and essential for spermatogenesis
Source: Nat Commun. 2025 Jul 7;16:6254. doi: 10.1038/s41467-025-61463-0 (PMC12234887; doi:10.1038/s41467-025-61463-0)
Supplement: Supplementary file 8 — Supplementary Dataset 6 [file 41467_2025_61463_MOESM8_ESM.xlsx]

## Sheet: Supplementary Data 6
Supplementary Data 6: Abundance values of proteins identified in NXF3 pulldown of lysate 1
Accession	Description	Coverage [%]	# Peptides	# PSMs	# Unique Peptides	# AAs	MW [kDa]	Score Mascot: A2 Mascot	# Peptides (by Search Engine): A2 Mascot	# Razor Peptides	Abundance_NXF3_1	Abundance_NXF3_2	Abundance_NXF3_3	Abundance_Rb_IgG_1	Abundance_Rb_IgG_2	Abundance_Rb_IgG_3
P35749	Myosin-11 OS=Homo sapiens OX=9606 GN=MYH11 PE=1 SV=3	89	378	14718	322	1972	227.2	426051	378	57	7.56732e+10	3.41936e+10	3.04192e+10	1.02963e+11	3.41528e+10	3.03067e+10
P35579	Myosin-9 OS=Homo sapiens OX=9606 GN=MYH9 PE=1 SV=4	88	335	10923	274	1960	226.4	295976	335	30	3.07114e+10	1.88818e+10	1.75433e+10	4.07749e+10	1.88465e+10	1.62349e+10
P60709	Actin, cytoplasmic 1 OS=Homo sapiens OX=9606 GN=ACTB PE=1 SV=1	91	64	8095	1	375	41.7	224051	64	88	8.34654e+10	9.68687e+10	7.79095e+10	9.16647e+10	7.8707e+10	7.62923e+10
P63261	Actin, cytoplasmic 2 OS=Homo sapiens OX=9606 GN=ACTG1 PE=1 SV=1	91	64	8093	1	375	41.8	223504	64	0	1.62176e+07	26584011	1.92184e+07	1.95222e+07	2.01585e+07	2.05603e+07
P35580	Myosin-10 OS=Homo sapiens OX=9606 GN=MYH10 PE=1 SV=3	84	268	5503	204	1976	228.9	145590	268	3	3.66647e+09	2.35881e+09	2.03161e+09	4.99031e+09	2.07158e+09	2.11522e+09
P68371	Tubulin beta-4B chain OS=Homo sapiens OX=9606 GN=TUBB4B PE=1 SV=1	78	51	4902	2	445	49.8	109048	51	82	1.07973e+10	1.64492e+10	1.34585e+10	1.11959e+10	1.27636e+10	1.09285e+10
P04350	Tubulin beta-4A chain OS=Homo sapiens OX=9606 GN=TUBB4A PE=1 SV=2	78	48	4761	9	444	49.6	109555	48	3	1.0336e+09	1.28536e+09	1.38187e+09	9.39998e+08	1.27726e+09	1.11966e+09
Q9ULL0	Acrosomal protein KIAA1210 OS=Homo sapiens OX=9606 GN=KIAA1210 PE=2 SV=3	70	166	4560	166	1709	186.9	100607	166	0	1.04959e+10	7.76675e+09	6.95475e+09	1.2904e+10	1.25832e+10	1.15727e+10
P07437	Tubulin beta chain OS=Homo sapiens OX=9606 GN=TUBB PE=1 SV=2	78	50	4550	8	444	49.6	107111	50	2	7.45932e+08	7.17329e+08	7.39266e+08	8.43881e+08	7.63871e+08	5.26589e+08
P08670	Vimentin OS=Homo sapiens OX=9606 GN=VIM PE=1 SV=4	97	94	4535	86	466	53.6	98098	94	8	8.36839e+09	1.0667e+10	9.18937e+09	3.12573e+10	2.5283e+10	2.31866e+10
P68032	Actin, alpha cardiac muscle 1 OS=Homo sapiens OX=9606 GN=ACTC1 PE=1 SV=1	86	55	4168	4	377	42	92908	55	34	8.44594e+09	5.71317e+09	6.15365e+09	9.30219e+09	5.73684e+09	4.69135e+09
Q71U36	Tubulin alpha-1A chain OS=Homo sapiens OX=9606 GN=TUBA1A PE=1 SV=1	88	49	3544	1	451	50.1	110153	49	60	6.82486e+09	7.79499e+09	6.93176e+09	7.24107e+09	7.99963e+09	6.7058e+09
Q13885	Tubulin beta-2A chain OS=Homo sapiens OX=9606 GN=TUBB2A PE=1 SV=1	71	43	3531	6	445	49.9	83116	43	1	1.06132e+08	1.61889e+08	1.13432e+08	1.22425e+08	1.21583e+08	1.00998e+08
P62736	Actin, aortic smooth muscle OS=Homo sapiens OX=9606 GN=ACTA2 PE=1 SV=1	86	54	3513	4	377	42	88900	54	0	82250713	1.30275e+07	1.64715e+07	1.27052e+08	3.02609e+07	2.46254e+07
Q9UM54	Unconventional myosin-VI OS=Homo sapiens OX=9606 GN=MYO6 PE=1 SV=4	82	156	3357	156	1294	149.6	77263	156	0	9.03824e+09	5.35045e+09	5.50916e+09	1.06154e+10	5.9504e+09	4.50371e+09
P0DPH7	Tubulin alpha-3C chain OS=Homo sapiens OX=9606 GN=TUBA3C PE=1 SV=1	81	43	3133	7	450	49.9	97374	43	7	2.91677e+08	2.47275e+08	2.21263e+08	2.34459e+08	2.43076e+08	1.91957e+08
Q15149	Plectin OS=Homo sapiens OX=9606 GN=PLEC PE=1 SV=3	63	337	3042	329	4684	531.5	63005	337	5	6.62442e+08	1.11746e+09	9.74903e+08	1.24622e+09	1.48085e+09	1.37636e+09
P68366	Tubulin alpha-4A chain OS=Homo sapiens OX=9606 GN=TUBA4A PE=1 SV=1	62	37	2918	9	448	49.9	94585	37	0	4.41076e+07	3.02112e+07	2.11363e+07	5.43274e+07	25605094	2.71076e+07
P60660	Myosin light polypeptide 6 OS=Homo sapiens OX=9606 GN=MYL6 PE=1 SV=2	96	26	2753	21	151	16.9	60312	26	4	6.26305e+09	3.97609e+09	2.75472e+09	9.57815e+09	3.12434e+09	2.9844e+09
O00159	Unconventional myosin-Ic OS=Homo sapiens OX=9606 GN=MYO1C PE=1 SV=4	79	135	2731	131	1063	121.6	66824	135	3	5.21722e+09	3.37387e+09	2.92556e+09	6.74933e+09	3.59299e+09	3.05731e+09
Q01082	Spectrin beta chain, non-erythrocytic 1 OS=Homo sapiens OX=9606 GN=SPTBN1 PE=1 SV=2	68	183	2440	155	2364	274.4	55363	183	23	1.4364e+09	1.44322e+09	1.37677e+09	1.27961e+09	1.47494e+09	1.35096e+09
Q00610	Clathrin heavy chain 1 OS=Homo sapiens OX=9606 GN=CLTC PE=1 SV=5	74	147	2357	119	1675	191.5	62801	147	25	8.26943e+09	8.28666e+08	9.12587e+08	9.58135e+09	5.69835e+08	5.22063e+08
Q9BQE3	Tubulin alpha-1C chain OS=Homo sapiens OX=9606 GN=TUBA1C PE=1 SV=1	84	47	2244	3	449	49.9	65577	47	1	1.02824e+08	1.04065e+08	1.19887e+08	9.35341e+07	1.12773e+08	7.52337e+07
Q13509	Tubulin beta-3 chain OS=Homo sapiens OX=9606 GN=TUBB3 PE=1 SV=2	57	27	2117	5	450	50.4	52630	27	0	627907	1.23774e+06	2.95522e+06	724154	910736	1.9019e+06
Q92614	Unconventional myosin-XVIIIa OS=Homo sapiens OX=9606 GN=MYO18A PE=1 SV=3	67	144	1975	144	2054	233	47293	144	0	1.66654e+09	7.80979e+08	5.71981e+08	1.79207e+09	7.93687e+08	6.71675e+08
P02768	Albumin OS=Homo sapiens OX=9606 GN=ALB PE=1 SV=2	89	92	1658	92	609	69.3	40395	92	0	4.96834e+09	5.56978e+08	9.57369e+08	3.1348e+09	8.20825e+08	6.88729e+08
P0DOX5	Immunoglobulin gamma-1 heavy chain OS=Homo sapiens OX=9606 PE=1 SV=2	55	30	1628	15	449	49.3	27309	30	5	4.4574e+09	1.59165e+09	1.6313e+09	3.05203e+09	2.48772e+09	1.29197e+09
Q13813	Spectrin alpha chain, non-erythrocytic 1 OS=Homo sapiens OX=9606 GN=SPTAN1 PE=1 SV=3	60	156	1627	156	2472	284.4	41168	156	0	7.90666e+08	6.3214e+08	6.55609e+08	8.45601e+08	7.57927e+08	5.65066e+08
Q9NY65	Tubulin alpha-8 chain OS=Homo sapiens OX=9606 GN=TUBA8 PE=1 SV=1	48	26	1585	3	449	50.1	46680	26	0			1.21044e+06		1.34207e+06	2.12292e+06
Q14573	Inositol 1,4,5-trisphosphate receptor type 3 OS=Homo sapiens OX=9606 GN=ITPR3 PE=1 SV=2	52	137	1583	122	2671	303.9	27872	137	12	8.67102e+08	4.68865e+08	5.25931e+08	9.20751e+08	6.90334e+08	6.06913e+08
P06396	Gelsolin OS=Homo sapiens OX=9606 GN=GSN PE=1 SV=1	73	70	1476	70	782	85.6	26455	70	0	5.7616e+09	4.31708e+09	3.5629e+09	6.83084e+09	4.03736e+09	3.42836e+09
Q9NQX4	Unconventional myosin-Vc OS=Homo sapiens OX=9606 GN=MYO5C PE=1 SV=2	67	121	1411	115	1742	202.7	26439	121	6	4.76318e+08	4.15127e+08	4.37375e+08	7.45416e+08	4.5902e+08	3.6885e+08
P11277	Spectrin beta chain, erythrocytic OS=Homo sapiens OX=9606 GN=SPTB PE=1 SV=5	64	145	1404	128	2137	246.3	29295	145	0	1.57654e+08	3.02568e+08	2.89164e+08	2.78352e+08	3.00531e+08	2.46473e+08
P01860	Immunoglobulin heavy constant gamma 3 OS=Homo sapiens OX=9606 GN=IGHG3 PE=1 SV=3	64	33	1321	15	446	49.1	23486	33	20	2.11397e+10	1.18974e+10	1.18746e+10	1.69678e+10	1.29562e+10	8.27571e+09
P24844	Myosin regulatory light polypeptide 9 OS=Homo sapiens OX=9606 GN=MYL9 PE=1 SV=4	66	18	1304	10	172	19.8	33229	18	15	6.07568e+09	1.57352e+09	1.4767e+09	8.2799e+09	1.80563e+09	1.01432e+09
P02549	Spectrin alpha chain, erythrocytic 1 OS=Homo sapiens OX=9606 GN=SPTA1 PE=1 SV=5	62	143	1283	143	2419	279.8	29161	143	0	2.49733e+08	3.83225e+08	4.03403e+08	3.7786e+08	3.92746e+08	3.14293e+08
Q7Z406	Myosin-14 OS=Homo sapiens OX=9606 GN=MYH14 PE=1 SV=2	40	85	1188	53	1995	227.7	28338	85	0	2.61169e+07	1.49012e+07	1.25758e+07	2.61903e+07	1.43363e+07	1.35844e+07
P12111	Collagen alpha-3(VI) chain OS=Homo sapiens OX=9606 GN=COL6A3 PE=1 SV=5	36	105	1142	105	3177	343.5	26625	105	0	1.49028e+08	6.01733e+08	6.05863e+08	1.98311e+08	6.92112e+08	5.13044e+08
Q13402	Unconventional myosin-VIIa OS=Homo sapiens OX=9606 GN=MYO7A PE=1 SV=2	56	116	1087	114	2215	254.2	20817	116	0	5.32718e+08	2.99681e+08	2.79795e+08	6.69312e+08	3.27296e+08	2.45291e+08
O75369	Filamin-B OS=Homo sapiens OX=9606 GN=FLNB PE=1 SV=2	44	104	1079	98	2602	278	19795	104	6	4.17218e+08	4.86117e+08	4.89811e+08	4.76584e+08	6.12429e+08	4.31305e+08
P67936	Tropomyosin alpha-4 chain OS=Homo sapiens OX=9606 GN=TPM4 PE=1 SV=3	93	40	1062	24	248	28.5	21026	40	1	1.24657e+09	8.47769e+08	5.8135e+08	1.51534e+09	6.36248e+08	6.59072e+08
Q9BUF5	Tubulin beta-6 chain OS=Homo sapiens OX=9606 GN=TUBB6 PE=1 SV=1	75	32	1059	16	446	49.8	25919	32	2	1.32415e+08	2.21968e+08	2.24603e+08	1.26804e+08	1.83775e+08	2.33339e+08
O43795	Unconventional myosin-Ib OS=Homo sapiens OX=9606 GN=MYO1B PE=1 SV=3	67	82	1049	81	1136	131.9	24796	82	0	8.02426e+08	4.87689e+08	4.63198e+08	1.16887e+09	5.49258e+08	3.87718e+08
P01859	Immunoglobulin heavy constant gamma 2 OS=Homo sapiens OX=9606 GN=IGHG2 PE=1 SV=3	58	27	1045	14	395	43.8	16156	27	1	7.80584e+08	7.16738e+08	4.13381e+08	6.88639e+08	8.02235e+08	5.12147e+08
O94832	Unconventional myosin-Id OS=Homo sapiens OX=9606 GN=MYO1D PE=1 SV=2	68	88	1036	87	1006	116.1	20944	88	0	5.28121e+08	4.35677e+08	4.42226e+08	8.57465e+08	4.90892e+08	4.22466e+08
Q9P2M7	Cingulin OS=Homo sapiens OX=9606 GN=CGN PE=1 SV=3	78	97	976	96	1203	137	20580	97	0	1.33984e+08	2.98674e+08	3.80179e+08	1.14241e+08	599922303	5.48716e+08
Q9Y4I1	Unconventional myosin-Va OS=Homo sapiens OX=9606 GN=MYO5A PE=1 SV=2	56	94	976	86	1855	215.3	19719	94	2	2.60351e+08	2.16221e+08	1.67283e+08	4.09654e+08	1.91833e+08	1.41156e+08
Q14204	Cytoplasmic dynein 1 heavy chain 1 OS=Homo sapiens OX=9606 GN=DYNC1H1 PE=1 SV=5	37	134	969	134	4646	532.1	16933	134	0	9.83897e+07	1.11072e+08	1.0833e+08	8.59354e+07	1.26493e+08	8.42332e+07
Q96C19	EF-hand domain-containing protein D2 OS=Homo sapiens OX=9606 GN=EFHD2 PE=1 SV=1	88	36	953	33	240	26.7	19594	36	3	1.78517e+09	2.1205e+09	1.94524e+09	1.98198e+09	1.56208e+09	1.4415e+09
P07951	Tropomyosin beta chain OS=Homo sapiens OX=9606 GN=TPM2 PE=1 SV=1	74	40	930	15	284	32.8	19557	40	8	1.58067e+09	6.40158e+08	5.12487e+08	2.18133e+09	5.44293e+08	5.71002e+08
P35555	Fibrillin-1 OS=Homo sapiens OX=9606 GN=FBN1 PE=1 SV=4	34	77	929	74	2871	312.1	20598	77	2	1.28931e+08	7.80732e+08	5.84483e+08	1.65672e+08	6.88991e+08	5.55363e+08
Q8WXH0	Nesprin-2 OS=Homo sapiens OX=9606 GN=SYNE2 PE=1 SV=3	31	169	910	167	6885	795.9	13713	169	1	9.99077e+07	1.37158e+08	1.30559e+08	1.12088e+08	1.79888e+08	1.72884e+08
Q07157	Tight junction protein ZO-1 OS=Homo sapiens OX=9606 GN=TJP1 PE=1 SV=3	55	80	902	80	1748	195.3	15939	80	0	2.66277e+08	4.26622e+08	4.8364e+08	3.30852e+08	7.32041e+08	6.29502e+08
Q562R1	Beta-actin-like protein 2 OS=Homo sapiens OX=9606 GN=ACTBL2 PE=1 SV=2	44	21	886	8	376	42	14184	21	0	3.55586e+06	8.89553e+07	15868546	1066382	9.05122e+06	5.13528e+07
P68104	Elongation factor 1-alpha 1 OS=Homo sapiens OX=9606 GN=EEF1A1 PE=1 SV=1	68	34	863	34	462	50.1	15342	34	0	5.61554e+08	4.76527e+08	4.08972e+08	5.35467e+08	4.09643e+08	3.59812e+08
P63010	AP-2 complex subunit beta OS=Homo sapiens OX=9606 GN=AP2B1 PE=1 SV=1	68	71	849	42	937	104.5	19654	71	22	1.37662e+09	2.29125e+08	2.11285e+08	1.59178e+09	2.44225e+08	1.85618e+08
P09493	Tropomyosin alpha-1 chain OS=Homo sapiens OX=9606 GN=TPM1 PE=1 SV=2	79	42	810	16	284	32.7	17569	42	23	3.21436e+09	1.06568e+09	1.06538e+09	4.94665e+09	1.21214e+09	9.66318e+08
Q96N67	Dedicator of cytokinesis protein 7 OS=Homo sapiens OX=9606 GN=DOCK7 PE=1 SV=4	45	88	779	86	2140	242.4	14902	88	3	4.27167e+08	1.02199e+08	1.02195e+08	2.10594e+08	1.69514e+08	1.15208e+08
Q8IWB6	Inactive serine/threonine-protein kinase TEX14 OS=Homo sapiens OX=9606 GN=TEX14 PE=1 SV=2	53	70	768	70	1497	167.8	14657	70	0	5.99507e+07	2.49455e+08	1.8844e+08	6.77859e+07	2.2635e+08	2.26646e+08
Q09666	Neuroblast differentiation-associated protein AHNAK OS=Homo sapiens OX=9606 GN=AHNAK PE=1 SV=2	47	111	758	111	5890	628.7	12727	111	0	1.57287e+08	1.05989e+08	1.25612e+08	1.60873e+08	9.97843e+07	7.84918e+07
P01861	Immunoglobulin heavy constant gamma 4 OS=Homo sapiens OX=9606 GN=IGHG4 PE=1 SV=2	63	25	741	16	396	43.8	12857	25	0	2.27372e+08	1.29203e+08	1.87668e+08	1.01345e+08	3.0077e+08	2.0533e+08
O95782	AP-2 complex subunit alpha-1 OS=Homo sapiens OX=9606 GN=AP2A1 PE=1 SV=3	63	61	735	48	977	107.5	18012	61	11	1.81287e+09	392577111	4.83185e+08	2.13068e+09	4.73278e+08	2.89076e+08
P04264	Keratin, type II cytoskeletal 1 OS=Homo sapiens OX=9606 GN=KRT1 PE=1 SV=6	67	54	728	47	644	66	21292	54	3	9.49759e+08	3.27198e+08	6.23126e+08	3.51167e+09	3.52539e+08	3.52778e+08
Q6ZVM7	TOM1-like protein 2 OS=Homo sapiens OX=9606 GN=TOM1L2 PE=1 SV=1	64	33	712	33	507	55.5	12537	33	0	4.98862e+08	3.47862e+08	2.79394e+08	5.56634e+08	2.68445e+08	2.3881e+08
P28290	Protein ITPRID2 OS=Homo sapiens OX=9606 GN=ITPRID2 PE=1 SV=3	45	49	681	49	1259	138.3	16250	49	0	2.48056e+08	3.29467e+08	3.2401e+08	3.04249e+08	4.97662e+08	4.39486e+08
Q96CW1	AP-2 complex subunit mu OS=Homo sapiens OX=9606 GN=AP2M1 PE=1 SV=2	79	44	676	44	435	49.6	12792	44	0	1.04855e+09	2.22268e+08	2.38056e+08	1.19238e+09	2.90386e+08	1.89847e+08
P06753	Tropomyosin alpha-3 chain OS=Homo sapiens OX=9606 GN=TPM3 PE=1 SV=2	76	35	672	15	285	32.9	14188	35	0	2.69064e+08	8.03878e+07	1.12258e+08	5.08868e+08	1.59126e+08	9.39027e+07
Q13045	Protein flightless-1 homolog OS=Homo sapiens OX=9606 GN=FLII PE=1 SV=2	47	55	670	55	1269	144.7	13334	55	0	2.96005e+08	2.81047e+08	2.62288e+08	3.56198e+08	6.49142e+08	3.54495e+08
O95425	Supervillin OS=Homo sapiens OX=9606 GN=SVIL PE=1 SV=2	44	87	668	87	2214	247.6	13469	87	0	2.26685e+08	1.14406e+08	1.22579e+08	3.00101e+08	1.5429e+08	1.35138e+08
O14950	Myosin regulatory light chain 12B OS=Homo sapiens OX=9606 GN=MYL12B PE=1 SV=2	66	17	653	9	172	19.8	12893	17	0	8.84755e+08	2.6047e+08	4.49983e+08	1.07118e+09	4.89396e+08	3.99716e+08
P52272	Heterogeneous nuclear ribonucleoprotein M OS=Homo sapiens OX=9606 GN=HNRNPM PE=1 SV=3	63	45	648	45	730	77.5	13798	45	0	4.90983e+08	6.07835e+08	6.39059e+08	1.52012e+08	2.59951e+08	2.56879e+08
P11142	Heat shock cognate 71 kDa protein OS=Homo sapiens OX=9606 GN=HSPA8 PE=1 SV=1	52	39	631	27	646	70.9	15232	39	0	3.54311e+08	2.87511e+08	2.46806e+08	3.03946e+08	2.90227e+08	2.17459e+08
P21333	Filamin-A OS=Homo sapiens OX=9606 GN=FLNA PE=1 SV=4	38	75	612	67	2647	280.6	11309	75	1	1.60635e+08	1.30897e+08	1.41186e+08	9.56282e+07	1.50095e+08	1.42005e+08
P49411	Elongation factor Tu, mitochondrial OS=Homo sapiens OX=9606 GN=TUFM PE=1 SV=3	68	36	606	36	455	49.8	13561	36	0	5.35141e+08	7.86088e+08	5.61796e+08	4.83794e+08	6.12736e+08	5.53363e+08
Q12965	Unconventional myosin-Ie OS=Homo sapiens OX=9606 GN=MYO1E PE=1 SV=2	54	58	593	49	1108	127	12317	58	5	3.1186e+08	1.02221e+08	9.27673e+07	4.36379e+08	9.92252e+07	8.96319e+07
P12956	X-ray repair cross-complementing protein 6 OS=Homo sapiens OX=9606 GN=XRCC6 PE=1 SV=2	55	42	586	42	609	69.8	12757	42	0	1.79343e+08	2.96829e+08	2.75115e+08	3.60449e+08	2.70864e+08	2.16118e+08
P47756	F-actin-capping protein subunit beta OS=Homo sapiens OX=9606 GN=CAPZB PE=1 SV=5	84	35	583	35	272	30.6	13692	35	0	555211555	3.95198e+08	3.96397e+08	7.91115e+08	4.6952e+08	4.49939e+08
Q9UHB6	LIM domain and actin-binding protein 1 OS=Homo sapiens OX=9606 GN=LIMA1 PE=1 SV=1	66	54	579	54	759	85.2	12927	54	0	4.37943e+08	2.27163e+08	2.32823e+08	3.53132e+08	2.6674e+08	2.98142e+08
A5A3E0	POTE ankyrin domain family member F OS=Homo sapiens OX=9606 GN=POTEF PE=1 SV=2	16	17	575	3	1075	121.4	14715	17	1	1.45394e+07	8507552	1.87454e+07	16686667		1.11972e+06
Q9ULV0	Unconventional myosin-Vb OS=Homo sapiens OX=9606 GN=MYO5B PE=1 SV=3	43	74	573	69	1848	213.5	10418	74	0	1.0941e+08	9.58593e+07	9.46987e+07	1.41183e+08	8.16636e+07	8.50966e+07
P54652	Heat shock-related 70 kDa protein 2 OS=Homo sapiens OX=9606 GN=HSPA2 PE=1 SV=1	56	44	567	31	639	70	13030	44	10	5.23096e+08	3.33989e+08	3.16449e+08	3.8273e+08	2.80745e+08	2.13115e+08
P53675	Clathrin heavy chain 2 OS=Homo sapiens OX=9606 GN=CLTCL1 PE=1 SV=2	42	63	554	35	1640	186.9	14704	63	0	3.17421e+07	4.30967e+06	8.00512e+06	3.37839e+07	7.48593e+06	5.68681e+06
Q02241	Kinesin-like protein KIF23 OS=Homo sapiens OX=9606 GN=KIF23 PE=1 SV=3	56	55	552	55	960	110	10365	55	0	1.58268e+07	2.24091e+08	1.72359e+08		1.92874e+08	1.6391e+08
Q5JQC9	A-kinase anchor protein 4 OS=Homo sapiens OX=9606 GN=AKAP4 PE=1 SV=1	61	50	548	50	854	94.4	12792	50	0		1.89543e+08	2.0051e+08	564269	1.775e+08	1.38307e+08
P14649	Myosin light chain 6B OS=Homo sapiens OX=9606 GN=MYL6B PE=1 SV=1	93	27	547	24	208	22.8	12199	27	4	1.58615e+09	1.18799e+09	1.01225e+09	1.95418e+09	9.63836e+08	8.26223e+08
Q92828	Coronin-2A OS=Homo sapiens OX=9606 GN=CORO2A PE=1 SV=2	51	37	538	35	525	59.7	12819	37	2	6.29853e+08	4.20772e+08	3.2343e+08	4.47422e+08	4.4549e+08	4.83374e+08
Q9NYL9	Tropomodulin-3 OS=Homo sapiens OX=9606 GN=TMOD3 PE=1 SV=1	81	33	537	32	352	39.6	14528	33	1	7.67629e+08	5.96149e+08	4.46631e+08	1.02179e+09	5.29339e+08	4.71986e+08
Q9HCE1	Helicase MOV-10 OS=Homo sapiens OX=9606 GN=MOV10 PE=1 SV=2	62	61	535	61	1003	113.6	10611	61	0	5.465e+08	2.49858e+08	2.81491e+08	1.21192e+08	1.14541e+08	9.2933e+07
Q9HBL0	Tensin-1 OS=Homo sapiens OX=9606 GN=TNS1 PE=1 SV=3	42	57	533	55	1839	196.9	8467	57	2	1.60954e+08	8.73621e+08	6.85677e+08	2.916e+08	6.02748e+08	5.07121e+08
P15088	Mast cell carboxypeptidase A OS=Homo sapiens OX=9606 GN=CPA3 PE=1 SV=2	40	20	528	20	417	48.6	11428	20	0	5.0442e+07	2.43806e+09	2.07384e+09	7.93648e+07	1.72724e+09	1.1473e+09
P13010	X-ray repair cross-complementing protein 5 OS=Homo sapiens OX=9606 GN=XRCC5 PE=1 SV=3	63	42	525	42	732	82.7	12042	42	0	1.46567e+08	2.05186e+08	2.22851e+08	2.61748e+08	2.76178e+08	2.07982e+08
Q969F0	Fetal and adult testis-expressed transcript protein OS=Homo sapiens OX=9606 GN=FATE1 PE=1 SV=1	73	19	523	19	183	20.7	9269	19	0	2.09522e+08	1.82078e+08	1.72424e+08	2.80053e+08	2.42858e+08	2.47327e+08
P61158	Actin-related protein 3 OS=Homo sapiens OX=9606 GN=ACTR3 PE=1 SV=3	67	34	517	30	418	47.3	11378	34	4	5.04697e+08	2.34821e+08	2.19371e+08	7.20186e+08	2.17322e+08	1.71532e+08
O15144	Actin-related protein 2/3 complex subunit 2 OS=Homo sapiens OX=9606 GN=ARPC2 PE=1 SV=1	74	30	509	30	300	34.3	6696	30	0	4.10071e+08	1.71732e+08	1.60124e+08	4.90043e+08	1.88743e+08	1.30308e+08
Q16643	Drebrin OS=Homo sapiens OX=9606 GN=DBN1 PE=1 SV=4	52	38	502	38	649	71.4	9686	38	0	6.23795e+08	3.97843e+08	3.91235e+08	2.86062e+08	4.61513e+08	4.49949e+08
P02671	Fibrinogen alpha chain OS=Homo sapiens OX=9606 GN=FGA PE=1 SV=2	39	40	501	40	866	94.9	9710	40	0	1.13798e+08	2.0323e+08	2.03002e+08	9.07559e+07	2.20626e+08	1.49884e+08
Q5T5P2	Sickle tail protein homolog OS=Homo sapiens OX=9606 GN=KIAA1217 PE=1 SV=2	36	63	489	63	1943	214	8818	63	0	3.7493e+07	7.85378e+07	7.9194e+07	5.06824e+07	1.21007e+08	1.08415e+08
P0DP23	Calmodulin-1 OS=Homo sapiens OX=9606 GN=CALM1 PE=1 SV=1	86	16	480	14	149	16.8	16488	16	2	1.71403e+09	1.52242e+09	1.24855e+09	2.0723e+09	1350934242	1.26318e+09
Q9Y608	Leucine-rich repeat flightless-interacting protein 2 OS=Homo sapiens OX=9606 GN=LRRFIP2 PE=1 SV=1	42	39	468	39	721	82.1	10663	39	0	4.08952e+08	1.89279e+08	1.91701e+08	5.14693e+08	2.64145e+08	2.09204e+08
Q96J94	Piwi-like protein 1 OS=Homo sapiens OX=9606 GN=PIWIL1 PE=1 SV=1	61	48	462	48	861	98.5	8427	48	0	1.2941e+08	9.0655e+07	1.18941e+08	4.5561e+07	1.03671e+08	7.48175e+07
O75592	E3 ubiquitin-protein ligase MYCBP2 OS=Homo sapiens OX=9606 GN=MYCBP2 PE=1 SV=4	22	83	457	83	4678	513.3	7347	83	0	6.14704e+07	4.91896e+07	5.03248e+07	7.53742e+07	5.54291e+07	4.03009e+07
O94973	AP-2 complex subunit alpha-2 OS=Homo sapiens OX=9606 GN=AP2A2 PE=1 SV=2	58	48	457	35	939	103.9	10262	48	0	1.94788e+08	1.46878e+07	1.45271e+07	1.62589e+08	1.3735e+07	7.90648e+06
Q53EZ4	Centrosomal protein of 55 kDa OS=Homo sapiens OX=9606 GN=CEP55 PE=1 SV=3	70	43	456	43	464	54.1	9729	43	0	2.50559e+07	2.44034e+08	2.75819e+08	4.03087e+07	3.3918e+08	3.26911e+08
Q9BXU1	Serine/threonine-protein kinase 31 OS=Homo sapiens OX=9606 GN=STK31 PE=2 SV=2	46	44	455	44	1019	115.6	7862	44	0	1.12099e+08	6.0205e+07	9.92489e+07	7.83293e+07	1.10533e+08	9.13994e+07
P61160	Actin-related protein 2 OS=Homo sapiens OX=9606 GN=ACTR2 PE=1 SV=1	66	30	453	30	394	44.7	10260	30	0	3.02938e+08	1.87928e+08	1.73559e+08	4.64391e+08	2.1076e+08	1.60684e+08
P27708	Multifunctional protein CAD OS=Homo sapiens OX=9606 GN=CAD PE=1 SV=3	34	53	448	52	2225	242.8	8777	53	1	1.23845e+08	1.33516e+08	1.23781e+08	1.1983e+08	1.20366e+08	1.01353e+08
P02675	Fibrinogen beta chain OS=Homo sapiens OX=9606 GN=FGB PE=1 SV=2	69	33	448	33	491	55.9	9822	33	0	7.85183e+07	2.20294e+08	1.43246e+08	8.43812e+07	1.7372e+08	1.46977e+08
P35527	Keratin, type I cytoskeletal 9 OS=Homo sapiens OX=9606 GN=KRT9 PE=1 SV=3	73	33	448	32	623	62	14399	33	0	3.64391e+08	1.29531e+08	3.17509e+08	1.10881e+09	1.59166e+08	2.1947e+08
P35908	Keratin, type II cytoskeletal 2 epidermal OS=Homo sapiens OX=9606 GN=KRT2 PE=1 SV=2	85	57	447	42	639	65.4	12488	57	10	3.18909e+08	1.07997e+08	1.20743e+08	1.51757e+09	1.12341e+08	1.20047e+08
Q12996	Cleavage stimulation factor subunit 3 OS=Homo sapiens OX=9606 GN=CSTF3 PE=1 SV=1	82	77	446	77	717	82.9	10031	77	0	4.72689e+09	1.35302e+09	1.80788e+09	2.58748e+06	4.19926e+07	1.30304e+08
Q0ZGT2	Nexilin OS=Homo sapiens OX=9606 GN=NEXN PE=1 SV=1	51	44	444	44	675	80.6	9288	44	0	1.722e+08	7.76668e+07	7.32354e+07	6.52573e+07	1.14425e+08	1.03444e+08
P00747	Plasminogen OS=Homo sapiens OX=9606 GN=PLG PE=1 SV=2	62	48	438	48	810	90.5	7450	48	0	1.43807e+08	1.17038e+08	1.01612e+08	1.76519e+08	1.11274e+08	8.45464e+07
P13645	Keratin, type I cytoskeletal 10 OS=Homo sapiens OX=9606 GN=KRT10 PE=1 SV=6	58	42	435	34	584	58.8	9624	42	9	5.69356e+08	2.18847e+08	3.76864e+08	2.81456e+09	2.57061e+08	2.31444e+08
O60716	Catenin delta-1 OS=Homo sapiens OX=9606 GN=CTNND1 PE=1 SV=1	57	49	434	49	968	108.1	8355	49	0	4.69032e+07	1.16831e+08	1.05147e+08	5.58934e+07	1.36028e+08	1.79111e+08
P78527	DNA-dependent protein kinase catalytic subunit OS=Homo sapiens OX=9606 GN=PRKDC PE=1 SV=3	22	86	434	86	4128	468.8	6501	86	0	1.15818e+08	8.68032e+07	1.2184e+08	2.75304e+08	9.86272e+07	7.77928e+07
O43175	D-3-phosphoglycerate dehydrogenase OS=Homo sapiens OX=9606 GN=PHGDH PE=1 SV=4	55	31	430	31	533	56.6	12194	31	0	3.65407e+08	1.45306e+08	117326717	4.47481e+08	1.25109e+08	1.11376e+08
Q5TZA2	Rootletin OS=Homo sapiens OX=9606 GN=CROCC PE=1 SV=2	37	77	430	76	2017	228.3	6380	77	1	9.53348e+06	1.37206e+08	1.04455e+08	1.01257e+07	1.54939e+08	1.23127e+08
P16444	Dipeptidase 1 OS=Homo sapiens OX=9606 GN=DPEP1 PE=1 SV=3	69	26	430	26	411	45.6	9168	26	0	8.11061e+08	2.27415e+08	1.74488e+08	6.76038e+08	1.56734e+08	9.36237e+07
P11940	Polyadenylate-binding protein 1 OS=Homo sapiens OX=9606 GN=PABPC1 PE=1 SV=2	56	37	424	21	636	70.6	8672	37	15	7.11886e+08	2.55425e+08	2.3625e+08	1.19338e+08	8.31294e+07	7.06714e+07
P05093	Steroid 17-alpha-hydroxylase/17,20 lyase OS=Homo sapiens OX=9606 GN=CYP17A1 PE=1 SV=1	58	31	420	31	508	57.3	7229	31	0	1.06847e+08	6.12272e+07	6.57365e+07	9.49886e+07	7.37166e+07	4.52358e+07
P01834	Immunoglobulin kappa constant OS=Homo sapiens OX=9606 GN=IGKC PE=1 SV=2	100	14	418	4	107	11.8	16744	14	9	1.82585e+09	1.64371e+09	1.08957e+09	1.37867e+09	1.2132e+09	1.07595e+09
P23946	Chymase OS=Homo sapiens OX=9606 GN=CMA1 PE=1 SV=1	61	19	411	19	247	27.3	8665	19	0	3.39831e+07	1.2508e+09	8.96603e+08	3.39699e+07	7.70437e+08	4.24793e+08
P07900	Heat shock protein HSP 90-alpha OS=Homo sapiens OX=9606 GN=HSP90AA1 PE=1 SV=5	51	45	409	32	732	84.6	8164	45	9	1.58286e+08	7.2646e+07	7.24043e+07	1.21614e+08	8.47483e+07	7.57755e+07
P0DOX7	Immunoglobulin kappa light chain OS=Homo sapiens OX=9606 PE=1 SV=1	55	12	407	1	214	23.4	16882	12	1	1.04787e+08	27129110	33728132	8.37646e+07	60506156	31895174
O15020	Spectrin beta chain, non-erythrocytic 2 OS=Homo sapiens OX=9606 GN=SPTBN2 PE=1 SV=3	29	63	405	43	2390	271.2	6571	63	0	1.77406e+07	2.32918e+07	1.90117e+07	1.52129e+07	1.7084e+07	1.75621e+07
P23396	Small ribosomal subunit protein uS3 OS=Homo sapiens OX=9606 GN=RPS3 PE=1 SV=2	71	26	402	26	243	26.7	7771	26	0	1.41123e+08	1.88082e+08	1.80155e+08	1.92856e+08	1.90817e+08	1.62593e+08
Q10567	AP-1 complex subunit beta-1 OS=Homo sapiens OX=9606 GN=AP1B1 PE=1 SV=3	51	50	397	21	949	104.5	8181	50	0	8.12366e+07	3.8921e+06	8.01561e+06	9.52791e+07	4.26449e+06	4.24318e+06
O95613	Pericentrin OS=Homo sapiens OX=9606 GN=PCNT PE=1 SV=4	31	83	394	83	3336	377.8	6449	83	0	8.27933e+06	5.47829e+07	5.5197e+07	1.01475e+07	5.9742e+07	5.81917e+07
Q9P266	Junctional cadherin 5-associated protein OS=Homo sapiens OX=9606 GN=JCAD PE=1 SV=3	46	44	390	44	1359	148.3	6848	44	0	6.92867e+07	1.20213e+08	1.07965e+08	4.8898e+07	1.52907e+08	1.30946e+08
P21589	5'-nucleotidase OS=Homo sapiens OX=9606 GN=NT5E PE=1 SV=1	61	30	389	30	574	63.3	7917	30	0	2.75967e+08	9.91075e+07	7.20992e+07	3.15881e+08	8.10435e+07	5.75154e+07
A6NHL2	Tubulin alpha chain-like 3 OS=Homo sapiens OX=9606 GN=TUBAL3 PE=1 SV=2	22	9	388	3	446	49.9	8483	9	0		1.25378e+06			669055	1.19954e+06
Q9Y490	Talin-1 OS=Homo sapiens OX=9606 GN=TLN1 PE=1 SV=3	29	55	386	50	2541	269.6	6630	55	5	1.47183e+08	1.32155e+08	9.23844e+07	1.36617e+08	1.10251e+08	9.03813e+07
P0DMV8	Heat shock 70 kDa protein 1A OS=Homo sapiens OX=9606 GN=HSPA1A PE=1 SV=1	58	44	380	31	641	70	7602	44	4	1.23777e+08	6.75364e+07	6.11787e+07	1.02552e+08	5.37454e+07	4.98565e+07
P52907	F-actin-capping protein subunit alpha-1 OS=Homo sapiens OX=9606 GN=CAPZA1 PE=1 SV=3	82	25	379	20	286	32.9	9749	25	4	4.44964e+08	4.4813e+08	4.18454e+08	5.50818e+08	4.25463e+08	3.59217e+08
O75531	Barrier-to-autointegration factor OS=Homo sapiens OX=9606 GN=BANF1 PE=1 SV=1	96	17	370	17	89	10.1	7592	17	0	9.89359e+07	2.45482e+08	2.10029e+08	2.21242e+08	2.02963e+08	1.55262e+08
P62701	Small ribosomal subunit protein eS4, X isoform OS=Homo sapiens OX=9606 GN=RPS4X PE=1 SV=2	63	26	360	14	263	29.6	7186	26	10	3.27552e+08	3.31923e+08	2.0741e+08	3.75434e+08	2.74028e+08	1.82792e+08
Q9NVI7	ATPase family AAA domain-containing protein 3A OS=Homo sapiens OX=9606 GN=ATAD3A PE=1 SV=2	60	47	359	18	634	71.3	5884	47	15	1.26639e+08	1.24283e+08	9.60856e+07	1.01402e+08	9.57912e+07	7.5457e+07
P49792	E3 SUMO-protein ligase RanBP2 OS=Homo sapiens OX=9606 GN=RANBP2 PE=1 SV=2	32	77	358	47	3224	358	7363	77	20	26514501	3.45214e+07	4.69571e+07	1.22247e+07	2.29965e+07	1.70377e+07
O15027	Protein transport protein Sec16A OS=Homo sapiens OX=9606 GN=SEC16A PE=1 SV=4	29	48	358	48	2357	251.7	7251	48	0	1.02983e+08	1.47214e+08	1.21563e+08	119564524	1.23122e+08	1.02734e+08
P18206	Vinculin OS=Homo sapiens OX=9606 GN=VCL PE=1 SV=4	42	41	352	41	1134	123.7	6254	41	0	1.94252e+08	1.16697e+08	1.24875e+08	1.9224e+08	1.31991e+08	1.00243e+08
O15143	Actin-related protein 2/3 complex subunit 1B OS=Homo sapiens OX=9606 GN=ARPC1B PE=1 SV=3	71	25	350	24	372	40.9	8097	25	1	3.15028e+08	1.50704e+08	1.04888e+08	4.51244e+08	164933245	1.03902e+08
P0CG39	POTE ankyrin domain family member J OS=Homo sapiens OX=9606 GN=POTEJ PE=3 SV=1	17	14	348	2	1038	117.3	8795	14	1		4396583
P02787	Serotransferrin OS=Homo sapiens OX=9606 GN=TF PE=1 SV=4	64	45	347	45	698	77	5824	45	0	1.51045e+08	8.68256e+06	1.88542e+07	8.8121e+07	1.50393e+07	1.18956e+07
Q9P0L0	Vesicle-associated membrane protein-associated protein A OS=Homo sapiens OX=9606 GN=VAPA PE=1 SV=3	60	18	343	18	249	27.9	4767	18	0	1.7459e+08	4.62636e+07	5.80745e+07	7.83256e+07	1.48363e+08	1.13803e+08
Q92747	Actin-related protein 2/3 complex subunit 1A OS=Homo sapiens OX=9606 GN=ARPC1A PE=1 SV=2	72	25	338	24	370	41.5	7236	25	0	1.80632e+08	7.49438e+07	6.63669e+07	2.20526e+08	8.79299e+07	7.51197e+07
P08238	Heat shock protein HSP 90-beta OS=Homo sapiens OX=9606 GN=HSP90AB1 PE=1 SV=4	42	31	336	16	724	83.2	7968	31	1	5.17661e+07	3.04588e+07	3.1842e+07	4.84444e+07	3.21358e+07	2.78649e+07
Q9BXT4	Tudor domain-containing protein 1 OS=Homo sapiens OX=9606 GN=TDRD1 PE=1 SV=2	39	34	329	34	1180	131.9	9093	34	0	1.392e+07	1.02531e+08	7.15257e+07	3.59917e+07	4.14727e+07	3.81771e+07
P02751	Fibronectin OS=Homo sapiens OX=9606 GN=FN1 PE=1 SV=5	21	40	328	40	2477	272.2	6397	40	0	1.24862e+08	3.13925e+07	7.40058e+07	6.82131e+07	8.88715e+07	4.63158e+07
P46781	Small ribosomal subunit protein uS4 OS=Homo sapiens OX=9606 GN=RPS9 PE=1 SV=3	63	26	325	26	194	22.6	3848	26	0	1.84095e+08	1.2031e+08	1.30849e+08	1.81992e+08	1.51816e+08	1.21456e+08
P62269	Small ribosomal subunit protein uS13 OS=Homo sapiens OX=9606 GN=RPS18 PE=1 SV=3	64	19	321	19	152	17.7	7413	19	0	6.82235e+08	4.06341e+08	3.94906e+08	6.22339e+08	3.4292e+08	2.6246e+08
Q63ZY3	KN motif and ankyrin repeat domain-containing protein 2 OS=Homo sapiens OX=9606 GN=KANK2 PE=1 SV=1	34	31	321	29	851	91.1	5685	31	0	6.16924e+07	1.01609e+08	6.85658e+07	8.33843e+07	8.38726e+07	7.06007e+07
O75165	DnaJ homolog subfamily C member 13 OS=Homo sapiens OX=9606 GN=DNAJC13 PE=1 SV=5	26	46	316	46	2243	254.3	6618	46	0	3.62118e+07	2.21985e+07	1.87388e+07	5.49503e+07	2.00181e+07	2.49182e+07
P13639	Elongation factor 2 OS=Homo sapiens OX=9606 GN=EEF2 PE=1 SV=4	51	42	314	40	858	95.3	5737	42	1	6.77082e+07	5.6447e+07	4.27223e+07	6.71232e+07	4.55025e+07	4.8702e+07
Q69YQ0	Cytospin-A OS=Homo sapiens OX=9606 GN=SPECC1L PE=1 SV=3	40	37	313	37	1117	124.5	4744	37	0	1.07859e+08	2.29077e+07	2.24716e+07	6.82135e+07	6.00902e+07	4.24597e+07
Q16891	MICOS complex subunit MIC60 OS=Homo sapiens OX=9606 GN=IMMT PE=1 SV=1	48	36	312	36	758	83.6	6107	36	0	4.44504e+07	7.99678e+07	6.05624e+07	25884044	5.70036e+07	5.75746e+07
P47755	F-actin-capping protein subunit alpha-2 OS=Homo sapiens OX=9606 GN=CAPZA2 PE=1 SV=3	72	21	310	16	286	32.9	6759	21	0	2.18356e+08	2.58108e+08	1.8443e+08	3.1463e+08	1.9765e+08	1.91957e+08
P51114	RNA-binding protein FXR1 OS=Homo sapiens OX=9606 GN=FXR1 PE=1 SV=3	66	37	309	34	621	69.7	7781	37	3	3.69291e+08	1.28668e+08	1.38087e+08	3.25311e+08	7.8921e+07	5.76517e+07
Q9H0E2	Toll-interacting protein OS=Homo sapiens OX=9606 GN=TOLLIP PE=1 SV=1	56	20	309	20	274	30.3	6728	20	0	1.42435e+08	1.29561e+08	9.96388e+07	2.10507e+08	1.23579e+08	1.15627e+08
P0DOY3	Immunoglobulin lambda constant 3 OS=Homo sapiens OX=9606 GN=IGLC3 PE=1 SV=1	96	17	307	10	106	11.3	9545	17	6	2.37437e+09	1.23529e+09	1317208524	1.99099e+09	1.95317e+09	1.21823e+09
Q5BJF6	Outer dense fiber protein 2 OS=Homo sapiens OX=9606 GN=ODF2 PE=1 SV=1	51	38	305	38	829	95.3	6500	38	0		8.36146e+07	5.03185e+07		7.1566e+07	5.50236e+07
P12268	Inosine-5'-monophosphate dehydrogenase 2 OS=Homo sapiens OX=9606 GN=IMPDH2 PE=1 SV=2	54	28	305	25	514	55.8	8070	28	3	8.78319e+07	9.70147e+07	1.02261e+08	1.32366e+08	9.79717e+07	6.14326e+07
P36578	Large ribosomal subunit protein uL4 OS=Homo sapiens OX=9606 GN=RPL4 PE=1 SV=5	56	31	303	31	427	47.7	7195	31	0	2.65529e+08	8.94475e+07	65469774	3.4131e+08	1.01536e+08	1.17333e+08
P35611	Alpha-adducin OS=Homo sapiens OX=9606 GN=ADD1 PE=1 SV=2	53	32	302	29	737	80.9	4292	32	4	1.07162e+08	5.08778e+07	4.52397e+07	1.03487e+08	6.23594e+07	4.89061e+07
P09874	Poly [ADP-ribose] polymerase 1 OS=Homo sapiens OX=9606 GN=PARP1 PE=1 SV=4	49	43	301	43	1014	113	5354	43	0	7.1779e+07	7.35599e+07	5.58067e+07	1.18641e+08	4.91205e+07	4.12125e+07
P11021	Endoplasmic reticulum chaperone BiP OS=Homo sapiens OX=9606 GN=HSPA5 PE=1 SV=2	52	36	301	34	654	72.3	7557	36	0	1.25185e+08	6.25233e+07	6.82936e+07	149300627	8.06614e+07	5.08762e+07
P0DOX8	Immunoglobulin lambda-1 light chain OS=Homo sapiens OX=9606 PE=1 SV=1	56	13	301	6	216	22.8	8062	13	1	2.83447e+08	1.94238e+08	1.623e+08	2.90647e+08	2.36762e+08	8.5747e+07
O95819	Mitogen-activated protein kinase kinase kinase kinase 4 OS=Homo sapiens OX=9606 GN=MAP4K4 PE=1 SV=2	22	31	298	15	1239	142	4609	31	13	1.52532e+07	7.8778e+07	7.45844e+07	1.89885e+07	8.07179e+07	5.5586e+07
P35222	Catenin beta-1 OS=Homo sapiens OX=9606 GN=CTNNB1 PE=1 SV=1	41	28	297	23	781	85.4	8947	28	4	6.248e+07	1.47756e+08	1.15584e+08	6.90223e+07	212553235	2.00408e+08
P02545	Prelamin-A/C OS=Homo sapiens OX=9606 GN=LMNA PE=1 SV=1	56	44	296	43	664	74.1	6292	44	0	1.23687e+08	1.10774e+08	1.30568e+08	1.53891e+08	1.54799e+08	1.28912e+08
Q13459	Unconventional myosin-IXb OS=Homo sapiens OX=9606 GN=MYO9B PE=1 SV=3	24	43	296	41	2157	243.2	5221	43	2	1.95314e+08	3.22321e+07	8.86562e+07	2.55534e+08	8.51535e+07	6.60909e+07
P46821	Microtubule-associated protein 1B OS=Homo sapiens OX=9606 GN=MAP1B PE=1 SV=2	24	40	295	38	2468	270.5	7376	40	0	35265679	4.66802e+07	4.06287e+07	5.00829e+07	4.38122e+07	3.20964e+07
P19338	Nucleolin OS=Homo sapiens OX=9606 GN=NCL PE=1 SV=3	35	33	293	33	710	76.6	6489	33	0	1.77585e+08	3.5302e+07	3.62783e+07	2.42551e+08	2.61946e+07	2.0082e+07
Q14764	Major vault protein OS=Homo sapiens OX=9606 GN=MVP PE=1 SV=4	45	34	288	34	893	99.3	5903	34	0	9.04309e+07	6.7125e+07	4.82997e+07	1.83031e+08	6.21211e+07	4.37462e+07
Q15154	Pericentriolar material 1 protein OS=Homo sapiens OX=9606 GN=PCM1 PE=1 SV=6	27	46	288	45	2024	228.4	5562	46	0	3.74954e+07	3.48213e+07	4.04092e+07	3.26731e+07	4.35927e+07	4.36337e+07
P22090	Small ribosomal subunit protein eS4, Y isoform 1 OS=Homo sapiens OX=9606 GN=RPS4Y1 PE=1 SV=2	57	21	287	9	263	29.4	6229	21	0	1.5574e+07	1.80736e+07	1.91707e+07	1.97902e+07	1.57258e+07	2.42468e+07
P26232	Catenin alpha-2 OS=Homo sapiens OX=9606 GN=CTNNA2 PE=1 SV=5	52	37	285	26	953	105.2	5709	37	5	2.92009e+08	2.2355e+08	2.91186e+08	4.51799e+08	2.8944e+08	1.60446e+08
Q92900	Regulator of nonsense transcripts 1 OS=Homo sapiens OX=9606 GN=UPF1 PE=1 SV=2	46	47	285	45	1129	124.3	5943	47	2	1.47425e+08	7.14101e+07	7.61479e+07	3.23291e+07	3.14944e+07	2.78222e+07
P05141	ADP/ATP translocase 2 OS=Homo sapiens OX=9606 GN=SLC25A5 PE=1 SV=7	46	25	284	8	298	32.8	6127	25	12	3.35802e+08	4.22712e+08	597807300	339040230	5.90418e+08	5.57125e+08
Q8TC59	Piwi-like protein 2 OS=Homo sapiens OX=9606 GN=PIWIL2 PE=1 SV=1	40	35	280	35	973	109.8	5810	35	0	5.08257e+07	5.60776e+07	5.01242e+07	4.47989e+07	5.35343e+07	2.80979e+07
Q96II8	DISP complex protein LRCH3 OS=Homo sapiens OX=9606 GN=LRCH3 PE=1 SV=2	67	39	279	37	777	86	4757	39	1	1.04772e+08	2.98277e+07	1.69589e+07	7.02111e+07	2.58629e+07	3.50939e+07
P28289	Tropomodulin-1 OS=Homo sapiens OX=9606 GN=TMOD1 PE=1 SV=1	62	22	278	21	359	40.5	6771	22	0	8.29738e+07	9.24413e+07	6.34514e+07	1.09922e+08	7.15767e+07	7.15443e+07
P18124	Large ribosomal subunit protein uL30 OS=Homo sapiens OX=9606 GN=RPL7 PE=1 SV=1	63	22	278	22	248	29.2	5683	22	0	2.19826e+08	3.8339e+07	3.698e+07	3.11512e+08	3.97147e+07	3.73183e+07
P12110	Collagen alpha-2(VI) chain OS=Homo sapiens OX=9606 GN=COL6A2 PE=1 SV=4	25	27	277	27	1019	108.5	3556	27	0	4.37873e+07	1.56354e+08	1.3617e+08	57337206	1.42479e+08	1.15476e+08
Q15661	Tryptase alpha/beta-1 OS=Homo sapiens OX=9606 GN=TPSAB1 PE=1 SV=1	60	17	277	2	275	30.5	5915	17	17	1.19743e+07	4.0859e+08	4.26188e+08	1.80532e+07	3.17503e+08	2.78476e+08
P20231	Tryptase beta-2 OS=Homo sapiens OX=9606 GN=TPSB2 PE=1 SV=3	60	16	276	1	275	30.6	5915	16	0		929666	498472		388479	302585
O43633	Charged multivesicular body protein 2a OS=Homo sapiens OX=9606 GN=CHMP2A PE=1 SV=1	41	15	271	15	222	25.1	4402	15	0	5.45445e+07	1.18421e+08	1.04713e+08	73202907	6.76777e+07	8.98796e+07
P17661	Desmin OS=Homo sapiens OX=9606 GN=DES PE=1 SV=3	37	20	268	14	470	53.5	6750	20	0	1.74381e+06	2.09664e+07	1.32258e+07	1.20213e+07	3.19017e+07	3.38039e+07
P62249	Small ribosomal subunit protein uS9 OS=Homo sapiens OX=9606 GN=RPS16 PE=1 SV=2	69	16	266	16	146	16.4	6726	16	0	2.77089e+08	167453956	1.28474e+08	3.27607e+08	1.3494e+08	1.20434e+08
P69905	Hemoglobin subunit alpha OS=Homo sapiens OX=9606 GN=HBA1 PE=1 SV=2	89	15	264	15	142	15.2	5614	15	0	5.02503e+08	1.06655e+08	1.23498e+08	3.70668e+08	1.47346e+08	1.04035e+08
Q92616	Stalled ribosome sensor GCN1 OS=Homo sapiens OX=9606 GN=GCN1 PE=1 SV=7	24	51	262	51	2671	292.5	3588	51	0	1.53792e+07	2.24498e+07	4.23702e+07	2.34067e+07	3.10591e+07	1.76995e+07
P68400	Casein kinase II subunit alpha OS=Homo sapiens OX=9606 GN=CSNK2A1 PE=1 SV=1	55	18	261	17	391	45.1	4672	18	2	5.59818e+07	7.34847e+07	8.14938e+07	3.76954e+07	5.3128e+07	4.26413e+07
P83111	Serine beta-lactamase-like protein LACTB, mitochondrial OS=Homo sapiens OX=9606 GN=LACTB PE=1 SV=2	54	23	258	23	547	60.7	6242	23	0	2.15108e+08	9.8157e+07	7.49041e+07	3.30569e+08	7.63122e+07	4.81982e+07
Q9BXT8	RING finger protein 17 OS=Homo sapiens OX=9606 GN=RNF17 PE=1 SV=3	31	46	258	46	1623	184.5	5404	46	0	1.36313e+06	1.42702e+08	1.04373e+08	1.80701e+06	7.7313e+07	5.98468e+07
P35221	Catenin alpha-1 OS=Homo sapiens OX=9606 GN=CTNNA1 PE=1 SV=1	46	36	252	25	906	100	4595	36	0	2.09074e+07	3.57428e+07	2.3872e+07	2.3572e+07	4.42733e+07	2.88909e+07
P12236	ADP/ATP translocase 3 OS=Homo sapiens OX=9606 GN=SLC25A6 PE=1 SV=4	56	23	251	4	298	32.8	4985	23	2	6.30011e+06	5.39985e+06	4.51356e+06	7.45183e+06	8.65604e+06	6.49816e+06
P17302	Gap junction alpha-1 protein OS=Homo sapiens OX=9606 GN=GJA1 PE=1 SV=2	44	17	249	17	382	43	4986	17	0	8.36307e+07	6.02242e+07	8.01607e+07	1.18283e+08	1.17152e+08	8.86706e+07
O15145	Actin-related protein 2/3 complex subunit 3 OS=Homo sapiens OX=9606 GN=ARPC3 PE=1 SV=3	51	13	249	13	178	20.5	5269	13	0	3.74656e+08	1.47466e+08	1.34588e+08	485037806	1.48119e+08	1.01643e+08
P62244	Small ribosomal subunit protein uS8 OS=Homo sapiens OX=9606 GN=RPS15A PE=1 SV=2	77	14	249	14	130	14.8	4362	14	0	1.25212e+08	1.5844e+08	2.01176e+08	1.32287e+08	1.58796e+08	9.88805e+07
O75969	A-kinase anchor protein 3 OS=Homo sapiens OX=9606 GN=AKAP3 PE=1 SV=2	40	30	248	30	853	94.7	4807	30	0	7.10972e+06	1.03664e+08	9.5919e+07	5.83885e+06	7.02802e+07	6.18388e+07
Q13310	Polyadenylate-binding protein 4 OS=Homo sapiens OX=9606 GN=PABPC4 PE=1 SV=1	50	30	248	18	644	70.7	5648	30	0	1.45533e+08	6.43989e+07	7.76327e+07	2.05876e+07	4.28036e+07	4.15831e+07
P25705	ATP synthase subunit alpha, mitochondrial OS=Homo sapiens OX=9606 GN=ATP5F1A PE=1 SV=1	44	26	247	26	553	59.7	5066	26	0	8.71123e+07	9.50921e+07	9.06948e+07	1.07708e+08	9.75726e+07	7.85253e+07
P68871	Hemoglobin subunit beta OS=Homo sapiens OX=9606 GN=HBB PE=1 SV=2	95	18	246	11	147	16	6002	18	6	2.44367e+08	3.40509e+07	2.19638e+07	1.23801e+08	5.63121e+07	2.74279e+07
Q5T9A4	ATPase family AAA domain-containing protein 3B OS=Homo sapiens OX=9606 GN=ATAD3B PE=1 SV=1	33	30	245	1	648	72.5	4174	30	0	4739670	7313372	5.1413e+06	2.51366e+06	4.10027e+06	3.38562e+06
Q10570	Cleavage and polyadenylation specificity factor subunit 1 OS=Homo sapiens OX=9606 GN=CPSF1 PE=1 SV=2	58	75	244	75	1443	160.8	4884	75	0	2.02702e+09	3.41729e+08	4.8494e+08	2.26681e+06	3.63029e+06	6.32493e+06
Q16181	Septin-7 OS=Homo sapiens OX=9606 GN=SEPTIN7 PE=1 SV=2	54	22	244	21	437	50.6	4151	22	0	3.87668e+07	1.18507e+08	1.43847e+08	2.13686e+07	5.00267e+07	3.62957e+07
Q0VF96	Cingulin-like protein 1 OS=Homo sapiens OX=9606 GN=CGNL1 PE=1 SV=2	35	40	244	39	1302	149	5876	40	0	1.0343e+07	3.41937e+07	3.46751e+07	1.18817e+07	4.08947e+07	3.39844e+07
Q9H0H5	Rac GTPase-activating protein 1 OS=Homo sapiens OX=9606 GN=RACGAP1 PE=1 SV=1	46	29	243	29	632	71	4858	29	0	2.05582e+06	2.03114e+08	1.77398e+08		2.21088e+08	1.47036e+08
Q02878	Large ribosomal subunit protein eL6 OS=Homo sapiens OX=9606 GN=RPL6 PE=1 SV=3	61	23	243	23	288	32.7	4626	23	0	3.77629e+08	1.30811e+08	99095432	5.36537e+08	1.20378e+08	9.18844e+07
P46939	Utrophin OS=Homo sapiens OX=9606 GN=UTRN PE=1 SV=2	17	43	239	42	3433	394.2	3343	43	1	1.39556e+07	2.14033e+07	1.61218e+07	1.09294e+07	2.13191e+07	1.72254e+07
Q9H0C2	ADP/ATP translocase 4 OS=Homo sapiens OX=9606 GN=SLC25A31 PE=1 SV=1	66	24	237	19	315	35	4734	24	0	3.16992e+07	6.5466e+07	5.39793e+07	1.71498e+07	5.22278e+07	3.34025e+07
Q14203	Dynactin subunit 1 OS=Homo sapiens OX=9606 GN=DCTN1 PE=1 SV=3	33	38	236	38	1278	141.6	4194	38	0	4.96748e+07	3.12634e+07	1.34919e+07	5.20116e+07	2.80994e+07	7.73702e+06
Q9UEY8	Gamma-adducin OS=Homo sapiens OX=9606 GN=ADD3 PE=1 SV=1	51	29	236	27	706	79.1	2947	29	0	5.50161e+07	2.67163e+07	2.49359e+07	3.08322e+07	3.38635e+07	2.47806e+07
P62805	Histone H4 OS=Homo sapiens OX=9606 GN=H4C1 PE=1 SV=2	61	14	235	14	103	11.4	5434	14	0	1.4192e+08	4.88957e+08	6.43853e+08	1.33928e+08	2.26991e+08	1.90253e+08
Q8NEU8	DCC-interacting protein 13-beta OS=Homo sapiens OX=9606 GN=APPL2 PE=1 SV=3	50	29	235	28	664	74.4	4397	29	1	7.67538e+07	6.0672e+07	6.54771e+07	6.09486e+07	7.71391e+07	60067754
P11908	Ribose-phosphate pyrophosphokinase 2 OS=Homo sapiens OX=9606 GN=PRPS2 PE=1 SV=2	54	20	234	12	318	34.7	4487	20	8	8.81311e+07	1.99176e+07	2.43051e+07	7.61505e+07	1.63427e+07	1.31632e+07
P27635	Large ribosomal subunit protein uL16 OS=Homo sapiens OX=9606 GN=RPL10 PE=1 SV=5	72	21	231	14	214	24.6	3067	21	8	2.23368e+08	1.22191e+08	1.62578e+08	2.52446e+08	1.47114e+08	1.25883e+08
Q14247	Src substrate cortactin OS=Homo sapiens OX=9606 GN=CTTN PE=1 SV=2	55	29	230	29	550	61.5	4097	29	0	1.02059e+08	6.22153e+07	6.14598e+07	1.2775e+08	75847051	7.53642e+07
Q9HD67	Unconventional myosin-X OS=Homo sapiens OX=9606 GN=MYO10 PE=1 SV=3	17	30	229	30	2058	237.2	3133	30	0	3.99959e+07	2.6309e+07	2.65789e+07	1.93661e+07	2.14293e+07	2.27657e+07
Q6ZP01	RNA-binding protein 44 OS=Homo sapiens OX=9606 GN=RBM44 PE=2 SV=4	36	27	228	27	1051	117.9	4862	27	0	3.36479e+07	3.32819e+07	32288147	2.87857e+07	1.91173e+07	1.80011e+07
P04406	Glyceraldehyde-3-phosphate dehydrogenase OS=Homo sapiens OX=9606 GN=GAPDH PE=1 SV=3	56	24	227	23	335	36	4520	24	2	101662914	3.37046e+07	4.57962e+07	1.81206e+08	5.56882e+07	4.35666e+07
P08311	Cathepsin G OS=Homo sapiens OX=9606 GN=CTSG PE=1 SV=2	56	16	227	16	255	28.8	3474	16	0	2.91104e+07	2.39955e+08	1.99301e+08	4.05653e+07	1.73754e+08	1.02169e+08
Q9Y2T7	Y-box-binding protein 2 OS=Homo sapiens OX=9606 GN=YBX2 PE=1 SV=2	55	17	225	14	364	38.5	3398	17	3	619394817	2.41948e+08	2.74199e+08	2.78369e+08	9.7146e+07	7.78826e+07
Q9UJT2	Testis-specific serine kinase substrate OS=Homo sapiens OX=9606 GN=TSKS PE=1 SV=3	43	26	223	26	592	65	3979	26	0	2.13828e+07	6.37415e+07	6.62362e+07	2.25273e+07	4.00898e+07	3.35426e+07
Q8NA61	Protein chibby homolog 2 OS=Homo sapiens OX=9606 GN=CBY2 PE=1 SV=1	69	35	222	35	448	51.5	4525	35	0	1.92268e+07	2.1521e+08	2.4016e+08	3.95374e+07	7.24212e+07	6.35376e+07
Q9UQE7	Structural maintenance of chromosomes protein 3 OS=Homo sapiens OX=9606 GN=SMC3 PE=1 SV=2	40	43	222	43	1217	141.5	5093	43	0	4.12481e+07	1.75568e+07	1.35043e+07	2.13682e+07	1.63935e+07	1.79546e+07
P0C0S8	Histone H2A type 1 OS=Homo sapiens OX=9606 GN=H2AC11 PE=1 SV=2	45	10	222	4	130	14.1	4435	10	5	3.3264e+08	2.71172e+09	2.23475e+09	4.15384e+08	2.13161e+09	1.92397e+09
P11388	DNA topoisomerase 2-alpha OS=Homo sapiens OX=9606 GN=TOP2A PE=1 SV=3	28	38	221	38	1531	174.3	3268	38	0	3.43256e+07	7.44539e+07	6.36269e+07	3.88393e+07	6.76687e+07	4.05094e+07
P07355	Annexin A2 OS=Homo sapiens OX=9606 GN=ANXA2 PE=1 SV=2	76	30	221	30	339	38.6	5006	30	0	1.03102e+08	4.01848e+07	3.41914e+07	5.49645e+07	4.07903e+07	3.95593e+07
Q14571	Inositol 1,4,5-trisphosphate receptor type 2 OS=Homo sapiens OX=9606 GN=ITPR2 PE=1 SV=2	12	30	219	15	2701	307.9	3127	30	0	5.58584e+06	3.25872e+06	2.83632e+06	3.70433e+06	5.76283e+06	2.16114e+06
P09496	Clathrin light chain A OS=Homo sapiens OX=9606 GN=CLTA PE=1 SV=1	26	14	218	14	248	27.1	3508	14	0	1018588342	1.31996e+08	1.16373e+08	8.23239e+08	124599339	7.39819e+07
Q8N4C8	Misshapen-like kinase 1 OS=Homo sapiens OX=9606 GN=MINK1 PE=1 SV=2	16	25	217	10	1332	149.7	3925	25	0	3.09213e+06	1.50152e+07	8.50462e+06	4.06812e+06	8.0872e+06	4.75508e+06
P01024	Complement C3 OS=Homo sapiens OX=9606 GN=C3 PE=1 SV=2	32	46	216	46	1663	187	3984	46	0	3.91033e+07	2.08069e+07	1.82353e+07	2.68457e+07	2.35428e+07	1.26313e+07
P12235	ADP/ATP translocase 1 OS=Homo sapiens OX=9606 GN=SLC25A4 PE=1 SV=4	56	20	216	9	298	33	4747	20	0	1.16009e+07	1.32887e+07	1.81134e+07	3.12593e+07	2.63497e+07	1.06691e+07
Q05048	Cleavage stimulation factor subunit 1 OS=Homo sapiens OX=9606 GN=CSTF1 PE=1 SV=1	68	26	215	26	431	48.3	4966	26	0	3.74257e+09	1.30792e+09	1.17177e+09	1.97789e+06	6.30549e+06	1.13679e+06
P02533	Keratin, type I cytoskeletal 14 OS=Homo sapiens OX=9606 GN=KRT14 PE=1 SV=4	45	25	214	6	472	51.5	4622	25	0	2414492	1.46571e+06	2.17321e+06	1.20822e+07	1.4246e+06	1.51005e+06
A1L0T0	2-hydroxyacyl-CoA lyase 2 OS=Homo sapiens OX=9606 GN=ILVBL PE=1 SV=2	52	25	212	25	632	67.8	4238	25	0	3.17313e+07	5.51858e+07	3.77909e+07	3.37774e+07	3.0804e+07	4.00209e+07
Q13425	Beta-2-syntrophin OS=Homo sapiens OX=9606 GN=SNTB2 PE=1 SV=1	43	24	210	21	540	57.9	5261	24	3	4.37873e+07	6.70601e+07	4.79325e+07	49277182	6.81986e+07	5.87403e+07
P31689	DnaJ homolog subfamily A member 1 OS=Homo sapiens OX=9606 GN=DNAJA1 PE=1 SV=2	61	20	209	20	397	44.8	4630	20	0	6.00916e+07	7.15733e+07	4.90727e+07	4.98897e+07	5.00208e+07	4.9105e+07
Q06830	Peroxiredoxin-1 OS=Homo sapiens OX=9606 GN=PRDX1 PE=1 SV=1	72	18	208	15	199	22.1	3718	18	3	1.07811e+08	3.52145e+07	3.02653e+07	6.73522e+07	3.03289e+07	2.65395e+07
O00443	Phosphatidylinositol 4-phosphate 3-kinase C2 domain-containing subunit alpha OS=Homo sapiens OX=9606 GN=PIK3C2A PE=1 SV=2	29	40	205	40	1686	190.6	3815	40	0	6.59549e+07	1.07764e+07	1.16867e+07	8.83646e+07	10168225	8.05336e+06
Q96MM6	Heat shock 70 kDa protein 12B OS=Homo sapiens OX=9606 GN=HSPA12B PE=1 SV=2	48	31	205	28	686	75.6	3058	31	2	2.44039e+07	2.13178e+07	1.84275e+07	3.34597e+07	3.12702e+07	3.58036e+07
P12109	Collagen alpha-1(VI) chain OS=Homo sapiens OX=9606 GN=COL6A1 PE=1 SV=3	32	29	205	29	1028	108.5	3521	29	0	3.48162e+07	1.34823e+08	1.20765e+08	2.64851e+07	1.12155e+08	9.37093e+07
Q93077	Histone H2A type 1-C OS=Homo sapiens OX=9606 GN=H2AC6 PE=1 SV=3	45	8	204	2	130	14.1	3844	8	0	4.75423e+06	8.62996e+07	4.95164e+07	4430828	6.51988e+07	5.55726e+07
P02679	Fibrinogen gamma chain OS=Homo sapiens OX=9606 GN=FGG PE=1 SV=3	47	22	204	22	453	51.5	4190	22	0	4.45987e+07	8.78478e+07	8.21993e+07	4.34186e+07	1.24731e+08	8.9578e+07
Q14643	Inositol 1,4,5-trisphosphate-gated calcium channel ITPR1 OS=Homo sapiens OX=9606 GN=ITPR1 PE=1 SV=3	11	30	203	13	2758	313.7	2542	30	0	1.06101e+06	1.24542e+06	1.79398e+06	698255	1.21234e+06	2.91439e+06
P08779	Keratin, type I cytoskeletal 16 OS=Homo sapiens OX=9606 GN=KRT16 PE=1 SV=4	55	27	203	10	473	51.2	3932	27	8	1.63802e+07	7411747	2.63127e+07	74769212	7.71324e+06	8092894
Q16531	DNA damage-binding protein 1 OS=Homo sapiens OX=9606 GN=DDB1 PE=1 SV=1	34	31	202	31	1140	126.9	3517	31	0	7.0153e+07	3.91529e+07	4.25116e+07	6.74788e+07	4.47211e+07	2.62183e+07
Q9Y4G6	Talin-2 OS=Homo sapiens OX=9606 GN=TLN2 PE=1 SV=4	18	33	198	28	2542	271.4	4142	33	0	8.33566e+06	5.90919e+06	4.95039e+06	7.22147e+06	7.45012e+06	5.83786e+06
Q5QNW6	Histone H2B type 2-F OS=Homo sapiens OX=9606 GN=H2BC18 PE=1 SV=3	74	11	198	1	126	13.9	5677	11	6	2.34041e+06	2.59902e+07	1.47868e+07	1.88788e+06	1.49765e+07	1.08857e+07
Q9UN37	Vacuolar protein sorting-associated protein 4A OS=Homo sapiens OX=9606 GN=VPS4A PE=1 SV=1	50	23	198	19	437	48.9	3545	23	4	3.99143e+07	5.08339e+07	5.14509e+07	3.97593e+07	5.81502e+07	4.16087e+07
P39023	Large ribosomal subunit protein uL3 OS=Homo sapiens OX=9606 GN=RPL3 PE=1 SV=2	48	23	197	21	403	46.1	4501	23	2	1.56021e+08	3.80425e+07	2.60684e+07	2.00005e+08	2.36512e+07	3.19419e+07
P62753	Small ribosomal subunit protein eS6 OS=Homo sapiens OX=9606 GN=RPS6 PE=1 SV=1	47	15	196	15	249	28.7	3739	15	0	1.41006e+08	1.25986e+08	6.68642e+07	1.72344e+08	6.25341e+07	6.92951e+07
O00291	Huntingtin-interacting protein 1 OS=Homo sapiens OX=9606 GN=HIP1 PE=1 SV=5	41	33	196	32	1037	116.1	4931	33	1	1.86865e+08	1.68204e+07	1.61989e+07	2.89889e+08	1.67503e+07	1.13871e+07
P55072	Transitional endoplasmic reticulum ATPase OS=Homo sapiens OX=9606 GN=VCP PE=1 SV=4	56	44	192	44	806	89.3	3213	44	0	3.85682e+08	9.14039e+07	9.43663e+07	3.42557e+07	1.25e+07	1.09249e+07
Q9UDY2	Tight junction protein ZO-2 OS=Homo sapiens OX=9606 GN=TJP2 PE=1 SV=2	31	32	192	32	1190	133.9	3781	32	0	4.36043e+07	2.86605e+07	23583397	3.04719e+07	3.95218e+07	3.98868e+07
Q9H0L4	Cleavage stimulation factor subunit 2 tau variant OS=Homo sapiens OX=9606 GN=CSTF2T PE=1 SV=1	69	36	192	24	616	64.4	4283	36	11	1.55939e+09	5.54102e+08	6.52209e+08	113956	136131	629840
O95831	Apoptosis-inducing factor 1, mitochondrial OS=Homo sapiens OX=9606 GN=AIFM1 PE=1 SV=1	30	17	191	17	613	66.9	3468	17	0	2.4615e+07	4.7501e+07	3.33248e+07	2.17563e+07	3.98195e+07	4.0645e+07
P13647	Keratin, type II cytoskeletal 5 OS=Homo sapiens OX=9606 GN=KRT5 PE=1 SV=3	46	34	191	17	590	62.3	4096	34	4	5.37888e+07	1.7228e+07	3.42592e+07	2.41508e+08	2.8397e+07	2.08353e+07
P14625	Endoplasmin OS=Homo sapiens OX=9606 GN=HSP90B1 PE=1 SV=1	40	28	188	26	803	92.4	3443	28	0	3.62333e+08	1.6237e+08	1.63122e+08	4.19438e+08	2.17878e+08	1.08854e+08
Q08211	ATP-dependent RNA helicase A OS=Homo sapiens OX=9606 GN=DHX9 PE=1 SV=4	32	34	188	34	1270	140.9	3541	34	0	6.07277e+07	4.34064e+07	4.80055e+07	4.08435e+07	2.29847e+07	1.14653e+07
O60814	Histone H2B type 1-K OS=Homo sapiens OX=9606 GN=H2BC12 PE=1 SV=3	65	10	187	1	126	13.9	5320	10	0					6.33452e+06
P17987	T-complex protein 1 subunit alpha OS=Homo sapiens OX=9606 GN=TCP1 PE=1 SV=1	39	21	186	21	556	60.3	3060	21	0	5.5044e+07	4.58471e+07	4.57563e+07	6.91786e+07	3.58538e+07	2.96239e+07
P14618	Pyruvate kinase PKM OS=Homo sapiens OX=9606 GN=PKM PE=1 SV=4	56	24	186	24	531	57.9	3701	24	0	2.3411e+07	3.75011e+07	3.23741e+07	5.65202e+07	3.464e+07	1.20928e+07
Q96RQ3	Methylcrotonoyl-CoA carboxylase subunit alpha, mitochondrial OS=Homo sapiens OX=9606 GN=MCCC1 PE=1 SV=3	29	19	185	19	725	80.4	3967	19	0	1.37596e+07	6.09526e+07	5.15855e+07	1.42065e+07	4.92951e+07	3.26749e+07
Q9H444	Charged multivesicular body protein 4b OS=Homo sapiens OX=9606 GN=CHMP4B PE=1 SV=1	40	16	184	16	224	24.9	5745	16	0	2.79806e+08	3.51074e+08	3.97756e+08	3.32341e+08	3.79417e+08	3.16896e+08
P06576	ATP synthase subunit beta, mitochondrial OS=Homo sapiens OX=9606 GN=ATP5F1B PE=1 SV=3	47	19	184	19	529	56.5	3842	19	0	2.72171e+07	3.0633e+07	1.78704e+07	2.6683e+07	2.01566e+07	2.03141e+07
P15880	Small ribosomal subunit protein uS5 OS=Homo sapiens OX=9606 GN=RPS2 PE=1 SV=2	51	15	184	15	293	31.3	4523	15	0	1.85896e+08	1.94135e+08	1.21897e+08	2.4186e+08	1.30476e+08	1.34804e+08
O60762	Dolichol-phosphate mannosyltransferase subunit 1 OS=Homo sapiens OX=9606 GN=DPM1 PE=1 SV=1	68	19	183	19	260	29.6	4081	19	0	4.58017e+07	6.42843e+07	66041023	5.71327e+07	5.14044e+07	3.19479e+07
Q12906	Interleukin enhancer-binding factor 3 OS=Homo sapiens OX=9606 GN=ILF3 PE=1 SV=3	31	22	182	20	894	95.3	3875	22	2	168536696	7.91804e+07	8.58049e+07	4.28417e+07	2.23514e+07	1.28674e+07
P09497	Clathrin light chain B OS=Homo sapiens OX=9606 GN=CLTB PE=1 SV=1	37	18	182	18	229	25.2	3812	18	0	6.92233e+08	6.86701e+07	8.07008e+07	7.97042e+08	6.49676e+07	4.64814e+07
Q9H4D5	Nuclear RNA export factor 3 OS=Homo sapiens OX=9606 GN=NXF3 PE=1 SV=1	61	35	181	35	531	60.1	2252	35	0	8.38652e+08	1.4557e+08	2.11622e+08	4.16087e+06	3.22609e+06	3.71518e+06
Q06787	Fragile X messenger ribonucleoprotein 1 OS=Homo sapiens OX=9606 GN=FMR1 PE=1 SV=1	33	19	179	18	632	71.1	2850	19	0	6.68133e+07	3.71977e+07	4.52639e+07	3.00366e+07	1.90032e+07	1.11277e+07
Q13508	Ecto-ADP-ribosyltransferase 3 OS=Homo sapiens OX=9606 GN=ART3 PE=1 SV=2	43	16	178	16	389	43.9	1716	16	0	1.70728e+08	5.20917e+07	3.24661e+07	1.96698e+08	3.93409e+07	2.50749e+07
P61247	Small ribosomal subunit protein eS1 OS=Homo sapiens OX=9606 GN=RPS3A PE=1 SV=2	67	19	178	19	264	29.9	3091	19	0	1.46856e+08	4.51601e+07	3.62897e+07	1.8298e+08	2.70382e+07	2.67007e+07
P51854	Transketolase-like protein 1 OS=Homo sapiens OX=9606 GN=TKTL1 PE=1 SV=2	37	18	175	18	596	65.3	3370	18	0	1.02871e+08	27050660	3.19914e+07	9.35815e+07	4.42638e+07	3.02515e+07
Q9C0J8	pre-mRNA 3' end processing protein WDR33 OS=Homo sapiens OX=9606 GN=WDR33 PE=1 SV=2	51	59	174	59	1336	145.8	2948	59	0	1.04166e+09	1.11647e+08	1.77187e+08	1.48457e+08	3.26709e+07	2.18441e+07
O14715	RANBP2-like and GRIP domain-containing protein 8 OS=Homo sapiens OX=9606 GN=RGPD8 PE=1 SV=2	24	35	174	5	1765	198.9	2447	35	2	186304	3.40816e+06	678992	20809.2	1.57072e+06	1.70378e+06
Q13561	Dynactin subunit 2 OS=Homo sapiens OX=9606 GN=DCTN2 PE=1 SV=4	43	19	173	19	401	44.2	3263	19	0	5.53584e+07	3.02664e+07	2.60858e+07	7.16203e+07	2.87313e+07	1.62921e+07
P51991	Heterogeneous nuclear ribonucleoprotein A3 OS=Homo sapiens OX=9606 GN=HNRNPA3 PE=1 SV=2	42	25	173	24	378	39.6	1825	25	0	2.07701e+08	3.35627e+07	2.30851e+07	7.90669e+07	1.38705e+07	1.26303e+07
Q9UJW0	Dynactin subunit 4 OS=Homo sapiens OX=9606 GN=DCTN4 PE=1 SV=1	53	21	173	21	460	52.3	3690	21	0	6.03755e+07	4.08646e+07	1.90785e+07	4.41322e+07	1.52161e+07	1.89713e+07
O60504	Vinexin OS=Homo sapiens OX=9606 GN=SORBS3 PE=1 SV=2	47	19	173	19	671	75.3	3398	19	0	3.62537e+07	2.7628e+07	29597388	39789323	3.81561e+07	2.95166e+07
Q9P2I0	Cleavage and polyadenylation specificity factor subunit 2 OS=Homo sapiens OX=9606 GN=CPSF2 PE=1 SV=2	71	43	172	43	782	88.4	3988	43	0	8.56029e+08	2.03308e+08	1.93898e+08	5.81471e+06	4.74917e+06	4.2565e+06
P11498	Pyruvate carboxylase, mitochondrial OS=Homo sapiens OX=9606 GN=PC PE=1 SV=2	29	27	171	27	1178	129.6	3108	27	0	1.309e+07	3.86965e+07	3.65107e+07	1.80467e+07	2.41778e+07	2.51118e+07
P51888	Prolargin OS=Homo sapiens OX=9606 GN=PRELP PE=1 SV=1	34	13	171	13	382	43.8	1691	13	0	2.193e+07	2.7086e+07	2.68026e+07	1.76576e+07	2.46999e+07	1.64672e+07
Q96A08	Histone H2B type 1-A OS=Homo sapiens OX=9606 GN=H2BC1 PE=1 SV=3	80	12	171	8	127	14.2	3576	12	3	6.47958e+07	2.64389e+08	2.05956e+08	6.03942e+07	1.55851e+08	1.37612e+08
Q9H4B8	Dipeptidase 3 OS=Homo sapiens OX=9606 GN=DPEP3 PE=1 SV=2	26	12	171	12	488	53.7	5835	12	0	1.94017e+08	6.58747e+07	8.04044e+07	1.29429e+08	9.33827e+07	4.09297e+07
P05787	Keratin, type II cytoskeletal 8 OS=Homo sapiens OX=9606 GN=KRT8 PE=1 SV=7	47	27	170	18	483	53.7	3845	27	0	600059	2.1057e+07	3.08587e+07	972751	5.83649e+07	6.19015e+07
Q13557	Calcium/calmodulin-dependent protein kinase type II subunit delta OS=Homo sapiens OX=9606 GN=CAMK2D PE=1 SV=3	44	17	169	11	499	56.3	4080	17	4	3.97431e+07	4.62058e+07	3.53324e+07	2.57595e+07	4.6718e+07	3.85085e+07
P08237	ATP-dependent 6-phosphofructokinase, muscle type OS=Homo sapiens OX=9606 GN=PFKM PE=1 SV=2	34	21	169	17	780	85.1	3063	21	2	3.36226e+07	4.93422e+07	3.75934e+07	2.77158e+07	3.09557e+07	2.96859e+07
P10809	60 kDa heat shock protein, mitochondrial OS=Homo sapiens OX=9606 GN=HSPD1 PE=1 SV=2	37	23	169	23	573	61	4032	23	0	5.93475e+07	5.89282e+07	5.37424e+07	3.92051e+07	5.18989e+07	47317637
Q3V6T2	Girdin OS=Homo sapiens OX=9606 GN=CCDC88A PE=1 SV=2	25	38	168	37	1871	215.9	3079	38	0	5.76093e+06	4.31497e+06	4.92216e+06	4.8135e+06	6.33847e+06	8.13628e+06
P62258	14-3-3 protein epsilon OS=Homo sapiens OX=9606 GN=YWHAE PE=1 SV=1	67	18	168	16	255	29.2	1985	18	0	3.67385e+07	1.28835e+07	1.88428e+07	3.74671e+07	2.70317e+07	1.50274e+07
P04004	Vitronectin OS=Homo sapiens OX=9606 GN=VTN PE=1 SV=1	31	15	167	15	478	54.3	2420	15	0	5.83168e+07	9.01746e+07	1.00874e+08	6.59913e+07	6.0429e+07	5.45219e+07
P54289	Voltage-dependent calcium channel subunit alpha-2/delta-1 OS=Homo sapiens OX=9606 GN=CACNA2D1 PE=1 SV=3	25	21	167	21	1103	124.5	2999	21	0	1.52416e+08	7.09638e+07	4.93337e+07	1.32875e+08	7.7138e+07	4.27512e+07
O60884	DnaJ homolog subfamily A member 2 OS=Homo sapiens OX=9606 GN=DNAJA2 PE=1 SV=1	52	18	167	18	412	45.7	2221	18	0	4.29612e+07	4.72218e+07	4.93445e+07	1.50204e+07	2.04097e+07	22720568
Q9NQI0	Probable ATP-dependent RNA helicase DDX4 OS=Homo sapiens OX=9606 GN=DDX4 PE=1 SV=2	42	26	166	24	724	79.3	2616	26	2	3.48496e+07	2.00763e+07	1.76882e+07	1.15376e+07	1.50662e+07	1.11214e+07
P62424	Large ribosomal subunit protein eL8 OS=Homo sapiens OX=9606 GN=RPL7A PE=1 SV=2	61	23	166	23	266	30	3524	23	0	2.14757e+08	6.75662e+07	4.47319e+07	2.54165e+08	5.19913e+07	5.27652e+07
Q9UKE5	TRAF2 and NCK-interacting protein kinase OS=Homo sapiens OX=9606 GN=TNIK PE=1 SV=1	10	20	166	5	1360	154.8	2115	20	0		6.55337e+06	2256316		2288708	2.07794e+06
P04899	Guanine nucleotide-binding protein G(i) subunit alpha-2 OS=Homo sapiens OX=9606 GN=GNAI2 PE=1 SV=3	71	22	165	10	355	40.4	2882	22	10	6.90981e+07	4.41456e+07	3.13453e+07	9.40981e+07	1.0476e+07	2.11518e+07
P15924	Desmoplakin OS=Homo sapiens OX=9606 GN=DSP PE=1 SV=3	17	45	165	45	2871	331.6	2324	45	0		1.51498e+07	1.13878e+07	2.0995e+07	13116271	1.48658e+07
Q16352	Alpha-internexin OS=Homo sapiens OX=9606 GN=INA PE=1 SV=2	36	19	165	16	499	55.4	2959	19	0	3.37051e+06	2.56662e+06	3.22049e+06	6.57473e+06	8.41547e+06	2962139
P62280	Small ribosomal subunit protein uS17 OS=Homo sapiens OX=9606 GN=RPS11 PE=1 SV=3	70	19	163	19	158	18.4	2419	19	0	1.42012e+08	2.4092e+07	3.384e+07	1.54804e+08	4.82465e+07	41349258
Q9ULV4	Coronin-1C OS=Homo sapiens OX=9606 GN=CORO1C PE=1 SV=1	46	24	162	24	474	53.2	3760	24	0	2.06973e+08	2.79945e+07	1.46712e+07	6.08913e+07	3.6057e+07	3.13432e+07
P53621	Coatomer subunit alpha OS=Homo sapiens OX=9606 GN=COPA PE=1 SV=2	29	29	162	29	1224	138.3	2484	29	0	1.85395e+07	1.45585e+07	9271151	1.55672e+07	9.27472e+06	7.4405e+06
P29536	Leiomodin-1 OS=Homo sapiens OX=9606 GN=LMOD1 PE=1 SV=3	35	19	160	19	600	67	2484	19	0	8.50478e+07	9.01073e+06	6.45891e+06	1.9687e+08	1.06389e+07	1.06451e+07
Q9NZR1	Tropomodulin-2 OS=Homo sapiens OX=9606 GN=TMOD2 PE=1 SV=1	46	15	160	15	351	39.6	2798	15	0	9.03852e+07	6.21436e+07	4.03065e+07	1.16831e+08	3.62591e+07	3.74734e+07
O95816	BAG family molecular chaperone regulator 2 OS=Homo sapiens OX=9606 GN=BAG2 PE=1 SV=1	77	13	159	13	211	23.8	3696	13	0	4.84629e+07	8.1833e+07	7.37709e+07	9.38293e+07	6.99496e+07	5.72937e+07
Q96I24	Far upstream element-binding protein 3 OS=Homo sapiens OX=9606 GN=FUBP3 PE=1 SV=2	43	17	159	17	572	61.6	3585	17	0	6.27603e+07	3.07527e+07	3.69087e+07	1.90852e+07	1.09682e+07	1.92367e+07
P16615	Sarcoplasmic/endoplasmic reticulum calcium ATPase 2 OS=Homo sapiens OX=9606 GN=ATP2A2 PE=1 SV=1	22	21	159	21	1042	114.7	2471	21	0	2.62589e+07	2.44395e+07	2.55314e+07	2.12415e+07	1.99418e+07	1.89092e+07
P08727	Keratin, type I cytoskeletal 19 OS=Homo sapiens OX=9606 GN=KRT19 PE=1 SV=4	43	20	158	12	400	44.1	2690	20	2		4.69202e+06	1.5934e+07		2.62114e+07	1.18553e+07
Q9UQ03	Coronin-2B OS=Homo sapiens OX=9606 GN=CORO2B PE=1 SV=4	51	20	157	19	480	54.9	3340	20	0	3.52786e+07	44247505	2.60002e+07	50954473	3.77348e+07	3.03574e+07
P48668	Keratin, type II cytoskeletal 6C OS=Homo sapiens OX=9606 GN=KRT6C PE=1 SV=3	39	27	157	1	564	60	3901	27	4	2.17672e+06	562396		16767369
O60336	Mitogen-activated protein kinase-binding protein 1 OS=Homo sapiens OX=9606 GN=MAPKBP1 PE=1 SV=4	16	21	157	21	1514	163.7	2560	21	0	26674075	3.19723e+07	2.72535e+07	1.91666e+07	3.0114e+07	2.22566e+07
Q00325	Solute carrier family 25 member 3 OS=Homo sapiens OX=9606 GN=SLC25A3 PE=1 SV=2	28	14	157	14	362	40.1	1598	14	0	4.47118e+07	7.88226e+07	7.13521e+07	4.83409e+07	6.07341e+07	4.62123e+07
Q6WCQ1	Myosin phosphatase Rho-interacting protein OS=Homo sapiens OX=9606 GN=MPRIP PE=1 SV=3	32	26	156	25	1025	116.5	2181	26	1	1.19172e+07	1.68547e+07	1.3155e+07	2.16381e+07	11811184	1.81649e+07
P04217	Alpha-1B-glycoprotein OS=Homo sapiens OX=9606 GN=A1BG PE=1 SV=4	39	18	156	18	495	54.2	3162	18	0	5.96164e+07	4.29029e+07	2.16331e+07	7.47543e+07	2.04955e+07	1.54394e+07
P49916	DNA ligase 3 OS=Homo sapiens OX=9606 GN=LIG3 PE=1 SV=2	24	23	156	23	1009	112.8	2703	23	0	1.07291e+07	2.64401e+07	1.22618e+07	3.36975e+07	1.58288e+07	1.68463e+07
Q9BUP0	EF-hand domain-containing protein D1 OS=Homo sapiens OX=9606 GN=EFHD1 PE=1 SV=1	41	10	155	7	239	26.9	2982	10	0	4.18864e+06	1.63818e+07	1.05435e+07	1.32488e+06	1.11171e+06	8.62745e+06
P98095	Fibulin-2 OS=Homo sapiens OX=9606 GN=FBLN2 PE=1 SV=2	20	19	155	19	1184	126.5	3563	19	0	30682332	3.75313e+07	3.44291e+07	4.69306e+07	3.65818e+07	3.22282e+07
P05783	Keratin, type I cytoskeletal 18 OS=Homo sapiens OX=9606 GN=KRT18 PE=1 SV=2	56	26	154	24	430	48	2557	26	1	78820.9	3.53629e+07	29153443	2.66506e+06	5.01978e+07	5.15557e+07
P62873	Guanine nucleotide-binding protein G(I)/G(S)/G(T) subunit beta-1 OS=Homo sapiens OX=9606 GN=GNB1 PE=1 SV=3	45	12	154	8	340	37.4	4108	12	5	2.31742e+08	8.39691e+07	7.88944e+07	2.73643e+08	7.93762e+07	5.98544e+07
P63104	14-3-3 protein zeta/delta OS=Homo sapiens OX=9606 GN=YWHAZ PE=1 SV=1	64	18	153	14	245	27.7	3590	18	4	9.73819e+07	60531631	4.64035e+07	6.59198e+07	5.6977e+07	5.2807e+07
Q5K4L6	Long-chain fatty acid transport protein 3 OS=Homo sapiens OX=9606 GN=SLC27A3 PE=1 SV=4	26	18	153	18	683	73.5	2538	18	0	4.53335e+06	1.11095e+07	5.21707e+06	1.48226e+06	1.42538e+07	7.71155e+06
P04259	Keratin, type II cytoskeletal 6B OS=Homo sapiens OX=9606 GN=KRT6B PE=1 SV=5	33	25	151	1	564	60	3866	25	0	1329498		950942	2.30823e+06	597394
Q8WUM4	Programmed cell death 6-interacting protein OS=Homo sapiens OX=9606 GN=PDCD6IP PE=1 SV=1	43	30	151	30	868	96	2447	30	0	2.50853e+07	2.49494e+07	2.11928e+07	1.21924e+07	2.60887e+07	1.79933e+07
Q8IX01	SURP and G-patch domain-containing protein 2 OS=Homo sapiens OX=9606 GN=SUGP2 PE=1 SV=2	34	32	150	32	1082	120.1	2902	32	0	1.18847e+08	3.69656e+07	5.858e+07	9.42312e+06	1.28456e+07	8.86856e+06
Q9UNF1	Melanoma-associated antigen D2 OS=Homo sapiens OX=9606 GN=MAGED2 PE=1 SV=2	26	15	150	15	606	64.9	3847	15	0	9.97746e+06	6.88669e+06	4.0024e+06	1.32602e+07	7.12398e+06	6.50921e+06
P30101	Protein disulfide-isomerase A3 OS=Homo sapiens OX=9606 GN=PDIA3 PE=1 SV=4	44	19	150	19	505	56.7	3070	19	0	2.4833e+07	1.04639e+07	9.84273e+06	2.39027e+07	9.22911e+06	6.96437e+06
P62081	Small ribosomal subunit protein eS7 OS=Homo sapiens OX=9606 GN=RPS7 PE=1 SV=1	61	15	149	15	194	22.1	2614	15	0	6.79075e+07	9.04467e+06	5144470	9.44813e+07	6.96881e+06	3.40386e+06
P53007	Tricarboxylate transport protein, mitochondrial OS=Homo sapiens OX=9606 GN=SLC25A1 PE=1 SV=2	42	15	149	15	311	34	2371	15	0	29221862	3.64402e+07	3.90389e+07	27632309	4.20701e+07	2.32281e+07
P46777	Large ribosomal subunit protein uL18 OS=Homo sapiens OX=9606 GN=RPL5 PE=1 SV=3	52	21	149	21	297	34.3	3061	21	0	3.02678e+09	2.48971e+09	1.91514e+09	3.57532e+09	2.42538e+09	2.07999e+09
Q9Y4P3	Transducin beta-like protein 2 OS=Homo sapiens OX=9606 GN=TBL2 PE=1 SV=1	51	22	148	22	447	49.8	2825	22	0	1.95828e+07	1.72842e+07	12146084	3.46393e+07	2.02998e+07	1.03247e+07
P07814	Bifunctional glutamate/proline--tRNA ligase OS=Homo sapiens OX=9606 GN=EPRS1 PE=1 SV=5	26	31	148	31	1512	170.5	2073	31	0	1.07056e+07	7.82132e+06	7.63765e+06	1.68615e+07	1.46431e+07	5.59222e+06
P51116	RNA-binding protein FXR2 OS=Homo sapiens OX=9606 GN=FXR2 PE=1 SV=2	39	18	148	15	673	74.2	3239	18	0	8.55414e+07	2.51346e+07	2.59413e+07	5.43795e+07	1.28896e+07	5.87627e+06
P16157	Ankyrin-1 OS=Homo sapiens OX=9606 GN=ANK1 PE=1 SV=3	22	28	146	26	1881	206.1	2727	28	1	1.61149e+07	1.79437e+07	1.09384e+07	1.01845e+07	1.3333e+07	1.05104e+07
Q96L21	Ribosomal protein uL16-like OS=Homo sapiens OX=9606 GN=RPL10L PE=1 SV=3	47	11	146	4	214	24.5	1891	11	0	5.26197e+06	1.13734e+07	6.70797e+06	1.2312e+07	6.43986e+06	5.08475e+06
Q14315	Filamin-C OS=Homo sapiens OX=9606 GN=FLNC PE=1 SV=3	9	21	146	13	2725	290.8	2875	21	0	3.07961e+06	8.74905e+06	1.08521e+07	8.65376e+06	1.14435e+07	9.24722e+06
P98160	Basement membrane-specific heparan sulfate proteoglycan core protein OS=Homo sapiens OX=9606 GN=HSPG2 PE=1 SV=4	12	36	145	36	4391	468.5	2134	36	0	944347	1.09109e+07	5.92886e+06	5.51285e+06	5.37621e+06	8.12967e+06
Q9Y265	RuvB-like 1 OS=Homo sapiens OX=9606 GN=RUVBL1 PE=1 SV=1	56	20	145	20	456	50.2	3425	20	0	4.13073e+07	2.26323e+07	1.15371e+07	1.07346e+07	1.61625e+07	1.56837e+07
Q15019	Septin-2 OS=Homo sapiens OX=9606 GN=SEPTIN2 PE=1 SV=1	69	20	145	20	361	41.5	2175	20	0	2.98828e+07	5.5748e+07	3.94836e+07	2.16874e+07	2.33411e+07	2.07705e+07
P40227	T-complex protein 1 subunit zeta OS=Homo sapiens OX=9606 GN=CCT6A PE=1 SV=3	34	17	144	12	531	58	2788	17	4	2.32819e+07	1.50427e+07	1.43313e+07	2.06037e+07	1.25653e+07	8.24644e+06
O00160	Unconventional myosin-If OS=Homo sapiens OX=9606 GN=MYO1F PE=1 SV=3	23	28	144	18	1098	124.8	2846	28	0	2.35212e+07	1.51563e+07	1.45625e+07	2.89566e+07	1.28454e+07	1.12287e+07
P62906	Large ribosomal subunit protein uL1 OS=Homo sapiens OX=9606 GN=RPL10A PE=1 SV=2	46	11	143	11	217	24.8	2991	11	0	1.85811e+08	8.73355e+07	5.56732e+07	3.17494e+08	4.06759e+07	4.14433e+07
P27694	Replication protein A 70 kDa DNA-binding subunit OS=Homo sapiens OX=9606 GN=RPA1 PE=1 SV=2	40	23	143	23	616	68.1	2974	23	0	2.2159e+06	1.46805e+07	6502956	72919012	1.19447e+07	17143376
Q14974	Importin subunit beta-1 OS=Homo sapiens OX=9606 GN=KPNB1 PE=1 SV=2	21	14	140	14	876	97.1	2657	14	0	1.96075e+07	1.82791e+07	1.43454e+07	2.4126e+07	9.86441e+06	7.75489e+06
P38646	Stress-70 protein, mitochondrial OS=Homo sapiens OX=9606 GN=HSPA9 PE=1 SV=2	29	18	140	18	679	73.6	3798	18	0	2.95845e+07	2.50883e+07	1.57742e+07	1.71096e+07	2.92341e+07	3.00038e+07
Q9NZN4	EH domain-containing protein 2 OS=Homo sapiens OX=9606 GN=EHD2 PE=1 SV=2	38	19	140	18	543	61.1	2903	19	0	1.62377e+07	9.94516e+06	1.05285e+07	1.39801e+07	6.12476e+06	4.70909e+06
O95470	Sphingosine-1-phosphate lyase 1 OS=Homo sapiens OX=9606 GN=SGPL1 PE=1 SV=3	38	18	139	18	568	63.5	2465	18	0	2.33798e+07	3.32101e+07	2.55376e+07	1.29966e+07	2.44988e+07	1.77406e+07
P15311	Ezrin OS=Homo sapiens OX=9606 GN=EZR PE=1 SV=4	34	23	139	13	586	69.4	1875	23	10	2.08999e+07	1.25164e+07	1.41741e+07	3.25114e+07	1.34687e+07	1.47725e+07
Q15392	Delta(24)-sterol reductase OS=Homo sapiens OX=9606 GN=DHCR24 PE=1 SV=2	26	13	139	13	516	60.1	1978	13	0	3.58955e+07	3.17348e+07	2.63625e+07	1.71165e+07	37270046	2.96503e+07
P61313	Large ribosomal subunit protein eL15 OS=Homo sapiens OX=9606 GN=RPL15 PE=1 SV=2	43	10	139	10	204	24.1	2398	10	0	3.06164e+08	1.11464e+08	7.75269e+07	3.80245e+08	5.11689e+07	7.27087e+07
O14639	Actin-binding LIM protein 1 OS=Homo sapiens OX=9606 GN=ABLIM1 PE=1 SV=3	44	22	139	22	778	87.6	1789	22	0	4.1937e+07	3.26923e+06	3.78615e+06	5.89532e+07	5.3595e+06	6.18114e+06
Q5JRA6	Transport and Golgi organization protein 1 homolog OS=Homo sapiens OX=9606 GN=MIA3 PE=1 SV=1	17	26	138	26	1907	213.6	2451	26	0	1.11736e+06	2.54224e+07	1.2599e+07	600902	1.24768e+07	1.19922e+07
O94905	Erlin-2 OS=Homo sapiens OX=9606 GN=ERLIN2 PE=1 SV=1	44	14	138	11	339	37.8	2961	14	3	8.80059e+07	2.89831e+07	4.06281e+07	1.22199e+07	2.99868e+07	2.90873e+07
Q5T4S7	E3 ubiquitin-protein ligase UBR4 OS=Homo sapiens OX=9606 GN=UBR4 PE=1 SV=1	8	34	138	34	5183	573.5	1931	34	0	1.01133e+07	1.48076e+07	1.53251e+07	2.31382e+07	1.24499e+07	1.04707e+07
Q93009	Ubiquitin carboxyl-terminal hydrolase 7 OS=Homo sapiens OX=9606 GN=USP7 PE=1 SV=2	27	22	137	22	1102	128.2	1638	22	0	1.1225e+07	3.9665e+06	2.96773e+06	1.00198e+07	4.49266e+06	2.56524e+06
P62879	Guanine nucleotide-binding protein G(I)/G(S)/G(T) subunit beta-2 OS=Homo sapiens OX=9606 GN=GNB2 PE=1 SV=3	45	11	137	6	340	37.3	2273	11	1	4.26744e+07	2.64599e+07	1.53598e+07	4.07088e+07	7.2909e+06	9.99633e+06
P08263	Glutathione S-transferase A1 OS=Homo sapiens OX=9606 GN=GSTA1 PE=1 SV=3	55	22	136	6	222	25.6	1836	22	12	1.07613e+08	2.34739e+07	2.62144e+07	6.78015e+07	4.16862e+07	2.55114e+07
P48643	T-complex protein 1 subunit epsilon OS=Homo sapiens OX=9606 GN=CCT5 PE=1 SV=1	36	20	136	19	541	59.6	2054	20	1	2.92343e+07	1.91049e+07	1.49999e+07	3.37251e+07	1.67493e+07	9.99975e+06
P12814	Alpha-actinin-1 OS=Homo sapiens OX=9606 GN=ACTN1 PE=1 SV=2	31	22	135	12	892	103	2523	22	0	2.47404e+06	450098	1.48161e+06		1.40767e+06	1.05976e+06
P17858	ATP-dependent 6-phosphofructokinase, liver type OS=Homo sapiens OX=9606 GN=PFKL PE=1 SV=6	27	14	135	9	780	85	2904	14	0	1.11128e+07	1.6533e+07	7.2276e+06	1.16171e+07	9.23697e+06	1.39608e+07
O43707	Alpha-actinin-4 OS=Homo sapiens OX=9606 GN=ACTN4 PE=1 SV=2	31	23	135	13	911	104.8	2501	23	5	1.96583e+07	1.33862e+07	9.40597e+06	1.27179e+07	1.93519e+07	1.33283e+07
Q9Y3E7	Charged multivesicular body protein 3 OS=Homo sapiens OX=9606 GN=CHMP3 PE=1 SV=3	36	10	134	10	222	25.1	2508	10	0	40696640	59184319	5.18406e+07	6.00097e+07	7.54699e+07	6.81006e+07
P14866	Heterogeneous nuclear ribonucleoprotein L OS=Homo sapiens OX=9606 GN=HNRNPL PE=1 SV=2	38	20	134	19	589	64.1	1815	20	1	2.46666e+08	5.73891e+07	5.9585e+07	12160988	1.4717e+07	1.88469e+07
Q9Y6C2	EMILIN-1 OS=Homo sapiens OX=9606 GN=EMILIN1 PE=1 SV=3	26	23	134	23	1016	106.6	2792	23	0	5.04426e+06	2.53495e+07	5.05538e+07	1.20773e+07	4.45097e+07	2.51382e+07
P19022	Cadherin-2 OS=Homo sapiens OX=9606 GN=CDH2 PE=1 SV=4	24	12	133	12	906	99.7	3021	12	0	13962007	3.23491e+07	3.48502e+07	1.90438e+07	4.829e+07	3.83973e+07
P50402	Emerin OS=Homo sapiens OX=9606 GN=EMD PE=1 SV=1	48	10	133	10	254	29	1918	10	0	2.03762e+07	6.08219e+07	1.04664e+08	92560680	1.25274e+08	102942497
P05108	Cholesterol side-chain cleavage enzyme, mitochondrial OS=Homo sapiens OX=9606 GN=CYP11A1 PE=1 SV=2	37	16	133	16	521	60.1	1624	16	0	8.8824e+06	2.3576e+07	2.10011e+07	1.41935e+07	2.92881e+07	1.36191e+07
P67809	Y-box-binding protein 1 OS=Homo sapiens OX=9606 GN=YBX1 PE=1 SV=3	40	12	133	7	324	35.9	3250	12	1	6.36125e+07	1.83817e+07	2.43699e+07	4.24225e+07	1.05481e+07	4.88335e+06
P10644	cAMP-dependent protein kinase type I-alpha regulatory subunit OS=Homo sapiens OX=9606 GN=PRKAR1A PE=1 SV=1	38	14	132	14	381	43	1959	14	0	4.42378e+07	3.45116e+07	2.84865e+07	4.21628e+07	2.69807e+07	2.14453e+07
Q96QV6	Histone H2A type 1-A OS=Homo sapiens OX=9606 GN=H2AC1 PE=1 SV=3	45	7	132	1	131	14.2	1601	7	1	4.71692e+06	5.28482e+07	3.25763e+07	4.33032e+06	2.27395e+07	2.41468e+07
P46782	Small ribosomal subunit protein uS7 OS=Homo sapiens OX=9606 GN=RPS5 PE=1 SV=4	75	15	132	15	204	22.9	3184	15	0	3.67525e+07	1.08493e+08	1.03796e+08	6.27101e+07	8.22616e+07	6.90593e+07
Q9UQN3	Charged multivesicular body protein 2b OS=Homo sapiens OX=9606 GN=CHMP2B PE=1 SV=1	42	14	131	13	213	23.9	2818	14	0	36181355	73456229	6.17242e+07	79536007	6.61848e+07	6.32367e+07
Q7L2E3	ATP-dependent RNA helicase DHX30 OS=Homo sapiens OX=9606 GN=DHX30 PE=1 SV=1	32	27	130	27	1194	133.9	2132	27	0	4.16849e+07	2.30603e+07	1.72037e+07	1.46196e+07	3.18863e+06	6.05532e+06
P35658	Nuclear pore complex protein Nup214 OS=Homo sapiens OX=9606 GN=NUP214 PE=1 SV=2	16	30	129	30	2090	213.5	2457	30	0	1.14726e+07	7.41856e+06	1.61003e+07	6.0008e+06	1.74169e+07	1.46712e+07
Q6ZNB6	NF-X1-type zinc finger protein NFXL1 OS=Homo sapiens OX=9606 GN=NFXL1 PE=1 SV=2	28	20	129	20	911	101.3	1665	20	0	1.21445e+07	1.01637e+07	1.11617e+07	5.36611e+06	2.31904e+07	1.39714e+07
P55084	Trifunctional enzyme subunit beta, mitochondrial OS=Homo sapiens OX=9606 GN=HADHB PE=1 SV=3	59	19	128	19	474	51.3	2487	19	0	5.30834e+07	2.25821e+07	3.01911e+07	3.89566e+07	2.16383e+07	1.93144e+07
P49368	T-complex protein 1 subunit gamma OS=Homo sapiens OX=9606 GN=CCT3 PE=1 SV=4	38	19	128	19	545	60.5	2157	19	0	6.87896e+09	3.73858e+09	3575639268	6.63297e+09	3.61477e+09	1.25409e+09
P59998	Actin-related protein 2/3 complex subunit 4 OS=Homo sapiens OX=9606 GN=ARPC4 PE=1 SV=3	69	15	127	15	168	19.7	2623	15	0	1.6166e+08	3.8856e+07	5.90682e+07	2.26388e+08	7.53076e+07	4.71875e+07
Q14677	Clathrin interactor 1 OS=Homo sapiens OX=9606 GN=CLINT1 PE=1 SV=1	36	19	127	19	625	68.2	2783	19	0	1.75067e+07	7.43219e+06	8.77616e+06	5.63838e+07	6.55044e+06	9.9233e+06
P61962	DDB1- and CUL4-associated factor 7 OS=Homo sapiens OX=9606 GN=DCAF7 PE=1 SV=1	33	8	125	8	342	38.9	2414	8	0	3.43036e+07	5.02986e+07	4.28833e+07	2.85327e+07	4.39424e+07	2.59603e+07
P61163	Alpha-centractin OS=Homo sapiens OX=9606 GN=ACTR1A PE=1 SV=1	48	15	125	8	376	42.6	2179	15	4	4.07419e+07	3.45058e+07	3.16843e+07	2.95754e+07	3.21367e+07	2.72667e+07
P19784	Casein kinase II subunit alpha' OS=Homo sapiens OX=9606 GN=CSNK2A2 PE=1 SV=1	49	15	125	14	350	41.2	1737	15	0	1.56784e+07	1.01647e+07	1.72924e+07	1.10447e+07	1.40803e+07	1.16674e+07
Q9UKF6	Cleavage and polyadenylation specificity factor subunit 3 OS=Homo sapiens OX=9606 GN=CPSF3 PE=1 SV=1	55	31	125	31	684	77.4	2309	31	0	7.3889e+08	1.54149e+08	1.43669e+08	8.97469e+06	4.03349e+06	7.41055e+06
Q96EY1	DnaJ homolog subfamily A member 3, mitochondrial OS=Homo sapiens OX=9606 GN=DNAJA3 PE=1 SV=2	30	14	124	14	480	52.5	2797	14	0	5.87848e+06	1.61475e+07	1.06536e+07	1.14556e+06	7.02413e+06	5.90934e+06
P07585	Decorin OS=Homo sapiens OX=9606 GN=DCN PE=1 SV=1	36	13	124	13	359	39.7	2920	13	0	1.72471e+07	181915780	1.39336e+08	3.11907e+07	1.08944e+08	1.04878e+08
P40939	Trifunctional enzyme subunit alpha, mitochondrial OS=Homo sapiens OX=9606 GN=HADHA PE=1 SV=2	40	25	124	25	763	82.9	1951	25	0	2.09642e+07	8.92897e+06	1.92867e+07	2.1997e+07	1.18025e+07	1.07981e+07
O15523	ATP-dependent RNA helicase DDX3Y OS=Homo sapiens OX=9606 GN=DDX3Y PE=1 SV=2	25	16	123	2	660	73.1	2607	16	8	9.01401e+06	5035351	9.57933e+06	3.70896e+06	6.56193e+06	8.97078e+06
Q92526	T-complex protein 1 subunit zeta-2 OS=Homo sapiens OX=9606 GN=CCT6B PE=1 SV=5	35	16	123	11	530	57.8	1919	16	0	9.5735e+06	1.03252e+07	1.02046e+07	1.8501e+06	4.97055e+06	6.00667e+06
Q9Y230	RuvB-like 2 OS=Homo sapiens OX=9606 GN=RUVBL2 PE=1 SV=3	40	16	122	16	463	51.1	3371	16	0	33429714	1.78236e+07	1.81447e+07	1.85003e+07	1.67568e+07	1.74187e+07
O15484	Calpain-5 OS=Homo sapiens OX=9606 GN=CAPN5 PE=1 SV=2	42	25	122	25	640	73.1	1805	25	0	8.2139e+06	1.46345e+07	1.1051e+07	1.84588e+07	5336741	8.74598e+06
Q9NSY1	BMP-2-inducible protein kinase OS=Homo sapiens OX=9606 GN=BMP2K PE=1 SV=2	27	19	122	18	1161	129.1	1551	19	1	8.04578e+07	4.29486e+06	4.18156e+06	5.63709e+07	2.29794e+06	2.13688e+06
Q00839	Heterogeneous nuclear ribonucleoprotein U OS=Homo sapiens OX=9606 GN=HNRNPU PE=1 SV=6	30	21	122	21	825	90.5	1834	21	0	8.48421e+06	7.51415e+06	3.91054e+06	2.58778e+06	3.54715e+06	5.54505e+06
P61981	14-3-3 protein gamma OS=Homo sapiens OX=9606 GN=YWHAG PE=1 SV=2	70	15	122	9	247	28.3	1428	15	3	4.28376e+07	3.17883e+07	2.44298e+07	2.76068e+07	4.06381e+07	1.77461e+07
P14923	Junction plakoglobin OS=Homo sapiens OX=9606 GN=JUP PE=1 SV=3	27	18	122	13	745	81.7	3226	18	0	959675	5.08392e+06	3.58541e+06	1.20194e+07	8.75302e+06	4.84372e+06
P33240	Cleavage stimulation factor subunit 2 OS=Homo sapiens OX=9606 GN=CSTF2 PE=1 SV=1	49	22	121	10	577	60.9	2836	22	0	1.14776e+09	4.7174e+08	4.42142e+08		242526
P0C0S5	Histone H2A.Z OS=Homo sapiens OX=9606 GN=H2AZ1 PE=1 SV=2	31	5	121	3	128	13.5	2066	5	0	2.72153e+06	3.01124e+07	3.84281e+07	4.35991e+06	3.31784e+07	1.73893e+07
Q86YZ3	Hornerin OS=Homo sapiens OX=9606 GN=HRNR PE=1 SV=2	20	15	121	15	2850	282.2	1866	15	0	1.20009e+07	1.83419e+06	7.12978e+06	3.47599e+07	1.61044e+06	3.73265e+06
P62241	Small ribosomal subunit protein eS8 OS=Homo sapiens OX=9606 GN=RPS8 PE=1 SV=2	55	13	121	13	208	24.2	2268	13	0	1.01464e+08	5.45986e+07	4.46554e+07	1.39221e+08	2.43261e+07	2.51535e+07
P62847	Small ribosomal subunit protein eS24 OS=Homo sapiens OX=9606 GN=RPS24 PE=1 SV=1	42	10	121	10	133	15.4	2838	10	0	3.81105e+07	3.08332e+07	2.56974e+07	2.72938e+07	2.06247e+07	1.44522e+07
P21266	Glutathione S-transferase Mu 3 OS=Homo sapiens OX=9606 GN=GSTM3 PE=1 SV=3	56	14	121	14	225	26.5	1994	14	0	3.44392e+07	6.92852e+06	7.6049e+06	1.0521e+07	9.32706e+06	9.09986e+06
P11532	Dystrophin OS=Homo sapiens OX=9606 GN=DMD PE=1 SV=3	7	23	121	22	3685	426.5	1124	23	0	6.77624e+06	2.99197e+06	6.13145e+06	7.33555e+06	7.0187e+06	5.37272e+06
O43379	WD repeat-containing protein 62 OS=Homo sapiens OX=9606 GN=WDR62 PE=1 SV=4	28	27	121	27	1518	165.8	1570	27	0	4.83959e+06	4.6995e+06	7.45234e+06	3.12957e+06	5139321	3.47976e+06
P60891	Ribose-phosphate pyrophosphokinase 1 OS=Homo sapiens OX=9606 GN=PRPS1 PE=1 SV=2	30	10	121	2	318	34.8	2736	10	0	2.46938e+06		1.35455e+06
P50990	T-complex protein 1 subunit theta OS=Homo sapiens OX=9606 GN=CCT8 PE=1 SV=4	30	15	120	15	548	59.6	2617	15	0	2.38013e+07	2.12397e+07	1.59622e+07	2.43368e+07	9.01255e+06	1.28964e+07
Q8NBX0	Saccharopine dehydrogenase-like oxidoreductase OS=Homo sapiens OX=9606 GN=SCCPDH PE=1 SV=1	48	11	119	11	429	47.1	2262	11	0	3.57671e+07	3.95515e+07	1.86261e+07	3.15637e+07	2.93648e+07	2.41027e+07
P09210	Glutathione S-transferase A2 OS=Homo sapiens OX=9606 GN=GSTA2 PE=1 SV=4	44	17	119	1	222	25.6	1742	17	0	3.70223e+06		885018	3396666		331631
P42566	Epidermal growth factor receptor substrate 15 OS=Homo sapiens OX=9606 GN=EPS15 PE=1 SV=2	38	26	119	26	896	98.6	2224	26	0	3.9182e+07	1.36394e+06	5.45303e+06	6.14888e+07	4.43331e+06	896363
P62829	Large ribosomal subunit protein uL14 OS=Homo sapiens OX=9606 GN=RPL23 PE=1 SV=1	53	10	119	10	140	14.9	2449	10	0	2.54517e+07	2.43602e+07	3.8943e+07	2.53406e+07	7.21896e+07	64850408
Q9HCC0	Methylcrotonoyl-CoA carboxylase beta chain, mitochondrial OS=Homo sapiens OX=9606 GN=MCCC2 PE=1 SV=1	38	17	119	17	563	61.3	2248	17	0	3.33466e+06	7.48625e+06	8.22203e+06	2.50141e+06	1.04172e+07	6.91368e+06
Q14103	Heterogeneous nuclear ribonucleoprotein D0 OS=Homo sapiens OX=9606 GN=HNRNPD PE=1 SV=1	39	14	119	11	355	38.4	1849	14	3	9.07995e+07	2.33641e+07	2.86458e+07	2.44936e+07	9.74351e+06	6.79336e+06
Q86UP2	Kinectin OS=Homo sapiens OX=9606 GN=KTN1 PE=1 SV=1	23	24	119	24	1357	156.2	2171	24	0	2.41737e+07	1.51967e+07	2.06605e+07	8.26707e+07	3.95015e+07	2.87307e+07
Q9Y6I3	Epsin-1 OS=Homo sapiens OX=9606 GN=EPN1 PE=1 SV=2	29	16	118	14	576	60.3	2812	16	1	6.35448e+07	9.33261e+06	4.22221e+06	6.10937e+07	8.71692e+06	1.00313e+07
Q9BRK4	Leucine zipper putative tumor suppressor 2 OS=Homo sapiens OX=9606 GN=LZTS2 PE=1 SV=2	34	18	118	17	669	72.7	1781	18	1	4.23765e+06	1.66845e+07	1.80965e+07	1.10454e+06	2.5435e+07	1.81145e+07
P33897	ATP-binding cassette sub-family D member 1 OS=Homo sapiens OX=9606 GN=ABCD1 PE=1 SV=2	28	17	118	17	745	82.9	1945	17	0	1.45969e+07	1.66206e+07	18591571	1.10119e+07	1.42156e+07	1.32493e+07
Q96JN2	Coiled-coil domain-containing protein 136 OS=Homo sapiens OX=9606 GN=CCDC136 PE=1 SV=3	38	31	118	31	1154	134	2786	31	0	789295		953624	1.18425e+07	4282750	6.18279e+06
P04792	Heat shock protein beta-1 OS=Homo sapiens OX=9606 GN=HSPB1 PE=1 SV=2	45	9	117	9	205	22.8	3809	9	0	5.48271e+07	7.19057e+07	6.22774e+07	4.54635e+07	7.74837e+07	7.81257e+07
P62917	Large ribosomal subunit protein uL2 OS=Homo sapiens OX=9606 GN=RPL8 PE=1 SV=2	43	13	117	13	257	28	1740	13	0	1.85765e+08	2.36997e+07	9.04069e+06	134445880	1.42521e+07	2.77401e+07
P35241	Radixin OS=Homo sapiens OX=9606 GN=RDX PE=1 SV=1	15	11	117	2	583	68.5	1634	11	0	4.29098e+06		2439956	2.19906e+06	2.89366e+06
Q9UPN4	Centrosomal protein of 131 kDa OS=Homo sapiens OX=9606 GN=CEP131 PE=1 SV=3	23	21	117	21	1083	122.1	1275	21	0	2.05925e+08	3.8668e+07	3.44576e+07	2.23264e+08	6.42459e+07	4.72688e+07
B2RTY4	Unconventional myosin-IXa OS=Homo sapiens OX=9606 GN=MYO9A PE=1 SV=2	11	24	117	22	2548	292.5	1034	24	0	1.21078e+07	1.02187e+07	9.44546e+06	1.1701e+07	1.13934e+07	8.11735e+06
Q6R327	Rapamycin-insensitive companion of mTOR OS=Homo sapiens OX=9606 GN=RICTOR PE=1 SV=1	20	28	116	28	1708	192.1	1501	28	0	6.81821e+06	7.17441e+06	4.89598e+06	8.44573e+06	4.81238e+06	2.37295e+06
P27348	14-3-3 protein theta OS=Homo sapiens OX=9606 GN=YWHAQ PE=1 SV=1	61	15	116	10	245	27.7	2750	15	2	2.57642e+07	7.18823e+06	4.49072e+06	1.03976e+07	2.19419e+07	2.87262e+07
Q8NCM8	Cytoplasmic dynein 2 heavy chain 1 OS=Homo sapiens OX=9606 GN=DYNC2H1 PE=1 SV=4	9	30	115	30	4307	492.3	1070	30	0	2.38508e+06	1.68181e+06	2.8371e+06	3.4822e+06	2.59019e+06	1.6862e+06
Q9NZ32	Actin-related protein 10 OS=Homo sapiens OX=9606 GN=ACTR10 PE=1 SV=1	42	14	114	14	417	46.3	3082	14	0	5.16443e+07	2.84367e+07	2.96397e+07	7.24212e+07	4.35523e+07	3.69904e+07
Q05682	Caldesmon OS=Homo sapiens OX=9606 GN=CALD1 PE=1 SV=3	30	22	114	22	793	93.2	1737	22	0	2.6684e+07	7.48235e+06	1.13084e+07	3.88029e+07	2.40892e+06	5.55248e+06
P43243	Matrin-3 OS=Homo sapiens OX=9606 GN=MATR3 PE=1 SV=2	28	22	114	22	847	94.6	2116	22	0	1.27211e+08	6.03639e+07	3.24465e+07	1.07053e+07	1.24547e+07	6.60758e+06
O94964	Microtubule cross-linking factor 2 OS=Homo sapiens OX=9606 GN=MTCL2 PE=1 SV=3	20	24	113	22	1661	183.7	1360	24	0	5.57589e+06	4.11352e+06	8.20877e+06	2.091e+06	3.85157e+06	4.25291e+06
P36542	ATP synthase subunit gamma, mitochondrial OS=Homo sapiens OX=9606 GN=ATP5F1C PE=1 SV=1	33	12	113	12	298	33	2474	12	0	4.13021e+07	2.22291e+07	2.5781e+07	4.54091e+07	2.00866e+07	2.03828e+07
Q8N1F7	Nuclear pore complex protein Nup93 OS=Homo sapiens OX=9606 GN=NUP93 PE=1 SV=2	36	24	113	24	819	93.4	1989	24	0	9.50328e+06	9.15375e+06	19115690	5.05861e+06	5.68035e+06	8.07972e+06
P01780	Immunoglobulin heavy variable 3-7 OS=Homo sapiens OX=9606 GN=IGHV3-7 PE=1 SV=2	51	12	112	5	117	12.9	1852	12	3	3.60286e+07	6.51864e+06	1.12266e+07	2.78084e+07	2.83509e+07	7.07567e+06
P26038	Moesin OS=Homo sapiens OX=9606 GN=MSN PE=1 SV=3	26	18	112	9	577	67.8	1639	18	0	2400223	34380656	25943340		21732538	21248170
P02452	Collagen alpha-1(I) chain OS=Homo sapiens OX=9606 GN=COL1A1 PE=1 SV=6	15	14	112	14	1464	138.8	1613	14	0	2.99308e+06	1.04457e+08	1.10706e+08	1.21937e+07	1.00022e+08	6.12304e+07
Q9NP79	Vacuolar protein sorting-associated protein VTA1 homolog OS=Homo sapiens OX=9606 GN=VTA1 PE=1 SV=1	36	9	111	9	307	33.9	1670	9	0	2.49638e+07	1.86125e+07	1.4873e+07	2.24276e+07	1.83975e+07	2.02808e+07
Q96AY4	Tetratricopeptide repeat protein 28 OS=Homo sapiens OX=9606 GN=TTC28 PE=1 SV=4	15	29	110	29	2481	270.7	2046	29	0	1.07672e+07	2.59409e+06	7.11557e+06	579652	8.70845e+06	6.31369e+06
P0DOX2	Immunoglobulin alpha-2 heavy chain OS=Homo sapiens OX=9606 PE=1 SV=2	26	12	110	4	455	48.9	1760	12	7	1.44959e+08	3.91992e+07	5.06173e+07	1.46353e+08	1.94472e+08	1.16169e+08
P02746	Complement C1q subcomponent subunit B OS=Homo sapiens OX=9606 GN=C1QB PE=1 SV=3	25	7	110	7	253	26.7	3083	7	0	2.34169e+07			6.53246e+06	3.08704e+07	4.29494e+07
P22087	rRNA 2'-O-methyltransferase fibrillarin OS=Homo sapiens OX=9606 GN=FBL PE=1 SV=2	39	13	110	13	321	33.8	1714	13	0	8.20535e+06	2.52454e+07	2.40821e+07	1.0593e+07	1.86846e+07	12730502
Q9UBU9	Nuclear RNA export factor 1 OS=Homo sapiens OX=9606 GN=NXF1 PE=1 SV=1	55	34	109	34	619	70.1	1814	34	0	1.1086e+06	4.95864e+07	5.22633e+06	1.12635e+07	4.4016e+06	6.96868e+07
Q93100	Phosphorylase b kinase regulatory subunit beta OS=Homo sapiens OX=9606 GN=PHKB PE=1 SV=3	21	21	109	21	1093	124.8	1078	21	0	3.85752e+06	2.80881e+07	1.5675e+07	4.01924e+06	1.28415e+07	1.12606e+07
P62913	Large ribosomal subunit protein uL5 OS=Homo sapiens OX=9606 GN=RPL11 PE=1 SV=2	63	10	109	10	178	20.2	1770	10	0	9.77153e+07	2.23425e+07	35001663	1.16539e+08	3.14645e+07	3.09206e+07
Q9P1U1	Actin-related protein 3B OS=Homo sapiens OX=9606 GN=ACTR3B PE=2 SV=1	39	15	109	11	418	47.6	2110	15	0	9.04784e+06	6011913	4.04026e+06	1.09823e+07	5.34798e+06	2.77533e+06
O00567	Nucleolar protein 56 OS=Homo sapiens OX=9606 GN=NOP56 PE=1 SV=4	24	13	109	13	594	66	2379	13	0	13591531	2.67318e+07	2.98538e+07	1.36408e+07	1.32256e+07	9.09084e+06
P06733	Alpha-enolase OS=Homo sapiens OX=9606 GN=ENO1 PE=1 SV=2	57	21	109	21	434	47.1	1911	21	0	1.01403e+07	4.06769e+06	8.17459e+06	1.22484e+07	1.40294e+07	6.39173e+06
Q9Y4B5	Microtubule cross-linking factor 1 OS=Homo sapiens OX=9606 GN=MTCL1 PE=1 SV=5	26	36	109	34	1905	209.4	1683	36	2	3.27995e+07	2.0374e+07	2.61218e+07	5.95442e+06	6.75573e+06	6.70887e+06
Q99569	Plakophilin-4 OS=Homo sapiens OX=9606 GN=PKP4 PE=1 SV=2	25	22	108	22	1192	131.8	1792	22	0	2.33257e+06	1.21516e+07	1.44351e+07	1.32444e+06	1.45819e+07	1.1335e+07
Q9UI38	Probable threonine protease PRSS50 OS=Homo sapiens OX=9606 GN=PRSS50 PE=1 SV=1	29	11	108	11	385	43.1	1699	11	0	6.65825e+07	1.71744e+07	1.34216e+07	8.57045e+07	2.78044e+07	9.40041e+06
P36957	Dihydrolipoyllysine-residue succinyltransferase component of 2-oxoglutarate dehydrogenase complex, mitochondrial OS=Homo sapiens OX=9606 GN=DLST PE=1 SV=4	30	14	108	14	453	48.7	2550	14	0	7.13647e+07	1.05073e+07	1.1543e+07	5.33943e+07	2.2213e+07	1.08767e+07
Q96PK6	RNA-binding protein 14 OS=Homo sapiens OX=9606 GN=RBM14 PE=1 SV=2	22	14	108	14	669	69.4	2103	14	0	2.9424e+09	1463605926	841827146	3.29894e+09	1.05347e+09	7.74788e+08
O43390	Heterogeneous nuclear ribonucleoprotein R OS=Homo sapiens OX=9606 GN=HNRNPR PE=1 SV=1	24	15	108	7	633	70.9	2183	15	4	6.99659e+07	3.11682e+07	2.32798e+07	1.32518e+07	6.08596e+06	6.89658e+06
Q02218	2-oxoglutarate dehydrogenase complex component E1 OS=Homo sapiens OX=9606 GN=OGDH PE=1 SV=3	28	22	108	22	1023	115.9	1994	22	0	4.03994e+07	8.8666e+06	7.49415e+06	2.64263e+07	1.34704e+06	3.604e+06
O75569	Interferon-inducible double-stranded RNA-dependent protein kinase activator A OS=Homo sapiens OX=9606 GN=PRKRA PE=1 SV=1	64	17	108	17	313	34.4	1905	17	0	44103600	3.00678e+07	2.20922e+07	2.01778e+07	1.19893e+07	6.64968e+06
Q8NC56	LEM domain-containing protein 2 OS=Homo sapiens OX=9606 GN=LEMD2 PE=1 SV=1	22	11	108	11	503	56.9	1535	11	0	1.80776e+07	3.60998e+07	3.25964e+07	2.0685e+07	4.80196e+07	3.92224e+07
P33176	Kinesin-1 heavy chain OS=Homo sapiens OX=9606 GN=KIF5B PE=1 SV=1	25	21	107	16	963	109.6	1937	21	3	6.83777e+06	7.94939e+06	7.73781e+06	4624881	8.76536e+06	7.0446e+06
P20700	Lamin-B1 OS=Homo sapiens OX=9606 GN=LMNB1 PE=1 SV=2	32	18	107	14	586	66.4	1576	18	0	1.11877e+07	1.5746e+07	1.32579e+07	12941136	1.37179e+07	1.63238e+07
O14908	PDZ domain-containing protein GIPC1 OS=Homo sapiens OX=9606 GN=GIPC1 PE=1 SV=2	44	12	107	12	333	36	2564	12	0	4.514e+07	4.76223e+07	3.09685e+07	5.59395e+07	3.76456e+07	2.4682e+07
Q9UGI8	Testin OS=Homo sapiens OX=9606 GN=TES PE=1 SV=1	49	14	106	14	421	48	1726	14	0	1.15255e+07	1.29033e+07	9.31667e+06	7.97743e+06	1.17976e+07	9.39021e+06
P13987	CD59 glycoprotein OS=Homo sapiens OX=9606 GN=CD59 PE=1 SV=1	28	6	106	6	128	14.2	2155	6	0	353818404	157105725	1.12804e+08	3.35089e+08	141020752	1.12141e+08
Q9UHD8	Septin-9 OS=Homo sapiens OX=9606 GN=SEPTIN9 PE=1 SV=2	32	17	106	17	586	65.4	1565	17	0	8.06164e+06	8.41005e+06	8.11035e+06	1.03776e+07	5.29294e+06	6.14448e+06
P08133	Annexin A6 OS=Homo sapiens OX=9606 GN=ANXA6 PE=1 SV=3	35	22	105	22	673	75.8	1092	22	0	5.39745e+06	635100	2.27685e+06	4.18443e+06	2.32557e+06	945004
Q04837	Single-stranded DNA-binding protein, mitochondrial OS=Homo sapiens OX=9606 GN=SSBP1 PE=1 SV=1	72	13	105	13	148	17.2	1679	13	0	9.14323e+07	6.7905e+07	7.0987e+07	1.35459e+08	4.91028e+07	4.92968e+07
Q13939	Calicin OS=Homo sapiens OX=9606 GN=CCIN PE=1 SV=3	32	17	105	17	588	66.5	1629	17	0	9.99172e+06	3.64628e+07	1.96161e+07	8.37972e+06	3.17661e+07	2.7286e+07
O75155	Cullin-associated NEDD8-dissociated protein 2 OS=Homo sapiens OX=9606 GN=CAND2 PE=1 SV=3	24	20	105	18	1236	135.2	1923	20	2	1.3109e+07	2.01734e+07	1.4543e+07	6.05057e+06	1.23696e+07	7.19721e+06
Q9HBG6	Intraflagellar transport protein 122 homolog OS=Homo sapiens OX=9606 GN=IFT122 PE=1 SV=2	16	15	105	15	1241	141.7	2746	15	0	8.25162e+06	5.89273e+06	8.10285e+06	7.59714e+06	7.15166e+06	2.61088e+06
P61254	Large ribosomal subunit protein uL24 OS=Homo sapiens OX=9606 GN=RPL26 PE=1 SV=1	48	10	105	1	145	17.2	1401	10	0					1.95698e+06	2.08024e+06
Q9HD42	Charged multivesicular body protein 1a OS=Homo sapiens OX=9606 GN=CHMP1A PE=1 SV=1	32	10	105	10	196	21.7	2803	10	0	127099410	1.93046e+08	1.57424e+08	132900536	1.65431e+08	9.24346e+07
P07864	L-lactate dehydrogenase C chain OS=Homo sapiens OX=9606 GN=LDHC PE=1 SV=4	54	14	104	13	332	36.3	2397	14	0	4.20645e+07	2.61278e+07	2.15426e+07	2.58661e+07	1.29378e+07	7.29125e+06
O00571	ATP-dependent RNA helicase DDX3X OS=Homo sapiens OX=9606 GN=DDX3X PE=1 SV=3	24	15	104	1	662	73.2	2449	15	0	407131	102475	129157		152739	62969.8
P00338	L-lactate dehydrogenase A chain OS=Homo sapiens OX=9606 GN=LDHA PE=1 SV=2	53	15	104	14	332	36.7	2839	15	1	5.19667e+07	3.28297e+07	3.3559e+07	2.37706e+07	31400866	3.39976e+07
P78371	T-complex protein 1 subunit beta OS=Homo sapiens OX=9606 GN=CCT2 PE=1 SV=4	48	19	104	19	535	57.5	1545	19	0	2.83845e+07	2.0861e+07	1.26795e+07	1.49868e+07	1.62062e+07	1.09345e+07
P63167	Dynein light chain 1, cytoplasmic OS=Homo sapiens OX=9606 GN=DYNLL1 PE=1 SV=1	57	6	104	3	89	10.4	2256	6	3	5.29793e+07	5.17203e+07	2.6955e+07	4.43536e+07	2.93798e+07	2.74164e+07
Q9NZZ3	Charged multivesicular body protein 5 OS=Homo sapiens OX=9606 GN=CHMP5 PE=1 SV=1	28	7	103	7	219	24.6	1357	7	0	4.32324e+07	3.39549e+07	1.87357e+07	6.57064e+07	3.04817e+07	3.33301e+07
P46459	Vesicle-fusing ATPase OS=Homo sapiens OX=9606 GN=NSF PE=1 SV=3	26	16	103	16	744	82.5	1815	16	0	1.31081e+07	1.10854e+07	8.53293e+06	8.39465e+06	7795823	6.79432e+06
P50542	Peroxisomal targeting signal 1 receptor OS=Homo sapiens OX=9606 GN=PEX5 PE=1 SV=3	19	11	103	11	639	70.8	2207	11	0	2.0738e+07	1.99345e+07	1.50997e+07	2.0908e+07	1.61951e+07	1.91589e+07
P36969	Phospholipid hydroperoxide glutathione peroxidase GPX4 OS=Homo sapiens OX=9606 GN=GPX4 PE=1 SV=3	62	14	103	14	197	22.2	1365	14	0	5.59824e+07	1.06471e+07	5.17196e+06	3.04619e+06	5.79211e+06	1.32162e+07
P16989	Y-box-binding protein 3 OS=Homo sapiens OX=9606 GN=YBX3 PE=1 SV=4	20	10	102	5	372	40.1	1081	10	0	2.96646e+07	1.1393e+07	7.95741e+06	1.3053e+07	4.85202e+06	6.69558e+06
Q6ZU15	Septin-14 OS=Homo sapiens OX=9606 GN=SEPTIN14 PE=1 SV=2	45	15	102	14	432	50	2128	15	0	4.26884e+07	1.22821e+07	4.25541e+07	1.45561e+08	8.40208e+07	4.42307e+07
Q07955	Serine/arginine-rich splicing factor 1 OS=Homo sapiens OX=9606 GN=SRSF1 PE=1 SV=2	60	18	102	17	248	27.7	1590	18	1	1.21665e+08	1.79569e+07	5.11512e+07	1.28184e+07	1.76406e+07	3.13341e+07
P62277	Small ribosomal subunit protein uS15 OS=Homo sapiens OX=9606 GN=RPS13 PE=1 SV=2	49	10	101	10	151	17.2	1923	10	0	9.90622e+07	1.88366e+07	2.28849e+07	1.17553e+08	2.30674e+07	1.23422e+07
P36956	Sterol regulatory element-binding protein 1 OS=Homo sapiens OX=9606 GN=SREBF1 PE=1 SV=2	17	16	101	15	1147	121.6	1089	16	1	6.21649e+06	1.10135e+07	7.51584e+06	7.85958e+06	4.99029e+06	5.91967e+06
P84243	Histone H3.3 OS=Homo sapiens OX=9606 GN=H3-3A PE=1 SV=2	64	12	100	3	136	15.3	1250	12	9	9.31666e+07	454262150	4.15133e+08	1.51616e+08	2.52205e+08	2.10445e+08
P37108	Signal recognition particle 14 kDa protein OS=Homo sapiens OX=9606 GN=SRP14 PE=1 SV=2	49	11	100	11	136	14.6	3003	11	0	2.11212e+07	2.96598e+07	3.77351e+07	1.82141e+07	3.12733e+07	1.83533e+07
Q9UNX3	Ribosomal protein uL24-like OS=Homo sapiens OX=9606 GN=RPL26L1 PE=1 SV=1	53	11	100	2	145	17.2	1297	11	11	91206143	2.25966e+07	2.71817e+07	7.40424e+07	1.85806e+07	2.70145e+07
P07196	Neurofilament light polypeptide OS=Homo sapiens OX=9606 GN=NEFL PE=1 SV=3	29	16	99	14	543	61.5	1794	16	0	920692	3.7036e+06	5.03182e+06	1.51199e+07	1.65489e+07	9.27972e+06
P01876	Immunoglobulin heavy constant alpha 1 OS=Homo sapiens OX=9606 GN=IGHA1 PE=1 SV=3	36	11	99	5	398	42.8	2037	11	0	42416280	1.98744e+07	1.96299e+07	30653886	5.61988e+06	1.04093e+07
P12829	Myosin light chain 4 OS=Homo sapiens OX=9606 GN=MYL4 PE=1 SV=3	75	9	98	7	197	21.6	2665	9	2	8.64176e+07	5.61296e+07	6.06561e+07	9.05946e+07	6.76198e+07	6.1172e+07
P21810	Biglycan OS=Homo sapiens OX=9606 GN=BGN PE=1 SV=2	33	9	98	9	368	41.6	1924	9	0	7.22347e+06	3.01151e+07	2.9087e+07	6.05901e+06	2.36598e+07	2.01529e+07
P31943	Heterogeneous nuclear ribonucleoprotein H OS=Homo sapiens OX=9606 GN=HNRNPH1 PE=1 SV=4	33	12	98	6	449	49.2	2295	12	2	5.4482e+07	2.11845e+07	26625457	1.13593e+07	1.35091e+07	9.38726e+06
O14556	Glyceraldehyde-3-phosphate dehydrogenase, testis-specific OS=Homo sapiens OX=9606 GN=GAPDHS PE=1 SV=2	38	12	98	11	408	44.5	1611	12	0	6.10924e+06	2.65979e+07	1.0965e+07	1.89823e+06	7.42443e+06	3.38854e+06
P39019	Small ribosomal subunit protein eS19 OS=Homo sapiens OX=9606 GN=RPS19 PE=1 SV=2	61	12	97	12	145	16.1	2435	12	0	7.14418e+07	1.71214e+07	7.17214e+06	1.42699e+08	8.02592e+06	8.10891e+06
P60866	Small ribosomal subunit protein uS10 OS=Homo sapiens OX=9606 GN=RPS20 PE=1 SV=1	63	10	97	10	119	13.4	2363	10	0	9.45306e+07	80177385	32479389	7.27663e+07	6.84416e+07	5.72994e+07
P49458	Signal recognition particle 9 kDa protein OS=Homo sapiens OX=9606 GN=SRP9 PE=1 SV=2	74	10	97	10	86	10.1	2310	10	0	2.5055e+07	7.47762e+07	5.37517e+07	2.60072e+07	5.51389e+07	4.1806e+07
Q9UK85	Dickkopf-like protein 1 OS=Homo sapiens OX=9606 GN=DKKL1 PE=1 SV=1	31	7	97	7	242	27	2579	7	0	7.66904e+06	6.63323e+06	1.50095e+07	2.58881e+06	1.40018e+07	1.50163e+07
P11171	Protein 4.1 OS=Homo sapiens OX=9606 GN=EPB41 PE=1 SV=4	17	14	97	11	864	97	1987	14	0	2.82587e+07	1.75348e+07	2.90554e+07	3.77833e+07	2.82146e+07	2.34289e+07
P31946	14-3-3 protein beta/alpha OS=Homo sapiens OX=9606 GN=YWHAB PE=1 SV=3	44	12	96	4	246	28.1	1389	12	0			3.39362e+06		1.00264e+06	2.55434e+06
Q9Y383	Putative RNA-binding protein Luc7-like 2 OS=Homo sapiens OX=9606 GN=LUC7L2 PE=1 SV=2	39	15	96	10	392	46.5	2365	15	3	2.61405e+07	2.10015e+07	2.54117e+07	1.50918e+07	2.12354e+07	6.35501e+06
P00568	Adenylate kinase isoenzyme 1 OS=Homo sapiens OX=9606 GN=AK1 PE=1 SV=3	63	14	96	14	194	21.6	1861	14	0	36281503	19972498	2.66711e+07	5.36479e+07	3.20029e+07	8.25024e+06
P09543	2',3'-cyclic-nucleotide 3'-phosphodiesterase OS=Homo sapiens OX=9606 GN=CNP PE=1 SV=2	50	20	96	20	421	47.5	1647	20	0	9.32144e+06	1.8116e+07	8.07898e+06	8.27744e+06	8.08599e+06	8.17234e+06
P52597	Heterogeneous nuclear ribonucleoprotein F OS=Homo sapiens OX=9606 GN=HNRNPF PE=1 SV=3	35	13	96	10	415	45.6	1838	13	3	5.87484e+07	1.94808e+07	2.6692e+07	3.16519e+07	1.43998e+07	9.91028e+06
P62937	Peptidyl-prolyl cis-trans isomerase A OS=Homo sapiens OX=9606 GN=PPIA PE=1 SV=2	79	13	95	13	165	18	2354	13	0	1.17575e+07	1.26564e+06	383401	9.14923e+06	2.17902e+06
P60174	Triosephosphate isomerase OS=Homo sapiens OX=9606 GN=TPI1 PE=1 SV=4	69	12	95	12	249	26.7	2327	12	0	4.042e+07	4.69606e+06	1.99411e+07	1.64727e+07	1.72883e+07	1.43599e+07
Q13418	Integrin-linked protein kinase OS=Homo sapiens OX=9606 GN=ILK PE=1 SV=2	30	15	95	15	452	51.4	1311	15	0	9.052e+06	9.24376e+06	7.43431e+06	3.97073e+06	5.23524e+06	4.46995e+06
P26373	Large ribosomal subunit protein eL13 OS=Homo sapiens OX=9606 GN=RPL13 PE=1 SV=4	43	12	94	12	211	24.2	2012	12	0	149251990	3.09196e+07	3.17285e+07	1.53355e+08	3.43121e+07	2.86881e+07
O14976	Cyclin-G-associated kinase OS=Homo sapiens OX=9606 GN=GAK PE=1 SV=2	23	23	94	23	1311	143.1	1566	23	0	1.63814e+07	1.67117e+06	535297	1.65281e+07	602416	2.26842e+06
Q9BUJ2	Heterogeneous nuclear ribonucleoprotein U-like protein 1 OS=Homo sapiens OX=9606 GN=HNRNPUL1 PE=1 SV=2	20	14	94	14	856	95.7	1655	14	0	6.57705e+07	2.34315e+07	3.08128e+07	2.83514e+07	8.85793e+06	9.46496e+06
Q9BY14	Testis-expressed protein 101 OS=Homo sapiens OX=9606 GN=TEX101 PE=1 SV=2	29	6	94	6	249	26.6	3269	6	0	4.15942e+08	2.20652e+08	1.43441e+08	4.16107e+08	4.02011e+07	1.28237e+08
P22626	Heterogeneous nuclear ribonucleoproteins A2/B1 OS=Homo sapiens OX=9606 GN=HNRNPA2B1 PE=1 SV=2	61	21	94	19	353	37.4	1478	21	0	1.08573e+08	6.90052e+06	4.08269e+06	1.69674e+07	6.54931e+06	6.67681e+06
Q9NZ01	Very-long-chain enoyl-CoA reductase OS=Homo sapiens OX=9606 GN=TECR PE=1 SV=1	31	12	94	12	308	36	1660	12	0	6.87826e+06	9.72605e+06	5.71448e+06	12326111	1.81199e+07	1.01843e+07
P02042	Hemoglobin subunit delta OS=Homo sapiens OX=9606 GN=HBD PE=1 SV=2	56	10	93	3	147	16	2800	10	0	6.15539e+06	719593	1682828	4124436	1595450	731003
Q16695	Histone H3.1t OS=Homo sapiens OX=9606 GN=H3-4 PE=1 SV=3	40	10	93	1	136	15.5	1212	10	0	169301	940880		249418		254885
P17612	cAMP-dependent protein kinase catalytic subunit alpha OS=Homo sapiens OX=9606 GN=PRKACA PE=1 SV=2	32	12	93	12	351	40.6	1924	12	0	1.70341e+07	9.7892e+06	10337176	1.25684e+07	1.18297e+07	9.91667e+06
Q6PCB7	Long-chain fatty acid transport protein 1 OS=Homo sapiens OX=9606 GN=SLC27A1 PE=1 SV=1	26	13	92	12	646	71.1	1499	13	0	5.80087e+06	5.38067e+06	7.29384e+06	4.56813e+06	9.46807e+06	6.60558e+06
Q01813	ATP-dependent 6-phosphofructokinase, platelet type OS=Homo sapiens OX=9606 GN=PFKP PE=1 SV=2	21	14	92	9	784	85.5	1304	14	0	4.67036e+06	8.40241e+06	8.0686e+06	3.2368e+06	3.90139e+06	5.26479e+06
O15511	Actin-related protein 2/3 complex subunit 5 OS=Homo sapiens OX=9606 GN=ARPC5 PE=1 SV=3	74	9	92	8	151	16.3	2756	9	2	1.3683e+08	6.09223e+07	4.21408e+07	1.48949e+08	5.08973e+07	3.87952e+07
Q17RY6	Lymphocyte antigen 6K OS=Homo sapiens OX=9606 GN=LY6K PE=1 SV=2	47	8	92	8	165	18.7	821	8	0	2.31393e+07	2.25972e+07	7.81568e+06	4.1433e+07	1.26211e+07	7.52754e+06
Q9UPN3	Microtubule-actin cross-linking factor 1, isoforms 1/2/3/4/5 OS=Homo sapiens OX=9606 GN=MACF1 PE=1 SV=4	5	31	92	30	7388	837.8	1291	31	0	1.10365e+07	8.0365e+06	6.39219e+06	9.24584e+06	6.58936e+06	4.71984e+06
P09382	Galectin-1 OS=Homo sapiens OX=9606 GN=LGALS1 PE=1 SV=2	67	8	91	8	135	14.7	1664	8	0	1.22272e+07	1.31085e+07	7.9456e+06	2.23375e+07	1.06175e+07	9.94035e+06
Q96SB3	Neurabin-2 OS=Homo sapiens OX=9606 GN=PPP1R9B PE=1 SV=3	25	18	91	17	817	89.3	1956	18	0	2.56744e+07	5.43192e+06	8.49584e+06	6.46746e+06	2.43659e+07	2.67619e+07
Q5SW79	Centrosomal protein of 170 kDa OS=Homo sapiens OX=9606 GN=CEP170 PE=1 SV=1	13	13	91	13	1584	175.2	2009	13	0	1.75748e+06	4.79714e+06	2.34886e+06	1.7732e+06	2.23316e+06	2.53563e+06
Q9UBX5	Fibulin-5 OS=Homo sapiens OX=9606 GN=FBLN5 PE=1 SV=1	36	12	91	12	448	50.1	1073	12	0	4.66217e+07	1.62185e+07	1.35632e+07	2.30383e+07	2.20908e+07	1.56928e+07
P53990	IST1 homolog OS=Homo sapiens OX=9606 GN=IST1 PE=1 SV=1	17	8	91	8	364	39.7	2403	8	0	56891402	6.70153e+07	4.12156e+07	7.9874e+07	1.29743e+07	3.02554e+07
Q9Y5S2	Serine/threonine-protein kinase MRCK beta OS=Homo sapiens OX=9606 GN=CDC42BPB PE=1 SV=2	14	20	91	16	1711	194.2	1342	20	4	1.98133e+07	6.12073e+06	5.95928e+06	1.23954e+07	9456324	8358894
P00352	Aldehyde dehydrogenase 1A1 OS=Homo sapiens OX=9606 GN=ALDH1A1 PE=1 SV=2	38	18	90	15	501	54.8	1492	18	2	2.17071e+07	1.39897e+07	9.97142e+06	2.15305e+07	9.44572e+06	3.56886e+06
P07910	Heterogeneous nuclear ribonucleoproteins C1/C2 OS=Homo sapiens OX=9606 GN=HNRNPC PE=1 SV=4	33	11	90	11	306	33.7	2248	11	0	115930988	3.55027e+07	3.39935e+07	2.19361e+07	9.32765e+06	6.88221e+06
P61978	Heterogeneous nuclear ribonucleoprotein K OS=Homo sapiens OX=9606 GN=HNRNPK PE=1 SV=1	27	11	90	11	463	50.9	1818	11	0	4.26774e+07	6.39162e+06	1.08753e+07	6.66821e+06	2.4471e+06	2.30353e+06
O60522	Tudor domain-containing protein 6 OS=Homo sapiens OX=9606 GN=TDRD6 PE=2 SV=2	13	23	90	23	2096	236.4	1067	23	0	1.38883e+07	8.41601e+06	1.05192e+07	9.25532e+06	1.99475e+07	1.65876e+07
P10909	Clusterin OS=Homo sapiens OX=9606 GN=CLU PE=1 SV=1	25	12	90	12	449	52.5	1967	12	0	3.54487e+07	2.20823e+07	2.99083e+07	4.09228e+07	4.47935e+07	2.2069e+07
Q9NXZ2	Probable ATP-dependent RNA helicase DDX43 OS=Homo sapiens OX=9606 GN=DDX43 PE=1 SV=2	29	15	89	13	648	72.8	1796	15	1	1.70301e+07	1.61144e+07	2.61829e+07	1.05747e+07	9.27601e+06	1.00887e+07
P40429	Large ribosomal subunit protein uL13 OS=Homo sapiens OX=9606 GN=RPL13A PE=1 SV=2	51	12	89	12	203	23.6	1808	12	0	8.43136e+07	2.09794e+07	1.6848e+07	1.54018e+08	2.086e+07	1.61656e+07
Q9NZQ3	NCK-interacting protein with SH3 domain OS=Homo sapiens OX=9606 GN=NCKIPSD PE=1 SV=1	28	16	89	16	722	78.9	1917	16	0	1.67568e+07	7.26768e+06	5.92718e+06	2.61303e+07	6.73731e+06	5.93801e+06
Q9BZH6	WD repeat-containing protein 11 OS=Homo sapiens OX=9606 GN=WDR11 PE=1 SV=1	24	24	89	24	1224	136.6	1408	24	0	1.78406e+07	9.8989e+06	1.11581e+07	1.02909e+07	1.08491e+07	6.47571e+06
P46379	Large proline-rich protein BAG6 OS=Homo sapiens OX=9606 GN=BAG6 PE=1 SV=2	16	13	89	13	1132	119.3	947	13	0	1.93019e+07	9.48893e+06	1.38874e+07	3.6071e+07	1.45823e+07	9.88072e+06
P46779	Large ribosomal subunit protein eL28 OS=Homo sapiens OX=9606 GN=RPL28 PE=1 SV=3	57	11	88	11	137	15.7	2064	11	0	8.09531e+07	4.29045e+07	3.40005e+07	1.01521e+08	3.91314e+07	3.17444e+07
Q07020	Large ribosomal subunit protein eL18 OS=Homo sapiens OX=9606 GN=RPL18 PE=1 SV=2	54	12	88	12	188	21.6	1912	12	0	1.09522e+08	1.81421e+07	1.53909e+07	1.88368e+08	2.08352e+07	1.26237e+07
Q9NY47	Voltage-dependent calcium channel subunit alpha-2/delta-2 OS=Homo sapiens OX=9606 GN=CACNA2D2 PE=1 SV=2	19	16	88	16	1150	129.7	1516	16	0	1.3691e+07	3.78809e+06	2.12335e+06	8.10891e+06	2281749	688869
P11586	C-1-tetrahydrofolate synthase, cytoplasmic OS=Homo sapiens OX=9606 GN=MTHFD1 PE=1 SV=4	24	17	88	17	935	101.5	1374	17	0	5.76309e+06	2.60748e+07	1.40859e+07	4.95288e+06	1.45454e+07	4.79095e+06
Q9NZB2	Constitutive coactivator of PPAR-gamma-like protein 1 OS=Homo sapiens OX=9606 GN=FAM120A PE=1 SV=2	25	19	88	19	1118	121.8	1176	19	0	5.13244e+07	2.58955e+07	1.28076e+07	4.16792e+06	3.36449e+06	5.0854e+06
P13674	Prolyl 4-hydroxylase subunit alpha-1 OS=Homo sapiens OX=9606 GN=P4HA1 PE=1 SV=2	38	16	87	16	534	61	1384	16	0	3.94115e+07	9.80616e+06	1.77883e+07	2.26986e+07	8.04187e+06	6.54514e+06
P50914	Large ribosomal subunit protein eL14 OS=Homo sapiens OX=9606 GN=RPL14 PE=1 SV=4	37	10	87	10	215	23.4	1984	10	0	1.37901e+08	61784681	4.03747e+07	1.85147e+08	3.60181e+07	29765636
P11413	Glucose-6-phosphate 1-dehydrogenase OS=Homo sapiens OX=9606 GN=G6PD PE=1 SV=4	42	22	87	22	515	59.2	1044	22	0	2.4485e+07	1052103	1.513e+07	3.98973e+07	3.80054e+06	955319
Q0JRZ9	F-BAR domain only protein 2 OS=Homo sapiens OX=9606 GN=FCHO2 PE=1 SV=2	28	17	87	17	810	88.9	1423	17	0	2.05385e+07	1.1989e+06	1.76485e+06	1.07767e+07	1.61709e+06	778766
P04075	Fructose-bisphosphate aldolase A OS=Homo sapiens OX=9606 GN=ALDOA PE=1 SV=2	48	15	86	13	364	39.4	1655	15	1	2.16082e+07	3.27658e+07	3.80247e+06	2.90022e+07	1.86538e+07	2.31763e+07
Q13501	Sequestosome-1 OS=Homo sapiens OX=9606 GN=SQSTM1 PE=1 SV=1	20	6	86	6	440	47.7	3581	6	0	9.77724e+06	8.78058e+06	2.93798e+06	6.96966e+06	6.8097e+06	7.69731e+06
P48729	Casein kinase I isoform alpha OS=Homo sapiens OX=9606 GN=CSNK1A1 PE=1 SV=2	30	10	86	8	337	38.9	2315	10	1	4.67906e+06	7.34992e+06	3.732e+06	3947281	3.79787e+06	3.49836e+06
P02647	Apolipoprotein A-I OS=Homo sapiens OX=9606 GN=APOA1 PE=1 SV=1	51	16	86	16	267	30.8	734	16	0	3.61691e+07	6.12286e+06	9.01422e+06	3.01253e+07	1.28538e+07	6.15345e+06
B1AK53	Espin OS=Homo sapiens OX=9606 GN=ESPN PE=1 SV=1	18	13	86	13	854	91.7	1674	13	0	1.39801e+07	1.79046e+07	1.15706e+07	6.50485e+06	9.17737e+06	16357201
P0DP04	Immunoglobulin heavy variable 3-43D OS=Homo sapiens OX=9606 GN=IGHV3-43D PE=3 SV=1	44	7	85	2	118	13	2348	7	0	7.7445e+06	695422	692328	4.03727e+06	4.38765e+06	479135
P49815	Tuberin OS=Homo sapiens OX=9606 GN=TSC2 PE=1 SV=2	13	17	85	17	1807	200.5	808	17	0	5.97457e+06	2.42202e+06	4.12214e+06	4.9897e+06	4.22236e+06	3.21425e+06
P62263	Small ribosomal subunit protein uS11 OS=Homo sapiens OX=9606 GN=RPS14 PE=1 SV=3	43	7	85	7	151	16.3	2521	7	0	1.30027e+08	3.32729e+07	2.66146e+07	1.45922e+08	18664372	2.52538e+07
P48047	ATP synthase subunit O, mitochondrial OS=Homo sapiens OX=9606 GN=ATP5PO PE=1 SV=1	52	11	85	11	213	23.3	1634	11	0	2.9817e+07	8.55898e+06	6.47029e+06	2.20938e+07	7.00457e+06	7.6685e+06
Q15717	ELAV-like protein 1 OS=Homo sapiens OX=9606 GN=ELAVL1 PE=1 SV=2	45	13	85	12	326	36.1	2034	13	1	1.26166e+08	4.64251e+07	5.15915e+07	4.74314e+07	2.87374e+07	1.93734e+07
P01768	Immunoglobulin heavy variable 3-30 OS=Homo sapiens OX=9606 GN=IGHV3-30 PE=1 SV=2	50	11	84	0	117	12.9	1659	11	10	3.09755e+07	6.95619e+06	6.84687e+06	6.63738e+06	1.15065e+07	136427
Q14192	Four and a half LIM domains protein 2 OS=Homo sapiens OX=9606 GN=FHL2 PE=1 SV=3	45	13	84	13	279	32.2	1094	13	0	8.88303e+06	1.22501e+07	8.86431e+06	4.16873e+06	10969329	1.33511e+07
A0A0B4J1X5	Immunoglobulin heavy variable 3-74 OS=Homo sapiens OX=9606 GN=IGHV3-74 PE=3 SV=1	68	10	84	5	117	12.8	1221	10	0	3.91761e+06	1.24768e+06	1.76579e+06	3.77849e+06	3.86867e+06	1.4442e+06
P11717	Cation-independent mannose-6-phosphate receptor OS=Homo sapiens OX=9606 GN=IGF2R PE=1 SV=3	17	31	84	31	2491	274.2	1298	31	0	1.0151e+07	5.36122e+06	4.1882e+06	1.90401e+07	3.87987e+06	1.7323e+06
O14979	Heterogeneous nuclear ribonucleoprotein D-like OS=Homo sapiens OX=9606 GN=HNRNPDL PE=1 SV=3	21	10	84	7	420	46.4	1228	10	0	2.08749e+07	1.32415e+07	9.39733e+06	5.11572e+06	4.03879e+06	3.81049e+06
P29692	Elongation factor 1-delta OS=Homo sapiens OX=9606 GN=EEF1D PE=1 SV=5	30	7	83	7	281	31.1	1802	7	0	9.22513e+06	7.48021e+06	8.48846e+06	1.78586e+07	6.49915e+06	4.55504e+06
Q14156	Protein EFR3 homolog A OS=Homo sapiens OX=9606 GN=EFR3A PE=1 SV=2	22	13	83	13	821	92.9	1573	13	0	2.45177e+07	8.02089e+06	6.59203e+06	3.42888e+07	1.17609e+07	7.4841e+06
P07947	Tyrosine-protein kinase Yes OS=Homo sapiens OX=9606 GN=YES1 PE=1 SV=3	24	12	83	9	543	60.8	1019	12	2	40493047	1.99892e+07	1.70339e+07	4.26187e+07	1.20234e+07	1.21593e+07
Q01546	Keratin, type II cytoskeletal 2 oral OS=Homo sapiens OX=9606 GN=KRT76 PE=1 SV=2	15	14	83	2	638	65.8	1579	14	0	9289838	7.99367e+06	7351543	4.17366e+06	7643154	7.61703e+06
Q76I76	Protein phosphatase Slingshot homolog 2 OS=Homo sapiens OX=9606 GN=SSH2 PE=1 SV=1	18	19	83	19	1423	158.1	1055	19	0	1.53994e+07	5.92375e+06	2.73184e+06	1.67992e+07	3.83331e+06	3.56786e+06
A0M8Q6	Immunoglobulin lambda constant 7 OS=Homo sapiens OX=9606 GN=IGLC7 PE=1 SV=3	60	5	83	2	106	11.2	2842	5	0	75343720	30919708	72769832	26182912	25119854	24848574
Q9Y4E6	WD repeat-containing protein 7 OS=Homo sapiens OX=9606 GN=WDR7 PE=1 SV=2	13	12	83	12	1490	163.7	1206	12	0	5657048	6.19818e+06	4.11718e+06	2.06039e+06	2.76819e+06	3.15116e+06
Q1KMD3	Heterogeneous nuclear ribonucleoprotein U-like protein 2 OS=Homo sapiens OX=9606 GN=HNRNPUL2 PE=1 SV=1	22	14	83	14	747	85.1	1009	14	0	2.11698e+07	1.23046e+07	1.39033e+07	3.93203e+06	9.59175e+06	8.67791e+06
Q96PV4	Paraneoplastic antigen-like protein 5 OS=Homo sapiens OX=9606 GN=PNMA5 PE=1 SV=2	29	11	83	11	448	49.9	1495	11	0	2.27575e+07	1.40034e+07	1.04199e+07	2.25561e+07	1.6535e+07	1.50546e+07
P15927	Replication protein A 32 kDa subunit OS=Homo sapiens OX=9606 GN=RPA2 PE=1 SV=1	36	10	83	10	270	29.2	1580	10	0	4641900	5.36995e+06	8.40233e+06	3.6736e+07	1.15155e+07	9.86782e+06
Q9UKY0	Prion-like protein doppel OS=Homo sapiens OX=9606 GN=PRND PE=1 SV=2	21	5	83	5	176	20.3	1741	5	0	2.32233e+08	5.9813e+07	57159715	322540409	101396198	41425807
Q8NCV1	Adenosine deaminase domain-containing protein 2 OS=Homo sapiens OX=9606 GN=ADAD2 PE=2 SV=1	32	12	82	12	583	61.7	1620	12	0	1.30856e+06	3.01721e+07	2.05455e+07	993952	1.88719e+07	2.15565e+07
O60506	Heterogeneous nuclear ribonucleoprotein Q OS=Homo sapiens OX=9606 GN=SYNCRIP PE=1 SV=2	28	14	82	6	623	69.6	1736	14	0	8.61311e+06	5.02631e+06	2.39279e+06	2.9398e+06	1.55096e+06	1296809
P08754	Guanine nucleotide-binding protein G(i) subunit alpha-3 OS=Homo sapiens OX=9606 GN=GNAI3 PE=1 SV=3	24	9	82	2	354	40.5	1703	9	0	8795586		1.3144e+06	9699656	1434336	1.25273e+06
P46776	Large ribosomal subunit protein uL15 OS=Homo sapiens OX=9606 GN=RPL27A PE=1 SV=2	40	8	82	8	148	16.6	1815	8	0	1.1061e+08	41884949	2.82904e+07	1.26395e+08	3.87122e+07	2.4728e+07
Q9P0V9	Septin-10 OS=Homo sapiens OX=9606 GN=SEPTIN10 PE=1 SV=2	21	8	81	8	454	52.6	2047	8	0	1.36481e+06	1.04397e+07	6.79246e+06	1.07835e+06	2.20698e+06	1.53938e+06
P01871	Immunoglobulin heavy constant mu OS=Homo sapiens OX=9606 GN=IGHM PE=1 SV=5	33	11	81	3	474	51.9	1374	11	5	9.24587e+06	1.56038e+07	1.28767e+07	3.3471e+06	1.81615e+07	1.97952e+07
P35244	Replication protein A 14 kDa subunit OS=Homo sapiens OX=9606 GN=RPA3 PE=1 SV=1	72	8	81	8	121	13.6	1204	8	0	9.16937e+06	6.24289e+06	6.85997e+06	4.4523e+07	9.04063e+06	9091114
P04196	Histidine-rich glycoprotein OS=Homo sapiens OX=9606 GN=HRG PE=1 SV=1	23	12	81	12	525	59.5	1156	12	0	1.62084e+07	5.40375e+06	7.63334e+06	8.2033e+06	8.96662e+06	6.25153e+06
Q6UWM5	GLIPR1-like protein 1 OS=Homo sapiens OX=9606 GN=GLIPR1L1 PE=1 SV=2	38	10	81	10	242	27.1	890	10	0	4.35829e+07	2.51285e+07	1.62293e+07	4.92463e+07	2.7484e+07	1.88161e+07
P38919	Eukaryotic initiation factor 4A-III OS=Homo sapiens OX=9606 GN=EIF4A3 PE=1 SV=4	31	14	81	11	411	46.8	1077	14	3	4.64903e+07	2.75181e+07	2.74383e+07	4.79714e+06	6.91441e+06	2.69835e+06
Q8TC71	Mitochondria-eating protein OS=Homo sapiens OX=9606 GN=SPATA18 PE=1 SV=1	43	23	81	23	538	61.1	1604	23	0	2.55844e+08	8.7612e+07	1.12338e+08	4.01703e+06	1.09134e+07	1.13467e+07
Q02978	Mitochondrial 2-oxoglutarate/malate carrier protein OS=Homo sapiens OX=9606 GN=SLC25A11 PE=1 SV=3	42	13	81	13	314	34	1142	13	0	7.8175e+06	3.45731e+06	8.56211e+06	7.20543e+06	1.03334e+07	5.24707e+06
P22492	Histone H1t OS=Homo sapiens OX=9606 GN=H1-6 PE=2 SV=4	36	9	81	7	207	22	2039	9	0	1.95538e+07	4.80511e+07	5.06136e+07	15046629	43319974	3.12968e+07
Q9H0B3	IQ domain-containing protein N OS=Homo sapiens OX=9606 GN=IQCN PE=1 SV=1	14	15	80	15	1180	127.6	1057	15	0	1.77285e+06	7.32436e+06	3.91526e+06	2.55477e+06	4.85159e+06	4.21161e+06
P08123	Collagen alpha-2(I) chain OS=Homo sapiens OX=9606 GN=COL1A2 PE=1 SV=7	11	10	80	10	1366	129.2	1450	10	0	2.10076e+07	1.03257e+08	8.93517e+07	775277	7.30179e+07	7.78639e+07
Q96HS1	Serine/threonine-protein phosphatase PGAM5, mitochondrial OS=Homo sapiens OX=9606 GN=PGAM5 PE=1 SV=2	54	12	80	12	289	32	1864	12	0	6.42203e+07	6.31508e+07	5.40763e+07	7.67234e+07	4.84904e+07	2.98567e+07
Q9BX66	Sorbin and SH3 domain-containing protein 1 OS=Homo sapiens OX=9606 GN=SORBS1 PE=1 SV=3	10	11	80	11	1292	142.4	1086	11	0	6.38402e+06	5.57367e+06	5.70786e+06	5.74242e+06	5564588	10037451
P30876	DNA-directed RNA polymerase II subunit RPB2 OS=Homo sapiens OX=9606 GN=POLR2B PE=1 SV=1	22	19	80	19	1174	133.8	1609	19	0	1.19046e+07	1.06299e+07	7.82571e+06	1.92101e+06	3.54891e+06	4.58931e+06
O75643	U5 small nuclear ribonucleoprotein 200 kDa helicase OS=Homo sapiens OX=9606 GN=SNRNP200 PE=1 SV=2	17	26	80	26	2136	244.4	941	26	0	1.69469e+07	7.43454e+06	8.37296e+06	8.04783e+06	1.19767e+07	5.23205e+06
Q99567	Nuclear pore complex protein Nup88 OS=Homo sapiens OX=9606 GN=NUP88 PE=1 SV=2	36	18	79	18	741	83.5	1335	18	0	1.93745e+06	2.62577e+06	8.10571e+06	1.65328e+06	3.53455e+06	4.69267e+06
P62826	GTP-binding nuclear protein Ran OS=Homo sapiens OX=9606 GN=RAN PE=1 SV=3	46	10	79	10	216	24.4	1493	10	0	1.77362e+07	1.73731e+07	1.87718e+07	2.15508e+07	1.52569e+07	1.32442e+07
Q9Y2J2	Band 4.1-like protein 3 OS=Homo sapiens OX=9606 GN=EPB41L3 PE=1 SV=2	25	21	79	17	1087	120.6	1259	21	1	6.9294e+06	6.71619e+06	5.6541e+06	5.9062e+06	7.40925e+06	3.75174e+06
P08729	Keratin, type II cytoskeletal 7 OS=Homo sapiens OX=9606 GN=KRT7 PE=1 SV=5	16	10	78	2	469	51.4	2029	10	0	92917512	60707120	64916748	150717024	93975528	62743688
P05023	Sodium/potassium-transporting ATPase subunit alpha-1 OS=Homo sapiens OX=9606 GN=ATP1A1 PE=1 SV=1	23	18	78	18	1023	112.8	1272	18	0	1.92382e+07	1.2703e+07	9.45631e+06	2.48173e+07	1.0751e+07	9.96389e+06
P21980	Protein-glutamine gamma-glutamyltransferase 2 OS=Homo sapiens OX=9606 GN=TGM2 PE=1 SV=2	17	11	78	11	687	77.3	1294	11	0	5.51469e+06	9.82776e+06	1.15007e+07	1.01787e+07	1.35177e+07	9.08011e+06
P28799	Progranulin OS=Homo sapiens OX=9606 GN=GRN PE=1 SV=2	28	9	78	9	593	63.5	2359	9	0	2.50303e+08	8.4424e+06	6.07034e+07	1.45715e+08	8.10946e+07	5.62704e+07
Q14195	Dihydropyrimidinase-related protein 3 OS=Homo sapiens OX=9606 GN=DPYSL3 PE=1 SV=1	23	10	78	7	570	61.9	1343	10	0	6.32794e+06	7.7195e+06	3.36695e+06	3.50618e+06	4.42855e+06	4.74002e+06
P05387	Large ribosomal subunit protein P2 OS=Homo sapiens OX=9606 GN=RPLP2 PE=1 SV=1	85	10	78	10	115	11.7	2130	10	0	5.27263e+07	1.39695e+07	2.10032e+07	6.90866e+07	17291989	1.16564e+07
P50991	T-complex protein 1 subunit delta OS=Homo sapiens OX=9606 GN=CCT4 PE=1 SV=4	30	16	77	15	539	57.9	944	16	0	1.02216e+07	6.93531e+06	5.49185e+06	9.28654e+06	7.82226e+08	1.3436e+09
Q8N163	Cell cycle and apoptosis regulator protein 2 OS=Homo sapiens OX=9606 GN=CCAR2 PE=1 SV=2	24	16	77	16	923	102.8	2235	16	0	2.4005e+07	1.09432e+07	8.01065e+06	2.87986e+07	8.26256e+06	9.18693e+06
Q9NS26	Sperm protein associated with the nucleus on the X chromosome A OS=Homo sapiens OX=9606 GN=SPANXA1 PE=1 SV=1	94	8	77	1	97	11	2139	8	6	4.28039e+07	4.39214e+07	2.82607e+07	6.51265e+07	4.29634e+07	4.12755e+07
Q02543	Large ribosomal subunit protein eL20 OS=Homo sapiens OX=9606 GN=RPL18A PE=1 SV=2	53	14	77	14	176	20.7	1041	14	0	2.95805e+07	7.44337e+06	1.55252e+07	5.68718e+07	1.09138e+07	2.13415e+07
O75326	Semaphorin-7A OS=Homo sapiens OX=9606 GN=SEMA7A PE=1 SV=1	31	15	77	15	666	74.8	699	15	0	2.07035e+07	8.29455e+06	1.01447e+07	2.52314e+07	14717419	13345629
Q13247	Serine/arginine-rich splicing factor 6 OS=Homo sapiens OX=9606 GN=SRSF6 PE=1 SV=2	20	8	77	5	344	39.6	1573	8	3	4.94508e+07	7.39192e+06	8.9856e+06	1.26831e+07	5.2027e+06	4.07294e+06
Q9BXF9	Tektin-3 OS=Homo sapiens OX=9606 GN=TEKT3 PE=1 SV=1	35	15	77	15	490	56.6	1284	15	0	1.14127e+06	1.665e+07	9.02825e+06	1.10491e+06	3.64667e+06	8.5616e+06
P05388	Large ribosomal subunit protein uL10 OS=Homo sapiens OX=9606 GN=RPLP0 PE=1 SV=1	44	11	76	11	317	34.3	2561	11	0	8.3531e+07	1.90145e+07	3.72214e+07	1.11033e+08	1.61985e+07	2.29664e+07
P32969	Large ribosomal subunit protein uL6 OS=Homo sapiens OX=9606 GN=RPL9 PE=1 SV=1	77	12	76	12	192	21.9	1524	12	0	2.74425e+07	3.7381e+06	2.85375e+06	3.9559e+07	5.55726e+06	5.26379e+06
Q92896	Golgi apparatus protein 1 OS=Homo sapiens OX=9606 GN=GLG1 PE=1 SV=2	16	15	76	15	1179	134.5	1618	15	0	5.28459e+06	1.03068e+07	7.35949e+06	3.11762e+06	4.90445e+06	2.85555e+06
P62750	Large ribosomal subunit protein uL23 OS=Homo sapiens OX=9606 GN=RPL23A PE=1 SV=1	39	9	76	9	156	17.7	1095	9	0	7.00463e+07	13892321	1.42173e+07	6.94106e+07	8.92454e+06	8.03166e+06
A8K855	EF-hand calcium-binding domain-containing protein 7 OS=Homo sapiens OX=9606 GN=EFCAB7 PE=1 SV=1	25	10	76	10	629	71.9	398	10	0	1.83868e+06	2.13376e+06	2.25301e+06	1.34839e+06	1.94808e+06	1.02825e+06
O75477	Erlin-1 OS=Homo sapiens OX=9606 GN=ERLIN1 PE=1 SV=2	42	11	75	8	348	39.1	1682	11	0	1.91506e+06	64288	109150	228620	145202	61160.3
P62136	Serine/threonine-protein phosphatase PP1-alpha catalytic subunit OS=Homo sapiens OX=9606 GN=PPP1CA PE=1 SV=1	35	11	75	3	330	37.5	1117	11	0	3188879		4819440		6.22045e+06	4.31071e+06
Q99623	Prohibitin-2 OS=Homo sapiens OX=9606 GN=PHB2 PE=1 SV=2	41	11	75	11	299	33.3	1366	11	0	3.99397e+07	1.49118e+07	1.82793e+07	2.75986e+06	1.56673e+07	1.30958e+07
Q14257	Reticulocalbin-2 OS=Homo sapiens OX=9606 GN=RCN2 PE=1 SV=1	49	9	75	9	317	36.9	1790	9	0	1.7798e+07	6.60243e+06	1.23407e+07	3.04024e+07	1.88645e+07	3276832
Q9UJS0	Electrogenic aspartate/glutamate antiporter SLC25A13, mitochondrial OS=Homo sapiens OX=9606 GN=SLC25A13 PE=1 SV=2	20	11	75	9	675	74.1	782	11	2	2510298	3.77799e+06	3.44862e+06	3.52223e+06	4.04093e+06	2.38009e+06
P78406	mRNA export factor RAE1 OS=Homo sapiens OX=9606 GN=RAE1 PE=1 SV=1	52	13	75	13	368	40.9	1316	13	0	14893110	1.23088e+07	1.02498e+07	1.29817e+07	1.26677e+07	8526526
P01764	Immunoglobulin heavy variable 3-23 OS=Homo sapiens OX=9606 GN=IGHV3-23 PE=1 SV=2	44	9	75	1	117	12.6	1474	9	0	69995			26203.7
Q9BSD7	Cancer-related nucleoside-triphosphatase OS=Homo sapiens OX=9606 GN=NTPCR PE=1 SV=1	63	11	75	11	190	20.7	1558	11	0	3.00875e+07	4.00775e+07	3.15353e+07	2.13158e+07	3.18211e+07	3.5478e+07
O43166	Signal-induced proliferation-associated 1-like protein 1 OS=Homo sapiens OX=9606 GN=SIPA1L1 PE=1 SV=4	14	17	74	17	1804	199.9	731	17	0	3347695	1.23506e+06	3.68074e+06	685840	812407	1.79347e+06
P48553	Trafficking protein particle complex subunit 10 OS=Homo sapiens OX=9606 GN=TRAPPC10 PE=1 SV=2	14	13	74	13	1259	142.1	790	13	0	6.97843e+06	7.95884e+06	3.13445e+06	1.62982e+07	7.42072e+06	1.1651e+07
Q9UBP9	PTB domain-containing engulfment adapter protein 1 OS=Homo sapiens OX=9606 GN=GULP1 PE=1 SV=1	52	15	74	15	304	34.5	1455	15	0	2.9275e+07	1.55892e+06	14699787	1.68236e+07	1.56956e+07	4.64474e+06
Q96CW5	Gamma-tubulin complex component 3 OS=Homo sapiens OX=9606 GN=TUBGCP3 PE=1 SV=2	15	11	74	11	907	103.5	1133	11	0	3.59931e+06	4.42634e+06	4.01153e+06	425390	4.76707e+06	3.50359e+06
Q8NB90	ATPase family gene 2 protein homolog A OS=Homo sapiens OX=9606 GN=AFG2A PE=1 SV=3	34	22	74	22	893	97.8	1109	22	0	1.04853e+06	846644	1.53937e+06	593736	992548	336962
Q15366	Poly(rC)-binding protein 2 OS=Homo sapiens OX=9606 GN=PCBP2 PE=1 SV=1	32	7	74	4	365	38.6	1458	7	2	7.27564e+07	3.88022e+07	3.24764e+07	2.32159e+07	2.36324e+07	2.01282e+07
P18621	Large ribosomal subunit protein uL22 OS=Homo sapiens OX=9606 GN=RPL17 PE=1 SV=3	55	11	74	11	184	21.4	1037	11	0	4.67842e+07	6.22303e+06	6.36726e+06	54839400	4.33989e+06	3.45308e+06
P16403	Histone H1.2 OS=Homo sapiens OX=9606 GN=H1-2 PE=1 SV=2	34	8	74	1	213	21.4	1909	8	0		7.27794e+06	4.76892e+06	3.50003e+06		4.22876e+06
P01762	Immunoglobulin heavy variable 3-11 OS=Homo sapiens OX=9606 GN=IGHV3-11 PE=1 SV=2	44	8	74	1	117	12.9	1082	8	0	965481	535529	392959	989790	32024	247481
Q8N635	Meiosis-specific with OB domain-containing protein OS=Homo sapiens OX=9606 GN=MEIOB PE=2 SV=3	31	13	74	13	442	49.3	1709	13	0	1.13348e+07	9.43276e+06	7.70245e+06	4.24451e+07	1.27969e+07	1.13472e+07
Q9P2L0	WD repeat-containing protein 35 OS=Homo sapiens OX=9606 GN=WDR35 PE=1 SV=3	17	16	74	16	1181	133.5	1056	16	0	1.97211e+06	3.71537e+06	2.07076e+06	810931	1.8973e+06	1.05208e+06
Q07065	Cytoskeleton-associated protein 4 OS=Homo sapiens OX=9606 GN=CKAP4 PE=1 SV=2	40	16	74	16	602	66	1648	16	0	3.002e+06	5.35449e+06	3.00114e+06	2.4208e+06	5.61637e+06	2.88102e+06
Q96D71	RalBP1-associated Eps domain-containing protein 1 OS=Homo sapiens OX=9606 GN=REPS1 PE=1 SV=3	45	22	73	22	796	86.6	1026	22	0	1.50293e+07	974175	8.9918e+06	1.44891e+07	7.24942e+06	2.89434e+06
Q9BPX5	Actin-related protein 2/3 complex subunit 5-like protein OS=Homo sapiens OX=9606 GN=ARPC5L PE=1 SV=1	61	6	73	5	153	16.9	1737	6	0	5.3316e+07	3.62782e+07	3.24222e+07	8.574e+07	3.69604e+07	5.68044e+06
P09471	Guanine nucleotide-binding protein G(o) subunit alpha OS=Homo sapiens OX=9606 GN=GNAO1 PE=1 SV=4	33	10	73	8	354	40	1498	10	0	607441	200431		5.20971e+06
P55268	Laminin subunit beta-2 OS=Homo sapiens OX=9606 GN=LAMB2 PE=1 SV=2	16	20	73	20	1798	195.9	1105	20	0	6.65353e+07	6.72557e+07	6.82195e+07	994284	7.01198e+07	7.20388e+07
O00399	Dynactin subunit 6 OS=Homo sapiens OX=9606 GN=DCTN6 PE=1 SV=1	21	5	73	5	190	20.7	2120	5	0	5.36241e+06	8183740	5.05762e+06	8.30667e+06	4.38766e+06	4.41028e+06
P62910	Large ribosomal subunit protein eL32 OS=Homo sapiens OX=9606 GN=RPL32 PE=1 SV=2	50	9	73	9	135	15.9	952	9	0	3.01181e+07	1234243	5.80893e+06	2.20667e+07	9.96454e+06	1.25266e+07
P10412	Histone H1.4 OS=Homo sapiens OX=9606 GN=H1-4 PE=1 SV=2	33	9	73	2	219	21.9	1796	9	4	3.67659e+07	103946434	7.69996e+07	36959707	6.70514e+07	7.02001e+07
Q6P3W6	Neuroblastoma breakpoint family member 10 OS=Homo sapiens OX=9606 GN=NBPF10 PE=3 SV=3	23	13	73	13	3795	435.4	1573	13	0	1.2958e+06	1.9545e+07	1.91169e+07	816568	8.78751e+06	5.33534e+06
Q13627	Dual specificity tyrosine-phosphorylation-regulated kinase 1A OS=Homo sapiens OX=9606 GN=DYRK1A PE=1 SV=2	17	14	73	14	763	85.5	1058	14	0	1.11655e+07	1.27222e+07	9.53061e+06	1.07377e+07	1.49831e+07	1.54645e+07
Q8NEB7	Acrosin-binding protein OS=Homo sapiens OX=9606 GN=ACRBP PE=2 SV=1	15	7	72	7	543	61.3	1558	7	0	1.07798e+07	6075114	8.01294e+06	1.51989e+06	6.88333e+06	4.49035e+06
P0C7P0	CDGSH iron-sulfur domain-containing protein 3, mitochondrial OS=Homo sapiens OX=9606 GN=CISD3 PE=1 SV=1	46	7	72	7	127	14.2	1263	7	0	8.69961e+06	1.83127e+07	1.35865e+07	1.01112e+07	1.98455e+07	1.59531e+07
Q14527	Helicase-like transcription factor OS=Homo sapiens OX=9606 GN=HLTF PE=1 SV=2	16	12	72	12	1009	113.9	1295	12	0	3629177	1.99176e+06	5.70149e+06	2.95553e+06	2.77633e+06	2.20155e+06
P36873	Serine/threonine-protein phosphatase PP1-gamma catalytic subunit OS=Homo sapiens OX=9606 GN=PPP1CC PE=1 SV=1	43	12	72	4	323	37	1145	12	5	1.14642e+07	6.32158e+06	5.33026e+06	89576.6	7.69134e+06	5.6126e+06
P46778	Large ribosomal subunit protein eL21 OS=Homo sapiens OX=9606 GN=RPL21 PE=1 SV=2	46	10	72	10	160	18.6	950	10	0	3.44746e+07	16191776	6.83788e+06	5.11088e+07	6.03098e+06	11572822
P13861	cAMP-dependent protein kinase type II-alpha regulatory subunit OS=Homo sapiens OX=9606 GN=PRKAR2A PE=1 SV=2	35	14	72	13	404	45.5	1448	14	1	5.95143e+06	1.44768e+07	9.29368e+06	5.04041e+06	1.02381e+07	1.39436e+07
Q6P2E9	Enhancer of mRNA-decapping protein 4 OS=Homo sapiens OX=9606 GN=EDC4 PE=1 SV=1	14	16	72	16	1401	151.6	1098	16	0	2.3233e+07	1.86708e+07	2.26319e+07	3.12809e+06	8.90644e+06	6.37205e+06
A0A0B4J1Y9	Immunoglobulin heavy variable 3-72 OS=Homo sapiens OX=9606 GN=IGHV3-72 PE=3 SV=1	45	7	72	2	119	13.2	835	7	0	9121867	583533		6.6095e+06	117400	65103.7
Q16698	2,4-dienoyl-CoA reductase [(3E)-enoyl-CoA-producing], mitochondrial OS=Homo sapiens OX=9606 GN=DECR1 PE=1 SV=1	41	12	71	12	335	36	2337	12	0	3.46319e+07	2.47548e+07	1.87016e+07	48597257	1.31289e+07	1.46227e+07
P52292	Importin subunit alpha-1 OS=Homo sapiens OX=9606 GN=KPNA2 PE=1 SV=1	20	8	71	8	529	57.8	1814	8	0	1.25822e+07	9.93983e+06	6.76182e+06	6.77671e+06	6.65949e+06	4.09935e+06
Q53GQ0	Very-long-chain 3-oxoacyl-CoA reductase OS=Homo sapiens OX=9606 GN=HSD17B12 PE=1 SV=2	43	11	71	11	312	34.3	942	11	0	2.44362e+06	3.73806e+06	1.45371e+06	3.03298e+06	3.30891e+06	962473
P11047	Laminin subunit gamma-1 OS=Homo sapiens OX=9606 GN=LAMC1 PE=1 SV=3	11	12	71	12	1609	177.5	790	12	0	758600	3.00173e+06	1832448		2.29736e+06	1.31765e+06
Q14161	ARF GTPase-activating protein GIT2 OS=Homo sapiens OX=9606 GN=GIT2 PE=1 SV=2	25	12	71	9	759	84.5	1204	12	3	4.51699e+06	1.29877e+07	8.74543e+06	6.34491e+06	8.02038e+06	8.48247e+06
O43813	Glutathione S-transferase LANCL1 OS=Homo sapiens OX=9606 GN=LANCL1 PE=1 SV=1	24	9	71	9	399	45.3	891	9	0	6.28324e+07	6.20283e+06	3.92259e+07	141683791	8.8929e+07	4.74739e+07
Q96SN8	CDK5 regulatory subunit-associated protein 2 OS=Homo sapiens OX=9606 GN=CDK5RAP2 PE=1 SV=5	18	23	70	23	1893	214.9	927	23	0	3.29627e+06	2.83934e+06	384448		1.97198e+06	1.80437e+06
O75367	Core histone macro-H2A.1 OS=Homo sapiens OX=9606 GN=MACROH2A1 PE=1 SV=5	19	6	70	5	369	39.2	1393	6	1	1.63081e+06	1.19871e+07	9.18737e+06	637824	8.40083e+06	6.90804e+06
Q9UQM7	Calcium/calmodulin-dependent protein kinase type II subunit alpha OS=Homo sapiens OX=9606 GN=CAMK2A PE=1 SV=2	13	7	70	1	478	54.1	1247	7	0	5737531	3.44523e+06	1.81535e+06	8.08296e+06	2074688	1.39715e+06
P61221	ATP-binding cassette sub-family E member 1 OS=Homo sapiens OX=9606 GN=ABCE1 PE=1 SV=1	36	15	70	15	599	67.3	1026	15	0	1.28774e+07	6.98384e+06	7.61829e+06	2.5094e+07	9.91583e+06	1.01079e+07
Q9HCD6	Protein TANC2 OS=Homo sapiens OX=9606 GN=TANC2 PE=1 SV=3	16	24	70	24	1990	219.5	972	24	0	3108559	3.26541e+06	3639907	2.36955e+06	3.5927e+06	2.87186e+06
Q9BWM7	Sideroflexin-3 OS=Homo sapiens OX=9606 GN=SFXN3 PE=1 SV=3	42	11	70	9	321	35.5	1607	11	2	1.38236e+07	2.01365e+07	2.04283e+07	1.268e+07	1.46964e+07	1.10512e+07
P07339	Cathepsin D OS=Homo sapiens OX=9606 GN=CTSD PE=1 SV=1	19	7	70	7	412	44.5	1062	7	0	8.937e+06	9.01194e+06	6.87593e+06	8.67362e+06	4.48727e+06	4.92576e+06
Q9NR12	PDZ and LIM domain protein 7 OS=Homo sapiens OX=9606 GN=PDLIM7 PE=1 SV=1	32	10	70	10	457	49.8	989	10	0	8.63934e+06	7.20094e+06	1.49577e+06	3.53861e+06	933649	1.96645e+06
P27816	Microtubule-associated protein 4 OS=Homo sapiens OX=9606 GN=MAP4 PE=1 SV=3	18	16	69	16	1152	120.9	1082	16	0	1.19729e+07	11752751	6.53612e+06	1.15679e+07	5.94743e+06	1.60697e+07
P00558	Phosphoglycerate kinase 1 OS=Homo sapiens OX=9606 GN=PGK1 PE=1 SV=3	55	15	69	13	417	44.6	994	15	1	5.87661e+06	1.15956e+06		2.32366e+06	423216	1.26833e+06
P51570	Galactokinase OS=Homo sapiens OX=9606 GN=GALK1 PE=1 SV=1	32	10	69	10	392	42.2	1364	10	0	2.39243e+07	1.13291e+07	15230815	9.84895e+06	1.99916e+07	16921366
Q9P227	Rho GTPase-activating protein 23 OS=Homo sapiens OX=9606 GN=ARHGAP23 PE=1 SV=2	16	17	68	15	1491	162.1	1073	17	2	1.02416e+07	1.04775e+07	1.22836e+07	1.27816e+07	8.38433e+06	4.84969e+06
Q9Y512	Sorting and assembly machinery component 50 homolog OS=Homo sapiens OX=9606 GN=SAMM50 PE=1 SV=3	27	11	68	11	469	51.9	1399	11	0	8.18855e+06	8.93005e+06	1.07308e+07	3.03919e+06	1.1862e+07	1.00196e+07
P61353	Large ribosomal subunit protein eL27 OS=Homo sapiens OX=9606 GN=RPL27 PE=1 SV=2	54	9	68	9	136	15.8	996	9	0	5.39855e+07	3.71937e+06	6.71177e+06	9.09327e+07	4.45347e+06	5.72205e+06
Q96IC2	RNA exonuclease 5 OS=Homo sapiens OX=9606 GN=REXO5 PE=2 SV=1	22	12	68	12	774	86.8	970	12	0	9.88905e+07	4.81109e+07	6.55758e+07	1.25779e+08	8.46756e+07	3.89164e+07
Q99959	Plakophilin-2 OS=Homo sapiens OX=9606 GN=PKP2 PE=1 SV=2	18	14	68	14	881	97.4	1266	14	0	6.32822e+06	3.5678e+07	2.38487e+07	6.71967e+06	1.89469e+07	1.89893e+07
O95925	Eppin OS=Homo sapiens OX=9606 GN=EPPIN PE=1 SV=1	41	6	68	6	133	15.3	1025	6	0	3.63134e+07	1.82393e+07	1.87347e+07	20295120	1.77268e+07	10079062
P0DX00	Golgin subfamily A member 6-like protein 24 OS=Homo sapiens OX=9606 GN=GOLGA6L24 PE=3 SV=1	27	13	68	1	832	104.7	1008	13	10	2.90167e+06	1.35526e+07	1.14871e+07	1.5716e+06	5.354e+06	4.84661e+06
P56180	Putative tyrosine-protein phosphatase TPTE OS=Homo sapiens OX=9606 GN=TPTE PE=1 SV=3	20	8	68	8	551	64.3	1290	8	0	1.12192e+07	9506771	9.02034e+06	9.84656e+06	9.97487e+06	8.66466e+06
Q8WUM0	Nuclear pore complex protein Nup133 OS=Homo sapiens OX=9606 GN=NUP133 PE=1 SV=2	12	10	67	10	1156	128.9	798	10	0	1.28829e+06	1.81341e+06	2.0753e+06	424811	1.45275e+06	1.06567e+06
Q16555	Dihydropyrimidinase-related protein 2 OS=Homo sapiens OX=9606 GN=DPYSL2 PE=1 SV=1	27	12	67	9	572	62.3	1047	12	2	1.00424e+07	5.85092e+06	3.54885e+06	6.84758e+06	7.3818e+06	6.47497e+06
P62979	Ubiquitin-ribosomal protein eS31 fusion protein OS=Homo sapiens OX=9606 GN=RPS27A PE=1 SV=2	55	9	67	3	156	18	1047	9	5	1.85279e+07	1.7837e+07	1.567e+07	2.35325e+07	6.11927e+06	1.39893e+07
P30041	Peroxiredoxin-6 OS=Homo sapiens OX=9606 GN=PRDX6 PE=1 SV=3	68	14	67	14	224	25	1594	14	0	22522768	1.13446e+06	3.85335e+06	1.0772e+07	1.84664e+06	3.23112e+06
Q13724	Mannosyl-oligosaccharide glucosidase OS=Homo sapiens OX=9606 GN=MOGS PE=1 SV=5	17	12	67	12	837	91.9	971	12	0	4.43048e+06	6.19395e+06	5.56944e+06	3.56148e+06	2.98534e+06	2.67203e+06
Q99996	A-kinase anchor protein 9 OS=Homo sapiens OX=9606 GN=AKAP9 PE=1 SV=4	8	26	67	26	3907	452.7	812	26	0	2.37443e+06	7.30003e+06	3.58393e+06	6.55544e+06	4.05333e+06	4.79933e+06
Q01130	Serine/arginine-rich splicing factor 2 OS=Homo sapiens OX=9606 GN=SRSF2 PE=1 SV=4	24	4	67	4	221	25.5	1110	4	0	2.59245e+07	9092421	1.10557e+07	1.07642e+07	8.16417e+06	9.21562e+06
Q9Y3Z3	Deoxynucleoside triphosphate triphosphohydrolase SAMHD1 OS=Homo sapiens OX=9606 GN=SAMHD1 PE=1 SV=2	28	16	66	16	626	72.2	1080	16	0	2.49325e+07	1.53714e+07	1.93571e+07	1.67492e+07	1.78579e+07	2.18641e+07
P00738	Haptoglobin OS=Homo sapiens OX=9606 GN=HP PE=1 SV=1	26	10	66	10	406	45.2	1351	10	0	3.2686e+07	6.1337e+06	6.82522e+06	1.16995e+07	7.30885e+06	6.39243e+06
P42677	Small ribosomal subunit protein eS27 OS=Homo sapiens OX=9606 GN=RPS27 PE=1 SV=3	33	7	66	4	84	9.5	960	7	3	133145721	1.17743e+08	1.01297e+08	1.54621e+08	1.11434e+08	9.58558e+07
P04843	Dolichyl-diphosphooligosaccharide--protein glycosyltransferase subunit 1 OS=Homo sapiens OX=9606 GN=RPN1 PE=1 SV=1	32	15	66	15	607	68.5	735	15	0	4.48728e+06	1.90285e+06	1.45737e+06	3.80384e+06	2.79667e+06	1.09054e+06
Q9H0B6	Kinesin light chain 2 OS=Homo sapiens OX=9606 GN=KLC2 PE=1 SV=1	23	12	66	7	622	68.9	943	12	1	4.3432e+06	2.61671e+06	646216	3.18222e+06	4.18741e+06	6.60213e+06
O60733	85/88 kDa calcium-independent phospholipase A2 OS=Homo sapiens OX=9606 GN=PLA2G6 PE=1 SV=2	23	12	65	12	806	89.8	509	12	0	2.40934e+06	4.62065e+06	5.79024e+06	336381	2.54473e+06	1.79504e+06
P55083	Microfibril-associated glycoprotein 4 OS=Homo sapiens OX=9606 GN=MFAP4 PE=1 SV=2	36	5	65	5	255	28.6	1915	5	0	4.03615e+06	5.39376e+06	5878825	1.39943e+06	6.01222e+06	4.13986e+06
O43294	Transforming growth factor beta-1-induced transcript 1 protein OS=Homo sapiens OX=9606 GN=TGFB1I1 PE=1 SV=2	20	9	65	9	461	49.8	1439	9	0	2.04432e+07	4.43954e+06	7.65089e+06	1.52036e+07	1.1011e+07	1.19156e+07
O75351	Vacuolar protein sorting-associated protein 4B OS=Homo sapiens OX=9606 GN=VPS4B PE=1 SV=2	25	11	65	7	444	49.3	991	11	0	3.86514e+06	1.37896e+06	1.57109e+06	1.51012e+06	1.66853e+06	966366
Q12905	Interleukin enhancer-binding factor 2 OS=Homo sapiens OX=9606 GN=ILF2 PE=1 SV=2	25	9	65	9	390	43	1975	9	0	6.35887e+07	2.1328e+07	2.29753e+07	2.21137e+07	9.76763e+06	5.08363e+06
Q03252	Lamin-B2 OS=Homo sapiens OX=9606 GN=LMNB2 PE=1 SV=4	31	18	65	14	620	69.9	770	18	0		1.77159e+06	943232			1.01984e+06
Q05469	Hormone-sensitive lipase OS=Homo sapiens OX=9606 GN=LIPE PE=1 SV=4	10	11	65	11	1076	116.5	903	11	0	5.3478e+06	8.84374e+06	5.08831e+06	2.5591e+06	4.95194e+06	3.47358e+06
Q9H2K8	Serine/threonine-protein kinase TAO3 OS=Homo sapiens OX=9606 GN=TAOK3 PE=1 SV=2	12	9	65	8	898	105.3	836	9	0	1.75303e+06	1.69571e+06	1.32757e+06	598840	2.23677e+06	1.93792e+06
Q9HCM4	Band 4.1-like protein 5 OS=Homo sapiens OX=9606 GN=EPB41L5 PE=1 SV=3	12	8	65	8	733	81.8	757	8	0	1.89049e+06	4.55326e+06	5.62094e+06	7.07627e+06	2.81077e+06	894677
P28288	ATP-binding cassette sub-family D member 3 OS=Homo sapiens OX=9606 GN=ABCD3 PE=1 SV=1	21	11	64	11	659	75.4	1220	11	0	1.08289e+07	1.4763e+07	9.38193e+06	6.69683e+06	9.64319e+06	5.61999e+06
P14373	Zinc finger protein RFP OS=Homo sapiens OX=9606 GN=TRIM27 PE=1 SV=1	37	12	64	12	513	58.5	866	12	0	6.60979e+06	3.95389e+06	3.40983e+06	3.58406e+06	3.00837e+06	2.20658e+06
P84098	Large ribosomal subunit protein eL19 OS=Homo sapiens OX=9606 GN=RPL19 PE=1 SV=1	38	11	64	11	196	23.5	1341	11	0	3.36345e+07	2.00349e+07	1.87255e+07	5.50357e+07	8.5561e+06	8.70971e+06
P62888	Large ribosomal subunit protein eL30 OS=Homo sapiens OX=9606 GN=RPL30 PE=1 SV=2	62	10	64	10	115	12.8	1749	10	0	4.30813e+07	3.90614e+06	6.62946e+06	59259640	10013410	12608175
P35268	Large ribosomal subunit protein eL22 OS=Homo sapiens OX=9606 GN=RPL22 PE=1 SV=2	58	8	64	8	128	14.8	1860	8	0	3.41567e+07	25306304	1.77468e+07	1.67406e+07	2.45606e+07	1.85529e+07
A6NDE4	RNA-binding motif protein, Y chromosome, family 1 member B OS=Homo sapiens OX=9606 GN=RBMY1B PE=2 SV=2	20	10	64	10	496	55.8	1293	10	0	2.50046e+07	6.80805e+06	8.35914e+06	4.46984e+06	485010	2.55114e+06
O60282	Kinesin heavy chain isoform 5C OS=Homo sapiens OX=9606 GN=KIF5C PE=1 SV=1	18	15	64	10	957	109.4	1228	15	0	95273.7	1.06849e+06	1.17823e+06	3.08656e+06	1.27822e+06	56134.2
Q13555	Calcium/calmodulin-dependent protein kinase type II subunit gamma OS=Homo sapiens OX=9606 GN=CAMK2G PE=1 SV=4	20	9	64	6	558	62.6	1188	9	0	397511	779808	274408		353778
Q9UBC2	Epidermal growth factor receptor substrate 15-like 1 OS=Homo sapiens OX=9606 GN=EPS15L1 PE=1 SV=1	24	17	63	17	864	94.2	1101	17	0	2.02088e+07	3.25917e+06	4.37008e+06	1.42842e+07	3.75134e+06	2.86654e+06
P46783	Small ribosomal subunit protein eS10 OS=Homo sapiens OX=9606 GN=RPS10 PE=1 SV=1	70	12	63	12	165	18.9	1143	12	0	1.52062e+07	1.11559e+07	1.14094e+07	2.24862e+07	9.74917e+06	7.94262e+06
P62273	Small ribosomal subunit protein uS14 OS=Homo sapiens OX=9606 GN=RPS29 PE=1 SV=2	48	4	63	4	56	6.7	895	4	0	9.09694e+07	3.30625e+07	2.53136e+07	155728122	2.82063e+07	2.33987e+07
Q8WWI1	LIM domain only protein 7 OS=Homo sapiens OX=9606 GN=LMO7 PE=1 SV=3	10	13	63	13	1683	192.6	757	13	0	1.50769e+07	4.51911e+06	3.96608e+06	1.52984e+07	3.5913e+06	5.61661e+06
Q9UII4	E3 ISG15--protein ligase HERC5 OS=Homo sapiens OX=9606 GN=HERC5 PE=1 SV=2	23	17	63	17	1024	116.8	763	17	0	6.43758e+06	1.61059e+06	2.26985e+06	4.23036e+06	36966.5	32429
P18077	Large ribosomal subunit protein eL33 OS=Homo sapiens OX=9606 GN=RPL35A PE=1 SV=2	38	10	63	10	110	12.5	784	10	0	5.04502e+07	6.21986e+06	9.17216e+06	42735519	7.80782e+06	6.3181e+06
Q8TC56	Golgi-associated RAB2 interactor protein 3 OS=Homo sapiens OX=9606 GN=GARIN3 PE=1 SV=2	21	10	63	10	605	64.7	1468	10	0	3.54565e+06	2.37303e+07	1.54288e+07	321555	1.51078e+07	1.76872e+07
Q68DQ2	Very large A-kinase anchor protein OS=Homo sapiens OX=9606 GN=CRYBG3 PE=1 SV=3	8	17	63	17	2970	330.4	355	17	0	1.41726e+06	380556	1.27866e+06	4.03246e+06	2.42371e+06	996180
Q71H61	Immunoglobulin-like domain-containing receptor 2 OS=Homo sapiens OX=9606 GN=ILDR2 PE=1 SV=1	25	11	63	11	639	71.2	896	11	0	8.09499e+06	6.23175e+06	7.97348e+06	9.39908e+06	1.1253e+07	6.42031e+06
Q6UN15	Pre-mRNA 3'-end-processing factor FIP1 OS=Homo sapiens OX=9606 GN=FIP1L1 PE=1 SV=1	54	22	63	22	594	66.5	1482	22	0	4.99234e+08	2.68384e+07	101194281	500456	1.34128e+06
Q8NDV3	Structural maintenance of chromosomes protein 1B OS=Homo sapiens OX=9606 GN=SMC1B PE=2 SV=3	25	24	63	24	1235	143.7	988	24	0	5.79e+06	2.10673e+06	671927	3.21487e+06	1.8181e+06	8.98441e+06
P83731	Large ribosomal subunit protein eL24 OS=Homo sapiens OX=9606 GN=RPL24 PE=1 SV=1	30	6	63	6	157	17.8	1557	6	0	3.81171e+07	7703302	8.3346e+06	3.85815e+07	9.71461e+06	8.16107e+06
Q5TCX8	Mitogen-activated protein kinase kinase kinase 21 OS=Homo sapiens OX=9606 GN=MAP3K21 PE=1 SV=3	15	12	63	12	1036	113.9	998	12	0	8.99994e+06	2.04075e+06	982804	1.3368e+07	855401	1.049e+06
Q9GZY0	Nuclear RNA export factor 2 OS=Homo sapiens OX=9606 GN=NXF2 PE=1 SV=1	49	26	63	26	626	71.6	1597	26	0	2.69298e+06	1.35758e+06	1.91432e+06	308011	1.09058e+06	366043
P22392	Nucleoside diphosphate kinase B OS=Homo sapiens OX=9606 GN=NME2 PE=1 SV=1	49	6	63	2	152	17.3	1339	6	4	3.22442e+07	1.97851e+07	1.32801e+07	28767578	1.17744e+07	7.52356e+06
Q8N474	Secreted frizzled-related protein 1 OS=Homo sapiens OX=9606 GN=SFRP1 PE=1 SV=1	29	8	63	8	314	35.4	840	8	0	13731444	1.88936e+06	2.39841e+07	1.25243e+07	1.63893e+07	6.51866e+06
Q969Z3	Mitochondrial amidoxime reducing component 2 OS=Homo sapiens OX=9606 GN=MTARC2 PE=1 SV=1	33	10	63	10	335	38	684	10	0	3.30752e+06	3.79614e+06	2.55702e+06	1.77712e+06	1.20645e+07	8.76828e+06
Q2Q1W2	E3 ubiquitin-protein ligase TRIM71 OS=Homo sapiens OX=9606 GN=TRIM71 PE=1 SV=1	18	11	62	11	868	93.3	587	11	0	9.22994e+06	3.85414e+06	5.41596e+06	1.78893e+06	1.19013e+06	4.63124e+06
Q6IAN0	Dehydrogenase/reductase SDR family member 7B OS=Homo sapiens OX=9606 GN=DHRS7B PE=1 SV=2	33	9	62	9	325	35.1	1611	9	0	740543	7.34045e+06	4.8326e+06	1.6771e+06	9.68189e+06	7.58873e+06
P62333	26S proteasome regulatory subunit 10B OS=Homo sapiens OX=9606 GN=PSMC6 PE=1 SV=1	33	11	62	11	389	44.1	1243	11	0	3147367	1.05595e+06	4.08858e+06	3.29201e+06	3.36379e+06	698021
P60842	Eukaryotic initiation factor 4A-I OS=Homo sapiens OX=9606 GN=EIF4A1 PE=1 SV=1	23	9	62	6	406	46.1	1198	9	0	377892	377382	1.96629e+06	654480	2.44373e+06	2.25488e+06
Q07866	Kinesin light chain 1 OS=Homo sapiens OX=9606 GN=KLC1 PE=1 SV=2	25	10	62	5	573	65.3	920	10	0	435272	155143	370067			116029
P55735	Protein SEC13 homolog OS=Homo sapiens OX=9606 GN=SEC13 PE=1 SV=3	47	11	62	11	322	35.5	1749	11	0	1.82367e+07	2.12227e+07	2.13678e+07	6.68751e+06	2.08709e+07	10766145
P49448	Glutamate dehydrogenase 2, mitochondrial OS=Homo sapiens OX=9606 GN=GLUD2 PE=1 SV=2	29	12	62	4	558	61.4	1426	12	3	1.03045e+07	8.81516e+06	6.7102e+06	1.25076e+07	6.70223e+06	1.00642e+07
O43491	Band 4.1-like protein 2 OS=Homo sapiens OX=9606 GN=EPB41L2 PE=1 SV=1	18	14	62	12	1005	112.5	986	14	0	1.08905e+07	1.49054e+07	6.07726e+06	5.11572e+06	5.81104e+06	3.33376e+06
P61586	Transforming protein RhoA OS=Homo sapiens OX=9606 GN=RHOA PE=1 SV=1	53	8	62	3	193	21.8	663	8	5	1.55522e+07	1.58143e+07	1.45361e+07	1.36244e+07	16570788	9.40881e+06
Q6P2Q9	Pre-mRNA-processing-splicing factor 8 OS=Homo sapiens OX=9606 GN=PRPF8 PE=1 SV=2	10	19	62	19	2335	273.4	934	19	0	5.827e+06	5.2109e+06	7808092	956226	5.67425e+06	2.8856e+06
P53680	AP-2 complex subunit sigma OS=Homo sapiens OX=9606 GN=AP2S1 PE=1 SV=2	34	5	62	5	142	17	582	5	0	1.41933e+08	3.19319e+07	2.06713e+07	147288506	2.83941e+07	2.60569e+07
Q8NF50	Dedicator of cytokinesis protein 8 OS=Homo sapiens OX=9606 GN=DOCK8 PE=1 SV=3	6	8	61	6	2099	238.4	1306	8	0					1.77094e+06
P30050	Large ribosomal subunit protein uL11 OS=Homo sapiens OX=9606 GN=RPL12 PE=1 SV=1	67	8	61	8	165	17.8	2095	8	0	8.81748e+07	23085181	16023136	9.41033e+07	7.03984e+06	8842132
A0A0B4J1V0	Immunoglobulin heavy variable 3-15 OS=Homo sapiens OX=9606 GN=IGHV3-15 PE=3 SV=1	55	9	61	4	119	12.9	680	9	4	2.9612e+07	2.36602e+07	3.37278e+07	40568848	2.50615e+07	14612037
P78386	Keratin, type II cuticular Hb5 OS=Homo sapiens OX=9606 GN=KRT85 PE=1 SV=1	48	37	61	10	507	55.8	1245	37	16	1.58094e+06	1.09875e+06	1.45491e+06	4.29235e+06	2.62847e+06	903205
P12883	Myosin-7 OS=Homo sapiens OX=9606 GN=MYH7 PE=1 SV=5	3	5	61	1	1935	223	1143	5	0	1.51245e+06			2.36338e+06	582789
P98082	Disabled homolog 2 OS=Homo sapiens OX=9606 GN=DAB2 PE=1 SV=3	25	16	61	16	770	82.4	1345	16	0	3.46988e+07	307847	1.04511e+06	37062740	376156	864028
Q9H0U4	Ras-related protein Rab-1B OS=Homo sapiens OX=9606 GN=RAB1B PE=1 SV=1	47	7	61	3	201	22.2	685	7	0	687183	3.1233e+06		7184337		523385
P35612	Beta-adducin OS=Homo sapiens OX=9606 GN=ADD2 PE=1 SV=3	8	8	61	5	726	80.8	1039	8	0					1.46335e+06
Q9BZF9	Uveal autoantigen with coiled-coil domains and ankyrin repeats OS=Homo sapiens OX=9606 GN=UACA PE=1 SV=2	16	18	61	18	1416	162.4	1025	18	0	656205	7.20971e+06	2.97099e+06	409560	3.42926e+06	3.68359e+06
P61026	Ras-related protein Rab-10 OS=Homo sapiens OX=9606 GN=RAB10 PE=1 SV=1	30	6	60	3	200	22.5	973	6	1	5.34027e+06	2139953	3.93041e+06		4.02944e+06	3.9936e+06
Q9Y496	Kinesin-like protein KIF3A OS=Homo sapiens OX=9606 GN=KIF3A PE=1 SV=4	15	9	60	7	699	80	1091	9	1	2.66169e+06	3.31807e+06	1.25684e+07	1410164	1.83439e+07	5.83624e+06
Q8NF91	Nesprin-1 OS=Homo sapiens OX=9606 GN=SYNE1 PE=1 SV=4	3	18	60	16	8797	1010.5	290	18	0	101762	469214	620677	91041.1	231789	96449.8
A5YKK6	CCR4-NOT transcription complex subunit 1 OS=Homo sapiens OX=9606 GN=CNOT1 PE=1 SV=2	8	16	60	16	2376	266.8	928	16	0	5.38765e+06	8.30815e+06	8.37737e+06	242514	4.00195e+06	1.96179e+06
P11274	Breakpoint cluster region protein OS=Homo sapiens OX=9606 GN=BCR PE=1 SV=2	12	12	60	12	1271	142.7	857	12	0	2.82105e+06	4.71986e+06	3.33511e+06	829889	4.46175e+06	5.7505e+06
Q15942	Zyxin OS=Homo sapiens OX=9606 GN=ZYX PE=1 SV=1	16	6	60	6	572	61.2	1516	6	0	1.58919e+07	8.18657e+06	7.68325e+06	1.57957e+07	1.27356e+07	1.00142e+07
Q9H4F8	SPARC-related modular calcium-binding protein 1 OS=Homo sapiens OX=9606 GN=SMOC1 PE=1 SV=1	22	10	60	10	434	48.1	1137	10	0	9835493	7.49772e+06	4395140	3.40556e+06	4.45325e+06	4832849
P55795	Heterogeneous nuclear ribonucleoprotein H2 OS=Homo sapiens OX=9606 GN=HNRNPH2 PE=1 SV=1	25	8	60	4	449	49.2	1697	8	0	4.3867e+06		135851	828516	58806.4	52039.4
P60981	Destrin OS=Homo sapiens OX=9606 GN=DSTN PE=1 SV=3	51	8	60	7	165	18.5	1262	8	0	9.60042e+06	3.94124e+06	3.69654e+06	4.00075e+06	3.37349e+06	2.92983e+06
Q15029	116 kDa U5 small nuclear ribonucleoprotein component OS=Homo sapiens OX=9606 GN=EFTUD2 PE=1 SV=1	20	16	60	14	972	109.4	660	16	0	10647920	4.33021e+06	7.29484e+06	4.67781e+06	3.21953e+06	1.60237e+06
Q02952	A-kinase anchor protein 12 OS=Homo sapiens OX=9606 GN=AKAP12 PE=1 SV=4	14	17	59	17	1782	191.4	1076	17	0	9.19092e+06		2.33195e+06	4.05475e+06	2.20993e+06	561921
P0DOX6	Immunoglobulin mu heavy chain OS=Homo sapiens OX=9606 PE=1 SV=2	20	10	59	2	576	63.4	1081	10	0	1.10682e+06	313955	511413	435895	585552	209332
Q9H270	Vacuolar protein sorting-associated protein 11 homolog OS=Homo sapiens OX=9606 GN=VPS11 PE=1 SV=1	17	12	59	12	941	107.8	533	12	0	1.98854e+06	8.62731e+06	2.26558e+06	1.8929e+06	4.93275e+06	5.65542e+06
O75396	Vesicle-trafficking protein SEC22b OS=Homo sapiens OX=9606 GN=SEC22B PE=1 SV=5	46	6	59	6	215	24.7	1066	6	0	7.25389e+06	7982881	6.77485e+06	6.23932e+06	6.52721e+06	5.15243e+06
Q969G5	Caveolae-associated protein 3 OS=Homo sapiens OX=9606 GN=CAVIN3 PE=1 SV=3	22	6	59	6	261	27.7	1430	6	0	5.96092e+06	6850478	9895352	5.82123e+06	4.1406e+06	8.78849e+06
Q9Y281	Cofilin-2 OS=Homo sapiens OX=9606 GN=CFL2 PE=1 SV=1	53	7	59	4	166	18.7	801	7	0	1.25507e+07	1.61105e+06	1.56777e+06	1.26396e+07	1872830	1.57188e+06
P42025	Beta-centractin OS=Homo sapiens OX=9606 GN=ACTR1B PE=1 SV=1	36	10	59	3	376	42.3	1166	10	0				3.14549e+06
Q13492	Phosphatidylinositol-binding clathrin assembly protein OS=Homo sapiens OX=9606 GN=PICALM PE=1 SV=2	23	14	59	13	652	70.7	1315	14	1	2.03436e+07		67804.9	1.88896e+07	2.24019e+06	1.40204e+06
P84103	Serine/arginine-rich splicing factor 3 OS=Homo sapiens OX=9606 GN=SRSF3 PE=1 SV=1	48	9	59	9	164	19.3	965	9	0	1.69267e+08	7.51758e+07	5.78332e+07	3.25286e+07	30284466	2.71e+07
Q9Y285	Phenylalanine--tRNA ligase alpha subunit OS=Homo sapiens OX=9606 GN=FARSA PE=1 SV=3	29	12	59	12	508	57.5	1028	12	0	9.99828e+06	7.14234e+06	6.54005e+06	6.04113e+06	5.77075e+06	1.785e+06
P13535	Myosin-8 OS=Homo sapiens OX=9606 GN=MYH8 PE=1 SV=3	3	5	58	1	1937	222.6	1143	5	0	1162644	1.34392e+06	1.14645e+06	1.70895e+06	547285	864529
Q71UM5	Ribosomal protein eS27-like OS=Homo sapiens OX=9606 GN=RPS27L PE=1 SV=3	29	4	58	1	84	9.5	913	4	0	8135594	10210925	10714841	15832395	6.61883e+06	9548334
Q9BVQ7	ATPase family gene 2 protein homolog B OS=Homo sapiens OX=9606 GN=AFG2B PE=1 SV=2	24	15	58	15	753	80.7	946	15	0	1.95818e+06	1.8687e+06	661465	489447	538151	916723
P26641	Elongation factor 1-gamma OS=Homo sapiens OX=9606 GN=EEF1G PE=1 SV=3	31	14	57	14	437	50.1	1119	14	0	1.04939e+07	7.4782e+06	4.11458e+06	5.70464e+06	6.00593e+06	6.50095e+06
Q8IUE6	Histone H2A type 2-B OS=Homo sapiens OX=9606 GN=H2AC21 PE=1 SV=3	40	5	57	1	130	14	1225	5	0			3.20093e+06		3.53053e+06	2.06777e+06
Q96N66	Lysophospholipid acyltransferase 7 OS=Homo sapiens OX=9606 GN=MBOAT7 PE=1 SV=2	19	9	57	9	472	52.7	922	9	0	2.93502e+07	4.75427e+06	8.93944e+06	1.06744e+06	1.63787e+07	42952181
O43301	Heat shock 70 kDa protein 12A OS=Homo sapiens OX=9606 GN=HSPA12A PE=1 SV=2	14	8	57	5	675	74.9	826	8	0	241395	668654	730064	148676	1.13802e+06	398991
Q9Y3U8	Large ribosomal subunit protein eL36 OS=Homo sapiens OX=9606 GN=RPL36 PE=1 SV=3	41	8	57	8	105	12.2	894	8	0	4.94085e+07	5.3085e+06	6.54681e+06	6.77704e+07	8.00378e+06	5.81083e+06
P00367	Glutamate dehydrogenase 1, mitochondrial OS=Homo sapiens OX=9606 GN=GLUD1 PE=1 SV=2	24	10	57	2	558	61.4	1342	10	0	822447				437080
Q658Y4	Protein FAM91A1 OS=Homo sapiens OX=9606 GN=FAM91A1 PE=1 SV=3	21	16	57	16	838	93.9	897	16	0	2.29236e+07	7.92148e+06	9.27414e+06	8.80877e+06	8.82754e+06	7.98799e+06
P45880	Voltage-dependent anion-selective channel protein 2 OS=Homo sapiens OX=9606 GN=VDAC2 PE=1 SV=2	24	6	57	6	294	31.5	1053	6	0	24734703	18173177	1.50449e+07	1.28435e+07	1.08149e+07	8.13498e+06
Q5D862	Filaggrin-2 OS=Homo sapiens OX=9606 GN=FLG2 PE=1 SV=1	10	13	57	13	2391	247.9	1156	13	0	1.02449e+06		191540	2.86159e+07	928878
P23528	Cofilin-1 OS=Homo sapiens OX=9606 GN=CFL1 PE=1 SV=3	46	7	57	4	166	18.5	796	7	2	1.08504e+07	3.93356e+06	4.38143e+06	6.94135e+06	2.71167e+06	668881
O76021	Ribosomal L1 domain-containing protein 1 OS=Homo sapiens OX=9606 GN=RSL1D1 PE=1 SV=3	20	11	57	11	490	54.9	772	11	0	1.15795e+06	1.57091e+06	4.69e+06	6.14761e+06	5.35676e+06	2.98394e+06
P41091	Eukaryotic translation initiation factor 2 subunit 3 OS=Homo sapiens OX=9606 GN=EIF2S3 PE=1 SV=3	22	9	57	9	472	51.1	767	9	0	2.63554e+06	2.98543e+06		3.41932e+06	2.61168e+06	1.21863e+06
Q5SSJ5	Heterochromatin protein 1-binding protein 3 OS=Homo sapiens OX=9606 GN=HP1BP3 PE=1 SV=1	16	8	57	8	553	61.2	935	8	0	2.24671e+07	1.23143e+07	9.03716e+06	2.69217e+07	8.6928e+06	4.42057e+06
O95757	Heat shock 70 kDa protein 4L OS=Homo sapiens OX=9606 GN=HSPA4L PE=1 SV=3	30	20	56	19	839	94.5	725	20	0	1.43892e+07	2.79342e+06	4783768	6.73225e+06	651650	3.52491e+06
Q7LBR1	Charged multivesicular body protein 1b OS=Homo sapiens OX=9606 GN=CHMP1B PE=1 SV=1	20	6	56	6	199	22.1	1444	6	0	14803890	1.49314e+07	6.13713e+07	4.03786e+07	6.59213e+07	6.12935e+07
Q14141	Septin-6 OS=Homo sapiens OX=9606 GN=SEPTIN6 PE=1 SV=4	21	8	56	4	434	49.7	1512	8	3		13410748	3.34314e+06		394537	1.95829e+06
Q9NUD5	Zinc finger CCHC domain-containing protein 3 OS=Homo sapiens OX=9606 GN=ZCCHC3 PE=1 SV=2	32	12	56	12	403	43.5	1094	12	0	3.05767e+07	7.11599e+06	7.87123e+06	2.79937e+06	2.99099e+06	665584
Q9Y2P4	Long-chain fatty acid transport protein 6 OS=Homo sapiens OX=9606 GN=SLC27A6 PE=2 SV=1	21	12	56	12	619	70.1	1139	12	0	1542592	2.78503e+06	7.84737e+06	522046	1.02928e+07	9.89168e+06
P30837	Aldehyde dehydrogenase X, mitochondrial OS=Homo sapiens OX=9606 GN=ALDH1B1 PE=1 SV=4	24	12	56	11	517	57.2	564	12	0	8.91747e+06	5.28194e+06	9.21918e+06	6.58014e+06	7.8608e+06	3.07545e+06
O94804	Serine/threonine-protein kinase 10 OS=Homo sapiens OX=9606 GN=STK10 PE=1 SV=1	9	8	56	7	968	112.1	666	8	1	4.06956e+06	5.94751e+06	4.96367e+06	2.7654e+06	4.15405e+06	3.75992e+06
Q9NPJ8	NTF2-related export protein 2 OS=Homo sapiens OX=9606 GN=NXT2 PE=1 SV=1	46	7	56	7	142	16.2	1291	7	0	1.4719e+08	1.77945e+07	3.41862e+07	2.87642e+06	1.11789e+07	9.52598e+06
Q86VP6	Cullin-associated NEDD8-dissociated protein 1 OS=Homo sapiens OX=9606 GN=CAND1 PE=1 SV=2	16	16	55	14	1230	136.3	719	16	0	2.55253e+06	17544.1	475675	1.78555e+06	617867	1.01673e+06
O95292	Vesicle-associated membrane protein-associated protein B/C OS=Homo sapiens OX=9606 GN=VAPB PE=1 SV=3	51	11	55	11	243	27.2	857	11	0	1.88394e+07	1.64785e+07	6.94711e+06	1.06386e+07	1.14508e+07	9.14046e+06
Q16629	Serine/arginine-rich splicing factor 7 OS=Homo sapiens OX=9606 GN=SRSF7 PE=1 SV=1	42	9	55	9	238	27.4	918	9	0	154644274	1.2136e+07	2.42636e+07	1.102e+07	4.39488e+06	4.54163e+06
Q99755	Phosphatidylinositol 4-phosphate 5-kinase type-1 alpha OS=Homo sapiens OX=9606 GN=PIP5K1A PE=1 SV=1	14	8	55	5	562	62.6	1064	8	2	7880910	2.72507e+07	2.53785e+07	8509613	2.00546e+07	1.62791e+07
O94906	Pre-mRNA-processing factor 6 OS=Homo sapiens OX=9606 GN=PRPF6 PE=1 SV=1	14	12	55	12	941	106.9	669	12	0	7.85504e+06	6.32444e+06	4.76981e+06		2.56426e+06	5.49498e+06
Q9C099	Leucine-rich repeat and coiled-coil domain-containing protein 1 OS=Homo sapiens OX=9606 GN=LRRCC1 PE=1 SV=2	17	15	55	15	1032	119.5	1154	15	0	2.24877e+06	2.67231e+06	1.72111e+06	577667	1413371	717538
P62851	Small ribosomal subunit protein eS25 OS=Homo sapiens OX=9606 GN=RPS25 PE=1 SV=1	38	8	55	8	125	13.7	1544	8	0	6.52695e+07	2.49383e+07	1.89919e+07	9.48629e+07	4.23652e+07	3.53693e+07
Q8TBY8	Polyamine-modulated factor 1-binding protein 1 OS=Homo sapiens OX=9606 GN=PMFBP1 PE=1 SV=3	7	6	55	6	1007	117.4	58	6	0	754087513	4.42658e+08	3.06946e+08	9.99697e+08	3.0664e+08	2.76841e+08
P08758	Annexin A5 OS=Homo sapiens OX=9606 GN=ANXA5 PE=1 SV=2	32	8	55	8	320	35.9	1068	8	0	6.79757e+06	156476	3.22924e+06	4.0848e+06	2.11616e+06	2.13953e+06
Q86TM3	Probable ATP-dependent RNA helicase DDX53 OS=Homo sapiens OX=9606 GN=DDX53 PE=1 SV=3	25	13	55	11	631	71.1	619	13	0	3.97583e+06	6.65859e+06	6.23169e+06	133896	2.72697e+06	2.06324e+06
P78385	Keratin, type II cuticular Hb3 OS=Homo sapiens OX=9606 GN=KRT83 PE=1 SV=2	36	31	55	1	493	54.2	1171	31	6	3.18947e+06	1.09776e+06	1.83834e+06		1.23772e+06	744562
Q01844	RNA-binding protein EWS OS=Homo sapiens OX=9606 GN=EWSR1 PE=1 SV=1	18	7	54	7	656	68.4	849	7	0	5.07024e+06	1.19951e+07	7.73264e+06	1.80024e+06	516385	2.3042e+06
Q9UPQ0	LIM and calponin homology domains-containing protein 1 OS=Homo sapiens OX=9606 GN=LIMCH1 PE=1 SV=4	24	18	54	18	1083	121.8	926	18	0	38127817	1.21249e+06	572068	2.50089e+07	3.723e+06	2.25142e+06
Q14990	Outer dense fiber protein 1 OS=Homo sapiens OX=9606 GN=ODF1 PE=1 SV=2	35	8	54	8	250	28.3	725	8	0	729695	1.86082e+08	88793900		6.73481e+07	7.96748e+07
O43809	Cleavage and polyadenylation specificity factor subunit 5 OS=Homo sapiens OX=9606 GN=NUDT21 PE=1 SV=1	74	17	54	17	227	26.2	982	17	0	1.67551e+08	9.67296e+06	2.32412e+07	7.46088e+06	1.02222e+06	389499
P63000	Ras-related C3 botulinum toxin substrate 1 OS=Homo sapiens OX=9606 GN=RAC1 PE=1 SV=1	27	5	54	4	192	21.4	1460	5	0	5582629	1.3578e+07	8.11194e+06	1.28346e+07	7.7311e+06	7.71663e+06
P59665	Neutrophil defensin 1 OS=Homo sapiens OX=9606 GN=DEFA1 PE=1 SV=1	20	4	54	4	94	10.2	1478	4	0	20485132	36644212	20631776	12485161	3.90008e+07	43021339
Q9BQM9	Uncharacterized protein C20orf144 OS=Homo sapiens OX=9606 GN=C20orf144 PE=2 SV=1	42	6	53	6	153	17.2	1301	6	0	8.77492e+06	6.87196e+06	5.63281e+06	1.03866e+07	6.05498e+06	5.317e+06
P62820	Ras-related protein Rab-1A OS=Homo sapiens OX=9606 GN=RAB1A PE=1 SV=3	44	8	53	4	205	22.7	761	8	0	681918	267101			355654	591420
P19387	DNA-directed RNA polymerase II subunit RPB3 OS=Homo sapiens OX=9606 GN=POLR2C PE=1 SV=2	29	5	53	5	275	31.4	852	5	0	2.11508e+07	5.4183e+06	3.01023e+06	1.67863e+07	5.19774e+06	5.75196e+06
P18669	Phosphoglycerate mutase 1 OS=Homo sapiens OX=9606 GN=PGAM1 PE=1 SV=2	48	8	53	8	254	28.8	1133	8	0	4.41617e+06	4.88624e+06	5.75645e+06	5.36012e+06	4.35472e+06	5.25511e+06
Q9BVG8	Kinesin-like protein KIFC3 OS=Homo sapiens OX=9606 GN=KIFC3 PE=1 SV=4	17	12	53	11	833	92.7	629	12	1	725249	6.97633e+06	2.08031e+06	4.50233e+06	2.66569e+06	1.69361e+06
P06493	Cyclin-dependent kinase 1 OS=Homo sapiens OX=9606 GN=CDK1 PE=1 SV=3	21	5	53	4	297	34.1	825	5	0	764074	1.84983e+06	1.50671e+06		1.33328e+06	1.67591e+06
Q9NS86	LanC-like protein 2 OS=Homo sapiens OX=9606 GN=LANCL2 PE=1 SV=1	27	10	53	10	450	50.8	1224	10	0	7.52428e+06	1.238e+06	618836	997293	2.19642e+06	562191
Q9Y2D8	Afadin- and alpha-actinin-binding protein OS=Homo sapiens OX=9606 GN=SSX2IP PE=1 SV=3	17	9	53	9	614	71.2	878	9	0	7.37792e+06	5.10149e+06	5.54173e+06	5.35825e+06	4.39486e+06	4.07622e+06
P23246	Splicing factor, proline- and glutamine-rich OS=Homo sapiens OX=9606 GN=SFPQ PE=1 SV=2	17	10	53	9	707	76.1	312	10	1	1.35932e+07	2.01853e+06	2.07369e+06	1.48478e+06	871625	675603
Q6UWR7	Glycerophosphocholine cholinephosphodiesterase ENPP6 OS=Homo sapiens OX=9606 GN=ENPP6 PE=1 SV=2	38	11	53	11	440	50.2	1021	11	0	1.81592e+07	1.32163e+06	1.8143e+06	1.2681e+07	579287	1.27706e+06
P62140	Serine/threonine-protein phosphatase PP1-beta catalytic subunit OS=Homo sapiens OX=9606 GN=PPP1CB PE=1 SV=3	26	7	53	1	327	37.2	1021	7	0			1111203	3256125	1.53685e+06	1565470
Q14155	Rho guanine nucleotide exchange factor 7 OS=Homo sapiens OX=9606 GN=ARHGEF7 PE=1 SV=2	19	11	53	11	803	90	473	11	0	9.33714e+06	2.58834e+06	7.73975e+06	1.69519e+07	1.30671e+07	6.11311e+06
A0A0A0MS15	Immunoglobulin heavy variable 3-49 OS=Homo sapiens OX=9606 GN=IGHV3-49 PE=3 SV=1	57	8	53	5	119	13	771	8	0	7.86985e+06	2.57416e+06	3.44094e+06	5934863	3.77837e+06	2.23428e+06
P02511	Alpha-crystallin B chain OS=Homo sapiens OX=9606 GN=CRYAB PE=1 SV=2	42	10	53	10	175	20.1	669	10	0	1065254	7.25124e+06	7.49027e+06	1.0823e+06	7.56094e+06	6.72086e+06
P02745	Complement C1q subcomponent subunit A OS=Homo sapiens OX=9606 GN=C1QA PE=1 SV=2	19	4	53	4	245	26	866	4	0	1.76751e+07		540910	3.0715e+06	9.03956e+06	1.89386e+06
P01624	Immunoglobulin kappa variable 3-15 OS=Homo sapiens OX=9606 GN=IGKV3-15 PE=1 SV=2	26	2	52	1	115	12.5	966	2	0	7.76135e+07	3.68965e+07	3.29494e+07	7.55351e+07	3.93793e+07	2.56886e+07
Q8NDW8	Tetratricopeptide repeat protein 21A OS=Homo sapiens OX=9606 GN=TTC21A PE=1 SV=3	12	13	52	12	1320	150.8	1045	13	1	8.35953e+06	8.73842e+06	8.09354e+06	5.65972e+06	6.79882e+06	5.35044e+06
Q9ULE0	Protein WWC3 OS=Homo sapiens OX=9606 GN=WWC3 PE=1 SV=4	13	13	52	13	1216	136.6	908	13	0	1.10473e+07	1.22799e+07	1.24238e+07	6.89713e+06	2.01146e+07	1.98207e+07
O75952	Calcium-binding tyrosine phosphorylation-regulated protein OS=Homo sapiens OX=9606 GN=CABYR PE=1 SV=2	17	9	52	9	493	52.7	625	9	0	1.56919e+07	1.79309e+07	2.25475e+07	2.49276e+07	1.10535e+07	1.3115e+07
P47897	Glutamine--tRNA ligase OS=Homo sapiens OX=9606 GN=QARS1 PE=1 SV=1	28	16	52	16	775	87.7	349	16	0	6.71128e+06	5.46506e+06	4.70615e+06	6.91927e+06	5.42139e+06	3.91834e+06
Q96CS3	FAS-associated factor 2 OS=Homo sapiens OX=9606 GN=FAF2 PE=1 SV=2	37	10	52	10	445	52.6	411	10	0	5.10478e+06	5.37545e+06	1.79191e+06	3.55294e+06	2.15971e+06	1.07027e+06
Q6NUT2	Probable C-mannosyltransferase DPY19L2 OS=Homo sapiens OX=9606 GN=DPY19L2 PE=1 SV=2	8	6	52	6	758	87.3	646	6	0	7.6085e+06	11283330	9.41336e+06	6.8165e+06	1.08823e+07	3.73414e+06
P50570	Dynamin-2 OS=Homo sapiens OX=9606 GN=DNM2 PE=1 SV=2	14	12	52	12	870	98	522	12	0	1.23503e+07	1.87237e+06	2.71127e+06	8.22549e+06	2.05917e+06	918105
P08708	Small ribosomal subunit protein eS17 OS=Homo sapiens OX=9606 GN=RPS17 PE=1 SV=2	70	8	52	8	135	15.5	1037	8	0	1.37728e+07	8688417	1.22253e+07	2.14924e+07	1.634e+07	1.51795e+07
Q5TEC6	Histone H3-7 OS=Homo sapiens OX=9606 GN=H3-7 PE=1 SV=1	34	7	51	1	136	15.4	466	7	0		2.15263e+06
P04049	RAF proto-oncogene serine/threonine-protein kinase OS=Homo sapiens OX=9606 GN=RAF1 PE=1 SV=1	18	9	51	5	648	73	976	9	2	7.91998e+06	8.5038e+06	5.80085e+06	7.68055e+06	6.21094e+06	4.48276e+06
Q15365	Poly(rC)-binding protein 1 OS=Homo sapiens OX=9606 GN=PCBP1 PE=1 SV=2	31	6	51	3	356	37.5	1483	6	0	1.45203e+06	393786	298901	506595	3.5381e+06	3.19378e+06
O43790	Keratin, type II cuticular Hb6 OS=Homo sapiens OX=9606 GN=KRT86 PE=1 SV=1	44	30	51	2	486	53.5	1012	30	0	135357		129526			110367
Q12770	Sterol regulatory element-binding protein cleavage-activating protein OS=Homo sapiens OX=9606 GN=SCAP PE=1 SV=4	12	10	51	10	1279	139.6	619	10	0	8.85084e+06	4.84629e+06	8.75901e+06	5.57934e+06	5.43579e+06	3540435
P09651	Heterogeneous nuclear ribonucleoprotein A1 OS=Homo sapiens OX=9606 GN=HNRNPA1 PE=1 SV=5	32	13	51	11	372	38.7	830	13	0	8.02285e+06	4272861	262015	2.07908e+06
A0A0U1RRI6	Centromere protein V-like protein 3 OS=Homo sapiens OX=9606 GN=CENPVL3 PE=3 SV=2	68	13	50	12	272	29.8	868	13	0	8.9324e+06	2.29232e+06	3.03856e+06	1.24228e+07	1.29485e+06	1.32557e+06
O95714	E3 ubiquitin-protein ligase HERC2 OS=Homo sapiens OX=9606 GN=HERC2 PE=1 SV=2	5	18	50	18	4834	526.9	382	18	0	5.23128e+06	2262645	8.13428e+06	1.31369e+07	9.11453e+06	768717
P42766	Large ribosomal subunit protein uL29 OS=Homo sapiens OX=9606 GN=RPL35 PE=1 SV=2	30	6	50	6	123	14.5	625	6	0	40131958	8.79126e+06	6.2818e+06	5.5876e+07	9.57157e+06	4.98025e+06
P61006	Ras-related protein Rab-8A OS=Homo sapiens OX=9606 GN=RAB8A PE=1 SV=1	44	9	50	5	207	23.7	622	9	4	20639992	1.10846e+07	1.26472e+07	1.61518e+07	1.32304e+07	8.3235e+06
Q9Y4B6	DDB1- and CUL4-associated factor 1 OS=Homo sapiens OX=9606 GN=DCAF1 PE=1 SV=3	13	17	50	17	1507	168.9	478	17	0	3.52603e+06	672961	578431	2.57468e+06	537268	595445
P01009	Alpha-1-antitrypsin OS=Homo sapiens OX=9606 GN=SERPINA1 PE=1 SV=3	37	15	50	15	418	46.7	1135	15	0	5.72238e+06	2.97284e+06	4.92465e+06	4.01524e+06	4.42197e+06	2.68809e+06
P22830	Ferrochelatase, mitochondrial OS=Homo sapiens OX=9606 GN=FECH PE=1 SV=2	28	9	50	9	423	47.8	581	9	0	2.36814e+06	3.1038e+06	4.50131e+06	1.50193e+06	4.06836e+06	5.20688e+06
P57740	Nuclear pore complex protein Nup107 OS=Homo sapiens OX=9606 GN=NUP107 PE=1 SV=1	10	7	50	7	925	106.3	484	7	0	1.75172e+06	2.69844e+06	2.8427e+06	2.1467e+06	932759	2.69709e+06
Q9NX63	MICOS complex subunit MIC19 OS=Homo sapiens OX=9606 GN=CHCHD3 PE=1 SV=1	52	9	50	9	227	26.1	1031	9	0	2.22835e+07	2.47075e+07	1.99482e+07	7614667	1.39928e+07	13331673
P06748	Nucleophosmin OS=Homo sapiens OX=9606 GN=NPM1 PE=1 SV=2	42	11	50	11	294	32.6	1032	11	0	2.0629e+07	809396	4.85678e+06	2.76585e+07	4.34994e+06	4.54237e+06
P17844	Probable ATP-dependent RNA helicase DDX5 OS=Homo sapiens OX=9606 GN=DDX5 PE=1 SV=1	18	11	50	7	614	69.1	1056	11	0	3.80772e+06	414743	1.53706e+06	613294	849229	260880
P08174	Complement decay-accelerating factor OS=Homo sapiens OX=9606 GN=CD55 PE=1 SV=4	35	11	50	11	381	41.4	486	11	0	3.73641e+07	6.86149e+06	9.32327e+06	3.37422e+07	1.14537e+07	1.04982e+07
A0A087WW87	Immunoglobulin kappa variable 2-40 OS=Homo sapiens OX=9606 GN=IGKV2-40 PE=3 SV=2	17	2	49	1	121	13.3	1649	2	0			1.27593e+06	1335155	2.21546e+06	1.71417e+06
Q99832	T-complex protein 1 subunit eta OS=Homo sapiens OX=9606 GN=CCT7 PE=1 SV=2	29	13	49	13	543	59.3	894	13	0	6.089e+06	2.43607e+06	2.51258e+06	7787721	3.55582e+06	2.65542e+06
Q63HR2	Tensin-2 OS=Homo sapiens OX=9606 GN=TNS2 PE=1 SV=2	13	11	49	10	1409	152.5	884	11	0		1.2795e+06	530902	932232	599989	742503
Q7Z7A1	Centriolin OS=Homo sapiens OX=9606 GN=CNTRL PE=1 SV=2	7	11	49	11	2325	268.7	412	11	0	567617	2.77394e+06	2.04189e+06	487758	3.01609e+06	738960
P18085	ADP-ribosylation factor 4 OS=Homo sapiens OX=9606 GN=ARF4 PE=1 SV=3	28	5	49	2	180	20.5	1088	5	0	1.15383e+07	6.10367e+06	7.31452e+06	1.08275e+07	7.95608e+06	4.14727e+06
Q9Y2X7	ARF GTPase-activating protein GIT1 OS=Homo sapiens OX=9606 GN=GIT1 PE=1 SV=2	15	9	49	6	761	84.3	683	9	0	842689	2.48333e+06	2.82345e+06		4683106	3.84147e+06
P62841	Small ribosomal subunit protein uS19 OS=Homo sapiens OX=9606 GN=RPS15 PE=1 SV=2	29	4	49	4	145	17	198	4	0	3.28536e+07	1.82382e+07	1.40102e+07	4.83698e+07	1.41992e+07	1.33383e+07
Q9BS40	Latexin OS=Homo sapiens OX=9606 GN=LXN PE=1 SV=2	22	6	49	6	222	25.7	1045	6	0		7291513	4.98621e+06		7976153	3.84527e+06
P60953	Cell division control protein 42 homolog OS=Homo sapiens OX=9606 GN=CDC42 PE=1 SV=2	44	7	49	6	191	21.2	1372	7	1	2.60611e+07	23082657	2.14148e+07	2.16156e+07	1.84512e+07	1.54192e+07
Q92841	Probable ATP-dependent RNA helicase DDX17 OS=Homo sapiens OX=9606 GN=DDX17 PE=1 SV=2	26	16	49	12	729	80.2	880	16	2	1.50436e+07	3.31099e+06	4.92564e+06	1.02389e+07	4.98321e+06	2.96056e+06
Q7L576	Cytoplasmic FMR1-interacting protein 1 OS=Homo sapiens OX=9606 GN=CYFIP1 PE=1 SV=1	13	12	49	12	1253	145.1	572	12	0	3.23644e+06	5.72106e+06	4.40348e+06	1.66871e+06	4.74558e+06	3.04208e+06
Q6PJ61	F-box only protein 46 OS=Homo sapiens OX=9606 GN=FBXO46 PE=1 SV=3	22	7	49	7	603	64.6	514	7	0	8.51485e+06		3.89202e+06	4.93766e+06	1.16005e+06	4.35359e+06
Q15287	RNA-binding protein with serine-rich domain 1 OS=Homo sapiens OX=9606 GN=RNPS1 PE=1 SV=1	11	4	49	4	305	34.2	962	4	0	3.55559e+07	1.07271e+07	1.10563e+07	481722	4.12102e+06	3.44787e+06
Q14258	E3 ubiquitin/ISG15 ligase TRIM25 OS=Homo sapiens OX=9606 GN=TRIM25 PE=1 SV=2	24	11	49	11	630	70.9	961	11	0	2.43281e+07	2.09008e+06	4.21969e+06	3.94205e+06	2.21692e+06	1.57101e+06
P07602	Prosaposin OS=Homo sapiens OX=9606 GN=PSAP PE=1 SV=2	5	5	49	5	524	58.1	936	5	0	2.39118e+07	8.75335e+06	9.24429e+06	2.29086e+07	15744835	1.04119e+06
Q9Y615	Actin-like protein 7A OS=Homo sapiens OX=9606 GN=ACTL7A PE=1 SV=1	31	11	49	11	435	48.6	737	11	0	3.43689e+06	3.86624e+06	4.63598e+06	427775	4.74782e+06	4.94593e+06
Q00577	Transcriptional activator protein Pur-alpha OS=Homo sapiens OX=9606 GN=PURA PE=1 SV=2	16	6	48	5	322	34.9	670	6	0	4.09299e+06	821974	2.14474e+06	1.70534e+06	2.39614e+06
Q9Y3D7	Mitochondrial import inner membrane translocase subunit TIM16 OS=Homo sapiens OX=9606 GN=PAM16 PE=1 SV=2	66	6	48	6	125	13.8	853	6	0	1.36712e+07	3.3468e+06	1.25172e+07	8.35295e+06	1.31932e+07	7.23058e+06
P15531	Nucleoside diphosphate kinase A OS=Homo sapiens OX=9606 GN=NME1 PE=1 SV=1	43	5	48	1	152	17.1	982	5	0	315354			142520	189171	155356
P02747	Complement C1q subcomponent subunit C OS=Homo sapiens OX=9606 GN=C1QC PE=1 SV=3	28	7	48	7	245	25.8	1207	7	0	1.84493e+07	3235668	3.21956e+06	9170953	1.30132e+07	16686578
Q7L7X3	Serine/threonine-protein kinase TAO1 OS=Homo sapiens OX=9606 GN=TAOK1 PE=1 SV=1	18	14	48	13	1001	116	605	14	0	8.47166e+06	9.25463e+06	6.04005e+06	5.01944e+06	7.28111e+06	3.94477e+06
Q12772	Sterol regulatory element-binding protein 2 OS=Homo sapiens OX=9606 GN=SREBF2 PE=1 SV=2	11	10	48	9	1141	123.6	743	10	0	1.14008e+06	7.79584e+06	6.66431e+06	6.82043e+06	8.11868e+06	5.41946e+06
Q13618	Cullin-3 OS=Homo sapiens OX=9606 GN=CUL3 PE=1 SV=2	13	9	48	8	768	88.9	706	9	0	3.08816e+06	405704	915503	1.7179e+06	1.12668e+06	275092
P11182	Lipoamide acyltransferase component of branched-chain alpha-keto acid dehydrogenase complex, mitochondrial OS=Homo sapiens OX=9606 GN=DBT PE=1 SV=4	30	12	48	12	482	53.5	866	12	0	786744	588682	568982	4.04509e+06	3.85278e+06	1.46296e+06
Q96JC1	Vam6/Vps39-like protein OS=Homo sapiens OX=9606 GN=VPS39 PE=1 SV=2	27	14	48	14	886	101.7	560	14	0	2.51233e+06	3.25553e+06	3.13627e+06	3.27083e+06	5.96323e+06	4.4631e+06
P02462	Collagen alpha-1(IV) chain OS=Homo sapiens OX=9606 GN=COL4A1 PE=1 SV=4	5	6	48	6	1669	160.5	986	6	0		1.32487e+07	9.82515e+06	31337.1	9.39762e+06	5.5377e+06
Q05D60	Deuterosome assembly protein 1 OS=Homo sapiens OX=9606 GN=DEUP1 PE=1 SV=2	20	9	48	9	604	70.9	723	9	0		6.02789e+06	8.17468e+06		9.07857e+06	4.12721e+06
P49756	RNA-binding protein 25 OS=Homo sapiens OX=9606 GN=RBM25 PE=1 SV=3	13	9	48	9	843	100.1	671	9	0	3.25498e+07	2.43667e+07	1.96986e+07	1.32449e+06	4.61185e+06	4.81184e+06
O95639	Cleavage and polyadenylation specificity factor subunit 4 OS=Homo sapiens OX=9606 GN=CPSF4 PE=1 SV=1	64	15	48	15	269	30.2	1026	15	0	228973456	2.30678e+07	2.73483e+07
Q92574	Hamartin OS=Homo sapiens OX=9606 GN=TSC1 PE=1 SV=2	21	13	48	13	1164	129.7	679	13	0	410551	5.64681e+06	256358	200654	670978	662390
Q58EX7	Puratrophin-1 OS=Homo sapiens OX=9606 GN=PLEKHG4 PE=1 SV=1	8	7	48	7	1191	130.7	652	7	0	332373	652689	2.22088e+06	1.70205e+06	532376	355184
Q03001	Dystonin OS=Homo sapiens OX=9606 GN=DST PE=1 SV=4	1	5	48	5	7570	860.1	377	5	0	158145116	1.27885e+08	9.576e+07	169609376	1.00167e+08	1.06602e+08
Q8WX93	Palladin OS=Homo sapiens OX=9606 GN=PALLD PE=1 SV=3	5	6	48	6	1383	150.5	923	6	0	8.69954e+06	1.36528e+08	78666302	1.01706e+07	6.13654e+07	5.43457e+07
O15013	Rho guanine nucleotide exchange factor 10 OS=Homo sapiens OX=9606 GN=ARHGEF10 PE=1 SV=4	9	9	48	9	1369	151.5	688	9	0	2.36428e+06	1.99192e+06	1.23946e+06	1.52931e+06	1.50616e+06	1.17514e+06
Q6NZI2	Caveolae-associated protein 1 OS=Homo sapiens OX=9606 GN=CAVIN1 PE=1 SV=1	14	5	48	5	390	43.5	1290	5	0	5.96033e+06	9.12001e+06	6.82723e+06	6.40495e+06	5.0231e+06	4.43353e+06
Q9H6S0	3'-5' RNA helicase YTHDC2 OS=Homo sapiens OX=9606 GN=YTHDC2 PE=1 SV=2	17	20	48	20	1430	160.1	545	20	0	7.81528e+06	6.38434e+06	8.85555e+06	1.00212e+06	4142467	602042
P62995	Transformer-2 protein homolog beta OS=Homo sapiens OX=9606 GN=TRA2B PE=1 SV=1	37	14	48	12	288	33.6	559	14	1	137662585	7101476	1.22154e+07	9.25409e+06	1.87013e+06	1.54859e+06
P38606	V-type proton ATPase catalytic subunit A OS=Homo sapiens OX=9606 GN=ATP6V1A PE=1 SV=2	19	9	47	9	617	68.3	1116	9	0	1.82079e+07	4928268	1.46663e+06	1.19748e+07	1.31209e+06	1.59566e+06
P10323	Acrosin OS=Homo sapiens OX=9606 GN=ACR PE=1 SV=4	29	11	47	11	421	45.8	893	11	0	8.71901e+06	1.46611e+06	3.87677e+06	1.33859e+07	2.56117e+06	1.35165e+06
P14207	Folate receptor beta OS=Homo sapiens OX=9606 GN=FOLR2 PE=1 SV=4	47	11	47	11	255	29.3	652	11	0	9.37406e+06	1852814		1.30772e+07	885029	618724
P61204	ADP-ribosylation factor 3 OS=Homo sapiens OX=9606 GN=ARF3 PE=1 SV=2	40	6	47	3	181	20.6	706	6	3	8.99182e+06	4.90676e+06	5.86653e+06	1.12783e+07	6.95291e+06	4.08631e+06
A0A0B4J1X8	Immunoglobulin heavy variable 3-43 OS=Homo sapiens OX=9606 GN=IGHV3-43 PE=3 SV=1	44	7	47	2	118	13.1	707	7	0	6.31989e+06		848452		2117104	961113
P23258	Tubulin gamma-1 chain OS=Homo sapiens OX=9606 GN=TUBG1 PE=1 SV=2	31	8	47	8	451	51.1	1353	8	0	4.60948e+06	1.03132e+07	2916428	5.58723e+06	3.43725e+06	4.15291e+06
Q92499	ATP-dependent RNA helicase DDX1 OS=Homo sapiens OX=9606 GN=DDX1 PE=1 SV=2	15	10	47	10	740	82.4	877	10	0	1.21682e+07	4.36252e+06	3.07522e+06	9.52238e+06	3.42393e+06	1.5001e+06
Q9BXS5	AP-1 complex subunit mu-1 OS=Homo sapiens OX=9606 GN=AP1M1 PE=1 SV=3	21	8	47	8	423	48.6	932	8	0	3.24487e+06		3.97405e+06	2.17458e+06	1.85272e+06	1.00054e+06
Q9NY87	Sperm protein associated with the nucleus on the X chromosome C OS=Homo sapiens OX=9606 GN=SPANXC PE=1 SV=2	61	4	47	1	97	11	1703	4	0	4731151	5955226	4.63259e+06	11794439	2.40308e+06	1861285
Q9P0K7	Ankycorbin OS=Homo sapiens OX=9606 GN=RAI14 PE=1 SV=2	16	14	47	14	980	110	485	14	0	8.529e+06	1.17941e+07	1.13759e+07	4.13611e+06	6.69843e+06	1.04347e+07
P01717	Immunoglobulin lambda variable 3-25 OS=Homo sapiens OX=9606 GN=IGLV3-25 PE=1 SV=2	37	3	47	1	112	12	562	3	0	1.07794e+06		779003
Q9ULJ8	Neurabin-1 OS=Homo sapiens OX=9606 GN=PPP1R9A PE=1 SV=2	17	11	47	10	1098	123.3	685	11	0	240237	2.82229e+06	1.80483e+06	2.82006e+06	1.01836e+06	2.02176e+06
O75962	Triple functional domain protein OS=Homo sapiens OX=9606 GN=TRIO PE=1 SV=2	4	9	47	9	3097	346.7	688	9	0	1.59025e+07	8.49241e+06	748347	1.49269e+07	1.2939e+07	8.01995e+06
P84085	ADP-ribosylation factor 5 OS=Homo sapiens OX=9606 GN=ARF5 PE=1 SV=2	24	4	47	1	180	20.5	1367	4	0	5585357		6347136			4.19786e+06
P46940	Ras GTPase-activating-like protein IQGAP1 OS=Homo sapiens OX=9606 GN=IQGAP1 PE=1 SV=1	8	11	47	11	1657	189.1	514	11	0	639401			1.16785e+06
Q13243	Serine/arginine-rich splicing factor 5 OS=Homo sapiens OX=9606 GN=SRSF5 PE=1 SV=1	15	5	47	4	272	31.2	608	5	0	14616407	494161	415589	1.00258e+06	179181	197566
O15066	Kinesin-like protein KIF3B OS=Homo sapiens OX=9606 GN=KIF3B PE=1 SV=1	21	12	46	7	747	85.1	454	12	2	1.18039e+06	5.62666e+06	3.35126e+06	2.56066e+06	1.72217e+06	454635
P01889	HLA class I histocompatibility antigen, B alpha chain OS=Homo sapiens OX=9606 GN=HLA-B PE=1 SV=3	22	7	46	6	362	40.4	807	7	1		8.86262e+06	4.35306e+06	4.26764e+06	9.76193e+06	5047578
P02743	Serum amyloid P-component OS=Homo sapiens OX=9606 GN=APCS PE=1 SV=2	24	5	46	5	223	25.4	1187	5	0	3.64764e+06	2.33061e+07	9.43031e+06	3.2671e+06	1.33724e+07	1.06431e+07
P67870	Casein kinase II subunit beta OS=Homo sapiens OX=9606 GN=CSNK2B PE=1 SV=1	57	7	46	7	215	24.9	280	7	0	8.87594e+06	5.46462e+06	2.1305e+07	3.60467e+06	1.40323e+07	820123
Q15369	Elongin-C OS=Homo sapiens OX=9606 GN=ELOC PE=1 SV=1	36	4	46	4	112	12.5	1079	4	0	1.26891e+06	887066	487170	1.02553e+06
Q15311	RalA-binding protein 1 OS=Homo sapiens OX=9606 GN=RALBP1 PE=1 SV=3	27	14	46	14	655	76	896	14	0	1.19917e+07		483732	5832430	775709	424030
P07237	Protein disulfide-isomerase OS=Homo sapiens OX=9606 GN=P4HB PE=1 SV=3	36	16	46	16	508	57.1	575	16	0	6.76144e+06	8778155	12005331	1.95503e+07	1.96766e+07	2.28502e+07
Q8IV63	Serine/threonine-protein kinase VRK3 OS=Homo sapiens OX=9606 GN=VRK3 PE=1 SV=2	14	5	46	5	474	52.8	554	5	0	4.59919e+06	3.00081e+06	3.85686e+06	6.27843e+06	3.00946e+06	3.10776e+06
P55060	Exportin-2 OS=Homo sapiens OX=9606 GN=CSE1L PE=1 SV=3	17	14	46	14	971	110.3	718	14	0	2.8657e+06	2.28579e+06	2.07304e+06	4.54884e+06	840316	3.99655e+06
Q13162	Peroxiredoxin-4 OS=Homo sapiens OX=9606 GN=PRDX4 PE=1 SV=1	19	5	46	3	271	30.5	1017	5	0	3.24901e+06	180641			483685
Q9HCU5	Guanine nucleotide-exchange factor SEC12 OS=Homo sapiens OX=9606 GN=PREB PE=1 SV=2	31	10	46	10	417	45.4	749	10	0	5.35665e+06	4.36177e+06	17878621	4.09173e+06	3438456	2.57279e+06
O00214	Galectin-8 OS=Homo sapiens OX=9606 GN=LGALS8 PE=1 SV=4	17	5	46	5	317	35.8	756	5	0	1.42217e+07	1.19707e+07	5.9328e+06	2.24658e+07	5.69761e+06	4.00678e+06
O75400	Pre-mRNA-processing factor 40 homolog A OS=Homo sapiens OX=9606 GN=PRPF40A PE=1 SV=2	12	12	46	11	957	108.7	772	12	1	1.62846e+07	6.07087e+06	1.0439e+07	6264520	1.99245e+06	1.4317e+06
Q9BRQ6	MICOS complex subunit MIC25 OS=Homo sapiens OX=9606 GN=CHCHD6 PE=1 SV=1	35	6	46	6	235	26.4	904	6	0	7.54468e+06	4.65046e+06	3.94167e+06	1.4296e+06	1.17129e+07	8.24913e+06
O75874	Isocitrate dehydrogenase [NADP] cytoplasmic OS=Homo sapiens OX=9606 GN=IDH1 PE=1 SV=2	36	12	45	11	414	46.6	434	12	1	7.62219e+06	1.98338e+06	929447	5.85315e+06	1.22306e+06	641437
Q96RF0	Sorting nexin-18 OS=Homo sapiens OX=9606 GN=SNX18 PE=1 SV=2	10	6	45	6	628	68.9	803	6	0	895622	1.64768e+07	8.5206e+06	913932	6112013	5.54062e+06
P00441	Superoxide dismutase [Cu-Zn] OS=Homo sapiens OX=9606 GN=SOD1 PE=1 SV=2	91	7	45	7	154	15.9	618	7	0	9.87999e+06	422007	2.06187e+06	7.87874e+06	2.89124e+06
P29401	Transketolase OS=Homo sapiens OX=9606 GN=TKT PE=1 SV=3	26	13	45	13	623	67.8	552	13	0	2.45972e+06	2.81115e+06	1.42046e+06	2.37476e+06	3.17905e+06	2.04278e+06
O94901	SUN domain-containing protein 1 OS=Homo sapiens OX=9606 GN=SUN1 PE=1 SV=4	14	12	45	12	785	87.1	501	12	0	5.21536e+06	8.24884e+06	1.09854e+07	2352782	9.56829e+06	6.0191e+06
O14744	Protein arginine N-methyltransferase 5 OS=Homo sapiens OX=9606 GN=PRMT5 PE=1 SV=4	19	7	45	7	637	72.6	493	7	0	5.33457e+06	3.69006e+06	2.63131e+06	5.85424e+06	3.15515e+06	2.11776e+06
P02790	Hemopexin OS=Homo sapiens OX=9606 GN=HPX PE=1 SV=2	26	10	45	10	462	51.6	504	10	0	1.53002e+07	1.16098e+06	935975	8.05618e+06	1.45329e+06	1.34458e+06
P56192	Methionine--tRNA ligase, cytoplasmic OS=Homo sapiens OX=9606 GN=MARS1 PE=1 SV=2	13	10	44	10	900	101.1	386	10	0	6.24189e+06	2.62418e+06	3.97084e+06	7.06035e+06	3.18524e+06	1.41482e+06
Q5CZC0	Fibrous sheath-interacting protein 2 OS=Homo sapiens OX=9606 GN=FSIP2 PE=2 SV=4	3	15	44	15	6907	780.1	453	15	0	2.67359e+06	3.22986e+06	1.87935e+06	372300	198678	896454
Q9HD40	O-phosphoseryl-tRNA(Sec) selenium transferase OS=Homo sapiens OX=9606 GN=SEPSECS PE=1 SV=2	21	8	44	8	501	55.7	760	8	0	746056	5.17733e+06	1.0015e+07	862827	3.45006e+06	5.49954e+06
P30086	Phosphatidylethanolamine-binding protein 1 OS=Homo sapiens OX=9606 GN=PEBP1 PE=1 SV=3	67	8	44	8	187	21	374	8	0	3.00918e+07		3.51935e+06	1.58536e+07	3.4016e+06
P00492	Hypoxanthine-guanine phosphoribosyltransferase OS=Homo sapiens OX=9606 GN=HPRT1 PE=1 SV=2	29	6	44	6	218	24.6	930	6	0	2.87558e+07	7807342	5.15246e+06	1.49555e+07	1.37516e+06	3.59298e+06
Q9BYZ2	L-lactate dehydrogenase A-like 6B OS=Homo sapiens OX=9606 GN=LDHAL6B PE=1 SV=3	23	7	44	7	381	41.9	467	7	0	1815492	8.12627e+06	7663238	9.22098e+06	10419787	7.15684e+06
O14880	Glutathione S-transferase 3, mitochondrial OS=Homo sapiens OX=9606 GN=MGST3 PE=1 SV=1	74	6	44	6	152	16.5	935	6	0	8.22319e+06	1.04567e+06	1.04073e+07	7.80732e+06	1.14044e+07	4.41138e+06
Q9HC16	DNA dC->dU-editing enzyme APOBEC-3G OS=Homo sapiens OX=9606 GN=APOBEC3G PE=1 SV=1	28	10	44	9	384	46.4	774	10	1	1.48683e+07	4.97486e+06	4.2028e+06	656852	73997	914441
P14678	Small nuclear ribonucleoprotein-associated proteins B and B' OS=Homo sapiens OX=9606 GN=SNRPB PE=1 SV=2	20	6	44	6	240	24.6	683	6	0	6.18719e+07	1.53421e+07	10868099	3895564	4.87055e+06	5419454
Q96F86	Enhancer of mRNA-decapping protein 3 OS=Homo sapiens OX=9606 GN=EDC3 PE=1 SV=1	23	8	44	8	508	56	505	8	0	1.88987e+06	2.50142e+06	1.78448e+06		870926	325257
O14841	5-oxoprolinase OS=Homo sapiens OX=9606 GN=OPLAH PE=1 SV=3	8	7	44	7	1288	137.4	474	7	0		2.50438e+06	2.77471e+06		536935	1.38135e+06
Q12860	Contactin-1 OS=Homo sapiens OX=9606 GN=CNTN1 PE=1 SV=1	19	15	44	15	1018	113.2	666	15	0	2.32948e+07	2.01936e+06	228275	1.86202e+07	1.54896e+06	416765
P52209	6-phosphogluconate dehydrogenase, decarboxylating OS=Homo sapiens OX=9606 GN=PGD PE=1 SV=3	32	10	44	10	483	53.1	767	10	0	5517862	1.24952e+06	1.38073e+06	7.21722e+06	2.66272e+06	953155
P63244	Small ribosomal subunit protein RACK1 OS=Homo sapiens OX=9606 GN=RACK1 PE=1 SV=3	27	7	44	7	317	35.1	617	7	0	1.42185e+07	6.61554e+06	3.00043e+06	2.13765e+06	5.42523e+06	4.95934e+06
P27797	Calreticulin OS=Homo sapiens OX=9606 GN=CALR PE=1 SV=1	27	12	44	12	417	48.1	652	12	0	5.13816e+06	830680	2.38738e+06	4.72565e+06	3.65563e+06	6.1243e+06
Q5M9N0	Coiled-coil domain-containing protein 158 OS=Homo sapiens OX=9606 GN=CCDC158 PE=1 SV=2	17	16	43	16	1113	127.1	665	16	0	2.90062e+06	8.90012e+06	5.22677e+06	923986	4.67665e+06	2.50422e+06
P11216	Glycogen phosphorylase, brain form OS=Homo sapiens OX=9606 GN=PYGB PE=1 SV=5	27	17	43	13	843	96.6	607	17	1	2.78913e+08	9909504	4.49608e+07	8.57239e+07	6.34688e+07	2.14739e+07
Q9P035	Very-long-chain (3R)-3-hydroxyacyl-CoA dehydratase 3 OS=Homo sapiens OX=9606 GN=HACD3 PE=1 SV=2	25	6	43	6	362	43.1	458	6	0	6.54743e+06	1.07493e+06	2.13964e+06	3.77233e+06	4.88963e+06	3.27328e+06
P17980	26S proteasome regulatory subunit 6A OS=Homo sapiens OX=9606 GN=PSMC3 PE=1 SV=3	22	8	43	8	439	49.2	597	8	0	1.64654e+06	3.3813e+06	2.26435e+06	1.29806e+06	2.91852e+06	2.53729e+06
Q86T03	Type 1 phosphatidylinositol 4,5-bisphosphate 4-phosphatase OS=Homo sapiens OX=9606 GN=PIP4P1 PE=1 SV=1	22	4	43	3	277	29.5	647	4	0	4.98859e+06	1.43477e+07	5.21192e+06	5.79763e+06	6.4327e+06	6.69406e+06
Q9H0U3	Magnesium transporter protein 1 OS=Homo sapiens OX=9606 GN=MAGT1 PE=1 SV=1	13	4	43	4	335	38	518	4	0	4.08017e+06	3.63256e+06	2.91932e+06	3856351	3.20883e+06	3.20893e+06
Q9Y2X3	Nucleolar protein 58 OS=Homo sapiens OX=9606 GN=NOP58 PE=1 SV=1	19	9	43	9	529	59.5	1001	9	0	2.25206e+06	835094	3.95733e+06	2.38157e+06	4.04667e+06	1.68588e+06
Q9NQ29	Putative RNA-binding protein Luc7-like 1 OS=Homo sapiens OX=9606 GN=LUC7L PE=1 SV=1	20	8	43	3	371	43.7	922	8	0	1.61239e+06		1.39826e+06
Q9Y4W6	Mitochondrial inner membrane m-AAA protease component AFG3L2 OS=Homo sapiens OX=9606 GN=AFG3L2 PE=1 SV=2	15	10	43	10	797	88.5	661	10	0	2.9578e+06	3.96339e+06	2.33914e+06	1.82594e+06	2.88695e+06	2.6743e+06
O60832	H/ACA ribonucleoprotein complex subunit DKC1 OS=Homo sapiens OX=9606 GN=DKC1 PE=1 SV=3	19	7	43	7	514	57.6	700	7	0	6.41671e+06	5.19768e+06	6.31238e+06	3.02479e+06		1.82309e+06
Q9UQ35	Serine/arginine repetitive matrix protein 2 OS=Homo sapiens OX=9606 GN=SRRM2 PE=1 SV=2	8	15	43	15	2752	299.4	409	15	0	2.00756e+07	2.17673e+06	3.83923e+06		4.82429e+06	2.61459e+06
Q16204	Coiled-coil domain-containing protein 6 OS=Homo sapiens OX=9606 GN=CCDC6 PE=1 SV=2	41	16	43	16	474	53.3	595	16	0	6.66667e+07	50598995	3.90698e+07	4503626	3.81092e+06	4.37663e+06
P54136	Arginine--tRNA ligase, cytoplasmic OS=Homo sapiens OX=9606 GN=RARS1 PE=1 SV=2	13	9	43	9	660	75.3	670	9	0	2.65004e+06	1.88367e+06	1.30155e+06	2.24236e+06	3.11938e+06	1.81787e+06
Q9UIF3	Tektin-2 OS=Homo sapiens OX=9606 GN=TEKT2 PE=1 SV=1	20	7	43	7	430	49.6	802	7	0		1.19458e+07	9.11453e+06		7.05003e+06	4.44583e+06
P22570	NADPH:adrenodoxin oxidoreductase, mitochondrial OS=Homo sapiens OX=9606 GN=FDXR PE=1 SV=3	22	7	43	7	491	53.8	503	7	0	2.0849e+06	1.35207e+06	1120569	1.66477e+06	1.01413e+06	840497
Q14152	Eukaryotic translation initiation factor 3 subunit A OS=Homo sapiens OX=9606 GN=EIF3A PE=1 SV=1	5	6	43	6	1382	166.5	501	6	0	6.09173e+06	2.92621e+06	3.0171e+06	2.7126e+06	1.71789e+06	979951
Q14157	Ubiquitin-associated protein 2-like OS=Homo sapiens OX=9606 GN=UBAP2L PE=1 SV=2	12	9	43	9	1087	114.5	1036	9	0	2.33542e+06	441776	774939	1.80609e+06	695159	646507
Q5DJT8	Cancer/testis antigen family 45 member A2 OS=Homo sapiens OX=9606 GN=CT45A2 PE=2 SV=3	33	5	43	1	189	21.3	1133	5	0		15696864	11266958		9883097	6.53677e+06
P32119	Peroxiredoxin-2 OS=Homo sapiens OX=9606 GN=PRDX2 PE=1 SV=5	42	8	43	7	198	21.9	1085	8	0	193506	85788.1	68162.8	171268	97379	76181.8
Q9Y6R9	Centrosomal protein CCDC61 OS=Homo sapiens OX=9606 GN=CCDC61 PE=1 SV=3	21	11	42	11	512	57.3	431	11	0	7.4315e+07	3.58913e+07	3.60647e+07	523594	1.13931e+07	9.34404e+06
Q9BV73	Centrosome-associated protein CEP250 OS=Homo sapiens OX=9606 GN=CEP250 PE=1 SV=2	11	19	42	19	2442	281	509	19	0			2254632		3390264	2.63589e+06
P55209	Nucleosome assembly protein 1-like 1 OS=Homo sapiens OX=9606 GN=NAP1L1 PE=1 SV=1	7	2	42	1	391	45.3	609	2	0	2.73188e+06	4.10893e+06	3.29479e+06	2.29366e+06	2.76095e+06	1.93689e+06
P15104	Glutamine synthetase OS=Homo sapiens OX=9606 GN=GLUL PE=1 SV=4	13	5	42	5	373	42	1530	5	0	1.78844e+06	3.69748e+06	3.94528e+06	9.58962e+06	5.65067e+06	5.79681e+06
O14579	Coatomer subunit epsilon OS=Homo sapiens OX=9606 GN=COPE PE=1 SV=3	24	6	42	6	308	34.5	592	6	0	1.83046e+06	640288	218776	2.01153e+06	599994	366853
P35637	RNA-binding protein FUS OS=Homo sapiens OX=9606 GN=FUS PE=1 SV=1	13	4	42	3	526	53.4	650	4	0	12416017	2.56102e+06	4.36541e+06	6774272	3.5873e+06	3.84181e+06
P51572	B-cell receptor-associated protein 31 OS=Homo sapiens OX=9606 GN=BCAP31 PE=1 SV=3	22	5	42	5	246	28	566	5	0	6.63089e+06	4.30718e+06	4.84487e+06	9900723	4.14457e+06	3.07403e+06
Q9ULH0	Kinase D-interacting substrate of 220 kDa OS=Homo sapiens OX=9606 GN=KIDINS220 PE=1 SV=3	6	8	42	8	1771	196.4	593	8	0			1.37106e+06	332734	1.23162e+06	899291
P61019	Ras-related protein Rab-2A OS=Homo sapiens OX=9606 GN=RAB2A PE=1 SV=1	34	7	42	7	212	23.5	665	7	0	4.57778e+06	1.09663e+07	7.06192e+06	8.65021e+06	9.84644e+06	4.96898e+06
Q6NXR0	Interferon-inducible GTPase 5 OS=Homo sapiens OX=9606 GN=IRGC PE=1 SV=1	23	11	42	11	463	50.3	392	11	0	6.44889e+06	4.30705e+06	6.27583e+06	1.93918e+06	2.32916e+06	1.50083e+06
O60784	Target of Myb1 membrane trafficking protein OS=Homo sapiens OX=9606 GN=TOM1 PE=1 SV=2	18	4	41	4	492	53.8	1320	4	0	4.05346e+06	1.95817e+06	1.11307e+06	139002	1.13613e+06	2.13829e+06
Q99501	GAS2-like protein 1 OS=Homo sapiens OX=9606 GN=GAS2L1 PE=1 SV=2	12	9	41	9	681	72.7	772	9	0	4.39941e+06	6.87121e+06	2.7988e+06		844490	2.7804e+06
Q9H2C0	Gigaxonin OS=Homo sapiens OX=9606 GN=GAN PE=1 SV=1	17	8	41	8	597	67.6	680	8	0		4.4109e+06	3747930	2.84404e+06	6.86247e+06	6.00991e+06
Q14678	KN motif and ankyrin repeat domain-containing protein 1 OS=Homo sapiens OX=9606 GN=KANK1 PE=1 SV=3	11	11	41	9	1352	147.2	900	11	0	231344		146452		149145
Q8NFW8	N-acylneuraminate cytidylyltransferase OS=Homo sapiens OX=9606 GN=CMAS PE=1 SV=2	32	11	41	11	434	48.3	816	11	0	1.47952e+07	4.03991e+06	3.5567e+06	6.39374e+06	3.42795e+06	1.0227e+06
P46060	Ran GTPase-activating protein 1 OS=Homo sapiens OX=9606 GN=RANGAP1 PE=1 SV=1	30	15	41	15	587	63.5	692	15	0	1.27679e+06	2.5127e+06	1.74745e+06	673321	3.06241e+06	2056046
P33993	DNA replication licensing factor MCM7 OS=Homo sapiens OX=9606 GN=MCM7 PE=1 SV=4	8	5	41	5	719	81.3	388	5	0	1.35362e+06	1.55214e+06	1.1647e+06	1.04414e+06	752727	668289
A0A1B0GV03	Golgin subfamily A member 6-like protein 7 OS=Homo sapiens OX=9606 GN=GOLGA6L7 PE=3 SV=1	23	9	41	9	622	75.5	518	9	0	1.61522e+06	1.39497e+06	916912	2.65341e+06	651331
O60331	Phosphatidylinositol 4-phosphate 5-kinase type-1 gamma OS=Homo sapiens OX=9606 GN=PIP5K1C PE=1 SV=2	10	6	41	4	668	73.2	846	6	0		263582	1.3333e+06		156957	90891.6
Q676U5	Autophagy-related protein 16-1 OS=Homo sapiens OX=9606 GN=ATG16L1 PE=1 SV=2	14	6	41	6	607	68.2	489	6	0	3.30679e+06	3281925	3860186	2.6995e+06	2.3319e+06	4.1713e+06
P15121	Aldo-keto reductase family 1 member B1 OS=Homo sapiens OX=9606 GN=AKR1B1 PE=1 SV=3	47	10	41	9	316	35.8	656	10	1	1.00248e+07	1.77453e+06	3.75379e+06	1.0835e+07	2.80983e+06	3.50317e+06
Q9H936	Mitochondrial glutamate carrier 1 OS=Homo sapiens OX=9606 GN=SLC25A22 PE=1 SV=1	22	9	41	6	323	34.4	885	9	2	1.85038e+07	2.98084e+07	2.21702e+07	2.36304e+07	1.95024e+07	1.71214e+07
Q9BQI0	Allograft inflammatory factor 1-like OS=Homo sapiens OX=9606 GN=AIF1L PE=1 SV=1	67	9	41	9	150	17.1	463	9	0	5028063	3.09073e+06	7971052	3.34225e+06	7.36925e+06	2.71324e+06
Q9UHL0	ATP-dependent RNA helicase DDX25 OS=Homo sapiens OX=9606 GN=DDX25 PE=1 SV=2	12	6	41	6	483	54.7	628	6	0	3530876	4.50976e+06	6.2786e+06		1.0269e+06	1.90613e+06
P50213	Isocitrate dehydrogenase [NAD] subunit alpha, mitochondrial OS=Homo sapiens OX=9606 GN=IDH3A PE=1 SV=1	32	10	41	10	366	39.6	719	10	0	7684519	6194392	8931704	6.31004e+06	8.0077e+06	5.48585e+06
O43617	Trafficking protein particle complex subunit 3 OS=Homo sapiens OX=9606 GN=TRAPPC3 PE=1 SV=1	23	4	40	4	180	20.3	673	4	0	1.29531e+07	1.09765e+07	1.09882e+07	4.97145e+06	3.26558e+06	4522336
A0A0B4J1U7	Immunoglobulin heavy variable 6-1 OS=Homo sapiens OX=9606 GN=IGHV6-1 PE=3 SV=1	13	2	40	2	121	13.5	280	2	0	1.34727e+07	7.22471e+06	5.308e+06	3.76897e+06	2.26688e+06	904696
P51648	Aldehyde dehydrogenase family 3 member A2 OS=Homo sapiens OX=9606 GN=ALDH3A2 PE=1 SV=1	13	6	40	6	485	54.8	544	6	0	1.41407e+06	857533			5.84458e+06	1.5299e+06
A0A0C4DH72	Immunoglobulin kappa variable 1-6 OS=Homo sapiens OX=9606 GN=IGKV1-6 PE=3 SV=1	32	4	40	3	117	12.7	576	4	1	2.16531e+07	7.52396e+06	7.55229e+06	1.43671e+07	4.06731e+06	184395
P01619	Immunoglobulin kappa variable 3-20 OS=Homo sapiens OX=9606 GN=IGKV3-20 PE=1 SV=2	47	4	40	2	116	12.5	824	4	2	3.68636e+08	2.06284e+08	208767281	4.01337e+08	2.0314e+08	1.3658e+08
P62330	ADP-ribosylation factor 6 OS=Homo sapiens OX=9606 GN=ARF6 PE=1 SV=2	63	8	40	8	175	20.1	276	8	0		1.82757e+06	9.06388e+06	520351	1.01301e+07	3.85905e+06
Q03426	Mevalonate kinase OS=Homo sapiens OX=9606 GN=MVK PE=1 SV=1	20	5	40	5	396	42.4	1046	5	0	9.62689e+06	9.82786e+06	5.92188e+06	5.57912e+06	8.92591e+06	5675030
P06310	Immunoglobulin kappa variable 2-30 OS=Homo sapiens OX=9606 GN=IGKV2-30 PE=3 SV=2	42	5	40	3	120	13.2	1050	5	1	66717576	1.24141e+07	1.42023e+07	4.94303e+07	29569036	8.2366e+06
Q8WVR3	Trafficking protein particle complex subunit 14 OS=Homo sapiens OX=9606 GN=TRAPPC14 PE=1 SV=2	16	6	40	6	580	62.6	622	6	0	1.66444e+06	595464	630294		2.76464e+06	2.39676e+06
Q14847	LIM and SH3 domain protein 1 OS=Homo sapiens OX=9606 GN=LASP1 PE=1 SV=2	16	4	40	4	261	29.7	213	4	0	2.68342e+06	2.89219e+07	1.76582e+07	8408113	16873088	1.4946e+07
P10398	Serine/threonine-protein kinase A-Raf OS=Homo sapiens OX=9606 GN=ARAF PE=1 SV=2	15	8	40	4	606	67.5	947	8	0	2.54341e+06	2.1038e+06	1.82865e+06	1.45258e+06	2.93981e+06	462032
P23284	Peptidyl-prolyl cis-trans isomerase B OS=Homo sapiens OX=9606 GN=PPIB PE=1 SV=2	43	9	40	9	216	23.7	708	9	0	990083	461524	383660	406725	268614	1.13351e+06
Q9UKM9	RNA-binding protein Raly OS=Homo sapiens OX=9606 GN=RALY PE=1 SV=1	30	11	40	11	306	32.4	789	11	0	2.09772e+07	7.02448e+06	8.436e+06	1.25302e+06	1.99052e+06	1.6228e+06
Q92797	Symplekin OS=Homo sapiens OX=9606 GN=SYMPK PE=1 SV=2	29	24	40	24	1274	141.1	547	24	0	6.51678e+07	8.44286e+06	1.48141e+07
Q9BZW7	Testis-specific gene 10 protein OS=Homo sapiens OX=9606 GN=TSGA10 PE=1 SV=1	19	10	40	10	698	81.4	603	10	0	585466	3979091	1752394	1849401	2.53351e+06	1.90447e+06
P11387	DNA topoisomerase 1 OS=Homo sapiens OX=9606 GN=TOP1 PE=1 SV=2	15	10	40	10	765	90.7	495	10	0	1.37143e+06	1.105e+07	8.46726e+06		5.69844e+06	6.14411e+06
P0C7V8	DDB1- and CUL4-associated factor 8-like protein 2 OS=Homo sapiens OX=9606 GN=DCAF8L2 PE=2 SV=2	18	7	39	7	631	71.1	373	7	0	1.75543e+06	1.4969e+06		166489	256777	1.71275e+06
Q92734	Protein TFG OS=Homo sapiens OX=9606 GN=TFG PE=1 SV=2	16	5	39	5	400	43.4	767	5	0	7.87927e+06	6788104	1.40932e+07	1.9183e+07	2.11895e+07	1.18987e+07
P26640	Valine--tRNA ligase OS=Homo sapiens OX=9606 GN=VARS1 PE=1 SV=4	12	9	39	9	1264	140.4	276	9	0	2.28954e+06	782035	527779	4.46883e+06	668584	910599
Q12904	Aminoacyl tRNA synthase complex-interacting multifunctional protein 1 OS=Homo sapiens OX=9606 GN=AIMP1 PE=1 SV=2	18	4	39	4	312	34.3	675	4	0	2.09719e+06	3.43524e+06	1.69536e+06	1137048	2.20697e+06	738832
Q96DA6	Mitochondrial import inner membrane translocase subunit TIM14 OS=Homo sapiens OX=9606 GN=DNAJC19 PE=1 SV=3	33	5	39	5	116	12.5	627	5	0	7.9068e+06	8463308	8.99568e+06	5.73053e+06	5.80102e+06	1.98441e+06
Q12926	ELAV-like protein 2 OS=Homo sapiens OX=9606 GN=ELAVL2 PE=1 SV=2	30	9	39	3	359	39.5	817	9	2	3.80405e+07	1.42755e+07	2.61496e+07	11421647	9.70894e+06	4235178
Q9H0I9	Transketolase-like protein 2 OS=Homo sapiens OX=9606 GN=TKTL2 PE=2 SV=1	16	7	39	7	626	67.8	388	7	0	2.1482e+06	2569535	1.4577e+06	2.00445e+06	1.31488e+06	1.42663e+06
P78362	SRSF protein kinase 2 OS=Homo sapiens OX=9606 GN=SRPK2 PE=1 SV=3	20	8	39	6	688	77.5	366	8	1	1.21265e+07	2.64107e+06	2.75521e+06	6.52551e+06	870240	1.48534e+06
Q96KQ4	Apoptosis-stimulating of p53 protein 1 OS=Homo sapiens OX=9606 GN=PPP1R13B PE=1 SV=3	8	6	39	6	1090	119.5	458	6	0		2.23148e+06	411994	81599.3	2.68249e+06	2.14025e+06
P43490	Nicotinamide phosphoribosyltransferase OS=Homo sapiens OX=9606 GN=NAMPT PE=1 SV=1	22	9	39	9	491	55.5	262	9	0	4.47607e+06	2.73182e+06	4.74795e+06	2.46771e+06	3.90038e+06	3.28167e+06
P46020	Phosphorylase b kinase regulatory subunit alpha, skeletal muscle isoform OS=Homo sapiens OX=9606 GN=PHKA1 PE=1 SV=2	7	6	39	4	1223	137.2	488	6	0	1.75943e+06	918097	1.60265e+06	1854862	1.36515e+06
O75083	WD repeat-containing protein 1 OS=Homo sapiens OX=9606 GN=WDR1 PE=1 SV=4	14	7	39	7	606	66.2	535	7	0	3.41334e+07	6.02645e+06	1.20629e+07	1.09743e+07	4.24891e+06	3.42064e+06
Q9NXC5	GATOR2 complex protein MIOS OS=Homo sapiens OX=9606 GN=MIOS PE=1 SV=2	14	10	39	10	875	98.5	563	10	0			312356			214901
Q92527	Ankyrin repeat domain-containing protein 7 OS=Homo sapiens OX=9606 GN=ANKRD7 PE=2 SV=3	38	9	38	9	254	29	995	9	0	1.27452e+06	5779830	5.63792e+06	2694698	1.60097e+06	1.99049e+06
Q9HAV0	Guanine nucleotide-binding protein subunit beta-4 OS=Homo sapiens OX=9606 GN=GNB4 PE=1 SV=3	16	4	38	1	340	37.5	640	4	0	509194	521086		766412
P40763	Signal transducer and activator of transcription 3 OS=Homo sapiens OX=9606 GN=STAT3 PE=1 SV=2	13	8	38	8	770	88	822	8	0		1.82884e+06	2.40258e+06	1567663	2.45522e+06	1.51258e+06
A6NDK9	Golgin subfamily A member 6C OS=Homo sapiens OX=9606 GN=GOLGA6C PE=3 SV=1	20	13	38	1	693	79.8	490	13	3	2.0333e+06	4.35356e+06	5.0483e+06	1.89483e+06	5.61469e+06	2.42994e+06
P11233	Ras-related protein Ral-A OS=Homo sapiens OX=9606 GN=RALA PE=1 SV=1	43	6	38	6	206	23.6	476	6	0	2648885	6.96082e+06	6.73066e+06	7.15059e+06		3.36137e+06
P03973	Antileukoproteinase OS=Homo sapiens OX=9606 GN=SLPI PE=1 SV=2	33	4	38	4	132	14.3	766	4	0	421059	3.1466e+07	30690762	240932	4.34688e+07	3.14723e+07
O75533	Splicing factor 3B subunit 1 OS=Homo sapiens OX=9606 GN=SF3B1 PE=1 SV=3	11	14	38	14	1304	145.7	808	14	0	2.24398e+07	8.26371e+06	5.30011e+06	3.33479e+06	1.23732e+06	1.11876e+06
P13489	Ribonuclease inhibitor OS=Homo sapiens OX=9606 GN=RNH1 PE=1 SV=2	35	11	38	11	461	49.9	572	11	0	2.60687e+06	1.42049e+06	6.5031e+06	574618	483515	722602
P84095	Rho-related GTP-binding protein RhoG OS=Homo sapiens OX=9606 GN=RHOG PE=1 SV=1	32	4	38	3	191	21.3	837	4	0	1923144	3.25463e+06	5.39302e+06	1.92602e+06	5.44443e+06	4.4684e+06
Q13361	Microfibrillar-associated protein 5 OS=Homo sapiens OX=9606 GN=MFAP5 PE=1 SV=1	21	4	38	4	173	19.6	490	4	0	1.1104e+06	3.9915e+06	2.98159e+06	455671	3.37616e+06	3.58146e+06
Q93052	Lipoma-preferred partner OS=Homo sapiens OX=9606 GN=LPP PE=1 SV=1	17	5	38	5	612	65.7	448	5	0	771203	1.15515e+06	947043		1.48294e+06
P27105	Stomatin OS=Homo sapiens OX=9606 GN=STOM PE=1 SV=3	17	6	38	6	288	31.7	795	6	0	1.1462e+07	7.29502e+06	3.06842e+06	4.13876e+06	3.18158e+06	1.88829e+06
Q5T124	UBX domain-containing protein 11 OS=Homo sapiens OX=9606 GN=UBXN11 PE=1 SV=2	39	16	38	16	520	57.3	510	16	0	4.36413e+07	1.71539e+07	2.76329e+07		842739	22525.1
Q9BRX2	Protein pelota homolog OS=Homo sapiens OX=9606 GN=PELO PE=1 SV=2	22	8	38	8	385	43.3	679	8	0	5.28351e+06	1.25092e+07	5.18828e+06	6091086	5.44686e+06	4.85601e+06
Q9NVE7	4'-phosphopantetheine phosphatase OS=Homo sapiens OX=9606 GN=PANK4 PE=1 SV=1	21	12	38	12	773	85.9	456	12	0	2.24106e+06	9.05844e+06	5.31233e+06	1.69273e+06	1.98777e+06	3.2468e+06
Q9Y6G9	Cytoplasmic dynein 1 light intermediate chain 1 OS=Homo sapiens OX=9606 GN=DYNC1LI1 PE=1 SV=3	24	9	38	9	523	56.5	288	9	0	7.64161e+06	6.81113e+06	5.04204e+06	9.50965e+06	3.85981e+06	5.86931e+06
O00410	Importin-5 OS=Homo sapiens OX=9606 GN=IPO5 PE=1 SV=4	14	10	38	10	1097	123.6	1000	10	0	6.69291e+06		894597	1.23255e+07	200848	831484
A0A087WSY6	Immunoglobulin kappa variable 3D-15 OS=Homo sapiens OX=9606 GN=IGKV3D-15 PE=3 SV=6	26	2	38	1	115	12.5	745	2	1	1.11783e+07	6031151	3.47494e+06	9.67188e+06	5597977	5.24009e+06
Q5VT25	Serine/threonine-protein kinase MRCK alpha OS=Homo sapiens OX=9606 GN=CDC42BPA PE=1 SV=1	5	5	37	2	1732	197.2	593	5	0			208953		202866	122881
P58340	Myeloid leukemia factor 1 OS=Homo sapiens OX=9606 GN=MLF1 PE=1 SV=1	27	7	37	7	268	30.6	455	7	0	1.44996e+06	3.04421e+06	2.28152e+06	1.03479e+06	1678033	1.73139e+06
Q13137	Calcium-binding and coiled-coil domain-containing protein 2 OS=Homo sapiens OX=9606 GN=CALCOCO2 PE=1 SV=1	24	6	37	6	446	52.2	466	6	0	3.26045e+06	1.48909e+06	1.87939e+06	7.91898e+06	1.62751e+06	59939.2
Q15046	Lysine--tRNA ligase OS=Homo sapiens OX=9606 GN=KARS1 PE=1 SV=3	18	9	37	9	597	68	228	9	0	6.85514e+06	5546482	7.23352e+06	6.81282e+06	8.83378e+06	8.24291e+06
Q5JWF2	Guanine nucleotide-binding protein G(s) subunit alpha isoforms XLas OS=Homo sapiens OX=9606 GN=GNAS PE=1 SV=2	11	8	37	7	1037	111	716	8	0	2.56625e+06	993148			376086	602905
Q9H4A9	Dipeptidase 2 OS=Homo sapiens OX=9606 GN=DPEP2 PE=1 SV=3	21	9	37	9	486	53.3	448	9	0	1.51424e+06	506694	410186	302614	359735	342799
Q00587	Cdc42 effector protein 1 OS=Homo sapiens OX=9606 GN=CDC42EP1 PE=1 SV=1	25	6	37	6	391	40.3	419	6	0	653414	611253	1.78194e+06	1391785	6.25323e+06	4.81348e+06
Q12798	Centrin-1 OS=Homo sapiens OX=9606 GN=CETN1 PE=1 SV=1	37	5	37	3	172	19.6	623	5	0	5110692	9.23941e+06	8.58742e+06	5.92763e+06	6.39041e+06	5.6864e+06
Q76N32	Centrosomal protein of 68 kDa OS=Homo sapiens OX=9606 GN=CEP68 PE=1 SV=2	15	6	37	6	757	81.1	552	6	0	262260	2.69914e+06	3.28495e+06	476194	4.85245e+06	904038
Q15645	Pachytene checkpoint protein 2 homolog OS=Homo sapiens OX=9606 GN=TRIP13 PE=1 SV=2	15	7	37	7	432	48.5	625	7	0	7003488	1.76893e+06	4.8915e+06	4.754e+06	5.73966e+06	3.95631e+06
Q53H12	Acylglycerol kinase, mitochondrial OS=Homo sapiens OX=9606 GN=AGK PE=1 SV=2	29	9	37	9	422	47.1	576	9	0	1.2953e+07	5.22954e+06	5.14181e+06	1.20145e+07	4.65982e+06	3.66167e+06
Q5HYN5	Cancer/testis antigen family 45 member A1 OS=Homo sapiens OX=9606 GN=CT45A1 PE=1 SV=1	33	7	37	3	189	21.3	760	7	2	2.96457e+06	3.51945e+06	2.68515e+06	3.0543e+06	2.67779e+06	1.48943e+06
P51970	NADH dehydrogenase [ubiquinone] 1 alpha subcomplex subunit 8 OS=Homo sapiens OX=9606 GN=NDUFA8 PE=1 SV=3	31	4	36	4	172	20.1	696	4	0	1.53175e+06	1.54301e+06	1.55839e+06	1.20662e+06	1.36339e+06	882590
Q9BZE4	GTP-binding protein 4 OS=Homo sapiens OX=9606 GN=GTPBP4 PE=1 SV=3	13	6	36	6	634	73.9	620	6	0		658756	2.30239e+06	1.00295e+06	1.94651e+06	1.06188e+06
P33241	Lymphocyte-specific protein 1 OS=Homo sapiens OX=9606 GN=LSP1 PE=1 SV=1	29	8	36	8	339	37.2	252	8	0	1.06015e+07	9.74507e+06	7.0441e+06	2.0959e+06	7474995	9684064
P21281	V-type proton ATPase subunit B, brain isoform OS=Homo sapiens OX=9606 GN=ATP6V1B2 PE=1 SV=3	20	7	36	7	511	56.5	584	7	0	16082606	4.10434e+06	3.99266e+06	5.5281e+06	4.8343e+06	3.09426e+06
P39656	Dolichyl-diphosphooligosaccharide--protein glycosyltransferase 48 kDa subunit OS=Homo sapiens OX=9606 GN=DDOST PE=1 SV=4	13	6	36	6	456	50.8	643	6	0	2.26883e+07	4.14415e+06	7.84594e+06	7.13485e+06	5.82976e+06	3.06794e+06
Q9H269	Vacuolar protein sorting-associated protein 16 homolog OS=Homo sapiens OX=9606 GN=VPS16 PE=1 SV=2	10	6	36	6	839	94.6	628	6	0	3.50899e+06	6.23513e+06	4.70079e+06	2.65279e+06	1.80994e+06	2.13733e+06
Q9Y250	Leucine zipper putative tumor suppressor 1 OS=Homo sapiens OX=9606 GN=LZTS1 PE=1 SV=3	20	10	36	9	596	66.6	810	10	0		2.70401e+06	1.43069e+06		6.32139e+06	6245389
Q8IUR0	Trafficking protein particle complex subunit 5 OS=Homo sapiens OX=9606 GN=TRAPPC5 PE=1 SV=1	21	4	36	4	188	20.8	983	4	0	822646	583340	1.38561e+06	498132	798867	2.34791e+06
P28482	Mitogen-activated protein kinase 1 OS=Homo sapiens OX=9606 GN=MAPK1 PE=1 SV=3	19	6	36	5	360	41.4	628	6	1	4.00578e+06	1.79889e+06	2.21735e+06	2.49354e+06	2.26391e+06	3.73208e+06
P42704	Leucine-rich PPR motif-containing protein, mitochondrial OS=Homo sapiens OX=9606 GN=LRPPRC PE=1 SV=3	12	13	36	13	1394	157.8	625	13	0	4.20035e+07	1.2035e+06	564185	6.11867e+07	210550	1.21726e+07
P62266	Small ribosomal subunit protein uS12 OS=Homo sapiens OX=9606 GN=RPS23 PE=1 SV=3	43	6	36	6	143	15.8	699	6	0	2.68047e+07		2.51925e+06	7265848	2.38242e+06
O95159	Zinc finger protein-like 1 OS=Homo sapiens OX=9606 GN=ZFPL1 PE=1 SV=2	24	6	36	6	310	34.1	434	6	0	7.15639e+06	6.75043e+06	3.62953e+06	8.62628e+06	5.22863e+06	2.99036e+06
A0A075B6Q5	Immunoglobulin heavy variable 3-64 OS=Homo sapiens OX=9606 GN=IGHV3-64 PE=3 SV=1	44	5	36	2	118	12.9	445	5	0	43887.9	50626.2	101329		95264
O96019	Actin-like protein 6A OS=Homo sapiens OX=9606 GN=ACTL6A PE=1 SV=1	14	5	36	5	429	47.4	426	5	0	414174	176241	227561	131219	31409.5	39628.6
O95630	STAM-binding protein OS=Homo sapiens OX=9606 GN=STAMBP PE=1 SV=1	20	6	36	6	424	48	705	6	0	1.06997e+07	4.70703e+06	2.88215e+06	5.90018e+06	4.61332e+06	5.27383e+06
Q5JTW2	Centrosomal protein of 78 kDa OS=Homo sapiens OX=9606 GN=CEP78 PE=1 SV=1	11	6	36	6	689	76.3	482	6	0	397159	588017	5.07486e+06	357837	4.30426e+06	3.50042e+06
P14868	Aspartate--tRNA ligase, cytoplasmic OS=Homo sapiens OX=9606 GN=DARS1 PE=1 SV=2	24	12	36	12	501	57.1	561	12	0	9.39678e+06	1.02337e+07	1.16532e+07	9.43019e+06	1.33271e+07	9.09813e+06
O43143	ATP-dependent RNA helicase DHX15 OS=Homo sapiens OX=9606 GN=DHX15 PE=1 SV=2	15	11	36	10	795	90.9	671	11	1	1.52629e+07	6.42057e+06	2.9358e+06	932347	894407	476132
Q96EP0	E3 ubiquitin-protein ligase RNF31 OS=Homo sapiens OX=9606 GN=RNF31 PE=1 SV=1	8	5	36	5	1072	119.6	427	5	0	2.66957e+06	3574238	1.42275e+06	272670	343178	1.91403e+06
Q05519	Serine/arginine-rich splicing factor 11 OS=Homo sapiens OX=9606 GN=SRSF11 PE=1 SV=1	16	6	36	6	484	53.5	702	6	0	2.32009e+07	1.85867e+07	1.3759e+06	7.07925e+07	3.74311e+07	4.05839e+07
Q8N1G4	Leucine-rich repeat-containing protein 47 OS=Homo sapiens OX=9606 GN=LRRC47 PE=1 SV=1	14	7	36	7	583	63.4	1494	7	0		1.01217e+06	594951	1.94833e+06	2.54686e+06	764012
Q08170	Serine/arginine-rich splicing factor 4 OS=Homo sapiens OX=9606 GN=SRSF4 PE=1 SV=2	19	7	36	4	494	56.6	426	7	0	329463			46049.1
Q9UHX1	Poly(U)-binding-splicing factor PUF60 OS=Homo sapiens OX=9606 GN=PUF60 PE=1 SV=1	21	10	36	10	559	59.8	560	10	0	18577876	11976200	1.58781e+07	3.83191e+06	7.2995e+06	1.00397e+07
Q5HYW2	NHS-like protein 2 OS=Homo sapiens OX=9606 GN=NHSL2 PE=1 SV=2	7	6	36	6	1225	133.2	590	6	0	5.04124e+06	3.47148e+06	6.14768e+06	5.22925e+06	7042811	5.99436e+06
Q7Z6Z7	E3 ubiquitin-protein ligase HUWE1 OS=Homo sapiens OX=9606 GN=HUWE1 PE=1 SV=3	3	11	36	11	4374	481.6	429	11	0	3.82568e+06	4.33192e+06	1.887e+06	3.77439e+06	2.22699e+06	3.16197e+06
O75935	Dynactin subunit 3 OS=Homo sapiens OX=9606 GN=DCTN3 PE=1 SV=1	32	7	36	7	186	21.1	403	7	0	6.45968e+06	5.17023e+06	4013155	1.75506e+07	6.5996e+06	4.48144e+06
P55001	Microfibrillar-associated protein 2 OS=Homo sapiens OX=9606 GN=MFAP2 PE=1 SV=1	27	5	36	5	183	20.8	584	5	0		4.14389e+06	2.31926e+07		1.59103e+07	4.25355e+06
Q13428	Treacle protein OS=Homo sapiens OX=9606 GN=TCOF1 PE=1 SV=3	9	10	36	10	1488	152	702	10	0	1.04905e+07			10812432
P25685	DnaJ homolog subfamily B member 1 OS=Homo sapiens OX=9606 GN=DNAJB1 PE=1 SV=4	28	9	36	8	340	38	654	9	1	1.74846e+06	6.44267e+06	3.51137e+06	9.03111e+06	4.47835e+06	4.66491e+06
Q9UI46	Dynein axonemal intermediate chain 1 OS=Homo sapiens OX=9606 GN=DNAI1 PE=1 SV=1	13	6	35	6	699	79.2	481	6	0		5.41672e+06	1.70448e+06	2.80855e+06	658448
P62318	Small nuclear ribonucleoprotein Sm D3 OS=Homo sapiens OX=9606 GN=SNRPD3 PE=1 SV=1	59	8	35	8	126	13.9	688	8	0	4.01705e+07	1.47065e+07	1.14087e+07		5616871	4.45085e+06
P61513	Large ribosomal subunit protein eL43 OS=Homo sapiens OX=9606 GN=RPL37A PE=1 SV=2	42	4	35	4	92	10.3	253	4	0	3.33525e+07	8156730	2.90699e+06	1.4754e+06	4077771	3.47966e+06
Q7Z7K6	Centromere protein V OS=Homo sapiens OX=9606 GN=CENPV PE=1 SV=1	29	7	35	6	275	29.9	565	7	0	4697799	4.67351e+06	3.54241e+06	6.28089e+06	1.01961e+07	1.06496e+07
O75190	DnaJ homolog subfamily B member 6 OS=Homo sapiens OX=9606 GN=DNAJB6 PE=1 SV=2	24	7	35	4	326	36.1	416	7	2	3.19092e+06	2.45869e+06	2861555	3.03002e+06	5.18136e+06	1.08705e+06
Q9H3G5	Probable serine carboxypeptidase CPVL OS=Homo sapiens OX=9606 GN=CPVL PE=1 SV=2	14	7	35	7	476	54.1	344	7	0	6.93381e+06	3.53744e+06	3545110	5.35649e+06	3.68382e+06	2.61016e+06
Q5T5U3	Rho GTPase-activating protein 21 OS=Homo sapiens OX=9606 GN=ARHGAP21 PE=1 SV=2	6	9	35	7	1958	217.3	370	9	0	348395	1.032e+06	712286	424917
Q93008	Ubiquitin carboxyl-terminal hydrolase 9X OS=Homo sapiens OX=9606 GN=USP9X PE=1 SV=4	4	9	35	9	2554	290.3	559	9	0	4.32413e+06	80959.9	86626.9	2.1522e+06	72294.5	54854.6
Q8TF09	Dynein light chain roadblock-type 2 OS=Homo sapiens OX=9606 GN=DYNLRB2 PE=1 SV=1	63	5	35	5	96	10.8	851	5	0	3.96468e+06	4459492	3684813	3.82811e+06	1.31685e+06	598089
P07195	L-lactate dehydrogenase B chain OS=Homo sapiens OX=9606 GN=LDHB PE=1 SV=2	24	8	35	7	334	36.6	1011	8	0	8.76189e+06	872636	4.29493e+06	11380805	4073781	2.51761e+06
P60468	Protein transport protein Sec61 subunit beta OS=Homo sapiens OX=9606 GN=SEC61B PE=1 SV=2	42	4	35	4	96	10	1016	4	0	1.84891e+07	2.94474e+07	24553955	1.47595e+07		17267754
Q6PKG0	La-related protein 1 OS=Homo sapiens OX=9606 GN=LARP1 PE=1 SV=2	13	9	35	8	1096	123.4	366	9	1	1.65728e+07	589080	841979	2.0141e+06	3.69177e+06	532945
Q92504	Zinc transporter SLC39A7 OS=Homo sapiens OX=9606 GN=SLC39A7 PE=1 SV=2	4	3	35	3	469	50.1	591	3	0	9019576	1.35432e+07	21183280	19246892	2.03102e+07	9217161
Q66GS9	Centrosomal protein of 135 kDa OS=Homo sapiens OX=9606 GN=CEP135 PE=1 SV=2	13	13	35	13	1140	133.4	394	13	0		552524	220339			147733
O00743	Serine/threonine-protein phosphatase 6 catalytic subunit OS=Homo sapiens OX=9606 GN=PPP6C PE=1 SV=1	24	5	35	5	305	35.1	670	5	0	4.96997e+06	1.41013e+06	2.28204e+06	3.75862e+06		1781418
Q9HAC8	Ubiquitin domain-containing protein 1 OS=Homo sapiens OX=9606 GN=UBTD1 PE=1 SV=1	19	6	35	6	227	25.9	533	6	0	7.40313e+06	7.10381e+06	4.14367e+06	1.12055e+07	4.10266e+06	3.48325e+06
O14558	Heat shock protein beta-6 OS=Homo sapiens OX=9606 GN=HSPB6 PE=1 SV=2	45	5	35	5	160	17.1	560	5	0	3.46175e+06	2352258	4.7218e+06	1831996	6.85988e+06
P22307	Sterol carrier protein 2 OS=Homo sapiens OX=9606 GN=SCP2 PE=1 SV=2	23	10	35	10	547	59	421	10	0	1.50667e+06		2.7817e+06	1.75582e+06	1.97013e+06	449236
Q96C36	Pyrroline-5-carboxylate reductase 2 OS=Homo sapiens OX=9606 GN=PYCR2 PE=1 SV=1	22	6	34	6	320	33.6	517	6	0	419797	6.94209e+06	2.24612e+06	822407	5.20993e+06	105617
O00483	Cytochrome c oxidase subunit NDUFA4 OS=Homo sapiens OX=9606 GN=NDUFA4 PE=1 SV=1	32	5	34	5	81	9.4	651	5	0	34923188	20115254	1.81568e+07	2.52608e+07	2.61153e+07	1.8047e+07
P01718	Immunoglobulin lambda variable 3-27 OS=Homo sapiens OX=9606 GN=IGLV3-27 PE=1 SV=2	34	4	34	3	113	12.2	393	4	1	35725532			18995634
Q86WT6	E3 ubiquitin-protein ligase TRIM69 OS=Homo sapiens OX=9606 GN=TRIM69 PE=1 SV=2	18	8	34	8	500	57.4	223	8	0		4220760	6.90695e+06		5.31277e+06	5.39992e+06
Q9NP72	Ras-related protein Rab-18 OS=Homo sapiens OX=9606 GN=RAB18 PE=1 SV=1	34	5	34	5	206	23	667	5	0	314343	5.76775e+06	192139		4.68077e+06	4.98161e+06
P11802	Cyclin-dependent kinase 4 OS=Homo sapiens OX=9606 GN=CDK4 PE=1 SV=2	8	2	34	1	303	33.7	516	2	0			495102
P52732	Kinesin-like protein KIF11 OS=Homo sapiens OX=9606 GN=KIF11 PE=1 SV=2	13	10	34	10	1056	119.1	176	10	0	432506	474274	336478		245929	239010
Q5VZK9	F-actin-uncapping protein LRRC16A OS=Homo sapiens OX=9606 GN=CARMIL1 PE=1 SV=1	21	25	34	25	1371	151.5	382	25	0	3.98535e+07	1.49026e+07	1.26806e+07	295253	8.53849e+06	5.12313e+06
O00148	ATP-dependent RNA helicase DDX39A OS=Homo sapiens OX=9606 GN=DDX39A PE=1 SV=2	16	6	34	6	427	49.1	682	6	0	9.5692e+06	3.63919e+06	548532	9.12028e+06	3.31441e+06	2.59925e+06
Q9NWB6	Arginine and glutamate-rich protein 1 OS=Homo sapiens OX=9606 GN=ARGLU1 PE=1 SV=1	23	7	34	7	273	33.2	396	7	0	4.74198e+07	4.49051e+06	7.87016e+06	3.16212e+06	8579071	2.73601e+06
A0A494C1R9	Testis-specific Y-encoded protein 9 OS=Homo sapiens OX=9606 GN=TSPY9 PE=3 SV=1	14	4	34	3	314	35.7	774	4	0	610922		531399
P42356	Phosphatidylinositol 4-kinase alpha OS=Homo sapiens OX=9606 GN=PI4KA PE=1 SV=4	5	7	34	7	2102	236.7	960	7	0	1.48569e+06	1.84825e+06	944676	1.25404e+06	1.08431e+06	832500
Q13011	Delta(3,5)-Delta(2,4)-dienoyl-CoA isomerase, mitochondrial OS=Homo sapiens OX=9606 GN=ECH1 PE=1 SV=2	23	7	34	7	328	35.8	451	7	0	5.45762e+06		1.12477e+06	1.78281e+06	967813	1.21867e+06
P07737	Profilin-1 OS=Homo sapiens OX=9606 GN=PFN1 PE=1 SV=2	59	7	34	7	140	15	767	7	0	828348	922263	1.01424e+06	7.85544e+06	4.5672e+06	4.96222e+06
P01042	Kininogen-1 OS=Homo sapiens OX=9606 GN=KNG1 PE=1 SV=2	8	5	34	5	644	71.9	665	5	0	3.9807e+06	2.12386e+06	148505	4.52902e+06	2.00362e+06	189695
Q96IU4	Putative protein-lysine deacylase ABHD14B OS=Homo sapiens OX=9606 GN=ABHD14B PE=1 SV=1	34	4	34	4	210	22.3	436	4	0	9.0068e+06	5.57642e+06	5.85884e+06	6.27496e+06	5.37777e+06	1.13431e+06
O00541	Pescadillo homolog OS=Homo sapiens OX=9606 GN=PES1 PE=1 SV=1	15	9	34	9	588	68	407	9	0		1.03476e+06
P0C0L4	Complement C4-A OS=Homo sapiens OX=9606 GN=C4A PE=1 SV=2	8	12	34	12	1744	192.7	502	12	0	2.15414e+06		817595	3.35499e+06
P12036	Neurofilament heavy polypeptide OS=Homo sapiens OX=9606 GN=NEFH PE=1 SV=5	7	6	34	4	1020	111.8	1094	6	0			304482
O75340	Programmed cell death protein 6 OS=Homo sapiens OX=9606 GN=PDCD6 PE=1 SV=1	42	6	34	6	191	21.9	579	6	0	3.34392e+06	2823849	1.13757e+06	2.38177e+06	2.54621e+06	305280
Q05707	Collagen alpha-1(XIV) chain OS=Homo sapiens OX=9606 GN=COL14A1 PE=1 SV=3	9	9	34	9	1796	193.4	359	9	0	101134	1.84385e+06	1.28715e+06	84235.1	164352	123392
P07203	Glutathione peroxidase 1 OS=Homo sapiens OX=9606 GN=GPX1 PE=1 SV=4	36	5	34	5	203	22.1	239	5	0	2.7324e+07	4.85434e+06	5.42243e+06	4.07213e+07	6.43997e+06	6118934
P50395	Rab GDP dissociation inhibitor beta OS=Homo sapiens OX=9606 GN=GDI2 PE=1 SV=2	28	11	34	11	445	50.6	399	11	0	4.21385e+06	1.08711e+06	2.23307e+06	2.21689e+06	1.31239e+06	849831
P50416	Carnitine O-palmitoyltransferase 1, liver isoform OS=Homo sapiens OX=9606 GN=CPT1A PE=1 SV=2	9	6	34	6	773	88.3	530	6	0	193082		295990	244361	148149
P46019	Phosphorylase b kinase regulatory subunit alpha, liver isoform OS=Homo sapiens OX=9606 GN=PHKA2 PE=1 SV=1	8	8	34	6	1235	138.3	366	8	2	1.0709e+06	1.83183e+06	597695		945849	509019
O75602	Sperm-associated antigen 6 OS=Homo sapiens OX=9606 GN=SPAG6 PE=2 SV=1	14	8	33	8	509	55.4	422	8	0	1.54677e+06	3.15026e+06	2.7111e+06		2.45254e+06	1.83316e+06
Q16658	Fascin OS=Homo sapiens OX=9606 GN=FSCN1 PE=1 SV=3	24	10	33	10	493	54.5	386	10	0	764318		2.2469e+06		2813521	2.29944e+06
P53355	Death-associated protein kinase 1 OS=Homo sapiens OX=9606 GN=DAPK1 PE=1 SV=6	9	11	33	11	1430	159.9	314	11	0	1.78004e+06	1.76796e+06	488762	2.21832e+06	1.11801e+06	702254
O60941	Dystrobrevin beta OS=Homo sapiens OX=9606 GN=DTNB PE=1 SV=1	22	7	33	5	627	71.3	149	7	0		247322	663913	323817	2.19418e+06
Q8WUK0	Phosphatidylglycerophosphatase and protein-tyrosine phosphatase 1 OS=Homo sapiens OX=9606 GN=PTPMT1 PE=1 SV=1	25	5	33	5	201	22.8	342	5	0	4.825e+06	9075248	5.78344e+06	7.91182e+06	6468691	2.54214e+06
Q14525	Keratin, type I cuticular Ha3-II OS=Homo sapiens OX=9606 GN=KRT33B PE=1 SV=3	28	14	33	7	404	46.2	776	14	6		1.15414e+07	9.224e+06		1.17694e+07	7.22063e+06
Q92878	DNA repair protein RAD50 OS=Homo sapiens OX=9606 GN=RAD50 PE=1 SV=1	13	14	33	14	1312	153.8	392	14	0	816569	1.14049e+06	850970	1.65397e+06	213620	703783
Q8WW24	Tektin-4 OS=Homo sapiens OX=9606 GN=TEKT4 PE=1 SV=1	33	10	33	10	435	50.6	249	10	0		536103	801990	84862.5	702363	270754
Q9P2K5	Myelin expression factor 2 OS=Homo sapiens OX=9606 GN=MYEF2 PE=1 SV=3	17	7	33	7	600	64.1	527	7	0	1.05342e+07	9.73511e+06	4.455e+06	5.01049e+06	2.87514e+06	3.93051e+06
A4D2H0	cTAGE family member 15 OS=Homo sapiens OX=9606 GN=CTAGE15 PE=2 SV=1	13	7	33	7	777	87.8	372	7	0		231802	1.91185e+06		1.67683e+06	63319.2
O95870	Phosphatidylserine lipase ABHD16A OS=Homo sapiens OX=9606 GN=ABHD16A PE=1 SV=3	14	8	33	8	558	63.2	602	8	0	2.97308e+06	3.46148e+06	2788169	5.28595e+06	2.88117e+06	3.67484e+06
A0A0J9YX35	Immunoglobulin heavy variable 3-64D OS=Homo sapiens OX=9606 GN=IGHV3-64D PE=3 SV=1	28	6	33	3	117	12.8	324	6	0	2.1658e+06	410567	627831	1.34477e+06	659168	572958
Q9C0H5	Rho GTPase-activating protein 39 OS=Homo sapiens OX=9606 GN=ARHGAP39 PE=1 SV=2	13	9	33	9	1083	121.2	708	9	0	717698	1.62507e+06	2.1841e+06		2.0785e+06	1.35551e+06
Q9UHQ9	NADH-cytochrome b5 reductase 1 OS=Homo sapiens OX=9606 GN=CYB5R1 PE=1 SV=1	23	7	33	7	305	34.1	700	7	0	9.68192e+06	2.14627e+07	6007039	5.46712e+06	1.09357e+07	1.87285e+07
Q9HDC9	Adipocyte plasma membrane-associated protein OS=Homo sapiens OX=9606 GN=APMAP PE=1 SV=2	30	8	33	8	416	46.5	295	8	0	1.05013e+07	5.4714e+06	4.04623e+06	1.35047e+07	4.52446e+06	3.33657e+06
P06312	Immunoglobulin kappa variable 4-1 OS=Homo sapiens OX=9606 GN=IGKV4-1 PE=1 SV=1	20	2	33	2	121	13.4	601	2	0	16175423	3.54604e+06	4522668	9594088	7.47731e+06	4.29721e+06
P39059	Collagen alpha-1(XV) chain OS=Homo sapiens OX=9606 GN=COL15A1 PE=1 SV=2	4	5	33	5	1388	141.6	605	5	0	3.44935e+06	6.2028e+06	972819	5.3077e+06	6.97634e+06	3.41259e+06
O14829	Serine/threonine-protein phosphatase with EF-hands 1 OS=Homo sapiens OX=9606 GN=PPEF1 PE=1 SV=1	8	6	33	6	653	75.7	607	6	0	495102	792509	684874	860329
Q96QF7	Germ cell nuclear acidic protein OS=Homo sapiens OX=9606 GN=GCNA PE=1 SV=1	4	4	33	4	691	76.1	536	4	0	4209580		2.05603e+06	5.6428e+06	2.86009e+06	1725198
P19823	Inter-alpha-trypsin inhibitor heavy chain H2 OS=Homo sapiens OX=9606 GN=ITIH2 PE=1 SV=2	9	6	32	6	946	106.4	241	6	0	1.64241e+06	365972	1.35887e+06	1.62511e+06	220335	1.42629e+06
Q9NRL3	Striatin-4 OS=Homo sapiens OX=9606 GN=STRN4 PE=1 SV=2	10	6	32	5	753	80.5	653	6	1	7.81199e+06	6.38946e+06	4.93023e+06	5.58127e+06	5.86532e+06	6.4899e+06
Q9UKG1	DCC-interacting protein 13-alpha OS=Homo sapiens OX=9606 GN=APPL1 PE=1 SV=1	5	3	32	2	709	79.6	463	3	0	181145		253442		180404	142032
P19367	Hexokinase-1 OS=Homo sapiens OX=9606 GN=HK1 PE=1 SV=3	15	12	32	10	917	102.4	247	12	0	3.9657e+06	3.76725e+06		3.46068e+06	2.6661e+06	2.47187e+06
Q92820	Gamma-glutamyl hydrolase OS=Homo sapiens OX=9606 GN=GGH PE=1 SV=2	17	4	32	4	318	35.9	284	4	0	156421			231716	721733	710568
Q10589	Bone marrow stromal antigen 2 OS=Homo sapiens OX=9606 GN=BST2 PE=1 SV=1	20	4	32	4	180	19.8	929	4	0	668350	1.00102e+06	1.83771e+07	6.68253e+07	2.13083e+07	1.4328e+07
Q5VU65	Nuclear pore membrane glycoprotein 210-like OS=Homo sapiens OX=9606 GN=NUP210L PE=2 SV=1	5	7	32	7	1888	210.5	586	7	0	392203	1.29237e+06	2.42882e+06	829162	538243	690040
P10721	Mast/stem cell growth factor receptor Kit OS=Homo sapiens OX=9606 GN=KIT PE=1 SV=1	2	2	32	1	976	109.8	253	2	0	2.87982e+06	43415928	30175080		31724270	26459392
Q9NQ86	E3 ubiquitin-protein ligase TRIM36 OS=Homo sapiens OX=9606 GN=TRIM36 PE=1 SV=2	22	11	32	11	728	83	515	11	0	1.6585e+06	1.05123e+06	1.2378e+06	379141	846200	477390
Q9BS86	Zona pellucida-binding protein 1 OS=Homo sapiens OX=9606 GN=ZPBP PE=2 SV=1	24	6	32	6	351	40.1	401	6	0		2.15473e+06		1.83393e+06	1.61609e+06
Q03113	Guanine nucleotide-binding protein subunit alpha-12 OS=Homo sapiens OX=9606 GN=GNA12 PE=1 SV=4	18	5	32	3	381	44.3	503	5	1	220912		91026.3	406996	2.06673e+06	2.36154e+06
Q9P253	Vacuolar protein sorting-associated protein 18 homolog OS=Homo sapiens OX=9606 GN=VPS18 PE=1 SV=2	8	8	32	8	973	110.1	289	8	0	478179	1.8474e+06	3276274	5.40255e+06	1.7714e+06	934660
Q5VUA4	Zinc finger protein 318 OS=Homo sapiens OX=9606 GN=ZNF318 PE=1 SV=2	11	21	32	21	2279	251	404	21	0	2.83061e+07	7.96606e+06	8.76587e+06	526018	1.13628e+06	2.39284e+06
O75431	Metaxin-2 OS=Homo sapiens OX=9606 GN=MTX2 PE=1 SV=1	26	4	32	4	263	29.7	207	4	0	879686	364331	395064	264451	201374	155626
P05198	Eukaryotic translation initiation factor 2 subunit 1 OS=Homo sapiens OX=9606 GN=EIF2S1 PE=1 SV=3	22	5	32	5	315	36.1	348	5	0	3.84206e+06	2.44632e+06	2.55286e+06	2.99532e+06	3.51402e+06	1.75643e+06
Q92904	Deleted in azoospermia-like OS=Homo sapiens OX=9606 GN=DAZL PE=1 SV=1	24	6	32	6	295	33.2	632	6	0	1.1665e+06	327111	287833	273293	208833	183179
P49754	Vacuolar protein sorting-associated protein 41 homolog OS=Homo sapiens OX=9606 GN=VPS41 PE=1 SV=3	8	7	32	7	854	98.5	98	7	0	28736.3	132570	33871.1		19925.1	165070
Q5T7N2	LINE-1 type transposase domain-containing protein 1 OS=Homo sapiens OX=9606 GN=L1TD1 PE=1 SV=1	14	10	32	10	865	98.8	500	10	0	724071	781817	8.4966e+06		469263	274284
Q99700	Ataxin-2 OS=Homo sapiens OX=9606 GN=ATXN2 PE=1 SV=2	6	6	32	6	1313	140.2	319	6	0	4.59578e+06
Q99417	c-Myc-binding protein OS=Homo sapiens OX=9606 GN=MYCBP PE=1 SV=3	58	4	32	4	103	12	658	4	0	2.46885e+06	4710777	3.86028e+06	1.23969e+06	2.74196e+06	2.13576e+06
P50453	Serpin B9 OS=Homo sapiens OX=9606 GN=SERPINB9 PE=1 SV=1	18	5	32	5	376	42.4	220	5	0	1.98637e+06	225333	289720	1.09073e+06	150042	199882
Q01081	Splicing factor U2AF 35 kDa subunit OS=Homo sapiens OX=9606 GN=U2AF1 PE=1 SV=3	26	5	32	5	240	27.9	742	5	0	3.04043e+08	55948044	1.16202e+08	1.55245e+08	1.9713e+08	1.89473e+08
Q9UPN7	Serine/threonine-protein phosphatase 6 regulatory subunit 1 OS=Homo sapiens OX=9606 GN=PPP6R1 PE=1 SV=5	8	4	32	4	881	96.7	510	4	0	2.6017e+06	3.67281e+06	4.12377e+06	3.07012e+06	3.81016e+06	2.57439e+06
P50454	Serpin H1 OS=Homo sapiens OX=9606 GN=SERPINH1 PE=1 SV=2	8	2	32	2	418	46.4	128	2	0	1.09072e+06	1.18689e+06	275176	738211	471722	317535
P01709	Immunoglobulin lambda variable 2-8 OS=Homo sapiens OX=9606 GN=IGLV2-8 PE=1 SV=2	18	3	32	2	118	12.4	342	3	0	1.0362e+06		218135	1.31152e+06	652742
Q8WYL5	Protein phosphatase Slingshot homolog 1 OS=Homo sapiens OX=9606 GN=SSH1 PE=1 SV=2	16	10	32	10	1049	115.4	323	10	0	2.30574e+06	780379	689615	167802	961215	1.06607e+06
Q16630	Cleavage and polyadenylation specificity factor subunit 6 OS=Homo sapiens OX=9606 GN=CPSF6 PE=1 SV=2	33	15	32	15	551	59.2	719	15	0	140963511	4.87715e+06	3.17457e+07		3.05013e+06
P35052	Glypican-1 OS=Homo sapiens OX=9606 GN=GPC1 PE=1 SV=2	14	7	32	7	558	61.6	428	7	0	8.5275e+06	7127371	6.79076e+06	11707081	6.63209e+06	8.76196e+06
P33121	Long-chain-fatty-acid--CoA ligase 1 OS=Homo sapiens OX=9606 GN=ACSL1 PE=1 SV=1	13	9	32	8	698	77.9	416	9	0	3.0902e+06	3.5241e+06	1.70303e+06	1.56311e+06	2.01499e+06	172901
Q6BDS2	Bridge-like lipid transfer protein family member 3A OS=Homo sapiens OX=9606 GN=BLTP3A PE=1 SV=1	4	4	32	4	1440	159.4	31	4	0	27434724	150601833	181080590	2.80133e+07	156133045	113406688
A0A0B4J2D5	Putative glutamine amidotransferase-like class 1 domain-containing protein 3B, mitochondrial OS=Homo sapiens OX=9606 GN=GATD3B PE=5 SV=1	26	6	31	6	268	28.1	218	6	0	970043	3.89386e+06	1.01673e+06	305786	8.07341e+06	7.53403e+06
P28838	Cytosol aminopeptidase OS=Homo sapiens OX=9606 GN=LAP3 PE=1 SV=3	9	4	31	4	519	56.1	453	4	0	574229	351284	780097	1.75182e+06	572107	385307
Q9Y6N5	Sulfide:quinone oxidoreductase, mitochondrial OS=Homo sapiens OX=9606 GN=SQOR PE=1 SV=1	20	8	31	8	450	49.9	644	8	0	1.55647e+06	9.31044e+06	9.89005e+06		7.86877e+06	6.79316e+06
P41208	Centrin-2 OS=Homo sapiens OX=9606 GN=CETN2 PE=1 SV=1	24	5	31	3	172	19.7	257	5	1	1.00111e+06	3.14575e+06	2.49743e+06	3.22487e+06	4.35481e+06	3.94659e+06
P01602	Immunoglobulin kappa variable 1-5 OS=Homo sapiens OX=9606 GN=IGKV1-5 PE=1 SV=2	27	3	31	2	117	12.8	842	3	0	1.91601e+06			1.79419e+06	572001
Q9HBH5	Retinol dehydrogenase 14 OS=Homo sapiens OX=9606 GN=RDH14 PE=1 SV=1	22	6	31	6	336	36.8	429	6	0	2.63002e+06	4.19761e+06	2.67551e+06	647645	2.37006e+06	1.87625e+06
P04114	Apolipoprotein B-100 OS=Homo sapiens OX=9606 GN=APOB PE=1 SV=3	2	6	31	6	4563	515.2	90	6	0	341758	71552.5	131161	293915	177717	39672.5
O00560	Syntenin-1 OS=Homo sapiens OX=9606 GN=SDCBP PE=1 SV=1	31	7	31	7	298	32.4	500	7	0	1.71029e+06	1.93164e+06			2.09362e+06	2.83743e+06
Q53H82	Endoribonuclease LACTB2 OS=Homo sapiens OX=9606 GN=LACTB2 PE=1 SV=2	36	7	31	7	288	32.8	345	7	0	7.94834e+06	7.75652e+06	6.20013e+06	1.47388e+06	3.89134e+06	2.83701e+06
A0A0U1RQG5	Cancer/testis antigen family 47 member C1 OS=Homo sapiens OX=9606 GN=CT47C1 PE=3 SV=1	7	2	31	2	324	35.1	330	2	0	305929	397069	177620	241011	265875	194049
Q27J81	Inverted formin-2 OS=Homo sapiens OX=9606 GN=INF2 PE=1 SV=2	8	9	31	9	1249	135.5	407	9	0	1.21906e+06	912874	1.22489e+06	1.13846e+06	1.1105e+06	259835
Q9UH62	Armadillo repeat-containing X-linked protein 3 OS=Homo sapiens OX=9606 GN=ARMCX3 PE=1 SV=1	25	8	31	8	379	42.5	589	8	0	3139625	2.96626e+06	2.17035e+06	5391542	2.85271e+06	1.417e+06
O75665	Centriole and centriolar satellite protein OFD1 OS=Homo sapiens OX=9606 GN=OFD1 PE=1 SV=1	12	7	31	7	1012	116.6	283	7	0	40281.4	523687	351517		28781.2	445195
Q53HC9	EARP and GARP complex-interacting protein 1 OS=Homo sapiens OX=9606 GN=EIPR1 PE=1 SV=2	32	9	31	9	387	43.6	425	9	0	3.58797e+06	6.03831e+06	7955052	4.95948e+06	5.87531e+06	4.3314e+06
P62306	Small nuclear ribonucleoprotein F OS=Homo sapiens OX=9606 GN=SNRPF PE=1 SV=1	43	3	31	3	86	9.7	476	3	0	1.86704e+07	7.16353e+06	1.30472e+07	6.60137e+06	6.09272e+06	4685877
P43686	26S proteasome regulatory subunit 6B OS=Homo sapiens OX=9606 GN=PSMC4 PE=1 SV=2	31	10	31	10	418	47.3	197	10	0	11390451	3.00454e+06	3.03559e+06
Q8IY17	Patatin-like phospholipase domain-containing protein 6 OS=Homo sapiens OX=9606 GN=PNPLA6 PE=1 SV=3	12	10	31	10	1375	150.9	590	10	0	1.68389e+06	2.07463e+06	2.45966e+06	1.89436e+06	995198	686527
P25398	Small ribosomal subunit protein eS12 OS=Homo sapiens OX=9606 GN=RPS12 PE=1 SV=3	52	8	31	8	132	14.5	725	8	0	1.10435e+07	3.3352e+06	1.65353e+06	8.70186e+06	4.50862e+06	3.02968e+06
Q15027	Arf-GAP with coiled-coil, ANK repeat and PH domain-containing protein 1 OS=Homo sapiens OX=9606 GN=ACAP1 PE=1 SV=1	4	2	31	2	740	81.5	16	2	0	663116352	527924720	289327160	540582128	262322888	274910168
B0I1T2	Unconventional myosin-Ig OS=Homo sapiens OX=9606 GN=MYO1G PE=1 SV=2	12	10	31	9	1018	116.4	453	10	0	2.87123e+06	2.68147e+06	1.31219e+06	2407279	2.88388e+06	2.32114e+06
P18887	DNA repair protein XRCC1 OS=Homo sapiens OX=9606 GN=XRCC1 PE=1 SV=3	12	7	31	7	633	69.5	362	7	0	3.418e+06	1450323	1.07365e+06	3981168	3.38131e+06	3.71445e+06
P45974	Ubiquitin carboxyl-terminal hydrolase 5 OS=Homo sapiens OX=9606 GN=USP5 PE=1 SV=2	12	7	30	7	858	95.7	508	7	0	1.67534e+06	954907	668073	960321	305099	722969
Q99729	Heterogeneous nuclear ribonucleoprotein A/B OS=Homo sapiens OX=9606 GN=HNRNPAB PE=1 SV=2	10	4	30	3	332	36.2	614	4	0	2.28476e+06	458235	258788	52731.2
Q9BQE5	Apolipoprotein L2 OS=Homo sapiens OX=9606 GN=APOL2 PE=1 SV=2	13	4	30	4	337	37.1	1270	4	0	1.26025e+07	3.38884e+06	1.18993e+07	8.36615e+06	19741210	21015549
P07305	Histone H1.0 OS=Homo sapiens OX=9606 GN=H1-0 PE=1 SV=3	23	6	30	6	194	20.9	583	6	0			973777		948278	4042825
Q75WM6	Testis-specific H1 histone OS=Homo sapiens OX=9606 GN=H1-7 PE=1 SV=3	24	4	30	4	255	28.1	539	4	0	1.02716e+06	6.40629e+06	4.89172e+06	820200	2.74487e+06	4.07045e+06
Q8IVI9	Nostrin OS=Homo sapiens OX=9606 GN=NOSTRIN PE=1 SV=2	14	6	30	6	506	57.6	479	6	0		4883194	2.93257e+06		4.63242e+06	2107453
P33992	DNA replication licensing factor MCM5 OS=Homo sapiens OX=9606 GN=MCM5 PE=1 SV=5	10	7	30	7	734	82.2	538	7	0	8.2324e+06	4.51874e+06	4.00636e+06	5.93251e+06	3.98054e+06	2.28783e+06
Q9Y3I0	RNA-splicing ligase RtcB homolog OS=Homo sapiens OX=9606 GN=RTCB PE=1 SV=1	18	7	30	7	505	55.2	446	7	0	2.86165e+07	3.25637e+07	3.28673e+07	1.25568e+06	46181896	40916304
P40926	Malate dehydrogenase, mitochondrial OS=Homo sapiens OX=9606 GN=MDH2 PE=1 SV=3	38	10	30	10	338	35.5	545	10	0	1.62259e+06	1.08036e+06		1.67132e+06	226756
A0A075B6K4	Immunoglobulin lambda variable 3-10 OS=Homo sapiens OX=9606 GN=IGLV3-10 PE=3 SV=2	29	4	30	3	115	12.4	731	4	1	5.29388e+07	2.81755e+07	1.6745e+07	29056624	17310040	1.13005e+07
Q96QK1	Vacuolar protein sorting-associated protein 35 OS=Homo sapiens OX=9606 GN=VPS35 PE=1 SV=2	11	8	30	8	796	91.6	495	8	0	2526584	2411334	1.41922e+06	308635	187984
Q9H201	Epsin-3 OS=Homo sapiens OX=9606 GN=EPN3 PE=2 SV=1	6	3	30	1	632	68.2	842	3	0	131413	34193.4	24137.7	112384
P49189	4-trimethylaminobutyraldehyde dehydrogenase OS=Homo sapiens OX=9606 GN=ALDH9A1 PE=1 SV=3	25	11	30	11	494	53.8	386	11	0	2.22804e+06		1098417	1.90638e+06	724176	904938
P01023	Alpha-2-macroglobulin OS=Homo sapiens OX=9606 GN=A2M PE=1 SV=3	6	7	30	7	1474	163.2	625	7	0	1.82613e+06	990226	410556	2698720		3.46048e+06
P34932	Heat shock 70 kDa protein 4 OS=Homo sapiens OX=9606 GN=HSPA4 PE=1 SV=4	18	11	30	11	840	94.3	616	11	0	2.29804e+06	2.25864e+06	1.83591e+06	2.98313e+06	1932138	1.31204e+06
Q08AE8	Protein spire homolog 1 OS=Homo sapiens OX=9606 GN=SPIRE1 PE=1 SV=3	10	6	30	6	756	85.5	447	6	0	2.19793e+06	1.18273e+06	1.85148e+06	1.49983e+06	1.65184e+06	1.58667e+06
Q15691	Microtubule-associated protein RP/EB family member 1 OS=Homo sapiens OX=9606 GN=MAPRE1 PE=1 SV=3	18	4	30	4	268	30	254	4	0		945432	514402	1233284	385631
P63241	Eukaryotic translation initiation factor 5A-1 OS=Homo sapiens OX=9606 GN=EIF5A PE=1 SV=2	45	6	30	6	154	16.8	637	6	0	9.30879e+06	550882	940315	4.65444e+06	1.64227e+06	469693
Q6IQ23	Pleckstrin homology domain-containing family A member 7 OS=Homo sapiens OX=9606 GN=PLEKHA7 PE=1 SV=2	6	5	30	5	1121	127.1	449	5	0	489419	1.80835e+06	923936	709711	467562	2.67816e+06
P01766	Immunoglobulin heavy variable 3-13 OS=Homo sapiens OX=9606 GN=IGHV3-13 PE=1 SV=2	45	5	30	3	116	12.5	730	5	0	5.53452e+06				2112058
Q3ZCQ8	Mitochondrial import inner membrane translocase subunit TIM50 OS=Homo sapiens OX=9606 GN=TIMM50 PE=1 SV=2	28	7	30	7	353	39.6	312	7	0	3.25644e+06	2.27027e+06	2.3664e+06	1.45374e+06	1.89558e+06	1.25783e+06
Q96H55	Unconventional myosin-XIX OS=Homo sapiens OX=9606 GN=MYO19 PE=1 SV=2	11	8	30	8	970	109.1	379	8	0	8.67456e+06	2.06118e+07	1.15641e+07	2.21687e+07	2.51261e+07	2.19775e+07
P35663	Cylicin-1 OS=Homo sapiens OX=9606 GN=CYLC1 PE=2 SV=2	7	3	30	3	651	74.2	75	3	0	12181475	73312760	103352616	2.4392e+07	9.38932e+07	74392280
Q9UHD2	Serine/threonine-protein kinase TBK1 OS=Homo sapiens OX=9606 GN=TBK1 PE=1 SV=1	8	4	30	4	729	83.6	250	4	0	779198	913953	833072		831866	2.1995e+06
A4UGR9	Xin actin-binding repeat-containing protein 2 OS=Homo sapiens OX=9606 GN=XIRP2 PE=1 SV=2	2	5	29	5	3374	382.1	406	5	0	3.98762e+06	4.40672e+06	5.32088e+06	12022262	5.06911e+06	1.25683e+06
Q96AX1	Vacuolar protein sorting-associated protein 33A OS=Homo sapiens OX=9606 GN=VPS33A PE=1 SV=1	10	7	29	7	596	67.6	441	7	0	523863	1.28587e+06	1.43679e+06	1.54094e+06	4.65378e+06	43447
P31327	Carbamoyl-phosphate synthase [ammonia], mitochondrial OS=Homo sapiens OX=9606 GN=CPS1 PE=1 SV=2	7	9	29	8	1500	164.8	342	9	0	1.05976e+06	3.44813e+06	2.6558e+06	1.64454e+06	3.00109e+06	2.05458e+06
Q53H96	Pyrroline-5-carboxylate reductase 3 OS=Homo sapiens OX=9606 GN=PYCR3 PE=1 SV=3	16	4	29	4	274	28.6	719	4	0	2.24395e+06	7.59771e+06	5063442	2.07602e+06	4.84195e+06	3865998
Q8N3E9	1-phosphatidylinositol 4,5-bisphosphate phosphodiesterase delta-3 OS=Homo sapiens OX=9606 GN=PLCD3 PE=1 SV=3	13	8	29	8	789	89.2	519	8	0	2.04738e+06
Q96RT6	cTAGE family member 2 OS=Homo sapiens OX=9606 GN=CTAGE1 PE=1 SV=2	14	8	29	8	745	85.2	404	8	0	651893	1.57845e+06	2.4707e+06		2.10022e+06	1.13037e+06
Q9BY43	Charged multivesicular body protein 4a OS=Homo sapiens OX=9606 GN=CHMP4A PE=1 SV=3	21	5	29	5	222	25.1	896	5	0	3383171	15756266	1.55994e+07	1.18367e+07	1.3084e+07	1.44158e+07
P53618	Coatomer subunit beta OS=Homo sapiens OX=9606 GN=COPB1 PE=1 SV=3	14	8	29	8	953	107.1	371	8	0	1.04223e+06	1.01161e+06	1.00143e+06	185301	154695	112391
A0A0C4DH38	Immunoglobulin heavy variable 5-51 OS=Homo sapiens OX=9606 GN=IGHV5-51 PE=3 SV=1	27	2	29	1	117	12.7	813	2	0					56520.1	43579.3
Q86YT6	E3 ubiquitin-protein ligase MIB1 OS=Homo sapiens OX=9606 GN=MIB1 PE=1 SV=1	10	7	29	7	1006	110.1	459	7	0	1.38179e+06	1.12217e+06	914936	1.26307e+06	1.36428e+06	2.68583e+06
P01701	Immunoglobulin lambda variable 1-51 OS=Homo sapiens OX=9606 GN=IGLV1-51 PE=1 SV=2	43	4	29	4	117	12.2	147	4	0	7.01213e+06	2.88156e+06	899687	5.14315e+06	2.83323e+06	1.99701e+06
Q8IYT1	Golgi-associated RAB2 interactor protein 4 OS=Homo sapiens OX=9606 GN=GARIN4 PE=1 SV=2	5	3	29	2	594	63.1	361	3	0	988315	7897465	4.35988e+06		5054386	5.05836e+06
Q8N137	Centrobin OS=Homo sapiens OX=9606 GN=CNTROB PE=1 SV=1	9	6	29	6	903	101.2	780	6	0		7.88768e+06	807190		915264	1.08471e+06
Q9UBX3	Mitochondrial dicarboxylate carrier OS=Homo sapiens OX=9606 GN=SLC25A10 PE=1 SV=2	24	5	29	5	287	31.3	583	5	0	3.37173e+06	4705755	4.15323e+06	2.97505e+06	4.25202e+06	1.96112e+06
Q07954	Prolow-density lipoprotein receptor-related protein 1 OS=Homo sapiens OX=9606 GN=LRP1 PE=1 SV=2	1	5	29	5	4544	504.3	238	5	0	2.13345e+06	183115	2.19573e+06	196999	3.32104e+06	3.22814e+06
P26599	Polypyrimidine tract-binding protein 1 OS=Homo sapiens OX=9606 GN=PTBP1 PE=1 SV=2	24	9	29	7	557	59.6	571	9	0	3.86069e+07	7.20519e+06	7.10255e+06	5.57396e+06	171123	1.32862e+06
P04439	HLA class I histocompatibility antigen, A alpha chain OS=Homo sapiens OX=9606 GN=HLA-A PE=1 SV=2	19	4	29	3	365	40.8	760	4	0	1.6307e+06	1.35626e+06	1.78092e+06	1.36068e+06	1.70678e+06	1617425
Q9BV44	tRNA (guanine(6)-N2)-methyltransferase THUMP3 OS=Homo sapiens OX=9606 GN=THUMPD3 PE=1 SV=1	20	8	29	8	507	57	431	8	0	8.92982e+06	8.50781e+06	4.37175e+06	5.63256e+06	3.48879e+06	3.4439e+06
Q96FZ7	Charged multivesicular body protein 6 OS=Homo sapiens OX=9606 GN=CHMP6 PE=1 SV=3	22	4	29	4	201	23.5	475	4	0	494169	516710	360331	577790	240462	281480
P54803	Galactocerebrosidase OS=Homo sapiens OX=9606 GN=GALC PE=1 SV=3	10	4	29	4	685	77	459	4	0	6302119		2.85419e+06	4.63488e+06	3.22071e+06	1.5443e+06
A6NI79	Coiled-coil domain-containing protein 69 OS=Homo sapiens OX=9606 GN=CCDC69 PE=1 SV=1	30	7	29	7	296	34.8	371	7	0	1.18387e+06	4.22078e+06	1.3974e+06		2.35317e+06
P62195	26S proteasome regulatory subunit 8 OS=Homo sapiens OX=9606 GN=PSMC5 PE=1 SV=1	30	9	29	9	406	45.6	777	9	0	678222	707208	201005		90610.9
P0C2W1	F-box/SPRY domain-containing protein 1 OS=Homo sapiens OX=9606 GN=FBXO45 PE=1 SV=1	17	4	29	4	286	30.6	609	4	0	1.63555e+06		3.34352e+06		4.11252e+06	3.35588e+06
Q9BSJ2	Gamma-tubulin complex component 2 OS=Homo sapiens OX=9606 GN=TUBGCP2 PE=1 SV=2	9	6	28	6	902	102.5	469	6	0	654723	907374	685623	447279	531511	460729
Q86VY4	Testis-specific Y-encoded-like protein 5 OS=Homo sapiens OX=9606 GN=TSPYL5 PE=1 SV=2	27	6	28	6	417	45.1	504	6	0	1.62054e+06		812015	726731		837898
P57737	Coronin-7 OS=Homo sapiens OX=9606 GN=CORO7 PE=1 SV=2	9	5	28	5	925	100.5	512	5	0	1.26092e+06	1.01986e+06	1.06043e+06	447672	1.97782e+06	498630
Q7Z2T5	TRMT1-like protein OS=Homo sapiens OX=9606 GN=TRMT1L PE=1 SV=2	11	5	28	5	733	81.7	199	5	0	2.98418e+06	810143	862389	753481	883174	322396
Q15393	Splicing factor 3B subunit 3 OS=Homo sapiens OX=9606 GN=SF3B3 PE=1 SV=4	13	11	28	11	1217	135.5	478	11	0	15922314	6.58402e+06	2.08466e+06	2.94997e+06	2.71416e+06	1.66834e+06
P39060	Collagen alpha-1(XVIII) chain OS=Homo sapiens OX=9606 GN=COL18A1 PE=1 SV=5	4	6	28	6	1754	178.1	572	6	0	227090	60636.8	88156.3	313037	121425	57514.9
Q86SK9	Stearoyl-CoA desaturase 5 OS=Homo sapiens OX=9606 GN=SCD5 PE=1 SV=2	21	6	28	6	330	37.6	495	6	0	1573015	4.81989e+06	5.10185e+06	2.11256e+06	7.00501e+06	3.4047e+06
Q9UBI6	Guanine nucleotide-binding protein G(I)/G(S)/G(O) subunit gamma-12 OS=Homo sapiens OX=9606 GN=GNG12 PE=1 SV=3	61	3	28	3	72	8	742	3	0	1.59825e+07	4248309	2.72569e+06	22164315	2.73114e+06	1.87877e+06
Q96BQ5	Coiled-coil domain-containing protein 127 OS=Homo sapiens OX=9606 GN=CCDC127 PE=1 SV=1	18	4	28	4	260	30.8	565	4	0	3.11617e+06	2.94754e+06	3.95209e+06	2.44467e+06	3.75501e+06	2.67249e+06
Q96AQ6	Pre-B-cell leukemia transcription factor-interacting protein 1 OS=Homo sapiens OX=9606 GN=PBXIP1 PE=1 SV=1	11	7	28	7	731	80.6	266	7	0	4.54029e+06	3.86178e+06	3.41501e+06	1.15179e+06	2.51584e+06	244432
O75955	Flotillin-1 OS=Homo sapiens OX=9606 GN=FLOT1 PE=1 SV=3	13	5	28	5	427	47.3	491	5	0	1.28865e+07	3315058	1.97132e+06		2.70773e+06	1.83072e+06
Q9Y5X1	Sorting nexin-9 OS=Homo sapiens OX=9606 GN=SNX9 PE=1 SV=1	25	10	28	10	595	66.6	394	10	0		4926498	2129418		2.34587e+06	1.31639e+06
O95786	Antiviral innate immune response receptor RIG-I OS=Homo sapiens OX=9606 GN=RIGI PE=1 SV=2	6	5	28	5	925	106.5	172	5	0	4.32053e+07	139984	3.18446e+07		7.19581e+07	2.65317e+07
O95433	Activator of 90 kDa heat shock protein ATPase homolog 1 OS=Homo sapiens OX=9606 GN=AHSA1 PE=1 SV=1	22	6	28	6	338	38.3	402	6	0	4767373	3.78532e+06	4.53067e+06	310307	4.38676e+06	3.1362e+06
Q96RY7	Intraflagellar transport protein 140 homolog OS=Homo sapiens OX=9606 GN=IFT140 PE=1 SV=1	7	6	28	6	1462	165.1	280	6	0	2.57912e+06	6.05993e+06	3.90451e+06	2.83465e+06	74499.6	509728
Q8N2A8	Mitochondrial cardiolipin hydrolase OS=Homo sapiens OX=9606 GN=PLD6 PE=1 SV=1	24	3	28	3	252	28.3	703	3	0	482774	586225	591879	491998	637213	405634
P08571	Monocyte differentiation antigen CD14 OS=Homo sapiens OX=9606 GN=CD14 PE=1 SV=2	29	7	28	7	375	40.1	684	7	0	1.38733e+07	3.31899e+06	1.53891e+06	8.19792e+06	1.42441e+06	1046257
P41252	Isoleucine--tRNA ligase, cytoplasmic OS=Homo sapiens OX=9606 GN=IARS1 PE=1 SV=2	6	8	28	8	1262	144.4	302	8	0	1.41656e+06	1.51852e+06	1922514	2.15064e+06	2.2518e+06
Q96GA7	Serine dehydratase-like OS=Homo sapiens OX=9606 GN=SDSL PE=1 SV=1	31	7	28	7	329	34.7	363	7	0	4.33664e+06	2.32134e+06	4.22613e+06	1.09173e+06	5.50662e+06	3.76139e+06
Q9H307	Pinin OS=Homo sapiens OX=9606 GN=PNN PE=1 SV=5	20	13	28	13	717	81.6	355	13	0	4.02716e+07	1.84439e+06	10773704		1.81717e+06	1.04464e+06
P40925	Malate dehydrogenase, cytoplasmic OS=Homo sapiens OX=9606 GN=MDH1 PE=1 SV=4	35	8	28	8	334	36.4	389	8	0	3.74563e+06	337760	1.02892e+06	2.55106e+06	3.44212e+06	1.37319e+06
O76024	Wolframin OS=Homo sapiens OX=9606 GN=WFS1 PE=1 SV=2	4	3	28	3	890	100.2	790	3	0	7.705e+06	33487913	27047750	1.23105e+07	18141204	1.74913e+07
P01700	Immunoglobulin lambda variable 1-47 OS=Homo sapiens OX=9606 GN=IGLV1-47 PE=1 SV=2	29	3	28	1	117	12.3	960	3	2	2.99212e+07	5.38096e+06	8815854	40196540	22899036	7.62821e+06
P62191	26S proteasome regulatory subunit 4 OS=Homo sapiens OX=9606 GN=PSMC1 PE=1 SV=1	25	9	28	9	440	49.2	436	9	0	5.57125e+06	651149	1.79386e+06	2.63497e+06	2.86313e+06	2.32279e+06
P67812	Signal peptidase complex catalytic subunit SEC11A OS=Homo sapiens OX=9606 GN=SEC11A PE=1 SV=1	16	3	28	3	179	20.6	498	3	0	651972	440906	312559			219798
Q9UKV3	Apoptotic chromatin condensation inducer in the nucleus OS=Homo sapiens OX=9606 GN=ACIN1 PE=1 SV=2	12	13	27	13	1341	151.8	422	13	0	9.81226e+06	1.85971e+06	770813	703220	157592
O60264	SWI/SNF-related matrix-associated actin-dependent regulator of chromatin subfamily A member 5 OS=Homo sapiens OX=9606 GN=SMARCA5 PE=1 SV=1	10	11	27	4	1052	121.8	110	11	2		209050	39428.7		40469.5	76121.1
P62891	Large ribosomal subunit protein eL39 OS=Homo sapiens OX=9606 GN=RPL39 PE=1 SV=2	24	2	27	2	51	6.4	71	2	0	1.37726e+07	7622824	11071806	15480160	1.23934e+07	3521208
Q86VH2	Kinesin-like protein KIF27 OS=Homo sapiens OX=9606 GN=KIF27 PE=1 SV=1	4	5	27	4	1401	160.2	229	5	0	545396	5.53146e+06	3.55706e+06		2.81314e+06	2.07531e+06
Q9NUI1	Peroxisomal 2,4-dienoyl-CoA reductase [(3E)-enoyl-CoA-producing] OS=Homo sapiens OX=9606 GN=DECR2 PE=1 SV=1	15	5	27	5	292	30.8	428	5	0	1.8262e+06	1.77898e+06	9.09139e+06	994284	2427874	3097157
Q9BTE1	Dynactin subunit 5 OS=Homo sapiens OX=9606 GN=DCTN5 PE=1 SV=1	36	4	27	4	182	20.1	143	4	0	6535466	1.222e+06	654001	8.55197e+06	808294	969099
O75947	ATP synthase subunit d, mitochondrial OS=Homo sapiens OX=9606 GN=ATP5PD PE=1 SV=3	34	5	27	5	161	18.5	442	5	0	3.23911e+06	1.97035e+06	426562	4.9937e+06	509975	113169
A0A0J9YXX1	Immunoglobulin heavy variable 5-10-1 OS=Homo sapiens OX=9606 GN=IGHV5-10-1 PE=3 SV=1	15	2	27	1	117	12.8	863	2	2	1.8041e+07	1.69977e+06	1.86342e+06	5145892	6.31148e+06	1.65015e+06
Q13409	Cytoplasmic dynein 1 intermediate chain 2 OS=Homo sapiens OX=9606 GN=DYNC1I2 PE=1 SV=3	9	4	27	4	638	71.4	619	4	0	7116525	7427066	6.59065e+06	8509909	3036468
P35556	Fibrillin-2 OS=Homo sapiens OX=9606 GN=FBN2 PE=1 SV=3	2	6	27	3	2912	314.6	397	6	0	3920070	1.89717e+07	9743625	2.99707e+06	11359979	11060396
P04083	Annexin A1 OS=Homo sapiens OX=9606 GN=ANXA1 PE=1 SV=2	27	7	27	7	346	38.7	386	7	0	56542.7		643789	1.26074e+06	1.09615e+06	1.78881e+06
P55287	Cadherin-11 OS=Homo sapiens OX=9606 GN=CDH11 PE=1 SV=2	7	4	27	4	796	87.9	557	4	0	699797	753508	3.70992e+06	579430	1.7851e+06
Q13435	Splicing factor 3B subunit 2 OS=Homo sapiens OX=9606 GN=SF3B2 PE=1 SV=2	19	10	27	10	895	100.2	271	10	0	9.89359e+06	1.98531e+06	1.1118e+06		649830	429715
Q99497	Parkinson disease protein 7 OS=Homo sapiens OX=9606 GN=PARK7 PE=1 SV=2	22	6	27	6	189	19.9	414	6	0	6761650	2838026	1.58752e+06	4.14629e+06	1.61666e+06	1.70076e+06
Q13449	Limbic system-associated membrane protein OS=Homo sapiens OX=9606 GN=LSAMP PE=1 SV=2	20	4	26	4	338	37.4	239	4	0	9861371	3.03034e+06	1.32583e+06	1.14727e+07	485211
Q9P0W8	Spermatogenesis-associated protein 7 OS=Homo sapiens OX=9606 GN=SPATA7 PE=1 SV=3	2	2	26	2	599	67.7	140	2	0	3.47756e+06	3181741	6.78029e+06	3.44892e+06	7.67873e+06	4.36267e+06
P48059	LIM and senescent cell antigen-like-containing domain protein 1 OS=Homo sapiens OX=9606 GN=LIMS1 PE=1 SV=4	28	7	26	4	325	37.2	307	7	1	2.88209e+06	6.69052e+06	1.06033e+07	4315202	1.43751e+07	1.1999e+07
P08865	Small ribosomal subunit protein uS2 OS=Homo sapiens OX=9606 GN=RPSA PE=1 SV=4	18	4	26	4	295	32.8	540	4	0	9.32671e+06	2.84799e+06	2.26621e+06	7.19231e+06	3.03781e+06	2.9339e+06
Q14244	Ensconsin OS=Homo sapiens OX=9606 GN=MAP7 PE=1 SV=1	9	6	26	5	749	84	469	6	0	8.46099e+06	3.97588e+06	4.84641e+06	8.14445e+06	3.4908e+06	1.33999e+06
Q9Y224	RNA transcription, translation and transport factor protein OS=Homo sapiens OX=9606 GN=RTRAF PE=1 SV=1	45	7	26	7	244	28.1	348	7	0	2.36869e+06	778870	538037	162121	332422	455869
P43358	Melanoma-associated antigen 4 OS=Homo sapiens OX=9606 GN=MAGEA4 PE=1 SV=2	18	5	26	4	317	34.9	385	5	1	1.33444e+06	1.2996e+06	1.15464e+06	844309	616557	1.07808e+06
P05771	Protein kinase C beta type OS=Homo sapiens OX=9606 GN=PRKCB PE=1 SV=4	8	5	26	3	671	76.8	257	5	1				126387	188186
Q9UKK3	Protein mono-ADP-ribosyltransferase PARP4 OS=Homo sapiens OX=9606 GN=PARP4 PE=1 SV=3	5	6	26	6	1724	192.5	540	6	0	2.56275e+06	2.5781e+06	2.36872e+06	4.95064e+06	1.459e+06	843846
Q96PY6	Serine/threonine-protein kinase Nek1 OS=Homo sapiens OX=9606 GN=NEK1 PE=1 SV=2	5	6	26	6	1258	142.7	344	6	0		67290.4	937532	704341		1.30461e+06
P62899	Large ribosomal subunit protein eL31 OS=Homo sapiens OX=9606 GN=RPL31 PE=1 SV=1	45	6	26	6	125	14.5	387	6	0	4.04494e+07	7.67954e+06	9128496	8.27888e+07	13475339	6823812
Q9UMX3	Bcl-2-related ovarian killer protein OS=Homo sapiens OX=9606 GN=BOK PE=1 SV=1	24	4	26	4	212	23.3	672	4	0	2.02123e+06	3.73918e+06	2.90342e+06	2.82242e+06	102870	3.92723e+06
Q8NAT2	Tudor domain-containing protein 5 OS=Homo sapiens OX=9606 GN=TDRD5 PE=1 SV=3	5	4	26	4	981	109.7	401	4	0	696895	1.75698e+06	1.16525e+06	974609
Q9BXN1	Asporin OS=Homo sapiens OX=9606 GN=ASPN PE=1 SV=2	22	6	26	6	380	43.4	513	6	0		1.60054e+07	2.39544e+06		2.44979e+06	1.97402e+06
Q99733	Nucleosome assembly protein 1-like 4 OS=Homo sapiens OX=9606 GN=NAP1L4 PE=1 SV=1	17	5	26	4	375	42.8	283	5	0	789081	329128		1.34479e+06	410799	315190
P48444	Coatomer subunit delta OS=Homo sapiens OX=9606 GN=ARCN1 PE=1 SV=1	6	3	26	3	511	57.2	279	3	0	7.52877e+06	2.59652e+06	7.022e+06	8.81232e+06	1.30095e+07	6.80309e+06
P27361	Mitogen-activated protein kinase 3 OS=Homo sapiens OX=9606 GN=MAPK3 PE=1 SV=4	7	2	26	1	379	43.1	350	2	0	935630	432383	484591		423470	406522
Q15678	Tyrosine-protein phosphatase non-receptor type 14 OS=Homo sapiens OX=9606 GN=PTPN14 PE=1 SV=2	3	2	26	2	1187	135.2	155	2	0	1.3712e+06	4.43402e+06	2.17531e+06	2.49483e+06	3.8579e+06	2.82273e+06
Q9BXF6	Rab11 family-interacting protein 5 OS=Homo sapiens OX=9606 GN=RAB11FIP5 PE=1 SV=1	11	5	26	5	653	70.4	18	5	0	1.25664e+06	412217	528446	706289	497041	460823
Q9P2R7	Succinate--CoA ligase [ADP-forming] subunit beta, mitochondrial OS=Homo sapiens OX=9606 GN=SUCLA2 PE=1 SV=3	15	7	26	7	463	50.3	347	7	0	2.87845e+06	2.07256e+06	3.18493e+06	723341	2.15824e+06	414120
Q9UH99	SUN domain-containing protein 2 OS=Homo sapiens OX=9606 GN=SUN2 PE=1 SV=3	16	6	26	6	717	80.3	553	6	0	2.38866e+06		2.59408e+06	1907525	1.78734e+06	257322
Q03135	Caveolin-1 OS=Homo sapiens OX=9606 GN=CAV1 PE=1 SV=4	52	10	26	10	178	20.5	510	10	0	127039249	3.45708e+07	33977816	22246086	11766156
Q96PY5	Formin-like protein 2 OS=Homo sapiens OX=9606 GN=FMNL2 PE=1 SV=3	15	14	26	11	1086	123.2	410	14	0	4.95036e+06	1.83352e+06	2.14948e+06	5.45108e+06	369847	1.97378e+06
Q9UKA9	Polypyrimidine tract-binding protein 2 OS=Homo sapiens OX=9606 GN=PTBP2 PE=1 SV=1	22	9	26	8	531	57.5	278	9	1	5.91277e+06	4.80787e+06	2.92828e+06		3.2323e+06	2.13435e+06
Q12792	Twinfilin-1 OS=Homo sapiens OX=9606 GN=TWF1 PE=1 SV=3	23	8	25	8	350	40.3	425	8	0	8.02722e+06	1.39449e+06	1.14767e+06	6.56636e+06	1.17038e+06	339467
O75348	V-type proton ATPase subunit G 1 OS=Homo sapiens OX=9606 GN=ATP6V1G1 PE=1 SV=3	69	6	25	6	118	13.7	500	6	0	3.45771e+06			1.73168e+06
P02765	Alpha-2-HS-glycoprotein OS=Homo sapiens OX=9606 GN=AHSG PE=1 SV=2	8	3	25	3	367	39.3	484	3	0	8.3733e+06		2.05223e+06	7.07996e+06	2.05545e+06	580035
Q13232	Nucleoside diphosphate kinase 3 OS=Homo sapiens OX=9606 GN=NME3 PE=1 SV=2	17	3	25	3	169	19	259	3	0	2.34256e+06	7.45702e+06	4.12359e+06	1.24013e+06	3.04523e+06	2.32024e+06
O76013	Keratin, type I cuticular Ha6 OS=Homo sapiens OX=9606 GN=KRT36 PE=1 SV=1	15	9	25	4	467	52.2	461	9	0		222628
Q99459	Cell division cycle 5-like protein OS=Homo sapiens OX=9606 GN=CDC5L PE=1 SV=2	11	7	25	7	802	92.2	93	7	0	2.28588e+07	1.3851e+07	9.68495e+06	16069528	1.68932e+07	1.05289e+07
P01706	Immunoglobulin lambda variable 2-11 OS=Homo sapiens OX=9606 GN=IGLV2-11 PE=1 SV=2	18	4	25	3	119	12.6	296	4	0			236997
P52948	Nuclear pore complex protein Nup98-Nup96 OS=Homo sapiens OX=9606 GN=NUP98 PE=1 SV=4	8	11	25	11	1817	197.5	464	11	0		1208481	863598		3.95269e+06	5.84024e+06
P23083	Immunoglobulin heavy variable 1-2 OS=Homo sapiens OX=9606 GN=IGHV1-2 PE=1 SV=2	19	3	25	2	117	13.1	488	3	0	7065708	2.69235e+06	3.55884e+06	4.85966e+06	3.51849e+06	1.44169e+06
Q9P2W9	Syntaxin-18 OS=Homo sapiens OX=9606 GN=STX18 PE=1 SV=1	22	5	25	5	335	38.7	321	5	0	357384	1.316e+06	442081	286155	372108	334489
Q92764	Keratin, type I cuticular Ha5 OS=Homo sapiens OX=9606 GN=KRT35 PE=1 SV=5	13	9	25	5	455	50.3	555	9	0	430352	1.32989e+06
P61224	Ras-related protein Rap-1b OS=Homo sapiens OX=9606 GN=RAP1B PE=1 SV=1	27	4	25	4	184	20.8	605	4	0	2.60476e+07	19054285	9.24766e+06	2.8178e+07	1.30064e+07	1.05241e+07
A2RUB1	Meiosis-specific coiled-coil domain-containing protein MEIOC OS=Homo sapiens OX=9606 GN=MEIOC PE=2 SV=3	14	11	25	11	952	107.5	386	11	0	7.91353e+06	1.42917e+07	1.08134e+07	1.15972e+07	1.13496e+07	9.07808e+06
O43837	Isocitrate dehydrogenase [NAD] subunit beta, mitochondrial OS=Homo sapiens OX=9606 GN=IDH3B PE=1 SV=2	15	5	25	5	385	42.2	529	5	0		1.89938e+06	875879
P08195	Amino acid transporter heavy chain SLC3A2 OS=Homo sapiens OX=9606 GN=SLC3A2 PE=1 SV=3	12	5	25	5	630	68	539	5	0	2.56023e+06	560902	985393	766342	644540	482932
Q96LB3	Intraflagellar transport protein 74 homolog OS=Homo sapiens OX=9606 GN=IFT74 PE=1 SV=1	11	6	25	6	600	69.2	270	6	0	4.84079e+06	2453755	2832502	2.73434e+06	4.08628e+06	2.22464e+06
Q13242	Serine/arginine-rich splicing factor 9 OS=Homo sapiens OX=9606 GN=SRSF9 PE=1 SV=1	57	11	25	10	221	25.5	240	11	0	1.78604e+07	598158	1.74047e+06		1.48428e+06
Q9UI10	Translation initiation factor eIF2B subunit delta OS=Homo sapiens OX=9606 GN=EIF2B4 PE=1 SV=2	15	6	25	6	523	57.5	667	6	0	2.0653e+06	2.93014e+06	1.54819e+06	2.87301e+06	2.332e+06	1.25051e+06
O15018	PDZ domain-containing protein 2 OS=Homo sapiens OX=9606 GN=PDZD2 PE=1 SV=4	5	8	25	8	2839	301.5	138	8	0	1.32932e+06	8.62581e+06	8.06975e+06	859825	8548773	5124361
Q08378	Golgin subfamily A member 3 OS=Homo sapiens OX=9606 GN=GOLGA3 PE=1 SV=2	3	4	25	4	1498	167.3	168	4	0	2482891	1.83346e+06	2.24739e+06	2998376	1.78473e+06	1.52879e+06
Q8N4N8	Kinesin-like protein KIF2B OS=Homo sapiens OX=9606 GN=KIF2B PE=1 SV=3	14	8	25	8	673	76.2	441	8	0	893511	3.02255e+06	8.06333e+06	966617	4.95826e+06	1.37209e+06
P31948	Stress-induced-phosphoprotein 1 OS=Homo sapiens OX=9606 GN=STIP1 PE=1 SV=1	30	11	25	11	543	62.6	314	11	0	1.2571e+06			1.53468e+06
Q9NRW3	DNA dC->dU-editing enzyme APOBEC-3C OS=Homo sapiens OX=9606 GN=APOBEC3C PE=1 SV=2	29	4	25	3	190	22.8	468	4	0	68497.8	11252.6	15386.1	53253.2		1.64025e+06
Q8NCR6	Sperm microtubule inner protein 6 OS=Homo sapiens OX=9606 GN=SPMIP6 PE=1 SV=2	24	5	25	5	262	30.1	366	5	0		3.04437e+06	2.48593e+06		1.29582e+07	1.03657e+07
Q96BY9	Store-operated calcium entry-associated regulatory factor OS=Homo sapiens OX=9606 GN=SARAF PE=1 SV=1	9	2	25	2	339	37	691	2	0	1.71464e+06	3.0805e+06	1.8274e+06	1.80003e+06	2115714	3.21812e+06
Q92539	Phosphatidate phosphatase LPIN2 OS=Homo sapiens OX=9606 GN=LPIN2 PE=1 SV=1	4	3	25	2	896	99.3	307	3	0	222513	226188	162394	222830	172884	108937
Q9H0W5	Coiled-coil domain-containing protein 8 OS=Homo sapiens OX=9606 GN=CCDC8 PE=1 SV=2	9	4	25	4	538	59.3	353	4	0	2.27279e+06	2.13164e+06	1481452
P12270	Nucleoprotein TPR OS=Homo sapiens OX=9606 GN=TPR PE=1 SV=3	3	5	25	4	2363	267.1	161	5	0		19106862	11013946		6.62298e+06	5.36891e+06
Q86WS5	Transmembrane protease serine 12 OS=Homo sapiens OX=9606 GN=TMPRSS12 PE=1 SV=2	15	3	25	3	348	38.6	331	3	0	8.88754e+06	4.29878e+06	3.60216e+06	7577428	3.02708e+06	2.44802e+06
Q9BRK5	45 kDa calcium-binding protein OS=Homo sapiens OX=9606 GN=SDF4 PE=1 SV=1	38	9	25	9	362	41.8	523	9	0		791050	1.06877e+06	2.78312e+06	1.48365e+06	661271
O75526	RNA-binding motif protein, X-linked-like-2 OS=Homo sapiens OX=9606 GN=RBMXL2 PE=1 SV=3	24	9	25	7	392	42.8	546	9	0	1.58561e+07	594495	955237	1.75629e+06	227018	448649
O95372	Acyl-protein thioesterase 2 OS=Homo sapiens OX=9606 GN=LYPLA2 PE=1 SV=1	23	3	25	3	231	24.7	341	3	0	2.04457e+06	2.57831e+06	2.31187e+06	2.08486e+06	1.45714e+06	1.33184e+06
P09619	Platelet-derived growth factor receptor beta OS=Homo sapiens OX=9606 GN=PDGFRB PE=1 SV=1	3	3	24	2	1106	123.9	297	3	0			1.3812e+06		1.8279e+06
O95793	Double-stranded RNA-binding protein Staufen homolog 1 OS=Homo sapiens OX=9606 GN=STAU1 PE=1 SV=2	17	9	24	8	577	63.1	355	9	1	873212	159489	144431	988384	69681.8	59738.1
Q9H4G4	Golgi-associated plant pathogenesis-related protein 1 OS=Homo sapiens OX=9606 GN=GLIPR2 PE=1 SV=3	25	3	24	3	154	17.2	1320	3	0	15032889	11047653	5812259	1.69262e+07	5354052	3883484
Q96JQ2	Calmin OS=Homo sapiens OX=9606 GN=CLMN PE=1 SV=1	7	4	24	4	1002	111.6	44	4	0	1.64522e+06	527525	1.45779e+06		1.99569e+06	1.07631e+06
Q9UN86	Ras GTPase-activating protein-binding protein 2 OS=Homo sapiens OX=9606 GN=G3BP2 PE=1 SV=2	15	4	24	4	482	54.1	214	4	0	462428	478257	396920	229306	66938.8	64449.5
Q9Y4L1	Hypoxia up-regulated protein 1 OS=Homo sapiens OX=9606 GN=HYOU1 PE=1 SV=1	10	9	24	9	999	111.3	154	9	0	8.86916e+06	3074384	3.44569e+06	6.27058e+06	1.77023e+06	2.53444e+06
Q8TC27	Disintegrin and metalloproteinase domain-containing protein 32 OS=Homo sapiens OX=9606 GN=ADAM32 PE=1 SV=2	4	2	24	2	787	87.9	309	2	0				711608
Q8TDN6	Ribosome biogenesis protein BRX1 homolog OS=Homo sapiens OX=9606 GN=BRIX1 PE=1 SV=2	20	5	24	5	353	41.4	261	5	0	1.76414e+06	2.5827e+06	1460705	1.6088e+06	1.75659e+06	1531366
Q14999	Cullin-7 OS=Homo sapiens OX=9606 GN=CUL7 PE=1 SV=2	8	9	24	7	1698	191	93	9	2	217890	22664.8	650188	26926.2	557373	402279
Q8NCJ5	SPRY domain-containing protein 3 OS=Homo sapiens OX=9606 GN=SPRYD3 PE=1 SV=2	17	6	24	6	442	49.7	322	6	0	2.64629e+06	2.15515e+06	4.31019e+06	3.20779e+06	4.23106e+06	3.10716e+06
Q9NSE4	Isoleucine--tRNA ligase, mitochondrial OS=Homo sapiens OX=9606 GN=IARS2 PE=1 SV=2	9	8	24	8	1012	113.7	326	8	0		676134	1.4301e+06	1.66287e+06	2.10899e+06	3.90727e+06
Q9HAN9	Nicotinamide/nicotinic acid mononucleotide adenylyltransferase 1 OS=Homo sapiens OX=9606 GN=NMNAT1 PE=1 SV=1	23	5	24	5	279	31.9	469	5	0				6358740
O14980	Exportin-1 OS=Homo sapiens OX=9606 GN=XPO1 PE=1 SV=1	7	6	24	6	1071	123.3	360	6	0	295546	177541	504084	408575	526837	178285
Q14008	Cytoskeleton-associated protein 5 OS=Homo sapiens OX=9606 GN=CKAP5 PE=1 SV=3	6	8	24	8	2032	225.4	328	8	0	679329	584383	146709	833328	127085	1.79993e+06
Q96J84	Kin of IRRE-like protein 1 OS=Homo sapiens OX=9606 GN=KIRREL1 PE=1 SV=2	7	4	24	4	757	83.5	437	4	0	317792	2.83068e+06	868045		862921	1.64633e+06
P55064	Aquaporin-5 OS=Homo sapiens OX=9606 GN=AQP5 PE=1 SV=1	11	3	24	3	265	28.3	300	3	0	5.43639e+06	3129081	1.75459e+06	4.93106e+06	1.02886e+07	5.57169e+06
Q15185	Prostaglandin E synthase 3 OS=Homo sapiens OX=9606 GN=PTGES3 PE=1 SV=1	31	3	24	3	160	18.7	118	3	0			282470		121577	1.60659e+06
P26378	ELAV-like protein 4 OS=Homo sapiens OX=9606 GN=ELAVL4 PE=1 SV=3	21	7	24	1	385	42.4	436	7	0	28955820	7.94201e+06	9794922	41379300	13032374	9191725
O94851	[F-actin]-monooxygenase MICAL2 OS=Homo sapiens OX=9606 GN=MICAL2 PE=1 SV=2	4	7	24	5	1957	218.9	164	7	0	158016	284193
P12931	Proto-oncogene tyrosine-protein kinase Src OS=Homo sapiens OX=9606 GN=SRC PE=1 SV=3	10	5	24	3	536	59.8	318	5	0	1.59019e+06
Q8IUX4	DNA dC->dU-editing enzyme APOBEC-3F OS=Homo sapiens OX=9606 GN=APOBEC3F PE=1 SV=3	13	4	24	2	373	45	528	4	1	9.90359e+06	4864761	4.77098e+06	2.62885e+06	640223	3.1928e+06
Q13610	Periodic tryptophan protein 1 homolog OS=Homo sapiens OX=9606 GN=PWP1 PE=1 SV=1	5	3	24	3	501	55.8	97	3	0		6880433	5.06127e+06	2.8461e+06	1.56466e+07	1.25246e+07
Q8TBZ2	MYCBP-associated protein OS=Homo sapiens OX=9606 GN=MYCBPAP PE=1 SV=3	5	5	24	5	984	111.9	112	5	0	410935	551774	623761	700541	503735	246527
P20839	Inosine-5'-monophosphate dehydrogenase 1 OS=Homo sapiens OX=9606 GN=IMPDH1 PE=1 SV=2	9	5	24	2	514	55.4	645	5	0	635328	1068732	624089		448709
Q8IXI2	Mitochondrial Rho GTPase 1 OS=Homo sapiens OX=9606 GN=RHOT1 PE=1 SV=2	10	5	24	5	618	70.7	481	5	0	808300	1.50214e+06	895186	1.15317e+06	1.07238e+06	742946
Q15506	Sperm surface protein Sp17 OS=Homo sapiens OX=9606 GN=SPA17 PE=1 SV=1	19	3	24	3	151	17.4	574	3	0	984204	1.41986e+06	2.48155e+06		4.91395e+06	6.14535e+06
Q7Z3B1	Neuronal growth regulator 1 OS=Homo sapiens OX=9606 GN=NEGR1 PE=1 SV=3	19	4	24	4	354	38.7	581	4	0	1.28141e+07	1.31489e+06	2.73212e+06	13742897	1.74242e+06	958740
Q9NPC3	E3 ubiquitin-protein ligase CCNB1IP1 OS=Homo sapiens OX=9606 GN=CCNB1IP1 PE=1 SV=1	19	3	23	3	277	31.5	261	3	0	1.75415e+06		2.67567e+06	1.43286e+06	1.90018e+06	2.63775e+06
Q9Y5B8	Nucleoside diphosphate kinase homolog 7 OS=Homo sapiens OX=9606 GN=NME7 PE=1 SV=1	21	5	23	5	376	42.5	345	5	0	3.56331e+06	4958373	3.8597e+06	1.03542e+06	4.50776e+06	3.33671e+06
Q8NEZ3	WD repeat-containing protein 19 OS=Homo sapiens OX=9606 GN=WDR19 PE=1 SV=2	10	11	23	11	1342	151.5	203	11	0	3.7389e+06	3.30263e+06	4.04622e+06	2.68057e+06	5.14652e+06	3.76047e+06
O43353	Receptor-interacting serine/threonine-protein kinase 2 OS=Homo sapiens OX=9606 GN=RIPK2 PE=1 SV=2	9	3	23	2	540	61.2	240	3	0	508583	796138	638548	296976		415783
Q8TC07	TBC1 domain family member 15 OS=Homo sapiens OX=9606 GN=TBC1D15 PE=1 SV=2	11	5	23	5	691	79.4	134	5	0	1.02084e+06	1.09462e+06	1.17759e+06	878850	994913	980330
Q9UHY1	Nuclear receptor-binding protein OS=Homo sapiens OX=9606 GN=NRBP1 PE=1 SV=1	9	3	23	3	535	59.8	216	3	0	392404	368366	209776	475015	219142	213178
Q14956	Transmembrane glycoprotein NMB OS=Homo sapiens OX=9606 GN=GPNMB PE=1 SV=2	6	3	23	3	572	63.9	339	3	0	26130938	7590260	7675913	15002584	8639537	5160127
Q96D46	60S ribosomal export protein NMD3 OS=Homo sapiens OX=9606 GN=NMD3 PE=1 SV=1	9	4	23	4	503	57.6	288	4	0	807083	1119373	642257	829945	930175
Q13424	Alpha-1-syntrophin OS=Homo sapiens OX=9606 GN=SNTA1 PE=1 SV=1	10	4	23	3	505	53.9	401	4	0	406876	346368	430613	422056	1.14885e+06	1.10285e+06
O14773	Tripeptidyl-peptidase 1 OS=Homo sapiens OX=9606 GN=TPP1 PE=1 SV=2	6	3	23	3	563	61.2	413	3	0		9721574	17307609	16992170	22688393	13700285
O43237	Cytoplasmic dynein 1 light intermediate chain 2 OS=Homo sapiens OX=9606 GN=DYNC1LI2 PE=1 SV=1	12	5	23	5	492	54.1	566	5	0		126420				49592.4
Q9UHV9	Prefoldin subunit 2 OS=Homo sapiens OX=9606 GN=PFDN2 PE=1 SV=1	19	2	23	2	154	16.6	203	2	0	1.80589e+06	713156	604191	1.61792e+06	1.25536e+06	1.00621e+06
P56134	ATP synthase subunit f, mitochondrial OS=Homo sapiens OX=9606 GN=ATP5MF PE=1 SV=3	38	3	23	3	94	10.9	354	3	0	434038	6.4557e+06	4.17984e+06	3.73119e+06	5.71537e+06	2.98484e+06
Q14011	Cold-inducible RNA-binding protein OS=Homo sapiens OX=9606 GN=CIRBP PE=1 SV=1	16	3	23	3	172	18.6	229	3	0		2.77827e+06	3.03062e+06	2207549	869191	1.04163e+06
P30153	Serine/threonine-protein phosphatase 2A 65 kDa regulatory subunit A alpha isoform OS=Homo sapiens OX=9606 GN=PPP2R1A PE=1 SV=4	12	6	23	6	589	65.3	250	6	0	9.13414e+06	8.96517e+06	5.36093e+06	7.46182e+06	6.19373e+06	4.80283e+06
Q92523	Carnitine O-palmitoyltransferase 1, muscle isoform OS=Homo sapiens OX=9606 GN=CPT1B PE=1 SV=2	12	9	23	9	772	87.7	343	9	0	562225	2.26986e+06	2.44977e+06	3.09832e+06	1.78245e+06	572461
Q9NRG9	Aladin OS=Homo sapiens OX=9606 GN=AAAS PE=1 SV=1	3	2	23	2	546	59.5	100	2	0	1.36113e+07	7.48977e+06	1.07421e+07	14500385	8.02985e+06	5.55854e+06
Q9Y2I8	WD repeat-containing protein 37 OS=Homo sapiens OX=9606 GN=WDR37 PE=1 SV=2	14	5	23	5	494	54.6	512	5	0	3.45491e+06	5.06217e+06	1.69536e+06	4.09214e+06	3.89658e+06	2.23351e+06
Q9UER7	Death domain-associated protein 6 OS=Homo sapiens OX=9606 GN=DAXX PE=1 SV=2	8	5	23	5	740	81.3	669	5	0		2.05859e+06	1.74592e+06	1.52332e+06	1.70063e+06	1.09629e+06
P06730	Eukaryotic translation initiation factor 4E OS=Homo sapiens OX=9606 GN=EIF4E PE=1 SV=2	16	4	23	4	217	25.1	222	4	0	4.89725e+06		1.27682e+06	987442
Q9GZY8	Mitochondrial fission factor OS=Homo sapiens OX=9606 GN=MFF PE=1 SV=1	29	6	23	6	342	38.4	72	6	0			1.07171e+06		522481
Q5M775	Cytospin-B OS=Homo sapiens OX=9606 GN=SPECC1 PE=1 SV=1	11	8	23	8	1068	118.5	240	8	0	1.24579e+06	25659.6	9091.92	1.75075e+06	18815	228535
O43747	AP-1 complex subunit gamma-1 OS=Homo sapiens OX=9606 GN=AP1G1 PE=1 SV=5	14	10	23	10	822	91.3	371	10	0	5.31874e+06	130559	516801	1.99287e+06	777668	211152
P23634	Plasma membrane calcium-transporting ATPase 4 OS=Homo sapiens OX=9606 GN=ATP2B4 PE=1 SV=2	4	4	23	3	1241	137.8	346	4	1	763926	814672	2.01432e+06	1.50899e+06	704771	1.71813e+06
Q9UPU7	TBC1 domain family member 2B OS=Homo sapiens OX=9606 GN=TBC1D2B PE=1 SV=2	9	6	23	6	963	109.8	326	6	0	370396		506928	551659	325371	230760
P23526	Adenosylhomocysteinase OS=Homo sapiens OX=9606 GN=AHCY PE=1 SV=4	24	10	23	10	432	47.7	624	10	0	1.8933e+06	199306	861444	2.18318e+06	459570	468902
Q96SI9	Spermatid perinuclear RNA-binding protein OS=Homo sapiens OX=9606 GN=STRBP PE=1 SV=1	5	3	23	1	672	73.6	384	3	0	1.40821e+06			341364
Q14520	Hyaluronan-binding protein 2 OS=Homo sapiens OX=9606 GN=HABP2 PE=1 SV=1	8	4	23	4	560	62.6	154	4	0	9615262				3.33909e+06
Q9BRG1	Vacuolar protein-sorting-associated protein 25 OS=Homo sapiens OX=9606 GN=VPS25 PE=1 SV=1	34	4	23	4	176	20.7	690	4	0	91909.2	4.49242e+06	4.24602e+06	4.95152e+06	5.53887e+06	5.23917e+06
Q15084	Protein disulfide-isomerase A6 OS=Homo sapiens OX=9606 GN=PDIA6 PE=1 SV=1	25	8	23	8	440	48.1	470	8	0	240174			210649
O43852	Calumenin OS=Homo sapiens OX=9606 GN=CALU PE=1 SV=2	14	4	23	4	315	37.1	417	4	0	1.16938e+06	1.77088e+06	1.01128e+06	1.76985e+06	1.3496e+06	2740586
Q9HCP0	Casein kinase I isoform gamma-1 OS=Homo sapiens OX=9606 GN=CSNK1G1 PE=1 SV=1	10	4	23	4	422	48.5	316	4	0		1.1703e+06		1.31038e+06
P09622	Dihydrolipoyl dehydrogenase, mitochondrial OS=Homo sapiens OX=9606 GN=DLD PE=1 SV=2	22	8	23	8	509	54.1	537	8	0	7.97011e+06	2.75812e+06	1.7551e+06	7778004	2.39936e+06	1.54518e+06
P13667	Protein disulfide-isomerase A4 OS=Homo sapiens OX=9606 GN=PDIA4 PE=1 SV=2	12	5	22	5	645	72.9	301	5	0	1.84237e+06	121546	78825.6	1.56948e+06	87572.7	912904
Q96Q05	Trafficking protein particle complex subunit 9 OS=Homo sapiens OX=9606 GN=TRAPPC9 PE=1 SV=2	8	7	22	7	1148	128.4	337	7	0	2.85401e+06	4.3431e+06	3.5618e+06	501098	3.86448e+06	3.15338e+06
Q9NR50	Translation initiation factor eIF2B subunit gamma OS=Homo sapiens OX=9606 GN=EIF2B3 PE=1 SV=1	16	5	22	5	452	50.2	346	5	0	990240	1.72446e+06	471519		1.01355e+06	982563
Q9HAQ2	Kinesin-like protein KIF9 OS=Homo sapiens OX=9606 GN=KIF9 PE=1 SV=4	4	2	22	1	790	89.9	237	2	0	161520		648096		376542	504482
Q96JH7	Deubiquitinating protein VCPIP1 OS=Homo sapiens OX=9606 GN=VCPIP1 PE=1 SV=2	5	3	22	3	1222	134.2	270	3	0	225255	97952.8	115015	108542	52159.1	54270.9
Q9H1K4	Mitochondrial glutamate carrier 2 OS=Homo sapiens OX=9606 GN=SLC25A18 PE=1 SV=1	11	4	22	1	315	33.8	321	4	0	1.04561e+06	1619467	1.09113e+06	1704910	876405	890584
Q15370	Elongin-B OS=Homo sapiens OX=9606 GN=ELOB PE=1 SV=1	40	4	22	4	118	13.1	290	4	0	4.05251e+06	1.31518e+06	1.45021e+06	1.00616e+07	1.0766e+06	548836
P37058	17-beta-hydroxysteroid dehydrogenase type 3 OS=Homo sapiens OX=9606 GN=HSD17B3 PE=1 SV=2	11	3	22	3	310	34.5	321	3	0	3.93647e+06	7.01076e+06	5.07785e+06	439362	7353121	5.93611e+06
Q9BT25	HAUS augmin-like complex subunit 8 OS=Homo sapiens OX=9606 GN=HAUS8 PE=1 SV=3	11	2	22	2	410	44.8	142	2	0	918629	2.13026e+06	1.20039e+06	675757	1.12691e+06	1.13516e+06
Q96P26	Cytosolic 5'-nucleotidase 1B OS=Homo sapiens OX=9606 GN=NT5C1B PE=2 SV=2	15	8	22	8	610	68.8	193	8	0		2.94075e+06	3.45429e+06		7007056	2.76723e+06
Q96T60	Bifunctional polynucleotide phosphatase/kinase OS=Homo sapiens OX=9606 GN=PNKP PE=1 SV=1	10	5	22	5	521	57	819	5	0		3.83933e+06
P63208	S-phase kinase-associated protein 1 OS=Homo sapiens OX=9606 GN=SKP1 PE=1 SV=2	23	3	22	3	163	18.6	337	3	0	1.27344e+07	2.33437e+06	8.55613e+06	7.39798e+06	9.89883e+06	5.22826e+06
Q4KWH8	1-phosphatidylinositol 4,5-bisphosphate phosphodiesterase eta-1 OS=Homo sapiens OX=9606 GN=PLCH1 PE=1 SV=1	1	2	22	2	1693	189.1	0	2	0	1836272	7.01097e+06	1.87523e+06	1.56186e+06	2.46501e+06	1.7945e+06
Q96G61	Diphosphoinositol polyphosphate phosphohydrolase 3-beta OS=Homo sapiens OX=9606 GN=NUDT11 PE=1 SV=1	49	6	22	5	164	18.5	280	6	1	1.41713e+07				767247	1.00744e+06
Q5TGJ6	Hepatoma-derived growth factor-like protein 1 OS=Homo sapiens OX=9606 GN=HDGFL1 PE=2 SV=1	12	3	22	3	251	27.2	349	3	0	1.62211e+06	2.68083e+06	1.72665e+06	174650	1.81432e+06	1.44758e+06
Q8TB37	Iron-sulfur cluster transfer protein NUBPL OS=Homo sapiens OX=9606 GN=NUBPL PE=1 SV=3	21	5	22	5	319	34.1	280	5	0	85004.1	3.96979e+06	2.08704e+06	993520	1.40909e+06	1.08072e+06
Q14693	Phosphatidate phosphatase LPIN1 OS=Homo sapiens OX=9606 GN=LPIN1 PE=1 SV=2	4	4	22	3	890	98.6	213	4	1	5.76003e+06	4.58604e+06	5.12827e+06	2.5402e+06	5538194	3.94882e+06
O15085	Rho guanine nucleotide exchange factor 11 OS=Homo sapiens OX=9606 GN=ARHGEF11 PE=1 SV=1	9	10	22	10	1522	167.6	375	10	0	5.34247e+06	2.27776e+06	961407	658234	798968	850895
A0A0C4DH25	Immunoglobulin kappa variable 3D-20 OS=Homo sapiens OX=9606 GN=IGKV3D-20 PE=3 SV=1	28	3	22	1	116	12.5	477	3	0	12138923	9831815	7.32378e+06	9044920		7.19845e+06
Q7KZF4	Staphylococcal nuclease domain-containing protein 1 OS=Homo sapiens OX=9606 GN=SND1 PE=1 SV=1	7	6	22	6	910	101.9	124	6	0		955469	322706	1771822	803262
Q93050	V-type proton ATPase 116 kDa subunit a 1 OS=Homo sapiens OX=9606 GN=ATP6V0A1 PE=1 SV=3	11	7	22	7	837	96.4	411	7	0	9.51137e+06	2.09947e+06	1.02231e+06	2.42988e+06	2.30997e+06	538309
O94979	Protein transport protein Sec31A OS=Homo sapiens OX=9606 GN=SEC31A PE=1 SV=3	7	8	22	8	1220	132.9	285	8	0	1.27812e+06		1.10316e+06	1.94915e+06	1533319	1873912
Q8IY63	Angiomotin-like protein 1 OS=Homo sapiens OX=9606 GN=AMOTL1 PE=1 SV=1	6	5	22	4	956	106.5	262	5	0	871166		1.97797e+06	85118.3	1.98187e+06	2.39542e+06
P17812	CTP synthase 1 OS=Homo sapiens OX=9606 GN=CTPS1 PE=1 SV=2	16	8	22	8	591	66.6	310	8	0	1.853e+06	1.70442e+06	1.21147e+06	839487	3.36663e+06	2.3441e+06
P51460	Insulin-like 3 OS=Homo sapiens OX=9606 GN=INSL3 PE=1 SV=2	34	4	22	4	131	14.5	59	4	0	1.49783e+06	465687	770198		1.00638e+06	986649
A0A0C4DH31	Immunoglobulin heavy variable 1-18 OS=Homo sapiens OX=9606 GN=IGHV1-18 PE=3 SV=1	12	2	22	1	117	12.8	495	2	0	2.62635e+06		746470	5466897	1.43637e+06	336043
P24539	ATP synthase F(0) complex subunit B1, mitochondrial OS=Homo sapiens OX=9606 GN=ATP5PB PE=1 SV=2	30	5	21	5	256	28.9	777	5	0	2.96894e+06	1557216		3.84071e+06	2.62807e+06
P26196	Probable ATP-dependent RNA helicase DDX6 OS=Homo sapiens OX=9606 GN=DDX6 PE=1 SV=2	22	7	21	7	483	54.4	147	7	0	8.48046e+06	1158125	602690	5.39234e+06	1.39321e+06	650272
Q8TDY3	Actin-related protein T2 OS=Homo sapiens OX=9606 GN=ACTRT2 PE=2 SV=2	11	3	21	3	377	41.7	427	3	0	3.09644e+06	9.52463e+06	5.14087e+06		1.47822e+06	1.12628e+06
O75487	Glypican-4 OS=Homo sapiens OX=9606 GN=GPC4 PE=1 SV=4	16	6	21	6	556	62.4	299	6	0	3.14477e+06	2423162	1.54126e+06	3729742	1.62757e+06	1.02409e+06
P35998	26S proteasome regulatory subunit 7 OS=Homo sapiens OX=9606 GN=PSMC2 PE=1 SV=3	10	4	21	4	433	48.6	348	4	0	704473	869192	1.01098e+06	499299	888953
Q6AWC2	Protein WWC2 OS=Homo sapiens OX=9606 GN=WWC2 PE=1 SV=2	7	6	21	6	1192	133.8	198	6	0	1.17168e+06	1.00426e+06	1.03948e+06	2.66715e+06	1.01765e+06	1.72742e+06
Q13200	26S proteasome non-ATPase regulatory subunit 2 OS=Homo sapiens OX=9606 GN=PSMD2 PE=1 SV=3	12	8	21	8	908	100.1	261	8	0	2.70855e+06	2.31694e+06	1.91997e+06	4.01899e+06	1357132	981948
P49207	Large ribosomal subunit protein eL34 OS=Homo sapiens OX=9606 GN=RPL34 PE=1 SV=3	26	6	21	6	117	13.3	391	6	0	15130218	1.37162e+06	1709266	23556694	2.18909e+06	8714817
P19474	E3 ubiquitin-protein ligase TRIM21 OS=Homo sapiens OX=9606 GN=TRIM21 PE=1 SV=1	26	10	21	10	475	54.1	222	10	0	4.05849e+06		535651	1.38096e+06	464195	648490
Q969V4	Tektin-1 OS=Homo sapiens OX=9606 GN=TEKT1 PE=1 SV=1	22	7	21	7	418	48.3	193	7	0	13429019	6.91453e+06	288115	69708464	4.98275e+06	1312479
A0A0A0MRZ8	Immunoglobulin kappa variable 3D-11 OS=Homo sapiens OX=9606 GN=IGKV3D-11 PE=3 SV=6	32	3	21	3	115	12.6	582	3	0	1.07834e+08	53309252	4.1227e+07	71850944	6.91452e+07	35708016
Q5SRE5	Nucleoporin NUP188 OS=Homo sapiens OX=9606 GN=NUP188 PE=1 SV=1	5	6	21	6	1749	195.9	679	6	0			108789	26109.8	829775	73330.8
Q8WVM8	Sec1 family domain-containing protein 1 OS=Homo sapiens OX=9606 GN=SCFD1 PE=1 SV=4	12	4	21	4	642	72.3	273	4	0	4.18652e+06	3.4084e+06	3.64188e+06	5.6254e+06	3.76066e+06	2.76013e+06
P50502	Hsc70-interacting protein OS=Homo sapiens OX=9606 GN=ST13 PE=1 SV=2	13	5	21	5	369	41.3	286	5	0	405580
O75746	Electrogenic aspartate/glutamate antiporter SLC25A12, mitochondrial OS=Homo sapiens OX=9606 GN=SLC25A12 PE=1 SV=2	9	4	21	2	678	74.7	180	4	0	809653	1.08962e+06	954298	702179	712591	494346
P30048	Thioredoxin-dependent peroxide reductase, mitochondrial OS=Homo sapiens OX=9606 GN=PRDX3 PE=1 SV=3	9	3	21	3	256	27.7	211	3	0	3.76319e+06	1.36649e+06	1.20754e+06	2.16974e+06	1.3513e+06	1.24218e+06
Q96S55	ATPase WRNIP1 OS=Homo sapiens OX=9606 GN=WRNIP1 PE=1 SV=2	23	12	21	12	665	72.1	299	12	0	1.95865e+07	6.54823e+06	7.91023e+06	2.98372e+06		31495.3
O75427	Leucine-rich repeat and calponin homology domain-containing protein 4 OS=Homo sapiens OX=9606 GN=LRCH4 PE=1 SV=2	11	6	21	6	683	73.4	265	6	0	3.30827e+06	3.22675e+06	5.80279e+06	23459646	3.35399e+06	8.16962e+06
Q07666	KH domain-containing, RNA-binding, signal transduction-associated protein 1 OS=Homo sapiens OX=9606 GN=KHDRBS1 PE=1 SV=1	16	5	21	5	443	48.2	419	5	0	4.45065e+07	2.69098e+07	22437099	7.11888e+06	9.91755e+06	1.0526e+07
P02730	Band 3 anion transport protein OS=Homo sapiens OX=9606 GN=SLC4A1 PE=1 SV=3	6	4	21	4	911	101.7	397	4	0	1.33683e+06	1.02131e+06	1.15435e+06	1.60993e+06	578244	735045
O75718	Cartilage-associated protein OS=Homo sapiens OX=9606 GN=CRTAP PE=1 SV=1	14	5	21	5	401	46.5	122	5	0	8.25972e+06
P08572	Collagen alpha-2(IV) chain OS=Homo sapiens OX=9606 GN=COL4A2 PE=1 SV=4	4	5	21	5	1712	167.4	311	5	0	486569	1.61476e+06	6.42849e+06		6498630	4.37126e+06
Q9NU22	Midasin OS=Homo sapiens OX=9606 GN=MDN1 PE=1 SV=2	3	11	21	11	5596	632.4	148	11	0		131148		72047.1
Q969S9	Ribosome-releasing factor 2, mitochondrial OS=Homo sapiens OX=9606 GN=GFM2 PE=1 SV=1	11	5	21	5	779	86.5	177	5	0		4358151
O95758	Polypyrimidine tract-binding protein 3 OS=Homo sapiens OX=9606 GN=PTBP3 PE=1 SV=2	9	5	21	3	552	59.7	204	5	0	6218569		6.51638e+06		3.48281e+06	2.14041e+06
Q9Y6V0	Protein piccolo OS=Homo sapiens OX=9606 GN=PCLO PE=1 SV=5	1	2	21	2	5142	560.4	0	2	0	5850245	5564481	3.12325e+06	14620517	1.61251e+06	3915841
P01824	Immunoglobulin heavy variable 4-39 OS=Homo sapiens OX=9606 GN=IGHV4-39 PE=1 SV=2	14	4	21	4	125	13.9	396	4	0	1.44882e+07	3.10916e+06	371137	7.83655e+06
Q8N8S7	Protein enabled homolog OS=Homo sapiens OX=9606 GN=ENAH PE=1 SV=2	15	5	21	5	591	66.5	58	5	0	318683	194808	256637		1.25026e+06	118350
Q8N9B5	Junction-mediating and -regulatory protein OS=Homo sapiens OX=9606 GN=JMY PE=1 SV=2	12	8	21	8	988	111.4	307	8	0	4.69262e+06			1.69344e+06		33766.7
O75381	Peroxisomal membrane protein PEX14 OS=Homo sapiens OX=9606 GN=PEX14 PE=1 SV=1	15	4	20	4	377	41.2	845	4	0	321914	4935066	5.123e+06	6.48614e+06	5.08161e+06
Q13131	5'-AMP-activated protein kinase catalytic subunit alpha-1 OS=Homo sapiens OX=9606 GN=PRKAA1 PE=1 SV=4	17	7	20	7	559	64	179	7	0			156769
O14974	Protein phosphatase 1 regulatory subunit 12A OS=Homo sapiens OX=9606 GN=PPP1R12A PE=1 SV=1	9	8	20	8	1030	115.2	215	8	0	10643692	509538	610944	8.03711e+06		399612
Q8TD57	Dynein axonemal heavy chain 3 OS=Homo sapiens OX=9606 GN=DNAH3 PE=1 SV=1	1	3	20	3	4116	470.5	20	3	0					1484551	2.76719e+06
Q14444	Caprin-1 OS=Homo sapiens OX=9606 GN=CAPRIN1 PE=1 SV=2	15	8	20	8	709	78.3	488	8	0	6.67316e+06			11484494
Q9HCN8	Stromal cell-derived factor 2-like protein 1 OS=Homo sapiens OX=9606 GN=SDF2L1 PE=1 SV=2	19	2	20	2	221	23.6	330	2	0	1.05083e+06	1.19979e+06	619354			134454
P25391	Laminin subunit alpha-1 OS=Homo sapiens OX=9606 GN=LAMA1 PE=1 SV=2	3	6	20	6	3075	336.9	231	6	0		1136590		338183	712759
Q9Y5S9	RNA-binding protein 8A OS=Homo sapiens OX=9606 GN=RBM8A PE=1 SV=1	17	2	20	2	174	19.9	864	2	0		5.95537e+06	3888417			1.03855e+06
Q8WU76	Sec1 family domain-containing protein 2 OS=Homo sapiens OX=9606 GN=SCFD2 PE=1 SV=2	9	4	20	4	684	75.1	249	4	0	99356.3	236062	140770	60749.7	123852	108295
Q5T749	Keratinocyte proline-rich protein OS=Homo sapiens OX=9606 GN=KPRP PE=1 SV=1	17	7	20	7	579	64.1	216	7	0	1.78184e+06	424804	723033	1.49562e+07	1.83784e+06	3.71343e+06
P28066	Proteasome subunit alpha type-5 OS=Homo sapiens OX=9606 GN=PSMA5 PE=1 SV=3	24	4	20	4	241	26.4	393	4	0	3.62567e+06	4.35317e+06			3.61714e+06	1.28237e+06
A6NJZ7	RIMS-binding protein 3C OS=Homo sapiens OX=9606 GN=RIMBP3C PE=1 SV=3	9	12	20	12	1639	180.8	271	12	0	1.79126e+06		1.75525e+06	2.01939e+06		1600718
Q9NQU5	Serine/threonine-protein kinase PAK 6 OS=Homo sapiens OX=9606 GN=PAK6 PE=1 SV=1	6	3	20	3	681	74.8	56	3	0	5.96639e+06	2.31782e+06	2.32078e+06	3286526	1.07705e+06	595889
Q8NHS0	DnaJ homolog subfamily B member 8 OS=Homo sapiens OX=9606 GN=DNAJB8 PE=1 SV=1	29	6	20	3	232	25.7	256	6	0	1105629	523961	681610	1.02907e+06	724303
A0A075B6K5	Immunoglobulin lambda variable 3-9 OS=Homo sapiens OX=9606 GN=IGLV3-9 PE=3 SV=1	50	4	20	2	115	12.3	413	4	2	1337717			378686
Q86WK9	Membrane progestin receptor alpha OS=Homo sapiens OX=9606 GN=PAQR7 PE=1 SV=1	9	2	20	2	346	39.7	287	2	0	757434	965061	101751		118030	102149
O75147	Obscurin-like protein 1 OS=Homo sapiens OX=9606 GN=OBSL1 PE=1 SV=4	4	6	20	6	1896	206.8	76	6	0		879174		1.04666e+06	485727
Q68CZ1	Protein fantom OS=Homo sapiens OX=9606 GN=RPGRIP1L PE=1 SV=2	7	5	20	5	1315	151.1	147	5	0		764683	706744		1.48756e+06	353138
Q15139	Serine/threonine-protein kinase D1 OS=Homo sapiens OX=9606 GN=PRKD1 PE=1 SV=2	5	3	20	2	912	101.6	149	3	1	1.83693e+06		80895.9	1.53397e+06
P00387	NADH-cytochrome b5 reductase 3 OS=Homo sapiens OX=9606 GN=CYB5R3 PE=1 SV=3	38	9	20	9	301	34.2	176	9	0	7155794	1.13591e+06	2.38515e+06	5.35331e+06	3.45176e+06
P02652	Apolipoprotein A-II OS=Homo sapiens OX=9606 GN=APOA2 PE=1 SV=1	44	6	20	6	100	11.2	378	6	0	2.42965e+06	461166		5.88697e+06
P38935	DNA-binding protein SMUBP-2 OS=Homo sapiens OX=9606 GN=IGHMBP2 PE=1 SV=3	8	6	19	6	993	109.1	92	6	0	31808.9	89617.6	3442.13		39737.2	27920.8
A0A087X179	TBC1 domain family member 3E OS=Homo sapiens OX=9606 GN=TBC1D3E PE=2 SV=1	18	5	19	1	549	62.1	256	5	0	694954	1.21084e+06	570157	1.48722e+06	670490	1.05654e+06
P80748	Immunoglobulin lambda variable 3-21 OS=Homo sapiens OX=9606 GN=IGLV3-21 PE=1 SV=2	49	3	19	1	117	12.4	399	3	0	2.4649e+06			1.70717e+06		565262
O14734	Acyl-coenzyme A thioesterase 8 OS=Homo sapiens OX=9606 GN=ACOT8 PE=1 SV=1	18	4	19	4	319	35.9	267	4	0	3.44092e+06	342676	198558	195922	1.25216e+06	106647
Q9UPQ9	Trinucleotide repeat-containing gene 6B protein OS=Homo sapiens OX=9606 GN=TNRC6B PE=1 SV=4	3	3	19	3	1833	193.9	568	3	0				162220
P62328	Thymosin beta-4 OS=Homo sapiens OX=9606 GN=TMSB4X PE=1 SV=2	36	3	19	3	44	5.1	383	3	0				3.64405e+06	4.0624e+06	6.33949e+06
O75534	Cold shock domain-containing protein E1 OS=Homo sapiens OX=9606 GN=CSDE1 PE=1 SV=2	13	10	19	10	798	88.8	299	10	0	6.94265e+06	350287	486133	2.08085e+06	84020.1
Q96M89	Coiled-coil domain-containing protein 138 OS=Homo sapiens OX=9606 GN=CCDC138 PE=1 SV=1	4	2	19	2	665	76.2	170	2	0	259532	3.09781e+06	1.69699e+06	3.21358e+06	1.41388e+06	1.49993e+06
P18859	ATP synthase-coupling factor 6, mitochondrial OS=Homo sapiens OX=9606 GN=ATP5PF PE=1 SV=1	29	3	19	3	108	12.6	190	3	0	2.45181e+06	1.09963e+06	1.19184e+06	1.36865e+06
P00403	Cytochrome c oxidase subunit 2 OS=Homo sapiens OX=9606 GN=MT-CO2 PE=1 SV=1	7	3	19	3	227	25.5	291	3	0	6457539		1.31456e+06	3.5866e+06	2.4746e+06
P51884	Lumican OS=Homo sapiens OX=9606 GN=LUM PE=1 SV=2	12	5	19	5	338	38.4	321	5	0	1.01954e+07	6.37311e+06	5.21692e+06	2.88927e+07	4.80996e+06	3.59306e+06
Q14697	Neutral alpha-glucosidase AB OS=Homo sapiens OX=9606 GN=GANAB PE=1 SV=3	15	8	19	8	944	106.8	113	8	0	528651	635244	329800	86159.6	234941
Q53SZ7	Proline-rich protein 30 OS=Homo sapiens OX=9606 GN=PRR30 PE=1 SV=1	10	3	19	3	412	44.7	257	3	0	90800.4	288196	219707	82922.9	155424	149195
P20592	Interferon-induced GTP-binding protein Mx2 OS=Homo sapiens OX=9606 GN=MX2 PE=1 SV=1	9	4	19	4	715	82	245	4	0	402062	204941	332338	1.05982e+06	311195	231436
P60228	Eukaryotic translation initiation factor 3 subunit E OS=Homo sapiens OX=9606 GN=EIF3E PE=1 SV=1	8	3	19	3	445	52.2	236	3	0	469346	2353256			444667
P21796	Voltage-dependent anion-selective channel protein 1 OS=Homo sapiens OX=9606 GN=VDAC1 PE=1 SV=2	18	4	19	3	283	30.8	332	4	0	2.81803e+06		694934		1.21422e+06	877681
Q6ZU69	Protein SPATA31F1 OS=Homo sapiens OX=9606 GN=SPATA31F1 PE=2 SV=4	5	4	19	4	1335	148	454	4	0	1.33185e+08	2.08745e+07	2.59032e+07	1.73885e+06	3.90911e+06	4.54899e+06
Q5JUR7	Testis-expressed protein 30 OS=Homo sapiens OX=9606 GN=TEX30 PE=2 SV=1	24	4	19	4	227	25.6	327	4	0	3.86791e+06		986726	610074
P31323	cAMP-dependent protein kinase type II-beta regulatory subunit OS=Homo sapiens OX=9606 GN=PRKAR2B PE=1 SV=3	7	3	19	2	418	46.3	323	3	0	630954	1.02263e+06	424988	931614	315761	239756
Q00059	Transcription factor A, mitochondrial OS=Homo sapiens OX=9606 GN=TFAM PE=1 SV=1	22	6	19	6	246	29.1	236	6	0	501800	3.31983e+06	2238122		4792527	2.40136e+06
Q9HAS0	Protein Njmu-R1 OS=Homo sapiens OX=9606 GN=C17orf75 PE=1 SV=2	15	5	19	5	396	44.6	303	5	0		710492	739965	1.48794e+06	1.00358e+06	934225
Q01518	Adenylyl cyclase-associated protein 1 OS=Homo sapiens OX=9606 GN=CAP1 PE=1 SV=5	15	6	19	6	475	51.9	226	6	0	7.92872e+06	2.51278e+06	4.39314e+06	16024492
Q9NPH2	Inositol-3-phosphate synthase 1 OS=Homo sapiens OX=9606 GN=ISYNA1 PE=1 SV=1	11	5	19	5	558	61	196	5	0	2.23561e+06	2.46302e+06	2.87675e+06	1.32002e+06	2.1346e+06	2.66659e+06
P01743	Immunoglobulin heavy variable 1-46 OS=Homo sapiens OX=9606 GN=IGHV1-46 PE=1 SV=2	35	3	19	3	117	12.9	457	3	0	31013926			26672802
Q6P1Q0	LETM1 domain-containing protein 1 OS=Homo sapiens OX=9606 GN=LETMD1 PE=1 SV=1	17	7	19	7	360	41.8	177	7	0	1.96873e+06	2.43651e+06	611101	1.35062e+06
Q8N158	Glypican-2 OS=Homo sapiens OX=9606 GN=GPC2 PE=1 SV=1	8	3	19	3	579	62.8	558	3	0	3385746	21001574	6443926	3618177	7.06314e+06	6.48567e+06
Q9P0V3	SH3 domain-binding protein 4 OS=Homo sapiens OX=9606 GN=SH3BP4 PE=1 SV=1	7	6	19	6	963	107.4	193	6	0	255364	155503	107114	259621	125458	106904
P60903	Protein S100-A10 OS=Homo sapiens OX=9606 GN=S100A10 PE=1 SV=2	37	5	19	5	97	11.2	365	5	0	4.62899e+06	1.13279e+06		1.12152e+06	1.17472e+06	586693
Q92600	CCR4-NOT transcription complex subunit 9 OS=Homo sapiens OX=9606 GN=CNOT9 PE=1 SV=1	5	2	19	2	299	33.6	198	2	0	2.28912e+06	2.34313e+06	3.29232e+06	1.55183e+06	1745568	1.40875e+06
Q9H6W3	Ribosomal oxygenase 1 OS=Homo sapiens OX=9606 GN=RIOX1 PE=1 SV=2	12	5	19	5	641	71	313	5	0	3.15777e+06	1.36086e+06	1.41922e+06	3.78184e+06	1.10113e+06	928000
P11177	Pyruvate dehydrogenase E1 component subunit beta, mitochondrial OS=Homo sapiens OX=9606 GN=PDHB PE=1 SV=3	23	5	19	5	359	39.2	140	5	0	42070.3	532234	740551	118160	300809	463445
O15269	Serine palmitoyltransferase 1 OS=Homo sapiens OX=9606 GN=SPTLC1 PE=1 SV=1	8	4	19	4	473	52.7	343	4	0	2.29144e+06	2.41878e+06	1.95061e+06	2.70138e+06	2.30932e+06	1.6793e+06
P31930	Cytochrome b-c1 complex subunit 1, mitochondrial OS=Homo sapiens OX=9606 GN=UQCRC1 PE=1 SV=3	11	5	19	5	480	52.6	358	5	0	3.46087e+06	6.21477e+06	3.39683e+06	3.23312e+06	5.58285e+06	8539745
P51178	1-phosphatidylinositol 4,5-bisphosphate phosphodiesterase delta-1 OS=Homo sapiens OX=9606 GN=PLCD1 PE=1 SV=2	13	7	19	7	756	85.6	157	7	0	7.27389e+06	3.76457e+06	3.70973e+06	6.3858e+06	4.09965e+06	3.87021e+06
Q9Y5A9	YTH domain-containing family protein 2 OS=Homo sapiens OX=9606 GN=YTHDF2 PE=1 SV=2	8	5	19	5	579	62.3	283	5	0	3.13249e+06	1.16907e+06	1.08828e+06			642622
Q9Y2D5	PALM2-AKAP2 fusion protein OS=Homo sapiens OX=9606 GN=PALM2AKAP2 PE=1 SV=4	6	6	19	6	1103	122	129	6	0	933137				2.64015e+06	2.21925e+06
Q6UWB4	Serine protease 55 OS=Homo sapiens OX=9606 GN=PRSS55 PE=1 SV=2	28	6	19	6	352	38.8	232	6	0	3.66005e+06	1.65331e+06	57003.9	7.75325e+06	80577.5
Q5THJ4	Intermembrane lipid transfer protein VPS13D OS=Homo sapiens OX=9606 GN=VPS13D PE=1 SV=2	1	5	19	5	4388	491.6	30	5	0	1.78641e+06	3.32274e+06	4.82695e+06	3.79812e+06	5.10036e+06	3.55013e+06
Q9UBS4	DnaJ homolog subfamily B member 11 OS=Homo sapiens OX=9606 GN=DNAJB11 PE=1 SV=1	24	6	18	6	358	40.5	133	6	0	5.14004e+06	559562	1.50373e+06	5.63e+06	1.94375e+06	2.03444e+06
Q13347	Eukaryotic translation initiation factor 3 subunit I OS=Homo sapiens OX=9606 GN=EIF3I PE=1 SV=1	18	4	18	4	325	36.5	306	4	0	480382	1.77995e+06	1.25281e+06	669119	1.07189e+06	92518.1
Q8WW22	DnaJ homolog subfamily A member 4 OS=Homo sapiens OX=9606 GN=DNAJA4 PE=1 SV=1	10	4	18	4	397	44.8	368	4	0		5516633	5380572	4408361
P43487	Ran-specific GTPase-activating protein OS=Homo sapiens OX=9606 GN=RANBP1 PE=1 SV=1	28	3	18	3	201	23.3	211	3	0	773926	258522
Q14137	Ribosome biogenesis protein BOP1 OS=Homo sapiens OX=9606 GN=BOP1 PE=1 SV=2	9	5	18	5	746	83.6	163	5	0	694312	1.67312e+06	1.29344e+06	952854	775273	630991
Q92522	Histone H1.10 OS=Homo sapiens OX=9606 GN=H1-10 PE=1 SV=1	18	3	18	3	213	22.5	480	3	0	4331346	2.66027e+06	673037	3.58649e+06	554530	458826
Q04637	Eukaryotic translation initiation factor 4 gamma 1 OS=Homo sapiens OX=9606 GN=EIF4G1 PE=1 SV=4	6	8	18	5	1599	175.4	191	8	0	1.79687e+06	449821	648002
Q15582	Transforming growth factor-beta-induced protein ig-h3 OS=Homo sapiens OX=9606 GN=TGFBI PE=1 SV=1	6	3	18	3	683	74.6	39	3	0	135940	126531	2.22154e+06		1.59787e+06	2.31643e+06
Q8WXG6	MAP kinase-activating death domain protein OS=Homo sapiens OX=9606 GN=MADD PE=1 SV=2	3	3	18	3	1647	183.2	242	3	0	899640		692486		633410	552118
P07205	Phosphoglycerate kinase 2 OS=Homo sapiens OX=9606 GN=PGK2 PE=1 SV=3	17	4	18	2	417	44.8	233	4	0	1.89653e+06		1.21506e+06
P00533	Epidermal growth factor receptor OS=Homo sapiens OX=9606 GN=EGFR PE=1 SV=2	3	4	18	4	1210	134.2	57	4	0	651132	517043	915647	588759
Q8N442	Translation factor GUF1, mitochondrial OS=Homo sapiens OX=9606 GN=GUF1 PE=1 SV=1	9	4	18	4	669	74.3	267	4	0	34028.9	31022.3	40560.5	29770.1	39481.6	12639.1
Q9Y217	Myotubularin-related protein 6 OS=Homo sapiens OX=9606 GN=MTMR6 PE=1 SV=3	6	3	18	3	621	71.9	484	3	0	328050	1.8966e+06	1.70622e+06	1.40902e+06	1.14507e+06	1.136e+06
A0A087WVF3	TBC1 domain family member 3D OS=Homo sapiens OX=9606 GN=TBC1D3D PE=2 SV=1	18	5	18	1	549	62.1	264	5	2	840197	1096990	920158	84339.6	891087	681718
P10301	Ras-related protein R-Ras OS=Homo sapiens OX=9606 GN=RRAS PE=1 SV=1	22	3	18	2	218	23.5	192	3	0	1.48715e+06	605393	1.14263e+06	1.50775e+06	1.14319e+06
P27448	MAP/microtubule affinity-regulating kinase 3 OS=Homo sapiens OX=9606 GN=MARK3 PE=1 SV=5	7	5	18	3	753	84.4	122	5	0		213934
Q9NZJ7	Mitochondrial carrier homolog 1 OS=Homo sapiens OX=9606 GN=MTCH1 PE=1 SV=1	11	4	18	4	389	41.5	274	4	0	2.08754e+06	2.52337e+06	1.78559e+06	2.27836e+06	2.02291e+06	1.90606e+06
Q9UBF2	Coatomer subunit gamma-2 OS=Homo sapiens OX=9606 GN=COPG2 PE=1 SV=1	8	6	18	6	871	97.6	89	6	0	1.27783e+06	6.25842e+06	3.09799e+06	65899.4	5234099	4.69886e+06
Q96RL7	Intermembrane lipid transfer protein VPS13A OS=Homo sapiens OX=9606 GN=VPS13A PE=1 SV=2	1	2	18	2	3174	360	256	2	0	120048		97429		96820.6	46583
Q9Y5V3	Melanoma-associated antigen D1 OS=Homo sapiens OX=9606 GN=MAGED1 PE=1 SV=3	5	4	18	4	778	86.1	515	4	0	2.18075e+06	1.12721e+06	1.53294e+06	2.44806e+06	1.1112e+06	1.23641e+06
O14735	CDP-diacylglycerol--inositol 3-phosphatidyltransferase OS=Homo sapiens OX=9606 GN=CDIPT PE=1 SV=1	10	2	18	2	213	23.5	526	2	0		6629826	5858031	2.9635e+06	9.96238e+06	6402534
P07099	Epoxide hydrolase 1 OS=Homo sapiens OX=9606 GN=EPHX1 PE=1 SV=1	13	6	18	6	455	52.9	268	6	0		2.0653e+06	3.0349e+06	8.20869e+06	4.10148e+06	1.84098e+06
Q8TDB8	Solute carrier family 2, facilitated glucose transporter member 14 OS=Homo sapiens OX=9606 GN=SLC2A14 PE=2 SV=1	9	4	18	4	520	56.3	330	4	0	5.3109e+06	692793	1.09729e+06	4521213	2.17083e+06	1.20685e+06
Q9ULX6	A-kinase anchor protein 8-like OS=Homo sapiens OX=9606 GN=AKAP8L PE=1 SV=4	15	7	18	7	646	71.6	100	7	0	8.37042e+06	2.59502e+06	2.28408e+06	2.5771e+06	379943	174446
P42858	Huntingtin OS=Homo sapiens OX=9606 GN=HTT PE=1 SV=2	3	7	18	7	3142	347.4	51	7	0	16477899	1.10785e+07	10771842	73373064	5.51251e+06	7.06084e+06
Q15005	Signal peptidase complex subunit 2 OS=Homo sapiens OX=9606 GN=SPCS2 PE=1 SV=3	37	6	18	6	226	25	343	6	0	983626	904089	809165		997761
A0A0C4DH35	Probable non-functional immunoglobulin heavy variable 3-35 OS=Homo sapiens OX=9606 GN=IGHV3-35 PE=1 SV=1	15	2	18	2	117	12.8	455	2	0	1.00239e+07	7.94717e+06		5.09269e+06	4.91912e+06	1.62666e+06
Q9Y277	Voltage-dependent anion-selective channel protein 3 OS=Homo sapiens OX=9606 GN=VDAC3 PE=1 SV=1	13	4	18	3	283	30.6	568	4	0	4.97699e+06	3.82207e+06	2.6548e+06	2975045		2.97813e+06
Q8NHS9	Spermatogenesis-associated protein 22 OS=Homo sapiens OX=9606 GN=SPATA22 PE=1 SV=2	13	4	18	4	363	41.3	124	4	0	310239	1.57215e+06	973101	8.25597e+06	1.56873e+06
Q9Y366	Intraflagellar transport protein 52 homolog OS=Homo sapiens OX=9606 GN=IFT52 PE=1 SV=3	5	2	18	2	437	49.7	286	2	0			988554		1203818	722260
O75494	Serine/arginine-rich splicing factor 10 OS=Homo sapiens OX=9606 GN=SRSF10 PE=1 SV=1	26	6	18	6	262	31.3	126	6	0	4.66061e+07	4.55962e+06	9.28279e+06	2.01913e+06	5.60043e+06
Q9NQT8	Kinesin-like protein KIF13B OS=Homo sapiens OX=9606 GN=KIF13B PE=1 SV=2	5	7	18	4	1826	202.7	436	7	1	1.29688e+06	1.89848e+06	1.63204e+06	3.40716e+06	927056	808484
P01714	Immunoglobulin lambda variable 3-19 OS=Homo sapiens OX=9606 GN=IGLV3-19 PE=1 SV=2	37	3	18	3	112	12	269	3	0	6.27927e+07	38509112	31017412	46018032	28691812	16698894
Q8N1N4	Keratin, type II cytoskeletal 78 OS=Homo sapiens OX=9606 GN=KRT78 PE=1 SV=2	6	4	18	1	520	56.8	400	4	0		5448261		2.52186e+06
Q9NSB4	Keratin, type II cuticular Hb2 OS=Homo sapiens OX=9606 GN=KRT82 PE=1 SV=3	12	11	18	4	513	56.6	517	11	0	2.17795e+06	2.61506e+06
P47224	Guanine nucleotide exchange factor MSS4 OS=Homo sapiens OX=9606 GN=RABIF PE=1 SV=2	44	3	18	3	123	13.8	214	3	0	3.44214e+06		1.4166e+06	1.58095e+06	491350	1.19964e+06
Q9HCD5	Nuclear receptor coactivator 5 OS=Homo sapiens OX=9606 GN=NCOA5 PE=1 SV=2	28	12	18	12	579	65.5	256	12	0	4.16411e+07	1.17352e+06	7.12756e+06		6.69865e+06	3.53028e+06
P04156	Major prion protein OS=Homo sapiens OX=9606 GN=PRNP PE=1 SV=1	20	4	18	4	253	27.6	442	4	0	6019486	3.20854e+06	312015	4394010	6.70905e+06	5.5226e+06
Q9H0K4	Radial spoke head protein 6 homolog A OS=Homo sapiens OX=9606 GN=RSPH6A PE=1 SV=1	5	2	17	2	717	80.9	299	2	0	460176	1.12554e+06	794265		395080	294527
P18583	Protein SON OS=Homo sapiens OX=9606 GN=SON PE=1 SV=4	5	5	17	5	2426	263.7	134	5	0	2.06794e+06	4.21935e+06	2.45495e+06		3145888	724429
Q8NHU6	Tudor domain-containing protein 7 OS=Homo sapiens OX=9606 GN=TDRD7 PE=1 SV=2	3	3	17	3	1098	123.5	353	3	0	1.08094e+06	2.11903e+06	2.227e+06	811221	1.03198e+06	789595
P47895	Retinaldehyde dehydrogenase 3 OS=Homo sapiens OX=9606 GN=ALDH1A3 PE=1 SV=2	12	4	17	3	512	56.1	207	4	0	671384
Q6ZU35	Capping protein-inhibiting regulator of actin dynamics OS=Homo sapiens OX=9606 GN=CRACD PE=1 SV=3	10	10	17	10	1233	136.7	144	10	0	6351428		284462	372370	85840.4	515349
Q9NVP1	ATP-dependent RNA helicase DDX18 OS=Homo sapiens OX=9606 GN=DDX18 PE=1 SV=2	4	2	17	2	670	75.4	133	2	0	406706	1.01643e+06	497540	502383	694655	565598
P07858	Cathepsin B OS=Homo sapiens OX=9606 GN=CTSB PE=1 SV=3	14	3	17	3	339	37.8	337	3	0	5896451	5695374	5006176	6.73395e+06	3.95866e+06	3.46946e+06
P61421	V-type proton ATPase subunit d 1 OS=Homo sapiens OX=9606 GN=ATP6V0D1 PE=1 SV=1	18	5	17	5	351	40.3	296	5	0	267766		504222	3.28539e+06
P52789	Hexokinase-2 OS=Homo sapiens OX=9606 GN=HK2 PE=1 SV=2	7	6	17	4	917	102.3	332	6	0	2.5056e+06	5.05704e+06	2148899	1.41669e+06	2236067	2094597
P25205	DNA replication licensing factor MCM3 OS=Homo sapiens OX=9606 GN=MCM3 PE=1 SV=3	8	5	17	5	808	90.9	201	5	0	949595	4.26835e+06	3.13463e+06		2.41438e+06
Q92974	Rho guanine nucleotide exchange factor 2 OS=Homo sapiens OX=9606 GN=ARHGEF2 PE=1 SV=4	4	5	17	5	986	111.5	261	5	0	8254972	5575124	4.01661e+06	12460163	3.71811e+06	1.96714e+06
P16401	Histone H1.5 OS=Homo sapiens OX=9606 GN=H1-5 PE=1 SV=3	18	4	17	2	226	22.6	385	4	0		1.1644e+06	4097516		5.14769e+06	789020
P51608	Methyl-CpG-binding protein 2 OS=Homo sapiens OX=9606 GN=MECP2 PE=1 SV=1	7	3	17	3	486	52.4	171	3	0	186714	685712	431413		579246	618510
Q9Y3S1	Serine/threonine-protein kinase WNK2 OS=Homo sapiens OX=9606 GN=WNK2 PE=1 SV=4	4	7	17	6	2297	242.5	170	7	0	4.61853e+06	1.56958e+06	1.17008e+06	4.01849e+06	605400	1.05833e+06
Q9UMS4	Pre-mRNA-processing factor 19 OS=Homo sapiens OX=9606 GN=PRPF19 PE=1 SV=1	15	6	17	6	504	55.1	266	6	0	12990590	5.94552e+06	3.77783e+06	12346875	6.19994e+06	3.92358e+06
Q15042	Rab3 GTPase-activating protein catalytic subunit OS=Homo sapiens OX=9606 GN=RAB3GAP1 PE=1 SV=3	2	2	17	2	981	110.5	16	2	0	189803808	78442248	314800192	242069040	191786224	231691648
O75306	NADH dehydrogenase [ubiquinone] iron-sulfur protein 2, mitochondrial OS=Homo sapiens OX=9606 GN=NDUFS2 PE=1 SV=2	9	3	17	3	463	52.5	201	3	0					1398741	1.47962e+06
P01704	Immunoglobulin lambda variable 2-14 OS=Homo sapiens OX=9606 GN=IGLV2-14 PE=1 SV=2	18	2	17	2	120	12.6	65	2	0	777126	1.91467e+06	1.83419e+06		1.25203e+06	886485
Q96RS0	Trimethylguanosine synthase OS=Homo sapiens OX=9606 GN=TGS1 PE=1 SV=3	7	3	17	3	853	96.6	65	3	0			195387	161053		190222
Q96GE6	Calmodulin-like protein 4 OS=Homo sapiens OX=9606 GN=CALML4 PE=1 SV=3	37	4	17	4	196	21.9	540	4	0	5.14942e+06	2.78214e+06	2.79598e+06	6181701	2.29613e+06	1.74774e+06
P31942	Heterogeneous nuclear ribonucleoprotein H3 OS=Homo sapiens OX=9606 GN=HNRNPH3 PE=1 SV=2	24	7	17	6	346	36.9	299	7	0	7.8476e+06	919366	623104	73760.3		547900
A1L020	RNA-binding protein MEX3A OS=Homo sapiens OX=9606 GN=MEX3A PE=1 SV=1	8	3	17	3	520	54.1	242	3	0	3.45435e+06		935244		498804	474085
Q9Y2I1	Nischarin OS=Homo sapiens OX=9606 GN=NISCH PE=1 SV=3	5	5	17	5	1504	166.5	291	5	0	1.39267e+06	1.67271e+06	1.66101e+06	1.28701e+06	1.28369e+06	753386
P37198	Nuclear pore glycoprotein p62 OS=Homo sapiens OX=9606 GN=NUP62 PE=1 SV=3	22	6	17	6	522	53.2	467	6	0			201429		6925944
P11310	Medium-chain specific acyl-CoA dehydrogenase, mitochondrial OS=Homo sapiens OX=9606 GN=ACADM PE=1 SV=1	14	5	17	5	421	46.6	217	5	0	1.8939e+06	2400905	834979		1.31585e+06	1.31746e+06
P48735	Isocitrate dehydrogenase [NADP], mitochondrial OS=Homo sapiens OX=9606 GN=IDH2 PE=1 SV=2	12	5	17	4	452	50.9	123	5	0		1.34996e+06	801106			435378
O15078	Centrosomal protein of 290 kDa OS=Homo sapiens OX=9606 GN=CEP290 PE=1 SV=2	3	7	17	7	2479	290.2	57	7	0	106150	148465	280924	104158	152325	89134.3
O95199	RCC1 and BTB domain-containing protein 2 OS=Homo sapiens OX=9606 GN=RCBTB2 PE=1 SV=1	11	4	17	4	551	60.3	428	4	0	442227	211630		2.78397e+06	487492	280397
Q96IX5	ATP synthase membrane subunit K, mitochondrial OS=Homo sapiens OX=9606 GN=ATP5MK PE=1 SV=1	45	2	17	2	58	6.5	520	2	0	3.48943e+06	3623165	4.61038e+06	3.87076e+06	5168990	4.17995e+06
Q9BQG0	Myb-binding protein 1A OS=Homo sapiens OX=9606 GN=MYBBP1A PE=1 SV=2	5	3	17	3	1328	148.8	88	3	0	232258	112180	108125	252439	71573.9	29337.6
Q9P1Y5	Calmodulin-regulated spectrin-associated protein 3 OS=Homo sapiens OX=9606 GN=CAMSAP3 PE=1 SV=2	4	5	17	4	1249	134.7	548	5	0	1.15203e+06	2060982	1.80044e+06	1.56692e+06	1.93926e+06	1.39697e+06
Q9NVH1	DnaJ homolog subfamily C member 11 OS=Homo sapiens OX=9606 GN=DNAJC11 PE=1 SV=2	15	6	17	6	559	63.2	103	6	0	61192.2	67296.6	54801.1	37679.9	36707.9	30065.7
Q96HN2	Adenosylhomocysteinase 3 OS=Homo sapiens OX=9606 GN=AHCYL2 PE=1 SV=1	4	2	17	1	611	66.7	19	2	0		9034617	2.58026e+06		2.64062e+06	1.4965e+06
P14384	Carboxypeptidase M OS=Homo sapiens OX=9606 GN=CPM PE=1 SV=2	13	5	17	5	443	50.5	262	5	0	1882460			817336
P37802	Transgelin-2 OS=Homo sapiens OX=9606 GN=TAGLN2 PE=1 SV=3	16	4	17	4	199	22.4	142	4	0	5395146	2.5916e+06	2108428		1.91522e+06	1.63408e+06
Q9H0B8	Cysteine-rich secretory protein LCCL domain-containing 2 OS=Homo sapiens OX=9606 GN=CRISPLD2 PE=2 SV=1	5	2	17	2	497	55.9	196	2	0		2544714	2153401		1877685	1.54193e+06
O00192	Splicing regulator ARVCF OS=Homo sapiens OX=9606 GN=ARVCF PE=1 SV=1	5	3	17	3	962	104.6	169	3	0		15707.1	49209.4		40235.3
P00450	Ceruloplasmin OS=Homo sapiens OX=9606 GN=CP PE=1 SV=2	11	8	16	8	1065	122.1	253	8	0			101264
Q9H3U1	Protein unc-45 homolog A OS=Homo sapiens OX=9606 GN=UNC45A PE=1 SV=1	10	8	16	8	944	103	177	8	0	111400432	5.36035e+07	3.35031e+07	110496312	4.38447e+07	32484820
Q96ME7	Zinc finger protein 512 OS=Homo sapiens OX=9606 GN=ZNF512 PE=1 SV=2	8	2	16	2	567	64.6	278	2	0	2.34634e+06	4429374	4.69498e+06	2.0215e+06	3.90968e+06	3.9e+06
Q9H6R4	Nucleolar protein 6 OS=Homo sapiens OX=9606 GN=NOL6 PE=1 SV=2	3	3	16	3	1146	127.5	54	3	0	1.10826e+06	319009	292131	473625	270004	169307
Q9P2S5	WD repeat-containing protein WRAP73 OS=Homo sapiens OX=9606 GN=WRAP73 PE=1 SV=1	9	4	16	4	460	51.6	230	4	0	713940	1.62942e+06	1.45305e+06	1.10279e+06
Q9GZR7	ATP-dependent RNA helicase DDX24 OS=Homo sapiens OX=9606 GN=DDX24 PE=1 SV=1	10	7	16	7	859	96.3	85	7	0		539045	597354	1.75299e+06
O14617	AP-3 complex subunit delta-1 OS=Homo sapiens OX=9606 GN=AP3D1 PE=1 SV=1	5	4	16	4	1153	130.1	503	4	0			36620.7
Q8IWX8	Calcium homeostasis endoplasmic reticulum protein OS=Homo sapiens OX=9606 GN=CHERP PE=1 SV=3	6	6	16	6	916	103.6	134	6	0	3.35095e+07	2.57555e+06	7.3854e+06	45794812	1.11307e+07	4.46791e+06
Q16881	Thioredoxin reductase 1, cytoplasmic OS=Homo sapiens OX=9606 GN=TXNRD1 PE=1 SV=3	15	7	16	7	649	70.9	338	7	0	2.697e+06	1.87924e+06	1.7916e+06	2.1891e+06	574414	380043
P62316	Small nuclear ribonucleoprotein Sm D2 OS=Homo sapiens OX=9606 GN=SNRPD2 PE=1 SV=1	17	2	16	2	118	13.5	519	2	0	11186771	2.64206e+06	6173311	2.29762e+06	2272288	1.96665e+06
O43439	Protein CBFA2T2 OS=Homo sapiens OX=9606 GN=CBFA2T2 PE=1 SV=1	16	8	16	8	604	67.1	213	8	0	1.297e+07	4830316	5.48884e+06		332533
Q8IZ16	Sperm acrosome developmental regulator OS=Homo sapiens OX=9606 GN=SPACDR PE=1 SV=1	20	3	16	3	206	23.8	121	3	0	556965	2.09588e+06	1.35437e+06		1.83137e+06	2.26737e+06
Q9Y6K9	NF-kappa-B essential modulator OS=Homo sapiens OX=9606 GN=IKBKG PE=1 SV=2	18	4	16	4	419	48.2	223	4	0			710229			604236
Q9C002	Normal mucosa of esophagus-specific gene 1 protein OS=Homo sapiens OX=9606 GN=NMES1 PE=1 SV=1	31	2	16	2	83	9.6	281	2	0	3.44229e+06	3.25329e+06	3298633	3565449	2.70895e+06	2.32542e+06
Q70EL1	Inactive ubiquitin carboxyl-terminal hydrolase 54 OS=Homo sapiens OX=9606 GN=USP54 PE=1 SV=4	5	7	16	7	1684	187.3	162	7	0				397862	2.44645e+06	3.1084e+06
Q7RTP6	[F-actin]-monooxygenase MICAL3 OS=Homo sapiens OX=9606 GN=MICAL3 PE=1 SV=2	6	10	16	8	2002	224.2	225	10	1	2.05392e+06			331519	1.24873e+06	1.95978e+06
B5ME19	Eukaryotic translation initiation factor 3 subunit C-like protein OS=Homo sapiens OX=9606 GN=EIF3CL PE=1 SV=1	6	4	16	4	914	105.4	173	4	0		4.19252e+06	2.7165e+06	9186680	407925	4.07464e+06
Q6VY07	Phosphofurin acidic cluster sorting protein 1 OS=Homo sapiens OX=9606 GN=PACS1 PE=1 SV=2	5	3	16	3	963	104.8	188	3	0		1.05243e+06
Q15113	Procollagen C-endopeptidase enhancer 1 OS=Homo sapiens OX=9606 GN=PCOLCE PE=1 SV=2	13	3	16	3	449	47.9	152	3	0	734291		1.80092e+06
P13611	Versican core protein OS=Homo sapiens OX=9606 GN=VCAN PE=1 SV=3	1	4	16	4	3396	372.6	297	4	0		261775			1.39766e+06
Q6P0Q8	Microtubule-associated serine/threonine-protein kinase 2 OS=Homo sapiens OX=9606 GN=MAST2 PE=1 SV=2	1	2	16	1	1798	196.3	157	2	0	137015	142445	97523.9	105713	96689.6	83795.8
Q9UFC0	Leucine-rich repeat and WD repeat-containing protein 1 OS=Homo sapiens OX=9606 GN=LRWD1 PE=1 SV=2	4	2	16	2	647	70.8	306	2	0	1.75797e+06	825771	247986	956455
P24534	Elongation factor 1-beta OS=Homo sapiens OX=9606 GN=EEF1B2 PE=1 SV=3	13	2	16	2	225	24.7	215	2	0	2.25094e+06	2.08441e+06	1764753	2.31527e+06	1.98268e+06	2.26451e+06
O14967	Calmegin OS=Homo sapiens OX=9606 GN=CLGN PE=1 SV=1	6	3	16	3	610	70	59	3	0	1.29254e+06	1190934	845479
Q9Y2W6	Tudor and KH domain-containing protein OS=Homo sapiens OX=9606 GN=TDRKH PE=1 SV=2	11	4	16	4	561	62	319	4	0						1.16701e+06
P27824	Calnexin OS=Homo sapiens OX=9606 GN=CANX PE=1 SV=2	25	6	16	6	592	67.5	112	6	0	1.2179e+06		344419	2.36482e+06
Q96QR8	Transcriptional regulator protein Pur-beta OS=Homo sapiens OX=9606 GN=PURB PE=1 SV=3	17	5	16	4	312	33.2	151	5	0	2353476		1.22315e+06
Q15051	IQ calmodulin-binding motif-containing protein 1 OS=Homo sapiens OX=9606 GN=IQCB1 PE=1 SV=1	8	4	16	4	598	68.9	155	4	0		3.70393e+06	2.03702e+06	811845	2.35135e+06	2277542
Q9Y3D0	Cytosolic iron-sulfur assembly component 2B OS=Homo sapiens OX=9606 GN=CIAO2B PE=1 SV=1	18	2	16	2	163	17.7	408	2	0					696129
Q9Y3F4	Serine-threonine kinase receptor-associated protein OS=Homo sapiens OX=9606 GN=STRAP PE=1 SV=1	12	3	16	3	350	38.4	285	3	0	2.55588e+06		562892		462734	288087
P55265	Double-stranded RNA-specific adenosine deaminase OS=Homo sapiens OX=9606 GN=ADAR PE=1 SV=4	7	8	16	8	1226	136	200	8	0	900083		1.79945e+06		167825	548372
Q9Y6M0	Testisin OS=Homo sapiens OX=9606 GN=PRSS21 PE=1 SV=1	9	2	16	2	314	34.9	287	2	0	351952	601980	356629	853561	227136	173882
P01034	Cystatin-C OS=Homo sapiens OX=9606 GN=CST3 PE=1 SV=1	23	2	16	2	146	15.8	50	2	0	3.20688e+06	1.38977e+06	1.83636e+06	4.65046e+06	721809	1.53267e+06
P50148	Guanine nucleotide-binding protein G(q) subunit alpha OS=Homo sapiens OX=9606 GN=GNAQ PE=1 SV=4	8	2	16	1	359	42.1	373	2	0	592504	620604			265226
Q8WXX5	DnaJ homolog subfamily C member 9 OS=Homo sapiens OX=9606 GN=DNAJC9 PE=1 SV=1	27	4	16	4	260	29.9	206	4	0	1.25146e+06	2.90669e+06		1.42738e+06	1216780	1.14938e+06
Q8NEB9	Phosphatidylinositol 3-kinase catalytic subunit type 3 OS=Homo sapiens OX=9606 GN=PIK3C3 PE=1 SV=1	6	3	16	3	887	101.5	523	3	0	178319	184418	125871	107223	103019	99837.9
Q9UKM7	Endoplasmic reticulum mannosyl-oligosaccharide 1,2-alpha-mannosidase OS=Homo sapiens OX=9606 GN=MAN1B1 PE=1 SV=2	12	4	16	4	699	79.5	131	4	0	134228		96600.7	166605	136496	58330.6
Q93045	Stathmin-2 OS=Homo sapiens OX=9606 GN=STMN2 PE=1 SV=3	11	2	16	2	179	20.8	413	2	0	1.44682e+07		537035	1.49054e+07	1.04933e+06	1.04639e+06
P04216	Thy-1 membrane glycoprotein OS=Homo sapiens OX=9606 GN=THY1 PE=1 SV=2	18	3	16	3	161	17.9	350	3	0	1.93681e+06	3232212	3.06823e+06	11500057	3.31669e+06
Q5T751	Late cornified envelope protein 1C OS=Homo sapiens OX=9606 GN=LCE1C PE=1 SV=1	30	2	16	2	118	11.5	142	2	0	347934	92884.9	111618	1.49471e+06	110951	191965
Q9UK41	Vacuolar protein sorting-associated protein 28 homolog OS=Homo sapiens OX=9606 GN=VPS28 PE=1 SV=1	15	2	16	2	221	25.4	374	2	0		1.03143e+06	434073
Q9Y2B4	TP53-target gene 5 protein OS=Homo sapiens OX=9606 GN=TP53TG5 PE=1 SV=1	11	4	16	4	290	34	164	4	0	1.18331e+06	1.43099e+06	630243		5.23275e+06	5.27093e+06
Q8IYW4	ENTH domain-containing protein 1 OS=Homo sapiens OX=9606 GN=ENTHD1 PE=1 SV=1	5	3	16	3	607	67.5	374	3	0	362920	1.25378e+06		447364
Q9H1E5	Thioredoxin-related transmembrane protein 4 OS=Homo sapiens OX=9606 GN=TMX4 PE=1 SV=1	5	2	16	2	349	38.9	243	2	0	256186	146979	157449	154719	94442.4	46473
A6NCJ1	Tektin bundle-interacting protein 1 OS=Homo sapiens OX=9606 GN=TEKTIP1 PE=3 SV=2	12	2	16	2	209	24.2	83	2	0	318505	1.48862e+06	364969	304863	1.05249e+06	792957
Q9NXF1	Testis-expressed protein 10 OS=Homo sapiens OX=9606 GN=TEX10 PE=1 SV=2	3	2	16	2	929	105.6	384	2	0	656461	299749	355317	686503	268450	183894
Q9BZF1	Oxysterol-binding protein-related protein 8 OS=Homo sapiens OX=9606 GN=OSBPL8 PE=1 SV=3	12	6	16	6	889	101.1	273	6	0	309412	43068.9	118627	113382	75729.4	93447
Q5JQC4	Cancer/testis antigen 47A OS=Homo sapiens OX=9606 GN=CT47A1 PE=2 SV=1	12	2	15	2	288	30.1	50	2	0	426962		108203	171547	89282.1	36565.2
Q9UJC3	Protein Hook homolog 1 OS=Homo sapiens OX=9606 GN=HOOK1 PE=1 SV=2	8	4	15	4	728	84.6	247	4	0		1.06143e+06			807745
P20020	Plasma membrane calcium-transporting ATPase 1 OS=Homo sapiens OX=9606 GN=ATP2B1 PE=1 SV=4	4	3	15	2	1220	134.6	284	3	0	157670			163260		73307.8
Q8TEH3	DENN domain-containing protein 1A OS=Homo sapiens OX=9606 GN=DENND1A PE=1 SV=2	8	7	15	7	1009	110.5	271	7	0	5.94983e+06	1.58404e+06	98314.8	6.86207e+06	2.18906e+06	50812.4
A0A075B6I9	Immunoglobulin lambda variable 7-46 OS=Homo sapiens OX=9606 GN=IGLV7-46 PE=3 SV=4	21	2	15	2	117	12.5	315	2	0	14879901	6961342		13621151	12676911	7004633
P02763	Alpha-1-acid glycoprotein 1 OS=Homo sapiens OX=9606 GN=ORM1 PE=1 SV=2	13	3	15	2	201	23.5	309	3	1	6.80194e+06	2.27709e+06	3.11991e+06	7.62538e+06	2.82897e+06	2.56802e+06
O15479	Melanoma-associated antigen B2 OS=Homo sapiens OX=9606 GN=MAGEB2 PE=1 SV=3	12	5	15	3	319	35.3	227	5	1	6.38444e+06	403516		8.85141e+06	302216
Q16576	Histone-binding protein RBBP7 OS=Homo sapiens OX=9606 GN=RBBP7 PE=1 SV=1	15	4	15	2	425	47.8	234	4	0	762999	304578	613594		449136	189971
Q96C24	Synaptotagmin-like protein 4 OS=Homo sapiens OX=9606 GN=SYTL4 PE=1 SV=2	5	2	15	2	671	76	85	2	0	66528052	2.12491e+07	22289976	83348504	2.23296e+07	11000558
Q5T9G4	Armadillo repeat-containing protein 12 OS=Homo sapiens OX=9606 GN=ARMC12 PE=1 SV=1	18	4	15	4	340	38.6	153	4	0			699105		958785
P05186	Alkaline phosphatase, tissue-nonspecific isozyme OS=Homo sapiens OX=9606 GN=ALPL PE=1 SV=4	10	5	15	5	524	57.3	117	5	0	346281	1.62272e+06	885890	1.04772e+06	724938	584239
Q96HC4	PDZ and LIM domain protein 5 OS=Homo sapiens OX=9606 GN=PDLIM5 PE=1 SV=5	3	2	15	2	596	63.9	224	2	0	2314437	1.12077e+06	820880	3.92348e+06	1.13446e+06	620736
P61619	Protein transport protein Sec61 subunit alpha isoform 1 OS=Homo sapiens OX=9606 GN=SEC61A1 PE=1 SV=2	5	2	15	2	476	52.2	234	2	0			2.94948e+06		2.73055e+06	2.19588e+06
Q9ULT8	E3 ubiquitin-protein ligase HECTD1 OS=Homo sapiens OX=9606 GN=HECTD1 PE=1 SV=4	3	7	15	7	2610	289.2	132	7	0			1.62749e+06	1.24287e+06	961732	1.42491e+06
Q8WXE9	Stonin-2 OS=Homo sapiens OX=9606 GN=STON2 PE=1 SV=1	9	5	15	5	905	101.1	401	5	0	3.47877e+06			2.09583e+06
P10768	S-formylglutathione hydrolase OS=Homo sapiens OX=9606 GN=ESD PE=1 SV=2	28	6	15	6	282	31.4	212	6	0	1.62519e+06	5259618		1.21313e+06	415021	422705
Q96AG4	Leucine-rich repeat-containing protein 59 OS=Homo sapiens OX=9606 GN=LRRC59 PE=1 SV=1	12	3	15	3	307	34.9	204	3	0		26043530	937086		2260583	1.93546e+06
P68402	Platelet-activating factor acetylhydrolase IB subunit alpha2 OS=Homo sapiens OX=9606 GN=PAFAH1B2 PE=1 SV=1	17	3	15	3	229	25.6	561	3	0	1.90474e+06	382489	714886	1.86174e+06
Q7Z4H7	HAUS augmin-like complex subunit 6 OS=Homo sapiens OX=9606 GN=HAUS6 PE=1 SV=2	7	5	15	5	955	108.6	248	5	0		5.34072e+06	4.00427e+06	4803824	4390651	3.4073e+06
A0A0C4DH34	Immunoglobulin heavy variable 4-28 OS=Homo sapiens OX=9606 GN=IGHV4-28 PE=3 SV=1	28	5	15	5	117	13.1	419	5	0	1.23304e+06	685566	441419	4.74482e+06
P53999	Activated RNA polymerase II transcriptional coactivator p15 OS=Homo sapiens OX=9606 GN=SUB1 PE=1 SV=3	34	2	15	2	127	14.4	420	2	0	3.29312e+06	1.52506e+06	1.53444e+06	2.39685e+06	1.10435e+06	888411
P84090	Enhancer of rudimentary homolog OS=Homo sapiens OX=9606 GN=ERH PE=1 SV=1	55	6	15	6	104	12.3	119	6	0	1.8033e+07	2.96132e+06		1.86475e+06	115644	128529
Q9BPZ7	Target of rapamycin complex 2 subunit MAPKAP1 OS=Homo sapiens OX=9606 GN=MAPKAP1 PE=1 SV=2	7	3	15	3	522	59.1	296	3	0	828976			553749	376534
Q9Y4F1	FERM, ARHGEF and pleckstrin domain-containing protein 1 OS=Homo sapiens OX=9606 GN=FARP1 PE=1 SV=1	5	4	15	4	1045	118.6	257	4	0	621037	304795	542776	190702	1.55638e+06	313111
P52594	Arf-GAP domain and FG repeat-containing protein 1 OS=Homo sapiens OX=9606 GN=AGFG1 PE=1 SV=2	6	2	15	2	562	58.2	363	2	0	6451576			9194469		573310
O14490	Disks large-associated protein 1 OS=Homo sapiens OX=9606 GN=DLGAP1 PE=1 SV=1	6	3	15	3	977	108.8	387	3	0	424658		164298	378979
P09669	Cytochrome c oxidase subunit 6C OS=Homo sapiens OX=9606 GN=COX6C PE=1 SV=2	20	2	15	2	75	8.8	390	2	0	4720346	6.88584e+06	5086225		3.92947e+06	4.04928e+06
P28370	Probable global transcription activator SNF2L1 OS=Homo sapiens OX=9606 GN=SMARCA1 PE=1 SV=2	7	8	15	1	1054	122.5	44	8	0	6.38419e+06	5428073	8201750	4.40339e+06	5.44428e+06	3.84678e+06
Q659C4	La-related protein 1B OS=Homo sapiens OX=9606 GN=LARP1B PE=1 SV=2	3	2	15	1	914	105.3	94	2	0	1.51108e+06	776362			1.13764e+06
O43242	26S proteasome non-ATPase regulatory subunit 3 OS=Homo sapiens OX=9606 GN=PSMD3 PE=1 SV=2	12	4	15	4	534	60.9	179	4	0	383321	68757.3		363802		222936
Q08752	Peptidyl-prolyl cis-trans isomerase D OS=Homo sapiens OX=9606 GN=PPID PE=1 SV=3	10	2	15	2	370	40.7	139	2	0	1.43874e+06		603999	1679583	645086	460143
Q8NDI1	EH domain-binding protein 1 OS=Homo sapiens OX=9606 GN=EHBP1 PE=1 SV=3	4	4	15	4	1231	139.9	56	4	0		857647	583865	223560	282034	238527
P42166	Lamina-associated polypeptide 2, isoform alpha OS=Homo sapiens OX=9606 GN=TMPO PE=1 SV=2	19	9	15	9	694	75.4	271	9	0	5.20267e+06			5.0501e+06	413275
P51617	Interleukin-1 receptor-associated kinase 1 OS=Homo sapiens OX=9606 GN=IRAK1 PE=1 SV=2	3	2	15	2	712	76.5	39	2	0	1.74598e+06	4.12388e+06	1.60598e+06	4.79246e+06	3.64077e+06	4.66465e+06
Q5W041	Armadillo repeat-containing protein 3 OS=Homo sapiens OX=9606 GN=ARMC3 PE=1 SV=2	5	3	15	3	872	96.3	45	3	0		306092	365058		403197
Q86T90	Protein hinderin OS=Homo sapiens OX=9606 GN=KIAA1328 PE=1 SV=2	8	3	15	3	577	65.3	99	3	0		914364	700269
Q96JP5	E3 ubiquitin-protein ligase ZFP91 OS=Homo sapiens OX=9606 GN=ZFP91 PE=1 SV=1	6	2	15	2	570	63.4	215	2	0				767246
Q9Y485	DmX-like protein 1 OS=Homo sapiens OX=9606 GN=DMXL1 PE=1 SV=3	2	4	15	4	3027	337.6	116	4	0	335598	1.0015e+06	150854	183491	1.06144e+06	894382
Q9P1Z2	Calcium-binding and coiled-coil domain-containing protein 1 OS=Homo sapiens OX=9606 GN=CALCOCO1 PE=1 SV=2	13	5	15	5	691	77.3	221	5	0	4.1653e+06	590520		3.18911e+06		394732
P46977	Dolichyl-diphosphooligosaccharide--protein glycosyltransferase subunit STT3A OS=Homo sapiens OX=9606 GN=STT3A PE=1 SV=2	3	2	14	2	705	80.5	48	2	0	198261	569931	155228	121699	117370	163327
Q15631	Translin OS=Homo sapiens OX=9606 GN=TSN PE=1 SV=1	27	4	14	4	228	26.2	227	4	0	2.71827e+06	34941.6	15564.2	2.47759e+06	18813.5	13620.6
P63165	Small ubiquitin-related modifier 1 OS=Homo sapiens OX=9606 GN=SUMO1 PE=1 SV=1	41	3	14	3	101	11.6	238	3	0		643849	309050		469347	516450
P14174	Macrophage migration inhibitory factor OS=Homo sapiens OX=9606 GN=MIF PE=1 SV=4	17	2	14	2	115	12.5	346	2	0	643116	4.31183e+06	4.10582e+06		2.44179e+06	4.19133e+06
O75110	Probable phospholipid-transporting ATPase IIA OS=Homo sapiens OX=9606 GN=ATP9A PE=1 SV=3	2	2	14	2	1047	118.5	192	2	0	872688	616071	804283	437128	514830	693530
O15234	Protein CASC3 OS=Homo sapiens OX=9606 GN=CASC3 PE=1 SV=2	7	4	14	4	703	76.2	309	4	0	2.52651e+06	2.56563e+06	1.56956e+06	915364	754724
Q86VM9	Zinc finger CCCH domain-containing protein 18 OS=Homo sapiens OX=9606 GN=ZC3H18 PE=1 SV=2	4	2	14	2	953	106.3	83	2	0	5.33759e+06	3.60293e+06	3.32812e+06	2.4327e+06	1.07156e+06
Q9H000	E3 ubiquitin-protein ligase makorin-2 OS=Homo sapiens OX=9606 GN=MKRN2 PE=1 SV=2	11	4	14	4	416	46.9	108	4	0	2.029e+06	2.80557e+06	2.19221e+06	1.042e+06	447539
Q9UK61	Protein TASOR OS=Homo sapiens OX=9606 GN=TASOR PE=1 SV=3	7	9	14	9	1670	188.9	251	9	0	6.91366e+06	1.22715e+06	2.05571e+06		380798
Q9UNH7	Sorting nexin-6 OS=Homo sapiens OX=9606 GN=SNX6 PE=1 SV=1	12	3	14	3	406	46.6	53	3	0		250697	239207
Q9H9G7	Protein argonaute-3 OS=Homo sapiens OX=9606 GN=AGO3 PE=1 SV=2	15	9	14	3	860	97.3	198	9	0	586662
Q6ZQQ6	WD repeat-containing protein 87 OS=Homo sapiens OX=9606 GN=WDR87 PE=1 SV=4	1	2	14	2	2873	333	0	2	0	16903778	10858879	12157172	17286164	12286676	7198124
Q9UL18	Protein argonaute-1 OS=Homo sapiens OX=9606 GN=AGO1 PE=1 SV=3	14	9	14	2	857	97.2	169	9	2	4.59843e+06
Q96M93	Adenosine deaminase domain-containing protein 1 OS=Homo sapiens OX=9606 GN=ADAD1 PE=2 SV=1	5	3	14	3	576	64.4	105	3	0	1.61852e+06	2.96489e+06	2.48248e+06	1.74171e+06	2.68565e+06	2.22906e+06
P78318	Immunoglobulin-binding protein 1 OS=Homo sapiens OX=9606 GN=IGBP1 PE=1 SV=1	10	3	14	3	339	39.2	29	3	0		53610.6	32850.5		32854.3	29576.7
Q9P0L2	Serine/threonine-protein kinase MARK1 OS=Homo sapiens OX=9606 GN=MARK1 PE=1 SV=2	4	3	14	1	795	88.9	101	3	0					184218	407079
P57772	Selenocysteine-specific elongation factor OS=Homo sapiens OX=9606 GN=EEFSEC PE=1 SV=4	6	2	14	2	596	65.3	209	2	0	94707	75642.1		96112.9
P11766	Alcohol dehydrogenase class-3 OS=Homo sapiens OX=9606 GN=ADH5 PE=1 SV=4	15	7	14	7	374	39.7	148	7	0	1115413			1.43026e+06		573926
Q5VWQ8	Disabled homolog 2-interacting protein OS=Homo sapiens OX=9606 GN=DAB2IP PE=1 SV=2	5	3	14	3	1189	131.5	277	3	0	646535	845854	1.08651e+06	356467		1.88153e+06
Q8N690	Beta-defensin 119 OS=Homo sapiens OX=9606 GN=DEFB119 PE=2 SV=2	37	3	14	3	84	9.8	350	3	0	2.70442e+06			1.49838e+06	2.60115e+06	3.28393e+06
Q9UKD2	mRNA turnover protein 4 homolog OS=Homo sapiens OX=9606 GN=MRTO4 PE=1 SV=2	20	3	14	3	239	27.5	71	3	0	52155.5	62968.7	68126.5	124689	44612.1	46760.8
Q8IZD4	mRNA-decapping enzyme 1B OS=Homo sapiens OX=9606 GN=DCP1B PE=1 SV=2	8	3	14	3	617	67.7	55	3	0	333227		178042
Q96DX5	Ankyrin repeat and SOCS box protein 9 OS=Homo sapiens OX=9606 GN=ASB9 PE=1 SV=1	18	3	14	3	294	31.8	203	3	0	334380		77227.7	272470	72970.2	140331
P49585	Choline-phosphate cytidylyltransferase A OS=Homo sapiens OX=9606 GN=PCYT1A PE=1 SV=2	37	8	14	8	367	41.7	161	8	0	3.81187e+06	4.18331e+06	1.51725e+07	53136.6		9318.35
P49006	MARCKS-related protein OS=Homo sapiens OX=9606 GN=MARCKSL1 PE=1 SV=2	10	2	14	2	195	19.5	444	2	0	7.10026e+06	708783	2.86495e+06	2.13025e+06	2.73169e+06	2018113
P22234	Bifunctional phosphoribosylaminoimidazole carboxylase/phosphoribosylaminoimidazole succinocarboxamide synthetase OS=Homo sapiens OX=9606 GN=PAICS PE=1 SV=3	19	6	14	6	425	47	248	6	0	1.62514e+06	1.19214e+06	715297	1.18823e+06	36085.9	28651.9
Q8NDN9	RCC1 and BTB domain-containing protein 1 OS=Homo sapiens OX=9606 GN=RCBTB1 PE=1 SV=1	12	6	14	6	531	58.2	277	6	0		254246		4.59848e+06	1.45884e+06	654564
P35232	Prohibitin 1 OS=Homo sapiens OX=9606 GN=PHB1 PE=1 SV=1	22	5	14	5	272	29.8	129	5	0	215596	635213				181537
Q9H792	Inactive tyrosine-protein kinase PEAK1 OS=Homo sapiens OX=9606 GN=PEAK1 PE=1 SV=4	3	4	14	4	1746	193	129	4	0	1.82284e+07	2.50511e+06	2.50677e+06	3.45341e+06	1.27726e+06	886242
Q9H9A5	CCR4-NOT transcription complex subunit 10 OS=Homo sapiens OX=9606 GN=CNOT10 PE=1 SV=1	9	4	14	4	744	82.3	386	4	0	723824	1.13258e+06	889474	436257	643402	333205
Q9H074	Polyadenylate-binding protein-interacting protein 1 OS=Homo sapiens OX=9606 GN=PAIP1 PE=1 SV=1	10	3	14	3	479	53.5	185	3	0	6.81444e+06	1.1343e+06
P02774	Vitamin D-binding protein OS=Homo sapiens OX=9606 GN=GC PE=1 SV=2	16	6	14	6	474	52.9	241	6	0	1.58357e+06	291289				427223
P26368	Splicing factor U2AF 65 kDa subunit OS=Homo sapiens OX=9606 GN=U2AF2 PE=1 SV=4	6	2	14	2	475	53.5	59	2	0	1.23453e+07	1.77305e+06	2.51218e+06	2997770		1.32049e+06
Q5VSL9	Striatin-interacting protein 1 OS=Homo sapiens OX=9606 GN=STRIP1 PE=1 SV=1	2	2	14	2	837	95.5	238	2	0	1.9394e+06	521832	1.7873e+06	682204	1.62116e+06	1.33153e+06
A0A0C4DH68	Immunoglobulin kappa variable 2-24 OS=Homo sapiens OX=9606 GN=IGKV2-24 PE=3 SV=1	42	6	14	2	120	13.1	288	6	2	7.46895e+06	1.05002e+06	208084	5.34533e+06
Q8WW32	High mobility group protein B4 OS=Homo sapiens OX=9606 GN=HMGB4 PE=1 SV=2	20	3	14	3	186	22.5	307	3	0	1.35505e+06	2421677	2.07616e+06	1.65669e+06	1.75236e+06	1.89152e+06
Q9UBM7	7-dehydrocholesterol reductase OS=Homo sapiens OX=9606 GN=DHCR7 PE=1 SV=1	4	2	14	2	475	54.5	295	2	0	8696739	405133	7.3827e+06	1.77964e+06	5.94534e+06	4.97197e+06
Q96KR1	Zinc finger RNA-binding protein OS=Homo sapiens OX=9606 GN=ZFR PE=1 SV=2	4	4	14	4	1074	116.9	207	4	0	6.39713e+06	2.60163e+06	1853492	866275
P10599	Thioredoxin OS=Homo sapiens OX=9606 GN=TXN PE=1 SV=3	51	4	14	4	105	11.7	165	4	0	3.92092e+06		702407	1.31937e+06		3.51741e+06
P50552	Vasodilator-stimulated phosphoprotein OS=Homo sapiens OX=9606 GN=VASP PE=1 SV=3	16	5	14	5	380	39.8	221	5	0		416454	575586		534790	349129
P40937	Replication factor C subunit 5 OS=Homo sapiens OX=9606 GN=RFC5 PE=1 SV=1	12	2	14	2	340	38.5	182	2	0	805531	512996	557726	627412
O15258	Protein RER1 OS=Homo sapiens OX=9606 GN=RER1 PE=1 SV=1	19	3	14	3	196	22.9	280	3	0	2911556			5194968
Q96S38	Ribosomal protein S6 kinase delta-1 OS=Homo sapiens OX=9606 GN=RPS6KC1 PE=1 SV=2	1	2	14	2	1066	118.6	0	2	0	962489	72169688	37787396		49267024	47125896
O75152	Zinc finger CCCH domain-containing protein 11A OS=Homo sapiens OX=9606 GN=ZC3H11A PE=1 SV=3	4	3	14	3	810	89.1	346	3	0	1.40607e+06			832049	413872
P14314	Glucosidase 2 subunit beta OS=Homo sapiens OX=9606 GN=PRKCSH PE=1 SV=2	11	6	14	6	528	59.4	109	6	0	888520		158488	980299	922434	86657.6
A0A087WSX0	Immunoglobulin lambda variable 5-45 OS=Homo sapiens OX=9606 GN=IGLV5-45 PE=3 SV=1	27	2	14	1	123	13.2	91	2	0	282688	259325	424390	493111		292274
P47914	Large ribosomal subunit protein eL29 OS=Homo sapiens OX=9606 GN=RPL29 PE=1 SV=2	23	3	14	3	159	17.7	211	3	0	1.95699e+07		2.52133e+06	31290371	5670908
Q86W92	Liprin-beta-1 OS=Homo sapiens OX=9606 GN=PPFIBP1 PE=1 SV=2	9	6	13	6	1011	114	89	6	0	337960	330992		374115	468098	403235
Q08495	Dematin OS=Homo sapiens OX=9606 GN=DMTN PE=1 SV=3	19	5	13	5	405	45.5	120	5	0	4929113	3.84763e+06		1.17295e+06
Q8N443	RIB43A-like with coiled-coils protein 1 OS=Homo sapiens OX=9606 GN=RIBC1 PE=1 SV=1	17	4	13	4	379	44	437	4	0		3.55052e+06	2.42491e+06			26778.9
P52429	Diacylglycerol kinase epsilon OS=Homo sapiens OX=9606 GN=DGKE PE=1 SV=1	4	2	13	2	567	63.9	343	2	0					644897
P25786	Proteasome subunit alpha type-1 OS=Homo sapiens OX=9606 GN=PSMA1 PE=1 SV=1	27	4	13	4	263	29.5	169	4	0	3.59086e+06	1.5147e+07	4.67114e+06	3.6869e+06	3.90926e+06
P09936	Ubiquitin carboxyl-terminal hydrolase isozyme L1 OS=Homo sapiens OX=9606 GN=UCHL1 PE=1 SV=2	18	3	13	3	223	24.8	101	3	0	1.74099e+06		890571	1.10211e+06	63575.8
Q02252	Methylmalonate-semialdehyde/malonate-semialdehyde dehydrogenase [acylating], mitochondrial OS=Homo sapiens OX=9606 GN=ALDH6A1 PE=1 SV=2	11	5	13	5	535	57.8	190	5	0	4.26905e+06
Q13595	Transformer-2 protein homolog alpha OS=Homo sapiens OX=9606 GN=TRA2A PE=1 SV=1	21	7	13	5	282	32.7	142	7	0	7.52936e+06	1.11361e+06	1.55983e+06		312914
Q5H9L2	Transcription elongation factor A protein-like 5 OS=Homo sapiens OX=9606 GN=TCEAL5 PE=1 SV=1	18	2	13	2	206	23.3	22	2	0	2.74586e+06		522149	2.45193e+06	338812	379228
Q9BTV4	Transmembrane protein 43 OS=Homo sapiens OX=9606 GN=TMEM43 PE=1 SV=1	18	4	13	4	400	44.8	282	4	0	4.75359e+06	415547	492626	1.04234e+06		167652
Q14690	Protein RRP5 homolog OS=Homo sapiens OX=9606 GN=PDCD11 PE=1 SV=3	6	8	13	8	1871	208.6	122	8	0		734508	767194	670972	1358389
Q9UHA4	Ragulator complex protein LAMTOR3 OS=Homo sapiens OX=9606 GN=LAMTOR3 PE=1 SV=1	47	3	13	3	124	13.6	38	3	0	811236
O43324	Eukaryotic translation elongation factor 1 epsilon-1 OS=Homo sapiens OX=9606 GN=EEF1E1 PE=1 SV=1	15	2	13	2	174	19.8	554	2	0	889734	850945	749384	1.2489e+06	932332	817468
O43426	Synaptojanin-1 OS=Homo sapiens OX=9606 GN=SYNJ1 PE=1 SV=2	8	9	13	9	1573	173	244	9	0	4273454			2.29677e+06
Q01650	Large neutral amino acids transporter small subunit 1 OS=Homo sapiens OX=9606 GN=SLC7A5 PE=1 SV=2	5	2	13	2	507	55	93	2	0	2.69453e+06	80253	176516	5.49296e+06	246821
Q9Y2A7	Nck-associated protein 1 OS=Homo sapiens OX=9606 GN=NCKAP1 PE=1 SV=1	5	5	13	5	1128	128.7	129	5	0	1.60157e+06	3.1741e+06	804086	1.01778e+06		780414
A0A0C4DH69	Immunoglobulin kappa variable 1-9 OS=Homo sapiens OX=9606 GN=IGKV1-9 PE=3 SV=1	29	2	13	2	117	12.7	486	2	0	1.94117e+06	481679	489055	912298	1.23233e+06	870909
Q92973	Transportin-1 OS=Homo sapiens OX=9606 GN=TNPO1 PE=1 SV=2	4	3	13	3	898	102.3	176	3	0	302474	311318	356112	318358	506525	399279
P49901	Sperm mitochondrial-associated cysteine-rich protein OS=Homo sapiens OX=9606 GN=SMCP PE=1 SV=2	32	3	13	3	116	12.8	39	3	0	241975		142124	120895	188073
P61604	10 kDa heat shock protein, mitochondrial OS=Homo sapiens OX=9606 GN=HSPE1 PE=1 SV=2	56	7	13	7	102	10.9	140	7	0	1.01401e+06			346393
P11441	Ubiquitin-like protein 4A OS=Homo sapiens OX=9606 GN=UBL4A PE=1 SV=1	42	7	13	7	157	17.8	161	7	0	2.40866e+06			4.02301e+06
Q8IZ69	tRNA (uracil-5-)-methyltransferase homolog A OS=Homo sapiens OX=9606 GN=TRMT2A PE=1 SV=2	5	2	13	2	625	68.7	148	2	0	854377	7.39284e+06	1.22732e+07	209666	18340254	9.48056e+06
A1L390	Pleckstrin homology domain-containing family G member 3 OS=Homo sapiens OX=9606 GN=PLEKHG3 PE=1 SV=1	6	5	13	5	1219	134.3	141	5	0	326591	181229	139761	366506	303016	221918
Q6ZV73	FYVE, RhoGEF and PH domain-containing protein 6 OS=Homo sapiens OX=9606 GN=FGD6 PE=1 SV=2	1	2	13	2	1430	160.7	0	2	0			819275			582045
Q9BQT8	Mitochondrial 2-oxodicarboxylate carrier OS=Homo sapiens OX=9606 GN=SLC25A21 PE=1 SV=1	12	4	13	4	299	33.3	80	4	0		4583703		2.69876e+06	3.65518e+06	3.03572e+06
P55769	NHP2-like protein 1 OS=Homo sapiens OX=9606 GN=SNU13 PE=1 SV=3	27	2	13	2	128	14.2	320	2	0		1657868
Q96SU4	Oxysterol-binding protein-related protein 9 OS=Homo sapiens OX=9606 GN=OSBPL9 PE=1 SV=2	13	6	13	5	736	83.1	235	6	1	1.16697e+06
Q92572	AP-3 complex subunit sigma-1 OS=Homo sapiens OX=9606 GN=AP3S1 PE=1 SV=1	15	2	13	2	193	21.7	122	2	0	4.30439e+06	2.82244e+06	38558.3	3.71711e+06	863959	33056
Q8N960	Centrosomal protein of 120 kDa OS=Homo sapiens OX=9606 GN=CEP120 PE=1 SV=2	7	4	13	4	986	112.6	78	4	0	16336.1	1.51123e+06	1.18067e+06	17554	980044	1.49782e+06
O60841	Eukaryotic translation initiation factor 5B OS=Homo sapiens OX=9606 GN=EIF5B PE=1 SV=4	4	3	13	3	1220	138.7	229	3	0	919100	862242	1.02582e+06		1117164	732957
Q9NRA0	Sphingosine kinase 2 OS=Homo sapiens OX=9606 GN=SPHK2 PE=1 SV=2	6	3	13	3	654	69.2	123	3	0	515513	475747	356040	392730	377533	340303
Q9NP61	ADP-ribosylation factor GTPase-activating protein 3 OS=Homo sapiens OX=9606 GN=ARFGAP3 PE=1 SV=1	15	5	13	5	516	56.9	69	5	0	288586		203365	217168
O14653	Golgi SNAP receptor complex member 2 OS=Homo sapiens OX=9606 GN=GOSR2 PE=1 SV=2	17	2	13	2	212	24.8	291	2	0	357723	73832.6	191426	177335	120928	48531.9
Q12837	POU domain, class 4, transcription factor 2 OS=Homo sapiens OX=9606 GN=POU4F2 PE=1 SV=2	8	2	13	2	409	43.1	74	2	0	1.74333e+07	4.53666e+06	3.42731e+06	2.04505e+07	3.82214e+06	2.69753e+06
Q9C005	Protein dpy-30 homolog OS=Homo sapiens OX=9606 GN=DPY30 PE=1 SV=1	25	3	13	3	99	11.2	234	3	0	1.31299e+06			2.10117e+06	3.0662e+06	2.26952e+06
Q96FW1	Ubiquitin thioesterase OTUB1 OS=Homo sapiens OX=9606 GN=OTUB1 PE=1 SV=2	10	2	13	2	271	31.3	80	2	0		245099	210335		157116
Q8TEM1	Nuclear pore membrane glycoprotein 210 OS=Homo sapiens OX=9606 GN=NUP210 PE=1 SV=3	3	4	13	4	1887	205	102	4	0	863044	1.74212e+06	1.27905e+06	1.29071e+06	852756	777477
O15021	Microtubule-associated serine/threonine-protein kinase 4 OS=Homo sapiens OX=9606 GN=MAST4 PE=1 SV=4	2	4	13	3	2623	283.9	112	4	0	1.01348e+06	749392	593048	1.01508e+06	562820	466519
P35573	Glycogen debranching enzyme OS=Homo sapiens OX=9606 GN=AGL PE=1 SV=3	3	2	13	2	1532	174.7	263	2	0		150402	79924		70549.6	73585.9
Q13206	Probable ATP-dependent RNA helicase DDX10 OS=Homo sapiens OX=9606 GN=DDX10 PE=1 SV=2	3	2	13	2	875	100.8	132	2	0		1.62638e+06	782605		593991	547394
P63313	Thymosin beta-10 OS=Homo sapiens OX=9606 GN=TMSB10 PE=1 SV=2	68	3	13	3	44	5	162	3	0	3.0203e+06
Q9UII2	ATPase inhibitor, mitochondrial OS=Homo sapiens OX=9606 GN=ATP5IF1 PE=1 SV=1	21	2	13	2	106	12.2	205	2	0		289542	126849		50677.8	284118
Q5H9R7	Serine/threonine-protein phosphatase 6 regulatory subunit 3 OS=Homo sapiens OX=9606 GN=PPP6R3 PE=1 SV=2	7	4	13	4	873	97.6	63	4	0	1.16148e+06	1.83166e+06	2.26347e+06	2.135e+06	2430801	1.51048e+06
Q9UBN7	Histone deacetylase 6 OS=Homo sapiens OX=9606 GN=HDAC6 PE=1 SV=2	4	4	13	4	1215	131.3	182	4	0	197804		529908	376524	1563735	1.46903e+06
Q9H4P4	E3 ubiquitin-protein ligase NRDP1 OS=Homo sapiens OX=9606 GN=RNF41 PE=1 SV=2	13	2	13	2	317	35.9	160	2	0	689719	436501	198090	249332	179831
Q6UWY5	Olfactomedin-like protein 1 OS=Homo sapiens OX=9606 GN=OLFML1 PE=1 SV=2	4	2	13	2	402	45.9	195	2	0	886929	1.44892e+06	1.05068e+06	356044	981718	1056551
Q9Y3B9	RRP15-like protein OS=Homo sapiens OX=9606 GN=RRP15 PE=1 SV=2	6	2	13	2	282	31.5	145	2	0	1.39342e+06	2853498	3.11258e+06		1.67535e+06	1.63307e+06
Q14BN4	Sarcolemmal membrane-associated protein OS=Homo sapiens OX=9606 GN=SLMAP PE=1 SV=1	9	5	13	5	828	95.1	114	5	0	1.47739e+06	1.11165e+06	520450	1.61914e+06		1.27992e+06
P51957	Serine/threonine-protein kinase Nek4 OS=Homo sapiens OX=9606 GN=NEK4 PE=1 SV=2	9	6	13	6	841	94.5	238	6	0	599990			982472
P78344	Eukaryotic translation initiation factor 4 gamma 2 OS=Homo sapiens OX=9606 GN=EIF4G2 PE=1 SV=1	3	2	13	2	907	102.3	212	2	0	62506.8	78918.2		70834.7		72210.5
Q9BU23	Lipase maturation factor 2 OS=Homo sapiens OX=9606 GN=LMF2 PE=1 SV=2	10	4	13	4	707	79.6	87	4	0	185723			339227	66113.5
Q08380	Galectin-3-binding protein OS=Homo sapiens OX=9606 GN=LGALS3BP PE=1 SV=1	6	2	13	2	585	65.3	39	2	0	360695	202492			173453	74152.9
Q99816	Tumor susceptibility gene 101 protein OS=Homo sapiens OX=9606 GN=TSG101 PE=1 SV=2	14	6	13	6	390	43.9	296	6	0		301080	162399	175114
Q92621	Nuclear pore complex protein Nup205 OS=Homo sapiens OX=9606 GN=NUP205 PE=1 SV=3	5	8	12	8	2012	227.8	131	8	0	564060	1.84805e+06	1.44813e+06	461682	935329	608105
Q9BQA1	Methylosome protein WDR77 OS=Homo sapiens OX=9606 GN=WDR77 PE=1 SV=1	8	3	12	3	342	36.7	219	3	0	1.85291e+06	65826.2	74735	256497	98982.8	45626.5
P62714	Serine/threonine-protein phosphatase 2A catalytic subunit beta isoform OS=Homo sapiens OX=9606 GN=PPP2CB PE=1 SV=1	24	4	12	4	309	35.6	158	4	0	2.01459e+06	132655	446899	252712	376561	66043.8
Q86UW9	Probable E3 ubiquitin-protein ligase DTX2 OS=Homo sapiens OX=9606 GN=DTX2 PE=1 SV=3	4	2	12	2	622	67.2	292	2	0	653510
Q8TCJ2	Dolichyl-diphosphooligosaccharide--protein glycosyltransferase subunit STT3B OS=Homo sapiens OX=9606 GN=STT3B PE=1 SV=1	3	2	12	2	826	93.6	26	2	0	750451	740310	539898		468399
P38159	RNA-binding motif protein, X chromosome OS=Homo sapiens OX=9606 GN=RBMX PE=1 SV=3	9	4	12	2	391	42.3	140	4	0	1.39153e+06	48081.1	74393.9		42384.2	36546.1
Q5QP82	DDB1- and CUL4-associated factor 10 OS=Homo sapiens OX=9606 GN=DCAF10 PE=1 SV=1	7	3	12	3	559	60.5	202	3	0	1.01876e+06				1290137	1.21468e+06
O60641	Clathrin coat assembly protein AP180 OS=Homo sapiens OX=9606 GN=SNAP91 PE=1 SV=2	4	3	12	2	907	92.4	220	3	0	2.61401e+06			2.2506e+06
Q14160	Protein scribble homolog OS=Homo sapiens OX=9606 GN=SCRIB PE=1 SV=5	3	2	12	2	1630	174.8	26	2	0	119914	108011	150654		107970	53732.3
P21291	Cysteine and glycine-rich protein 1 OS=Homo sapiens OX=9606 GN=CSRP1 PE=1 SV=3	28	4	12	4	193	20.6	238	4	0	2.19218e+06					407222
Q8WZ42	Titin OS=Homo sapiens OX=9606 GN=TTN PE=1 SV=4	0	9	12	9	34350	3813.7	17	9	0		1.43024e+06	2.66225e+06			996476
Q8N4P6	Leucine-rich repeat-containing protein 71 OS=Homo sapiens OX=9606 GN=LRRC71 PE=2 SV=1	6	3	12	3	559	61.8	16	3	0	70869					61648.6
Q8IY31	Intraflagellar transport protein 20 homolog OS=Homo sapiens OX=9606 GN=IFT20 PE=1 SV=1	26	2	12	2	132	15.3	223	2	0	248073	615001				341606
P57678	Gem-associated protein 4 OS=Homo sapiens OX=9606 GN=GEMIN4 PE=1 SV=2	2	2	12	2	1058	120	64	2	0	172827	80373.8	96245.4	75281.3	93235.7	33663.1
Q15257	Serine/threonine-protein phosphatase 2A activator OS=Homo sapiens OX=9606 GN=PTPA PE=1 SV=3	13	2	12	2	358	40.6	112	2	0	943426	265784	269719	336465	360557	134775
Q13546	Receptor-interacting serine/threonine-protein kinase 1 OS=Homo sapiens OX=9606 GN=RIPK1 PE=1 SV=3	8	5	12	5	671	75.9	42	5	0						383228
P48730	Casein kinase I isoform delta OS=Homo sapiens OX=9606 GN=CSNK1D PE=1 SV=2	20	7	12	7	415	47.3	165	7	0	561981	4.25996e+06		969744
Q9NWB7	Intraflagellar transport protein 57 homolog OS=Homo sapiens OX=9606 GN=IFT57 PE=1 SV=1	25	7	12	7	429	49.1	195	7	0					2.18428e+06	4.12296e+06
P38117	Electron transfer flavoprotein subunit beta OS=Homo sapiens OX=9606 GN=ETFB PE=1 SV=3	7	2	12	2	255	27.8	315	2	0	1.05603e+06			1.72668e+06		487564
Q09161	Nuclear cap-binding protein subunit 1 OS=Homo sapiens OX=9606 GN=NCBP1 PE=1 SV=1	19	11	12	11	790	91.8	271	11	0	7.54687e+06		8736.36	144768
O43772	Mitochondrial carnitine/acylcarnitine carrier protein OS=Homo sapiens OX=9606 GN=SLC25A20 PE=1 SV=1	6	2	12	2	301	32.9	234	2	0	3.74449e+06		1751441	3.94746e+06	1.5277e+06
Q8NEM2	SHC SH2 domain-binding protein 1 OS=Homo sapiens OX=9606 GN=SHCBP1 PE=1 SV=3	12	5	12	5	672	75.6	201	5	0		251079	640353		511642	300892
P51553	Isocitrate dehydrogenase [NAD] subunit gamma, mitochondrial OS=Homo sapiens OX=9606 GN=IDH3G PE=1 SV=1	4	2	12	2	393	42.8	93	2	0	3.32065e+06	3.91257e+06	2.54605e+06	2.13616e+06	2.45166e+06	1.58997e+06
Q9Y3C6	Peptidyl-prolyl cis-trans isomerase-like 1 OS=Homo sapiens OX=9606 GN=PPIL1 PE=1 SV=1	51	5	12	5	166	18.2	82	5	0	2.07138e+06		829384
O14602	Eukaryotic translation initiation factor 1A, Y-chromosomal OS=Homo sapiens OX=9606 GN=EIF1AY PE=1 SV=4	37	4	12	1	144	16.4	125	4	1				681155
Q9BWH6	RNA polymerase II-associated protein 1 OS=Homo sapiens OX=9606 GN=RPAP1 PE=1 SV=3	2	2	12	2	1393	152.7	92	2	0		267208	178673			154574
Q8WYA0	Intraflagellar transport protein 81 homolog OS=Homo sapiens OX=9606 GN=IFT81 PE=1 SV=1	7	4	12	4	676	79.7	221	4	0	304663	178896	167012		209870	105677
Q9Y296	Trafficking protein particle complex subunit 4 OS=Homo sapiens OX=9606 GN=TRAPPC4 PE=1 SV=1	15	3	12	3	219	24.3	144	3	0	4.71606e+06	1.4428e+06	1.45707e+06	2.14997e+06	3.01511e+06	816690
O15084	Serine/threonine-protein phosphatase 6 regulatory ankyrin repeat subunit A OS=Homo sapiens OX=9606 GN=ANKRD28 PE=1 SV=5	7	6	12	6	1053	112.9	175	6	0	511852		318637	332135
Q5HYI8	Rab-like protein 3 OS=Homo sapiens OX=9606 GN=RABL3 PE=1 SV=1	25	5	12	5	236	26.4	117	5	0			3151169
Q9H299	SH3 domain-binding glutamic acid-rich-like protein 3 OS=Homo sapiens OX=9606 GN=SH3BGRL3 PE=1 SV=1	31	2	12	2	93	10.4	338	2	0	4590968			11365802	4228044
Q8NDA8	Maestro heat-like repeat-containing protein family member 1 OS=Homo sapiens OX=9606 GN=MROH1 PE=2 SV=3	4	5	12	5	1641	181.1	138	5	0	1.47455e+07	9877290	9272510	4.90322e+06	5.91421e+06	5.35916e+06
P62857	Small ribosomal subunit protein eS28 OS=Homo sapiens OX=9606 GN=RPS28 PE=1 SV=1	45	4	12	4	69	7.8	137	4	0	3.02034e+06			2.42961e+06	1.28644e+06	958163
Q5T2S8	Outer dynein arm-docking complex subunit 2 OS=Homo sapiens OX=9606 GN=ODAD2 PE=1 SV=1	2	2	12	2	1044	115.6	255	2	0	646545	847201	734876		475108	415273
Q6Y7W6	GRB10-interacting GYF protein 2 OS=Homo sapiens OX=9606 GN=GIGYF2 PE=1 SV=1	6	5	12	5	1299	150	114	5	0	1.86386e+06	2.99685e+06	1.80225e+06	589137	1.14156e+06	1.99439e+06
Q9Y6D5	Brefeldin A-inhibited guanine nucleotide-exchange protein 2 OS=Homo sapiens OX=9606 GN=ARFGEF2 PE=1 SV=3	2	3	11	3	1785	201.9	118	3	0			85937	152717	172925	66633.7
Q9UFH2	Dynein axonemal heavy chain 17 OS=Homo sapiens OX=9606 GN=DNAH17 PE=1 SV=3	1	2	11	2	4462	509	168	2	0		32714.7	89766.6	8604.49	153011	36813.1
P21246	Pleiotrophin OS=Homo sapiens OX=9606 GN=PTN PE=1 SV=1	11	2	11	2	168	18.9	150	2	0					3.20353e+06	2.91055e+06
O94874	E3 UFM1-protein ligase 1 OS=Homo sapiens OX=9606 GN=UFL1 PE=1 SV=2	4	3	11	3	794	89.5	44	3	0		65239.1	1.18801e+06	169458	1.08429e+06	655475
P22061	Protein-L-isoaspartate(D-aspartate) O-methyltransferase OS=Homo sapiens OX=9606 GN=PCMT1 PE=1 SV=4	21	3	11	3	227	24.6	134	3	0	8838744	2752715	2.92789e+06	2.00802e+06	1.35623e+06	1.35801e+06
Q8N684	Cleavage and polyadenylation specificity factor subunit 7 OS=Homo sapiens OX=9606 GN=CPSF7 PE=1 SV=1	10	4	11	4	471	52	179	4	0	2.4645e+07	1.49023e+06	3.9455e+06		1.12825e+07	9.29539e+06
P28072	Proteasome subunit beta type-6 OS=Homo sapiens OX=9606 GN=PSMB6 PE=1 SV=4	13	3	11	3	239	25.3	273	3	0	1.98299e+06	1.21334e+06
Q8IZL8	Proline-, glutamic acid- and leucine-rich protein 1 OS=Homo sapiens OX=9606 GN=PELP1 PE=1 SV=2	4	3	11	3	1130	119.6	208	3	0	2231186	1.61419e+06	1.16491e+06	2.52976e+06
Q96D96	Voltage-gated hydrogen channel 1 OS=Homo sapiens OX=9606 GN=HVCN1 PE=1 SV=1	12	2	11	2	273	31.7	212	2	0			3.39882e+06	3.14007e+06	2.62342e+06	1508738
Q9BV20	Methylthioribose-1-phosphate isomerase OS=Homo sapiens OX=9606 GN=MRI1 PE=1 SV=1	13	3	11	3	369	39.1	31	3	0	435216	480862	357845		500749	442551
A2RRP1	NBAS subunit of NRZ tethering complex OS=Homo sapiens OX=9606 GN=NBAS PE=1 SV=2	3	5	11	5	2371	268.4	139	5	0		736873		1.24704e+06	887705	303892
Q86UQ4	ATP-binding cassette sub-family A member 13 OS=Homo sapiens OX=9606 GN=ABCA13 PE=2 SV=3	1	5	11	5	5058	575.8	27	5	0	1.96687e+06		2.10086e+06	958380	1.07981e+06	965653
Q02413	Desmoglein-1 OS=Homo sapiens OX=9606 GN=DSG1 PE=1 SV=2	7	5	11	5	1049	113.7	187	5	0	144615			1.34683e+06
B1AJZ9	Forkhead-associated domain-containing protein 1 OS=Homo sapiens OX=9606 GN=FHAD1 PE=2 SV=2	4	4	11	4	1412	161.8	20	4	0	1.74526e+06	622843	354302	1993965	342636	771429
P21127	Cyclin-dependent kinase 11B OS=Homo sapiens OX=9606 GN=CDK11B PE=1 SV=4	2	2	11	2	795	92.6	30	2	0					22172062
O60732	Melanoma-associated antigen C1 OS=Homo sapiens OX=9606 GN=MAGEC1 PE=1 SV=3	4	4	11	3	1142	123.6	161	4	0	100507	137483	133008		69446.8
P25788	Proteasome subunit alpha type-3 OS=Homo sapiens OX=9606 GN=PSMA3 PE=1 SV=2	15	3	11	3	255	28.4	189	3	0	1.01696e+06			1.44651e+06	619365
Q12857	Nuclear factor 1 A-type OS=Homo sapiens OX=9606 GN=NFIA PE=1 SV=2	5	2	11	2	509	55.9	171	2	0		1.94e+06	2.26189e+06		1.7147e+06	2.14952e+06
Q12874	Splicing factor 3A subunit 3 OS=Homo sapiens OX=9606 GN=SF3A3 PE=1 SV=1	16	5	11	5	501	58.8	71	5	0	4.56774e+06	160795	183786			42929.2
Q92945	Far upstream element-binding protein 2 OS=Homo sapiens OX=9606 GN=KHSRP PE=1 SV=4	11	6	11	6	711	73.1	318	6	0	1.42561e+06
P78524	DENN domain-containing protein 2B OS=Homo sapiens OX=9606 GN=DENND2B PE=1 SV=3	3	3	11	3	1137	126.4	66	3	0	406767	1.10747e+06	691550		1.0384e+06	964467
Q8IYS4	Dynein axonemal assembly factor 8 OS=Homo sapiens OX=9606 GN=DNAAF8 PE=1 SV=3	7	3	11	3	520	55.6	153	3	0	2.09046e+06	2.4259e+06	1.73634e+06	328888	1.74694e+06	1.91521e+06
Q13469	Nuclear factor of activated T-cells, cytoplasmic 2 OS=Homo sapiens OX=9606 GN=NFATC2 PE=1 SV=2	9	6	11	6	925	100.1	84	6	0				3.70465e+06	1.12711e+06
E5RJM6	Ankyrin repeat domain-containing protein 65 OS=Homo sapiens OX=9606 GN=ANKRD65 PE=2 SV=2	10	2	11	2	399	41.5	82	2	0	193107	118802	193991	141422	261702	114463
Q01955	Collagen alpha-3(IV) chain OS=Homo sapiens OX=9606 GN=COL4A3 PE=1 SV=3	1	2	11	2	1670	161.7	167	2	0			811060		4.37899e+06	684581
Q9H8K7	ATPase PAAT OS=Homo sapiens OX=9606 GN=PAAT PE=1 SV=2	8	3	11	3	445	49.2	132	3	0	2.29957e+06	1.09926e+06	590563		543681
Q08431	Lactadherin OS=Homo sapiens OX=9606 GN=MFGE8 PE=1 SV=3	12	4	11	4	387	43.1	56	4	0	464236			964513	158572
Q7Z5V6	Stabilizer of axonemal microtubules 4 OS=Homo sapiens OX=9606 GN=SAXO4 PE=1 SV=1	11	3	11	3	425	47.3	122	3	0		988758	623623		401857	398076
Q8WWM7	Ataxin-2-like protein OS=Homo sapiens OX=9606 GN=ATXN2L PE=1 SV=2	4	3	11	3	1075	113.3	100	3	0	1.13975e+06
P06703	Protein S100-A6 OS=Homo sapiens OX=9606 GN=S100A6 PE=1 SV=1	36	3	11	3	90	10.2	231	3	0	487983			2.30384e+06	1036128	2.19895e+06
P46087	Probable 28S rRNA (cytosine(4447)-C(5))-methyltransferase OS=Homo sapiens OX=9606 GN=NOP2 PE=1 SV=2	5	4	11	4	812	89.2	81	4	0		781645			1663120	1.09672e+06
Q9H061	Transmembrane protein 126A OS=Homo sapiens OX=9606 GN=TMEM126A PE=1 SV=1	15	2	11	2	195	21.5	106	2	0	492760	165226	456031	413503	352307	313527
Q9BS26	Endoplasmic reticulum resident protein 44 OS=Homo sapiens OX=9606 GN=ERP44 PE=1 SV=1	8	2	11	2	406	46.9	225	2	0	3114894	1.44654e+06	1.26684e+06	2.85789e+06	758521	855370
Q6PML9	Proton-coupled zinc antiporter SLC30A9, mitochondrial OS=Homo sapiens OX=9606 GN=SLC30A9 PE=1 SV=1	7	2	11	2	568	63.5	74	2	0		62081.9	59717.3		36779.8	61541.8
Q02790	Peptidyl-prolyl cis-trans isomerase FKBP4 OS=Homo sapiens OX=9606 GN=FKBP4 PE=1 SV=3	9	3	11	3	459	51.8	160	3	0	6.61169e+07	28776990	22922378	77013328	1.59315e+07	13147034
O95163	Elongator complex protein 1 OS=Homo sapiens OX=9606 GN=ELP1 PE=1 SV=3	8	7	11	7	1332	150.2	118	7	0	189812			220646	96814
Q9H1Y0	Autophagy protein 5 OS=Homo sapiens OX=9606 GN=ATG5 PE=1 SV=2	24	5	11	5	275	32.4	68	5	0	457569	437023	503151	432083	439994	262715
Q96M32	Adenylate kinase 7 OS=Homo sapiens OX=9606 GN=AK7 PE=1 SV=3	5	2	11	2	723	82.6	19	2	0	69592.9	154288	157100	83530.9	132750	81333.2
Q14019	Coactosin-like protein OS=Homo sapiens OX=9606 GN=COTL1 PE=1 SV=3	27	4	11	4	142	15.9	116	4	0	59622.3			29279.8
Q9Y5B9	FACT complex subunit SPT16 OS=Homo sapiens OX=9606 GN=SUPT16H PE=1 SV=1	7	5	11	5	1047	119.8	98	5	0						1.32334e+06
Q32P28	Prolyl 3-hydroxylase 1 OS=Homo sapiens OX=9606 GN=P3H1 PE=1 SV=2	14	8	11	8	736	83.3	292	8	0	9.84341e+06
Q8NEH6	Meiosis-specific nuclear structural protein 1 OS=Homo sapiens OX=9606 GN=MNS1 PE=1 SV=2	8	4	11	4	495	60.5	51	4	0			314721		202041
P40616	ADP-ribosylation factor-like protein 1 OS=Homo sapiens OX=9606 GN=ARL1 PE=1 SV=1	21	2	11	2	181	20.4	81	2	0		149949	215486	608281	351660	203365
Q8N715	Coiled-coil domain-containing protein 185 OS=Homo sapiens OX=9606 GN=CCDC185 PE=1 SV=2	5	3	11	3	623	72.3	165	3	0		1.1672e+06	1.47968e+06		582834
Q9P0J7	E3 ubiquitin-protein ligase KCMF1 OS=Homo sapiens OX=9606 GN=KCMF1 PE=1 SV=2	10	3	11	3	381	41.9	98	3	0	4.02721e+06	1.46316e+06	1.88934e+06	1.6961e+06	3.87613e+06	2.55654e+06
P25789	Proteasome subunit alpha type-4 OS=Homo sapiens OX=9606 GN=PSMA4 PE=1 SV=1	12	3	11	3	261	29.5	328	3	0	1.55192e+06	1.61639e+06	782860	2350678	505595	683198
Q16850	Lanosterol 14-alpha demethylase OS=Homo sapiens OX=9606 GN=CYP51A1 PE=1 SV=4	8	3	10	3	509	57.2	50	3	0	1.46698e+06	1.3442e+06			887825	858620
O75347	Tubulin-specific chaperone A OS=Homo sapiens OX=9606 GN=TBCA PE=1 SV=3	38	3	10	3	108	12.8	145	3	0	1.07142e+06
P49591	Serine--tRNA ligase, cytoplasmic OS=Homo sapiens OX=9606 GN=SARS1 PE=1 SV=3	15	5	10	5	514	58.7	118	5	0	4.5534e+06	2.86808e+06	2.95439e+06	405848	165668	228190
Q9P209	Centrosomal protein of 72 kDa OS=Homo sapiens OX=9606 GN=CEP72 PE=1 SV=2	11	5	10	5	647	71.7	76	5	0	358676	406438	411775	418720	433199
Q9Y6E2	eIF5-mimic protein 1 OS=Homo sapiens OX=9606 GN=BZW2 PE=1 SV=1	5	2	10	2	419	48.1	0	2	0		21476690	10363389		15410657	14660376
A6NFE2	Single-pass membrane and coiled-coil domain-containing protein 2 OS=Homo sapiens OX=9606 GN=SMCO2 PE=2 SV=2	8	2	10	2	343	39.5	28	2	0	5733564	4.27944e+06	4137831	10529010	5.35905e+06	3033663
Q7L7V1	Putative pre-mRNA-splicing factor ATP-dependent RNA helicase DHX32 OS=Homo sapiens OX=9606 GN=DHX32 PE=1 SV=1	5	3	10	3	743	84.4	18	3	0	29247.3	43884.1	48850.1	12613.5	36424	42506.6
Q8NEY8	Periphilin-1 OS=Homo sapiens OX=9606 GN=PPHLN1 PE=1 SV=2	11	4	10	4	458	52.7	63	4	0						39222.8
Q9H1X3	DnaJ homolog subfamily C member 25 OS=Homo sapiens OX=9606 GN=DNAJC25 PE=1 SV=1	6	3	10	3	360	42.4	202	3	0			560782	1.40027e+06	1.06178e+06	1.15966e+06
Q4V339	Zinc-regulated GTPase metalloprotein activator 1F OS=Homo sapiens OX=9606 GN=ZNG1F PE=3 SV=1	14	4	10	4	395	43.9	255	4	0	1.62559e+06	1.5696e+06	2.27681e+06	1.21507e+06	1.6299e+06	1.37663e+06
Q12797	Aspartyl/asparaginyl beta-hydroxylase OS=Homo sapiens OX=9606 GN=ASPH PE=1 SV=3	8	5	10	5	758	85.8	184	5	0	56927.4	60137	27984	81824.1	37756.7	33388.4
Q15834	Coiled-coil domain-containing protein 85B OS=Homo sapiens OX=9606 GN=CCDC85B PE=1 SV=2	24	4	10	4	202	22.1	94	4	0		1.67797e+06	1.35866e+06		1.66956e+06	1393041
P51149	Ras-related protein Rab-7a OS=Homo sapiens OX=9606 GN=RAB7A PE=1 SV=1	12	2	10	2	207	23.5	118	2	0	1.96184e+06		975920	1.60562e+06		1379798
Q15436	Protein transport protein Sec23A OS=Homo sapiens OX=9606 GN=SEC23A PE=1 SV=2	6	4	10	4	765	86.1	167	4	0	557212		207932	205054	208145	400660
P29597	Non-receptor tyrosine-protein kinase TYK2 OS=Homo sapiens OX=9606 GN=TYK2 PE=1 SV=3	2	2	10	2	1187	133.6	22	2	0			80885.5		71299.8	66484.3
Q96C01	Protein FAM136A OS=Homo sapiens OX=9606 GN=FAM136A PE=1 SV=1	14	2	10	2	138	15.6	134	2	0		6401544	3.89499e+06		6.03327e+06	8273001
Q9H0M0	NEDD4-like E3 ubiquitin-protein ligase WWP1 OS=Homo sapiens OX=9606 GN=WWP1 PE=1 SV=1	10	7	10	6	922	105.1	163	7	1	2.01577e+07	275521	541519		194368
P07919	Cytochrome b-c1 complex subunit 6, mitochondrial OS=Homo sapiens OX=9606 GN=UQCRH PE=1 SV=2	30	2	10	2	91	10.7	139	2	0			67512.8		47473.6
Q96CN4	EVI5-like protein OS=Homo sapiens OX=9606 GN=EVI5L PE=1 SV=1	4	2	10	2	794	91.3	45	2	0	39230824	8.82477e+06	9.2577e+06	186216	1.25868e+06	156862
O00487	26S proteasome non-ATPase regulatory subunit 14 OS=Homo sapiens OX=9606 GN=PSMD14 PE=1 SV=1	8	3	10	3	310	34.6	110	3	0		2.0029e+06	1.81471e+06	503032	1.81802e+06	1.89614e+06
Q8N6R0	eEF1A lysine and N-terminal methyltransferase OS=Homo sapiens OX=9606 GN=METTL13 PE=1 SV=1	3	3	10	3	699	78.7	52	3	0	11793056	6815206	7103421	17012320	1.00176e+07	8202551
Q8IYX7	Stabilizer of axonemal microtubules 1 OS=Homo sapiens OX=9606 GN=SAXO1 PE=1 SV=2	5	2	10	2	474	54.6	93	2	0		1.98234e+06	2120460		1.77805e+06	1.99537e+06
P09661	U2 small nuclear ribonucleoprotein A' OS=Homo sapiens OX=9606 GN=SNRPA1 PE=1 SV=2	12	2	10	2	255	28.4	333	2	0	5.33902e+06		1.50063e+06	1.07299e+06		300260
P35613	Basigin OS=Homo sapiens OX=9606 GN=BSG PE=1 SV=2	11	3	10	3	385	42.2	286	3	0	1.87132e+06			307111	400259
Q7L014	Probable ATP-dependent RNA helicase DDX46 OS=Homo sapiens OX=9606 GN=DDX46 PE=1 SV=2	4	4	10	4	1031	117.3	114	4	0	2.26891e+06	719512	1.84128e+06	502073
O95340	Bifunctional 3'-phosphoadenosine 5'-phosphosulfate synthase 2 OS=Homo sapiens OX=9606 GN=PAPSS2 PE=1 SV=2	8	4	10	4	614	69.5	74	4	0	1.10527e+06			1.2644e+06
Q8WXW3	Progesterone-induced-blocking factor 1 OS=Homo sapiens OX=9606 GN=PIBF1 PE=1 SV=2	9	7	10	7	757	89.8	83	7	0	154726	327822	358144
Q2MV58	Tectonic-1 OS=Homo sapiens OX=9606 GN=TCTN1 PE=2 SV=2	5	2	10	2	587	63.5	0	2	0	21569.9
O75915	PRA1 family protein 3 OS=Homo sapiens OX=9606 GN=ARL6IP5 PE=1 SV=1	11	2	10	2	188	21.6	153	2	0	400857	27734.4	110489	302850	118988	72532.1
Q13613	Myotubularin-related protein 1 OS=Homo sapiens OX=9606 GN=MTMR1 PE=1 SV=4	7	3	10	3	665	74.6	199	3	0			358997
Q9GZL7	Ribosome biogenesis protein WDR12 OS=Homo sapiens OX=9606 GN=WDR12 PE=1 SV=2	10	3	10	3	423	47.7	132	3	0		936181	902568		686981	383597
Q66K74	Microtubule-associated protein 1S OS=Homo sapiens OX=9606 GN=MAP1S PE=1 SV=2	10	7	10	7	1059	112.1	155	7	0	8.39603e+06	7.44471e+06	2.07246e+06	494384		747138
P49750	YLP motif-containing protein 1 OS=Homo sapiens OX=9606 GN=YLPM1 PE=1 SV=4	2	3	10	3	2146	241.5	24	3	0		3154422	2.93201e+06		3611268
Q8N7R7	Cyclin-Y-like protein 1 OS=Homo sapiens OX=9606 GN=CCNYL1 PE=1 SV=2	7	3	10	2	359	40.7	221	3	1	1.5707e+08	126762000	1.61665e+08	145134496	102470440	114569184
Q9BY12	S phase cyclin A-associated protein in the endoplasmic reticulum OS=Homo sapiens OX=9606 GN=SCAPER PE=1 SV=2	7	7	10	7	1400	158.2	75	7	0	899298	3.29849e+06	4.39318e+06		4992329	3.53722e+06
Q9H6U6	BCAS3 microtubule associated cell migration factor OS=Homo sapiens OX=9606 GN=BCAS3 PE=1 SV=3	5	4	10	4	928	101.2	110	4	0		476385	431997		152485	165869
P29218	Inositol monophosphatase 1 OS=Homo sapiens OX=9606 GN=IMPA1 PE=1 SV=1	17	4	10	4	277	30.2	180	4	0	918033
Q8N0Z3	Spindle and centriole-associated protein 1 OS=Homo sapiens OX=9606 GN=SPICE1 PE=1 SV=1	6	3	10	3	855	96.2	65	3	0	135256	45490.9	54200.1	114634	39551	21924.9
Q5W0B1	ORC ubiquitin ligase 1 OS=Homo sapiens OX=9606 GN=OBI1 PE=1 SV=1	6	4	10	4	726	81.1	134	4	0	1.35375e+06	1.85392e+06	2.06379e+06		1.15475e+06	1.68981e+06
O76071	Probable cytosolic iron-sulfur protein assembly protein CIAO1 OS=Homo sapiens OX=9606 GN=CIAO1 PE=1 SV=1	15	4	9	4	339	37.8	116	4	0	623874	618708	656972	380375	411114	476620
P53597	Succinate--CoA ligase [ADP/GDP-forming] subunit alpha, mitochondrial OS=Homo sapiens OX=9606 GN=SUCLG1 PE=1 SV=4	13	4	9	4	346	36.2	38	4	0	5064166	2872600	1.36335e+06	5.43867e+06	3.4426e+06	2.24391e+06
O43815	Striatin OS=Homo sapiens OX=9606 GN=STRN PE=1 SV=4	7	4	9	4	780	86.1	128	4	0	1.30934e+06	747360		1.0963e+06	807486	683665
O15260	Surfeit locus protein 4 OS=Homo sapiens OX=9606 GN=SURF4 PE=1 SV=3	9	2	9	2	269	30.4	73	2	0	3.54556e+06	448622		1.83693e+06
O76076	CCN family member 5 OS=Homo sapiens OX=9606 GN=CCN5 PE=1 SV=1	21	3	9	3	250	26.8	42	3	0	832403	1.50599e+06	1.01416e+06		1541929
Q9UBE0	SUMO-activating enzyme subunit 1 OS=Homo sapiens OX=9606 GN=SAE1 PE=1 SV=1	12	4	9	4	346	38.4	160	4	0					908290	1.03825e+06
Q92947	Glutaryl-CoA dehydrogenase, mitochondrial OS=Homo sapiens OX=9606 GN=GCDH PE=1 SV=1	4	2	9	2	438	48.1	64	2	0	629880	543853	686983
A0A0G2JS06	Immunoglobulin lambda variable 5-39 OS=Homo sapiens OX=9606 GN=IGLV5-39 PE=3 SV=1	20	2	9	1	123	13.4	53	2	1						415735
Q99536	Synaptic vesicle membrane protein VAT-1 homolog OS=Homo sapiens OX=9606 GN=VAT1 PE=1 SV=2	15	4	9	4	393	41.9	112	4	0	3.40998e+06	2.54803e+06	1500180	2.62418e+06	1.1568e+06	1.48112e+06
Q9UKA4	A-kinase anchor protein 11 OS=Homo sapiens OX=9606 GN=AKAP11 PE=1 SV=1	5	6	9	6	1901	210.4	96	6	0	1.31506e+06	1.72118e+06	743174	2.16745e+06		1.92512e+06
P57088	Transmembrane protein 33 OS=Homo sapiens OX=9606 GN=TMEM33 PE=1 SV=2	11	2	9	2	247	28	262	2	0	1.30132e+06	1.0664e+06	1.25322e+06	1.5694e+06	1.32846e+06	595138
A0A0C4DH24	Immunoglobulin kappa variable 6-21 OS=Homo sapiens OX=9606 GN=IGKV6-21 PE=3 SV=1	36	3	9	1	114	12.4	267	3	0	3502201	1.65789e+06	1.12942e+06	2.30068e+06	2.60229e+06	1.06313e+06
P38567	Hyaluronidase PH-20 OS=Homo sapiens OX=9606 GN=SPAM1 PE=1 SV=1	9	4	9	4	509	57.8	160	4	0	540875			1.06448e+06		186674
P54868	Hydroxymethylglutaryl-CoA synthase, mitochondrial OS=Homo sapiens OX=9606 GN=HMGCS2 PE=1 SV=1	14	5	9	5	508	56.6	83	5	0	6.14681e+06	5401234	2.83881e+06	14519665	7063586	3.50539e+06
Q96SK2	Transmembrane protein 209 OS=Homo sapiens OX=9606 GN=TMEM209 PE=1 SV=2	11	5	9	5	561	62.9	172	5	0	595103	877845	563379		257125
Q5JX69	Protein FAM209B OS=Homo sapiens OX=9606 GN=FAM209B PE=2 SV=1	27	4	9	3	171	19.5	90	4	0			2.81559e+06		3.10346e+06
P49959	Double-strand break repair protein MRE11 OS=Homo sapiens OX=9606 GN=MRE11 PE=1 SV=3	6	2	9	2	708	80.5	72	2	0	102206	72866.7		30456.6		50578.8
Q9Y5J1	U3 small nucleolar RNA-associated protein 18 homolog OS=Homo sapiens OX=9606 GN=UTP18 PE=1 SV=3	9	3	9	3	556	62	59	3	0	1.55335e+06	2.59956e+06	4.02047e+06	208367		9773922
P0C7X3	Putative cyclin-Y-like protein 3 OS=Homo sapiens OX=9606 GN=CCNYL3 PE=3 SV=1	11	2	9	2	344	39.1	0	2	0					3.65902e+06	5.66838e+06
Q9Y2W1	Thyroid hormone receptor-associated protein 3 OS=Homo sapiens OX=9606 GN=THRAP3 PE=1 SV=2	5	4	9	4	955	108.6	37	4	0	2.82315e+06
Q8IWC1	MAP7 domain-containing protein 3 OS=Homo sapiens OX=9606 GN=MAP7D3 PE=1 SV=2	3	3	9	2	876	98.4	17	3	0					98732.9	451931
P06702	Protein S100-A9 OS=Homo sapiens OX=9606 GN=S100A9 PE=1 SV=1	41	5	9	5	114	13.2	39	5	0			1.59703e+06	3.98124e+06	677562	206009
Q9NVR7	TBCC domain-containing protein 1 OS=Homo sapiens OX=9606 GN=TBCCD1 PE=1 SV=1	8	3	9	3	557	63.5	187	3	0			21567.5		43091.6	32531.2
Q15477	Superkiller complex protein 2 OS=Homo sapiens OX=9606 GN=SKIC2 PE=1 SV=3	3	2	9	2	1246	137.7	81	2	0		95321.8	83816		58634.3	47746.9
Q9H3F6	BTB/POZ domain-containing adapter for CUL3-mediated RhoA degradation protein 3 OS=Homo sapiens OX=9606 GN=KCTD10 PE=1 SV=1	19	4	9	4	313	35.4	69	4	0	2.73562e+06		2.13517e+06	3344487	2.07253e+06
P22314	Ubiquitin-like modifier-activating enzyme 1 OS=Homo sapiens OX=9606 GN=UBA1 PE=1 SV=3	7	5	9	5	1058	117.8	178	5	0	115636			207414
Q5T8D3	Acyl-CoA-binding domain-containing protein 5 OS=Homo sapiens OX=9606 GN=ACBD5 PE=1 SV=1	5	2	9	2	534	60.1	246	2	0	423371	1.03629e+06	883760		72168.4
Q8TEP8	Centrosomal protein of 192 kDa OS=Homo sapiens OX=9606 GN=CEP192 PE=1 SV=3	2	4	9	4	2537	278.9	84	4	0			1.38458e+06
Q96MU7	YTH domain-containing protein 1 OS=Homo sapiens OX=9606 GN=YTHDC1 PE=1 SV=3	6	4	9	4	727	84.6	113	4	0	6.69935e+06	537061	1.44435e+06
P09429	High mobility group protein B1 OS=Homo sapiens OX=9606 GN=HMGB1 PE=1 SV=3	18	3	9	3	215	24.9	127	3	0	2225449
Q02487	Desmocollin-2 OS=Homo sapiens OX=9606 GN=DSC2 PE=1 SV=1	4	2	9	2	901	99.9	26	2	0					4534828	2.50455e+06
P56556	NADH dehydrogenase [ubiquinone] 1 alpha subcomplex subunit 6 OS=Homo sapiens OX=9606 GN=NDUFA6 PE=1 SV=4	15	2	9	2	128	15.1	79	2	0	394721		350878	412812	550999
Q01968	Inositol polyphosphate 5-phosphatase OCRL OS=Homo sapiens OX=9606 GN=OCRL PE=1 SV=3	8	5	9	5	901	104.1	93	5	0	729082	1.31713e+06	974725	778567		855094
Q6ZUB1	Spermatogenesis-associated protein 31E1 OS=Homo sapiens OX=9606 GN=SPATA31E1 PE=2 SV=2	2	2	9	2	1445	157	0	2	0					1.94309e+06	1645313
P08294	Extracellular superoxide dismutase [Cu-Zn] OS=Homo sapiens OX=9606 GN=SOD3 PE=1 SV=2	15	2	9	2	240	25.8	134	2	0	622763
A6H8Y1	Transcription factor TFIIIB component B'' homolog OS=Homo sapiens OX=9606 GN=BDP1 PE=1 SV=3	1	2	9	2	2624	293.7	26	2	0	3.57645e+06	3.46888e+07	2.38985e+07	6.553e+06	2.06352e+07	1.85383e+07
Q13772	Nuclear receptor coactivator 4 OS=Homo sapiens OX=9606 GN=NCOA4 PE=1 SV=1	8	4	9	4	614	69.7	151	4	0	3.69098e+06	712566	3.68748e+06	5.29847e+06	4.42651e+06	2.87399e+06
O00746	Nucleoside diphosphate kinase, mitochondrial OS=Homo sapiens OX=9606 GN=NME4 PE=1 SV=1	12	2	9	2	187	20.6	233	2	0	6356097	1.49051e+06	3.79919e+06	7437709	858349
P29992	Guanine nucleotide-binding protein subunit alpha-11 OS=Homo sapiens OX=9606 GN=GNA11 PE=1 SV=2	11	3	9	1	359	42.1	45	3	0	160028			106450	23785.3
O15042	U2 snRNP-associated SURP motif-containing protein OS=Homo sapiens OX=9606 GN=U2SURP PE=1 SV=2	8	7	9	7	1029	118.2	137	7	0	1.93377e+08	191393056	208309648	1.16121e+08	2.12607e+08	196705787
Q5JST6	EF-hand domain-containing family member C2 OS=Homo sapiens OX=9606 GN=EFHC2 PE=1 SV=2	8	4	9	4	749	87.3	65	4	0		61983.1	55115.4		45842.7
P05455	Lupus La protein OS=Homo sapiens OX=9606 GN=SSB PE=1 SV=2	11	5	9	5	408	46.8	190	5	0	47063072	11829202	15512993	1.08153e+06	390942
Q01658	Protein Dr1 OS=Homo sapiens OX=9606 GN=DR1 PE=1 SV=1	28	3	9	3	176	19.4	120	3	0	422305		548986			238256
O14818	Proteasome subunit alpha type-7 OS=Homo sapiens OX=9606 GN=PSMA7 PE=1 SV=1	9	2	9	2	248	27.9	77	2	0	1.80941e+06	1.19241e+06	722452	1.89186e+06
P61970	Nuclear transport factor 2 OS=Homo sapiens OX=9606 GN=NUTF2 PE=1 SV=1	24	3	9	3	127	14.5	62	3	0	4.08267e+06	1.47522e+06	1.25611e+06	2.81312e+06	1.09174e+06
Q96JB1	Dynein axonemal heavy chain 8 OS=Homo sapiens OX=9606 GN=DNAH8 PE=1 SV=2	1	4	9	4	4490	514.3	121	4	0		125167	157107			100862
Q9H3S7	Tyrosine-protein phosphatase non-receptor type 23 OS=Homo sapiens OX=9606 GN=PTPN23 PE=1 SV=1	4	5	9	5	1636	178.9	101	5	0	1.39431e+06	1.20481e+06	1.018e+06		1397961	1457023
O95249	Golgi SNAP receptor complex member 1 OS=Homo sapiens OX=9606 GN=GOSR1 PE=1 SV=1	20	5	9	5	250	28.6	113	5	0	3541056	5.4319e+06	4.88618e+06	4.94922e+06	2.98316e+06	1.8395e+06
Q6URK8	Sperm microtubule inner protein 8 OS=Homo sapiens OX=9606 GN=SPMIP8 PE=2 SV=4	19	3	9	3	216	24.8	113	3	0				132714
P78417	Glutathione S-transferase omega-1 OS=Homo sapiens OX=9606 GN=GSTO1 PE=1 SV=2	15	4	8	4	241	27.5	144	4	0			2.01944e+06		84399.3	2.43613e+06
Q96T76	MMS19 nucleotide excision repair protein homolog OS=Homo sapiens OX=9606 GN=MMS19 PE=1 SV=2	8	5	8	5	1030	113.2	48	5	0	488213	324899	300885		634058	216250
Q08188	Protein-glutamine gamma-glutamyltransferase E OS=Homo sapiens OX=9606 GN=TGM3 PE=1 SV=4	4	2	8	2	693	76.6	42	2	0		2.57496e+06	1.19664e+06			1.3595e+06
Q9NPE3	H/ACA ribonucleoprotein complex subunit 3 OS=Homo sapiens OX=9606 GN=NOP10 PE=1 SV=1	25	2	8	2	64	7.7	69	2	0	511132	4.5716e+06	3.84978e+06	1.88673e+06
P09486	SPARC OS=Homo sapiens OX=9606 GN=SPARC PE=1 SV=1	11	2	8	2	303	34.6	59	2	0	168619			127174		160509
Q9UJU6	Drebrin-like protein OS=Homo sapiens OX=9606 GN=DBNL PE=1 SV=1	10	3	8	3	430	48.2	248	3	0	3.95496e+06	774300		3.9189e+06		1.89291e+06
Q6SJ96	TATA box-binding protein-like 2 OS=Homo sapiens OX=9606 GN=TBPL2 PE=2 SV=2	10	4	8	4	343	38	72	4	0			6.92504e+06		2.44191e+06
P00742	Coagulation factor X OS=Homo sapiens OX=9606 GN=F10 PE=1 SV=2	4	2	8	2	488	54.7	153	2	0	1.84596e+06	1.52739e+06			1.00934e+06	854987
O14633	Late cornified envelope protein 2B OS=Homo sapiens OX=9606 GN=LCE2B PE=1 SV=1	25	3	8	3	110	11.2	230	3	0	49643.6			293501
Q13283	Ras GTPase-activating protein-binding protein 1 OS=Homo sapiens OX=9606 GN=G3BP1 PE=1 SV=1	12	3	8	3	466	52.1	153	3	0	2.52924e+06	616049
Q96T58	Msx2-interacting protein OS=Homo sapiens OX=9606 GN=SPEN PE=1 SV=1	1	3	8	3	3664	402	26	3	0	7848566	6.24717e+06	3979829	10413901		4421880
Q86WA8	Lon protease homolog 2, peroxisomal OS=Homo sapiens OX=9606 GN=LONP2 PE=1 SV=1	4	3	8	3	852	94.6	22	3	0	279296	224613	227934		156143	143345
O75525	KH domain-containing, RNA-binding, signal transduction-associated protein 3 OS=Homo sapiens OX=9606 GN=KHDRBS3 PE=1 SV=1	11	3	8	3	346	38.8	116	3	0					1.93974e+06	2681679
P42285	Exosome RNA helicase MTR4 OS=Homo sapiens OX=9606 GN=MTREX PE=1 SV=3	8	5	8	5	1042	117.7	91	5	0	4.69602e+06	1.00882e+06	977692		702566	387969
O75608	Acyl-protein thioesterase 1 OS=Homo sapiens OX=9606 GN=LYPLA1 PE=1 SV=1	15	3	8	3	230	24.7	74	3	0	758434			268176
Q13642	Four and a half LIM domains protein 1 OS=Homo sapiens OX=9606 GN=FHL1 PE=1 SV=4	20	5	8	5	323	36.2	119	5	0	2.3468e+06		239320	908438
Q9HAT0	Ropporin-1A OS=Homo sapiens OX=9606 GN=ROPN1 PE=1 SV=2	12	2	8	1	212	23.9	195	2	0		815479		264715
P22059	Oxysterol-binding protein 1 OS=Homo sapiens OX=9606 GN=OSBP PE=1 SV=1	4	3	8	3	807	89.4	42	3	0					175908
Q9ULA0	Aspartyl aminopeptidase OS=Homo sapiens OX=9606 GN=DNPEP PE=1 SV=2	12	5	8	5	485	53.4	170	5	0				291467
P49721	Proteasome subunit beta type-2 OS=Homo sapiens OX=9606 GN=PSMB2 PE=1 SV=1	15	2	8	2	201	22.8	75	2	0	680841
Q6ULP2	Aftiphilin OS=Homo sapiens OX=9606 GN=AFTPH PE=1 SV=3	2	2	8	2	936	102.1	70	2	0	3.30045e+06	4406924	3.57913e+06		3701417	2.83248e+06
O43464	Serine protease HTRA2, mitochondrial OS=Homo sapiens OX=9606 GN=HTRA2 PE=1 SV=2	7	2	8	2	458	48.8	50	2	0	399021			144991		71366.1
P48681	Nestin OS=Homo sapiens OX=9606 GN=NES PE=1 SV=2	4	4	8	4	1621	177.3	120	4	0	1225776	3298473	2.53772e+06	1.90929e+06	2.60725e+06	2.46835e+06
O14777	Kinetochore protein NDC80 homolog OS=Homo sapiens OX=9606 GN=NDC80 PE=1 SV=1	3	2	8	2	642	73.9	0	2	0	2.19044e+06	3.67066e+06	3377229		3.15985e+06	2.8467e+06
O94911	ABC-type organic anion transporter ABCA8 OS=Homo sapiens OX=9606 GN=ABCA8 PE=1 SV=4	4	4	8	4	1621	183.6	19	4	0	913711	579682	868438	25110.8	703473	480796
P30622	CAP-Gly domain-containing linker protein 1 OS=Homo sapiens OX=9606 GN=CLIP1 PE=1 SV=2	4	4	8	4	1438	162.1	74	4	0		2338270	2.19364e+06	1.0192e+06	1042041	671346
Q9NW13	RNA-binding protein 28 OS=Homo sapiens OX=9606 GN=RBM28 PE=1 SV=3	6	3	8	3	759	85.7	40	3	0	282735	281180	761107	184852	435285	788758
A6NGB9	WAS/WASL-interacting protein family member 3 OS=Homo sapiens OX=9606 GN=WIPF3 PE=1 SV=4	7	2	8	2	483	49.4	22	2	0	191136			175010		86235.8
Q9BYP7	Serine/threonine-protein kinase WNK3 OS=Homo sapiens OX=9606 GN=WNK3 PE=1 SV=3	4	4	8	4	1800	198.3	140	4	0	2.97903e+06	300630	423286	2.22142e+06
Q96EN8	Molybdenum cofactor sulfurase OS=Homo sapiens OX=9606 GN=MOCOS PE=1 SV=2	2	2	8	2	888	98.1	0	2	0	8734106		2.90743e+06		3435936	1.17117e+06
Q15435	Protein phosphatase 1 regulatory subunit 7 OS=Homo sapiens OX=9606 GN=PPP1R7 PE=1 SV=1	7	4	8	4	360	41.5	106	4	0	816655	605968		3.10208e+06		497501
P02794	Ferritin heavy chain OS=Homo sapiens OX=9606 GN=FTH1 PE=1 SV=2	31	3	8	3	183	21.2	39	3	0	1.05327e+06	1.25742e+06	2.45728e+06	633857	1017624	604620
Q8N3V7	Synaptopodin OS=Homo sapiens OX=9606 GN=SYNPO PE=1 SV=2	5	2	8	2	929	99.4	58	2	0	444061	151889		428346		355328
Q15459	Splicing factor 3A subunit 1 OS=Homo sapiens OX=9606 GN=SF3A1 PE=1 SV=1	9	6	8	6	793	88.8	139	6	0	656451			203707
Q86U42	Polyadenylate-binding protein 2 OS=Homo sapiens OX=9606 GN=PABPN1 PE=1 SV=3	17	4	8	4	306	32.7	243	4	0	2.90257e+07	3611982	5.41232e+06	4.32208e+06
Q96JJ3	Engulfment and cell motility protein 2 OS=Homo sapiens OX=9606 GN=ELMO2 PE=1 SV=2	3	2	8	2	720	82.6	76	2	0	1.20008e+06	641556	347814	1.03075e+06	680033	445766
P11137	Microtubule-associated protein 2 OS=Homo sapiens OX=9606 GN=MAP2 PE=1 SV=4	3	6	8	6	1827	199.4	33	6	0	1.02064e+07	1.94209e+06	4.87583e+06	2.93904e+06	1.70941e+06	1.28007e+06
Q5T750	Protein KPLCE OS=Homo sapiens OX=9606 GN=KPLCE PE=1 SV=1	14	3	8	3	250	26.2	110	3	0	263216	224603	322956	3.99869e+06
P30414	NK-tumor recognition protein OS=Homo sapiens OX=9606 GN=NKTR PE=1 SV=2	4	4	8	4	1462	165.6	88	4	0	578486		207342	162349
Q8NFH4	Nucleoporin Nup37 OS=Homo sapiens OX=9606 GN=NUP37 PE=1 SV=1	13	3	8	3	326	36.7	43	3	0			606494			358565
A0A075B6R2	Immunoglobulin heavy variable 4-4 OS=Homo sapiens OX=9606 GN=IGHV4-4 PE=3 SV=2	8	2	8	2	117	12.8	243	2	0	3.34689e+06	705650	1418807	1.95944e+06	1655639	692587
Q99798	Aconitate hydratase, mitochondrial OS=Homo sapiens OX=9606 GN=ACO2 PE=1 SV=2	7	4	8	4	780	85.4	191	4	0	1.23622e+06			1.11226e+06
P20042	Eukaryotic translation initiation factor 2 subunit 2 OS=Homo sapiens OX=9606 GN=EIF2S2 PE=1 SV=2	9	3	8	3	333	38.4	135	3	0	1.15903e+07	3.64403e+06	10456436	1.12375e+07	3.94613e+06	3062025
Q9Y305	Acyl-coenzyme A thioesterase 9, mitochondrial OS=Homo sapiens OX=9606 GN=ACOT9 PE=1 SV=2	5	2	8	2	439	49.9	88	2	0	1.20413e+06	536346	502673	817359	567522
O14733	Dual specificity mitogen-activated protein kinase kinase 7 OS=Homo sapiens OX=9606 GN=MAP2K7 PE=1 SV=2	10	4	8	4	419	47.5	77	4	0	445352	3.81834e+06	2.53963e+06		1.34259e+06	1.39127e+06
P05556	Integrin beta-1 OS=Homo sapiens OX=9606 GN=ITGB1 PE=1 SV=2	6	3	8	3	798	88.4	69	3	0	43767.7	365049		689030
P53814	Smoothelin OS=Homo sapiens OX=9606 GN=SMTN PE=1 SV=7	8	5	8	5	917	99	62	5	0	747761	196133	110497	278496
Q96A19	Coiled-coil domain-containing protein 102A OS=Homo sapiens OX=9606 GN=CCDC102A PE=1 SV=2	9	3	8	3	550	62.6	279	3	0				3353058
Q8IYX4	Dead end protein homolog 1 OS=Homo sapiens OX=9606 GN=DND1 PE=1 SV=1	7	3	8	3	353	38.7	96	3	0	795394	580808	1.16416e+06	323488	511552	336541
O14645	Axonemal dynein light intermediate polypeptide 1 OS=Homo sapiens OX=9606 GN=DNALI1 PE=1 SV=2	17	4	8	4	258	29.6	119	4	0	7.47852e+07	25635849	39364077	1.05035e+08	4.47017e+07	1.84118e+07
Q13586	Stromal interaction molecule 1 OS=Homo sapiens OX=9606 GN=STIM1 PE=1 SV=3	7	3	8	3	685	77.4	94	3	0			245994
P04632	Calpain small subunit 1 OS=Homo sapiens OX=9606 GN=CAPNS1 PE=1 SV=1	25	4	7	4	268	28.3	74	4	0		172305	249037			163493
Q9BW66	Cyclin-dependent kinase 2-interacting protein OS=Homo sapiens OX=9606 GN=CINP PE=1 SV=1	28	3	7	3	212	24.3	42	3	0		382007	855135
Q16836	Hydroxyacyl-coenzyme A dehydrogenase, mitochondrial OS=Homo sapiens OX=9606 GN=HADH PE=1 SV=3	10	2	7	2	314	34.3	82	2	0	741422			555238
P08621	U1 small nuclear ribonucleoprotein 70 kDa OS=Homo sapiens OX=9606 GN=SNRNP70 PE=1 SV=2	7	3	7	3	437	51.5	79	3	0	5.0247e+06
Q8IVF7	Formin-like protein 3 OS=Homo sapiens OX=9606 GN=FMNL3 PE=1 SV=3	5	6	7	3	1028	117.1	129	6	0					451449	483428
P52298	Nuclear cap-binding protein subunit 2 OS=Homo sapiens OX=9606 GN=NCBP2 PE=1 SV=1	12	2	7	2	156	18	112	2	0	9.41447e+06		2.30241e+06
A0A075B6I0	Immunoglobulin lambda variable 8-61 OS=Homo sapiens OX=9606 GN=IGLV8-61 PE=3 SV=7	20	3	7	3	122	12.8	84	3	0				1.57525e+06		754132
Q9Y2K2	Serine/threonine-protein kinase SIK3 OS=Homo sapiens OX=9606 GN=SIK3 PE=1 SV=4	3	3	7	3	1321	144.8	160	3	0	578085	453350	661772	426976	412086
Q7L5D6	Golgi to ER traffic protein 4 homolog OS=Homo sapiens OX=9606 GN=GET4 PE=1 SV=1	8	2	7	2	327	36.5	222	2	0	1.42445e+06
Q8TC99	Fibronectin type III domain-containing protein 8 OS=Homo sapiens OX=9606 GN=FNDC8 PE=1 SV=2	11	3	7	3	324	35.9	115	3	0		451422	247816	515180	2.30255e+06	3.40452e+06
O75629	Protein CREG1 OS=Homo sapiens OX=9606 GN=CREG1 PE=1 SV=1	15	2	7	2	220	24.1	44	2	0	538820	868468	364239	507583	433506
P30040	Endoplasmic reticulum resident protein 29 OS=Homo sapiens OX=9606 GN=ERP29 PE=1 SV=4	19	4	7	4	261	29	108	4	0	1201551			257367
Q86VN1	Vacuolar protein-sorting-associated protein 36 OS=Homo sapiens OX=9606 GN=VPS36 PE=1 SV=1	12	3	7	3	386	43.8	0	3	0	7.13876e+06	6.2902e+06	5.08662e+06	3.94837e+06	3.31079e+06	3.48054e+06
O00422	Histone deacetylase complex subunit SAP18 OS=Homo sapiens OX=9606 GN=SAP18 PE=1 SV=1	43	4	7	4	153	17.6	178	4	0	488666		4.02368e+06		4520536	2.20104e+06
Q9NTJ3	Structural maintenance of chromosomes protein 4 OS=Homo sapiens OX=9606 GN=SMC4 PE=1 SV=2	4	4	7	4	1288	147.1	117	4	0		570045	233147		325777	180705
Q8TB72	Pumilio homolog 2 OS=Homo sapiens OX=9606 GN=PUM2 PE=1 SV=2	7	4	7	2	1066	114.1	55	4	0	1.10797e+06		1.2157e+06	260593	544678	725400
Q9BXB4	Oxysterol-binding protein-related protein 11 OS=Homo sapiens OX=9606 GN=OSBPL11 PE=1 SV=2	9	4	7	4	747	83.6	155	4	0	408066
Q2M3D2	Exocyst complex component 3-like protein 2 OS=Homo sapiens OX=9606 GN=EXOC3L2 PE=1 SV=1	15	4	7	4	409	45.8	65	4	0					438136
Q9NX05	Constitutive coactivator of PPAR-gamma-like protein 2 OS=Homo sapiens OX=9606 GN=FAM120C PE=1 SV=4	4	4	7	4	1096	120.5	128	4	0	2.19377e+06	1.47257e+06	2.12628e+06		733665	559633
Q8NC51	SERPINE1 mRNA-binding protein 1 OS=Homo sapiens OX=9606 GN=SERBP1 PE=1 SV=2	7	2	7	2	408	44.9	218	2	0						290453
Q15061	WD repeat-containing protein 43 OS=Homo sapiens OX=9606 GN=WDR43 PE=1 SV=3	7	3	7	3	677	74.8	97	3	0			1.02907e+06			574909
P08240	Signal recognition particle receptor subunit alpha OS=Homo sapiens OX=9606 GN=SRPRA PE=1 SV=2	5	2	7	2	638	69.8	55	2	0	88456.8	40535.9		59051.7	51093.7	34941.4
Q15811	Intersectin-1 OS=Homo sapiens OX=9606 GN=ITSN1 PE=1 SV=3	4	4	7	3	1721	195.3	160	4	0	1.8045e+06	1.57873e+06		2.53439e+06	856749
Q5JTV8	Torsin-1A-interacting protein 1 OS=Homo sapiens OX=9606 GN=TOR1AIP1 PE=1 SV=2	6	3	7	3	583	66.2	131	3	0	571109	1.42545e+06	1.09087e+06
Q13620	Cullin-4B OS=Homo sapiens OX=9606 GN=CUL4B PE=1 SV=4	5	4	7	4	913	103.9	95	4	0		742428
Q9C0H9	SRC kinase signaling inhibitor 1 OS=Homo sapiens OX=9606 GN=SRCIN1 PE=1 SV=4	5	2	7	2	1183	127	37	2	0	192204	255024	210400	96717
Q13573	SNW domain-containing protein 1 OS=Homo sapiens OX=9606 GN=SNW1 PE=1 SV=1	11	4	7	4	536	61.5	158	4	0	3.41019e+06	1.49051e+06	1.40666e+06	62708.9	21321.1
Q9HB71	Calcyclin-binding protein OS=Homo sapiens OX=9606 GN=CACYBP PE=1 SV=2	26	4	7	4	228	26.2	246	4	0	730556
Q13155	Aminoacyl tRNA synthase complex-interacting multifunctional protein 2 OS=Homo sapiens OX=9606 GN=AIMP2 PE=1 SV=2	7	2	7	2	320	35.3	138	2	0	396417	238454	480050	428976	315968	217216
[truncated: 253 more rows]
