# Supplementary material for: NXT2 is a key component of the RNA nuclear export factor complex in the human testis and essential for spermatogenesis
Source: Nat Commun. 2025 Jul 7;16:6254. doi: 10.1038/s41467-025-61463-0 (PMC12234887; doi:10.1038/s41467-025-61463-0)
Supplement: Supplementary file 9 — Supplementary Dataset 7 [file 41467_2025_61463_MOESM9_ESM.xlsx]

## Sheet: Supplementary Data 7
Supplementary Data 7: At least 2-fold enriched proteins in NXF3 pull down of testis lysate 1.
Accession	Description	# AAs	MW [kDa]	Abundance_NXF3_1	Abundance_NXF3_2	Abundance_NXF3_3	Abundance_Rb_IgG_1	Abundance_Rb_IgG_2	Abundance_Rb_IgG_3	Mean abundance NXF3	Standard deviation NXF3	Mean abundance IgG	Standard deviation IgG	x-fold enrichment	p-value
Q9H0L4	Cleavage stimulation factor subunit 2 tau variant OS=Homo sapiens OX=9606 GN=CSTF2T PE=1 SV=1	616	64.4	1.55939e+09	5.54102e+08	6.52209e+08	113956	136131	629840	9.21901e+08	5.54259e+08	293309	291655	3143.11	0.0225063
Q05048	Cleavage stimulation factor subunit 1 OS=Homo sapiens OX=9606 GN=CSTF1 PE=1 SV=1	431	48.3	3.74257e+09	1.30792e+09	1.17177e+09	1.97789e+06	6.30549e+06	1.13679e+06	2.07409e+09	1.44655e+09	3.14006e+06	2.77342e+06	660.524	0.0341173
Q10570	Cleavage and polyadenylation specificity factor subunit 1 OS=Homo sapiens OX=9606 GN=CPSF1 PE=1 SV=2	1443	160.8	2.02702e+09	3.41729e+08	4.8494e+08	2.26681e+06	3.63029e+06	6.32493e+06	9.51229e+08	9.34409e+08	4.07401e+06	2.06513e+06	233.487	0.0769962
Q9H4D5	Nuclear RNA export factor 3 OS=Homo sapiens OX=9606 GN=NXF3 PE=1 SV=1	531	60.1	8.38652e+08	1.4557e+08	2.11622e+08	4.16087e+06	3.22609e+06	3.71518e+06	3.98615e+08	3.82512e+08	3.70071e+06	467557	107.713	0.0741298
Q9P2I0	Cleavage and polyadenylation specificity factor subunit 2 OS=Homo sapiens OX=9606 GN=CPSF2 PE=1 SV=2	782	88.4	8.56029e+08	2.03308e+08	1.93898e+08	5.81471e+06	4.74917e+06	4.2565e+06	4.17745e+08	3.79594e+08	4.94013e+06	796465	84.5616	0.0663653
Q9UKF6	Cleavage and polyadenylation specificity factor subunit 3 OS=Homo sapiens OX=9606 GN=CPSF3 PE=1 SV=1	684	77.4	7.3889e+08	1.54149e+08	1.43669e+08	8.97469e+06	4.03349e+06	7.41055e+06	3.45569e+08	3.40666e+08	6.80624e+06	2.52542e+06	50.7725	0.0800566
Q12996	Cleavage stimulation factor subunit 3 OS=Homo sapiens OX=9606 GN=CSTF3 PE=1 SV=1	717	82.9	4.72689e+09	1.35302e+09	1.80788e+09	2.58748e+06	4.19926e+07	1.30304e+08	2.62926e+09	1.83078e+09	5.82946e+07	6.54e+07	45.1031	0.0359604
Q96CN4	EVI5-like protein OS=Homo sapiens OX=9606 GN=EVI5L PE=1 SV=1	794	91.3	39230824	8.82477e+06	9.2577e+06	186216	1.25868e+06	156862	1.91044e+07	1.74313e+07	533918	627830	35.7816	0.0694721
O43809	Cleavage and polyadenylation specificity factor subunit 5 OS=Homo sapiens OX=9606 GN=NUDT21 PE=1 SV=1	227	26.2	1.67551e+08	9.67296e+06	2.32412e+07	7.46088e+06	1.02222e+06	389499	6.68218e+07	8.74977e+07	2.95753e+06	3.91282e+06	22.5938	0.137605
Q6ZU69	Protein SPATA31F1 OS=Homo sapiens OX=9606 GN=SPATA31F1 PE=2 SV=4	1335	148	1.33185e+08	2.08745e+07	2.59032e+07	1.73885e+06	3.90911e+06	4.54899e+06	5.99875e+07	6.34405e+07	3.39898e+06	1.47288e+06	17.6487	0.0986686
Q8TC71	Mitochondria-eating protein OS=Homo sapiens OX=9606 GN=SPATA18 PE=1 SV=1	538	61.1	2.55844e+08	8.7612e+07	1.12338e+08	4.01703e+06	1.09134e+07	1.13467e+07	1.51931e+08	9.08362e+07	8.75904e+06	4.11241e+06	17.3456	0.0262975
Q6KCM7	Mitochondrial adenyl nucleotide antiporter SLC25A25 OS=Homo sapiens OX=9606 GN=SLC25A25 PE=1 SV=1	469	52.6	811781	685070	620044	72618.6	35438.7	20593.5	705632	97508	42883.6	26799.7	16.4546	0.000171695
Q9HC16	DNA dC->dU-editing enzyme APOBEC-3G OS=Homo sapiens OX=9606 GN=APOBEC3G PE=1 SV=1	384	46.4	1.48683e+07	4.97486e+06	4.2028e+06	656852	73997	914441	8.01532e+06	5.9474e+06	548430	430585	14.615	0.0479644
P49591	Serine--tRNA ligase, cytoplasmic OS=Homo sapiens OX=9606 GN=SARS1 PE=1 SV=3	514	58.7	4.5534e+06	2.86808e+06	2.95439e+06	405848	165668	228190	3.45863e+06	949085	266569	124605	12.9746	0.00223099
P62995	Transformer-2 protein homolog beta OS=Homo sapiens OX=9606 GN=TRA2B PE=1 SV=1	288	33.6	137662585	7101476	1.22154e+07	9.25409e+06	1.87013e+06	1.54859e+06	5.23265e+07	7.39474e+07	4.22427e+06	4.35892e+06	12.3871	0.161814
Q16204	Coiled-coil domain-containing protein 6 OS=Homo sapiens OX=9606 GN=CCDC6 PE=1 SV=2	474	53.3	6.66667e+07	50598995	3.90698e+07	4503626	3.81092e+06	4.37663e+06	5.21118e+07	1.38605e+07	4.23039e+06	368784	12.3184	0.00196363
Q13243	Serine/arginine-rich splicing factor 5 OS=Homo sapiens OX=9606 GN=SRSF5 PE=1 SV=1	272	31.2	14616407	494161	415589	1.00258e+06	179181	197566	5.17539e+06	8.17626e+06	459777	470174	11.2563	0.18753
Q5VUA4	Zinc finger protein 318 OS=Homo sapiens OX=9606 GN=ZNF318 PE=1 SV=2	2279	251	2.83061e+07	7.96606e+06	8.76587e+06	526018	1.13628e+06	2.39284e+06	1.50127e+07	1.15194e+07	1.35171e+06	951876	11.1064	0.0550272
O43143	ATP-dependent RNA helicase DHX15 OS=Homo sapiens OX=9606 GN=DHX15 PE=1 SV=2	795	90.9	1.52629e+07	6.42057e+06	2.9358e+06	932347	894407	476132	8.20644e+06	6.35465e+06	767629	253156	10.6906	0.0563659
P55072	Transitional endoplasmic reticulum ATPase OS=Homo sapiens OX=9606 GN=VCP PE=1 SV=4	806	89.3	3.85682e+08	9.14039e+07	9.43663e+07	3.42557e+07	1.25e+07	1.09249e+07	1.90484e+08	1.69053e+08	1.92269e+07	1.30391e+07	9.90717	0.0775587
Q16629	Serine/arginine-rich splicing factor 7 OS=Homo sapiens OX=9606 GN=SRSF7 PE=1 SV=1	238	27.4	154644274	1.2136e+07	2.42636e+07	1.102e+07	4.39488e+06	4.54163e+06	6.36813e+07	7.90093e+07	6.65217e+06	3.78336e+06	9.57302	0.139922
Q05707	Collagen alpha-1(XIV) chain OS=Homo sapiens OX=9606 GN=COL14A1 PE=1 SV=3	1796	193.4	101134	1.84385e+06	1.28715e+06	84235.1	164352	123392	1.07738e+06	890093	123993	40062	8.68901	0.0687288
Q9NPJ8	NTF2-related export protein 2 OS=Homo sapiens OX=9606 GN=NXT2 PE=1 SV=1	142	16.2	1.4719e+08	1.77945e+07	3.41862e+07	2.87642e+06	1.11789e+07	9.52598e+06	6.63904e+07	7.04532e+07	7.86044e+06	4.3947e+06	8.44614	0.112155
P14866	Heterogeneous nuclear ribonucleoprotein L OS=Homo sapiens OX=9606 GN=HNRNPL PE=1 SV=2	589	64.1	2.46666e+08	5.73891e+07	5.9585e+07	12160988	1.4717e+07	1.88469e+07	1.21213e+08	1.08651e+08	1.52416e+07	3.3737e+06	7.95278	0.08329
Q8IX12	Cell division cycle and apoptosis regulator protein 1 OS=Homo sapiens OX=9606 GN=CCAR1 PE=1 SV=2	1150	132.7	3.04903e+06	146305	328027	277587	108110	72165.3	1.17445e+06	1.62597e+06	152621	109706	7.69524	0.169268
Q9UKM9	RNA-binding protein Raly OS=Homo sapiens OX=9606 GN=RALY PE=1 SV=1	306	32.4	2.09772e+07	7.02448e+06	8.436e+06	1.25302e+06	1.99052e+06	1.6228e+06	1.21459e+07	7.68062e+06	1.62212e+06	368751	7.48768	0.0383905
P26599	Polypyrimidine tract-binding protein 1 OS=Homo sapiens OX=9606 GN=PTBP1 PE=1 SV=2	557	59.6	3.86069e+07	7.20519e+06	7.10255e+06	5.57396e+06	171123	1.32862e+06	1.76382e+07	1.81595e+07	2.3579e+06	2.84468e+06	7.48049	0.11166
P43243	Matrin-3 OS=Homo sapiens OX=9606 GN=MATR3 PE=1 SV=2	847	94.6	1.27211e+08	6.03639e+07	3.24465e+07	1.07053e+07	1.24547e+07	6.60758e+06	7.33405e+07	4.86968e+07	9.9225e+06	3.00111e+06	7.39133	0.0437554
O75526	RNA-binding motif protein, X-linked-like-2 OS=Homo sapiens OX=9606 GN=RBMXL2 PE=1 SV=3	392	42.8	1.58561e+07	594495	955237	1.75629e+06	227018	448649	5.80193e+06	8.709e+06	810652	826408	7.15712	0.189492
Q9NZB2	Constitutive coactivator of PPAR-gamma-like protein 1 OS=Homo sapiens OX=9606 GN=FAM120A PE=1 SV=2	1118	121.8	5.13244e+07	2.58955e+07	1.28076e+07	4.16792e+06	3.36449e+06	5.0854e+06	3.00091e+07	1.95851e+07	4.20594e+06	861084	7.13495	0.0424046
P49756	RNA-binding protein 25 OS=Homo sapiens OX=9606 GN=RBM25 PE=1 SV=3	843	100.1	3.25498e+07	2.43667e+07	1.96986e+07	1.32449e+06	4.61185e+06	4.81184e+06	2.55384e+07	6.50522e+06	3.58272e+06	1.95825e+06	7.1282	0.00249979
Q15287	RNA-binding protein with serine-rich domain 1 OS=Homo sapiens OX=9606 GN=RNPS1 PE=1 SV=1	305	34.2	3.55559e+07	1.07271e+07	1.10563e+07	481722	4.12102e+06	3.44787e+06	1.91131e+07	1.42408e+07	2.68354e+06	1.9363e+06	7.12236	0.059398
Q9NUD5	Zinc finger CCHC domain-containing protein 3 OS=Homo sapiens OX=9606 GN=ZCCHC3 PE=1 SV=2	403	43.5	3.05767e+07	7.11599e+06	7.87123e+06	2.79937e+06	2.99099e+06	665584	1.5188e+07	1.33324e+07	2.15198e+06	1.29082e+06	7.05767	0.0835702
P38919	Eukaryotic initiation factor 4A-III OS=Homo sapiens OX=9606 GN=EIF4A3 PE=1 SV=4	411	46.8	4.64903e+07	2.75181e+07	2.74383e+07	4.79714e+06	6.91441e+06	2.69835e+06	3.38155e+07	1.09767e+07	4.8033e+06	2.10804e+06	7.04006	0.00542879
Q8IX01	SURP and G-patch domain-containing protein 2 OS=Homo sapiens OX=9606 GN=SUGP2 PE=1 SV=2	1082	120.1	1.18847e+08	3.69656e+07	5.858e+07	9.42312e+06	1.28456e+07	8.86856e+06	7.14641e+07	4.24337e+07	1.03791e+07	2.15397e+06	6.88539	0.0337369
Q9Y6R9	Centrosomal protein CCDC61 OS=Homo sapiens OX=9606 GN=CCDC61 PE=1 SV=3	512	57.3	7.4315e+07	3.58913e+07	3.60647e+07	523594	1.13931e+07	9.34404e+06	4.8757e+07	2.2134e+07	7.08693e+06	5.77561e+06	6.87985	0.0171717
P53618	Coatomer subunit beta OS=Homo sapiens OX=9606 GN=COPB1 PE=1 SV=3	953	107.1	1.04223e+06	1.01161e+06	1.00143e+06	185301	154695	112391	1.01842e+06	21236.1	150795	36611.1	6.75365	1.87765e-06
Q9C0J8	pre-mRNA 3' end processing protein WDR33 OS=Homo sapiens OX=9606 GN=WDR33 PE=1 SV=2	1336	145.8	1.04166e+09	1.11647e+08	1.77187e+08	1.48457e+08	3.26709e+07	2.18441e+07	4.43499e+08	5.1906e+08	6.76574e+07	7.01838e+07	6.55506	0.140903
O75533	Splicing factor 3B subunit 1 OS=Homo sapiens OX=9606 GN=SF3B1 PE=1 SV=3	1304	145.7	2.24398e+07	8.26371e+06	5.30011e+06	3.33479e+06	1.23732e+06	1.11876e+06	1.20012e+07	9.16075e+06	1.89696e+06	1.24661e+06	6.32656	0.0656478
P14678	Small nuclear ribonucleoprotein-associated proteins B and B' OS=Homo sapiens OX=9606 GN=SNRPB PE=1 SV=2	240	24.6	6.18719e+07	1.53421e+07	10868099	3895564	4.87055e+06	5419454	2.93607e+07	2.82443e+07	4.72852e+06	771809	6.20928	0.102781
P13489	Ribonuclease inhibitor OS=Homo sapiens OX=9606 GN=RNH1 PE=1 SV=2	461	49.9	2.60687e+06	1.42049e+06	6.5031e+06	574618	483515	722602	3.51015e+06	2.65898e+06	593578	120666	5.91354	0.0652778
P23246	Splicing factor, proline- and glutamine-rich OS=Homo sapiens OX=9606 GN=SFPQ PE=1 SV=2	707	76.1	1.35932e+07	2.01853e+06	2.07369e+06	1.48478e+06	871625	675603	5.89513e+06	6.66676e+06	1.01067e+06	422130	5.83289	0.137037
Q01844	RNA-binding protein EWS OS=Homo sapiens OX=9606 GN=EWSR1 PE=1 SV=1	656	68.4	5.07024e+06	1.19951e+07	7.73264e+06	1.80024e+06	516385	2.3042e+06	8.26598e+06	3.49309e+06	1.54028e+06	921823	5.36656	0.0160706
A6NDE4	RNA-binding motif protein, Y chromosome, family 1 member B OS=Homo sapiens OX=9606 GN=RBMY1B PE=2 SV=2	496	55.8	2.50046e+07	6.80805e+06	8.35914e+06	4.46984e+06	485010	2.55114e+06	1.33906e+07	1.00879e+07	2.502e+06	1.99287e+06	5.35196	0.0702796
Q5CZC0	Fibrous sheath-interacting protein 2 OS=Homo sapiens OX=9606 GN=FSIP2 PE=2 SV=4	6907	780.1	2.67359e+06	3.22986e+06	1.87935e+06	372300	198678	896454	2.59427e+06	678737	489144	363266	5.30368	0.00453091
P61978	Heterogeneous nuclear ribonucleoprotein K OS=Homo sapiens OX=9606 GN=HNRNPK PE=1 SV=1	463	50.9	4.26774e+07	6.39162e+06	1.08753e+07	6.66821e+06	2.4471e+06	2.30353e+06	1.99815e+07	1.97827e+07	3.80628e+06	2.47954e+06	5.2496	0.116333
Q9BQA1	Methylosome protein WDR77 OS=Homo sapiens OX=9606 GN=WDR77 PE=1 SV=1	342	36.7	1.85291e+06	65826.2	74735	256497	98982.8	45626.5	664491	1.02921e+06	133702	109639	4.96994	0.212301
P61513	Large ribosomal subunit protein eL43 OS=Homo sapiens OX=9606 GN=RPL37A PE=1 SV=2	92	10.3	3.33525e+07	8156730	2.90699e+06	1.4754e+06	4077771	3.47966e+06	1.48054e+07	1.62753e+07	3.01094e+06	1.36303e+06	4.9172	0.139587
P07910	Heterogeneous nuclear ribonucleoproteins C1/C2 OS=Homo sapiens OX=9606 GN=HNRNPC PE=1 SV=4	306	33.7	115930988	3.55027e+07	3.39935e+07	2.19361e+07	9.32765e+06	6.88221e+06	6.18091e+07	4.6877e+07	1.27153e+07	8.07847e+06	4.861	0.0741818
Q5VZK9	F-actin-uncapping protein LRRC16A OS=Homo sapiens OX=9606 GN=CARMIL1 PE=1 SV=1	1371	151.5	3.98535e+07	1.49026e+07	1.26806e+07	295253	8.53849e+06	5.12313e+06	2.24789e+07	1.50878e+07	4.65229e+06	4.14174e+06	4.8318	0.0598472
O75477	Erlin-1 OS=Homo sapiens OX=9606 GN=ERLIN1 PE=1 SV=2	348	39.1	1.91506e+06	64288	109150	228620	145202	61160.3	696165	1.05583e+06	144994	83730.1	4.80133	0.209185
O43390	Heterogeneous nuclear ribonucleoprotein R OS=Homo sapiens OX=9606 GN=HNRNPR PE=1 SV=1	633	70.9	6.99659e+07	3.11682e+07	2.32798e+07	1.32518e+07	6.08596e+06	6.89658e+06	4.14713e+07	2.49902e+07	8.74477e+06	3.92416e+06	4.74241	0.0442723
P11940	Polyadenylate-binding protein 1 OS=Homo sapiens OX=9606 GN=PABPC1 PE=1 SV=2	636	70.6	7.11886e+08	2.55425e+08	2.3625e+08	1.19338e+08	8.31294e+07	7.06714e+07	4.01187e+08	2.69244e+08	9.10463e+07	2.52809e+07	4.4064	0.0589676
Q12906	Interleukin enhancer-binding factor 3 OS=Homo sapiens OX=9606 GN=ILF3 PE=1 SV=3	894	95.3	168536696	7.91804e+07	8.58049e+07	4.28417e+07	2.23514e+07	1.28674e+07	1.11174e+08	4.97879e+07	2.60202e+07	1.53202e+07	4.27261	0.0236396
Q9ULX6	A-kinase anchor protein 8-like OS=Homo sapiens OX=9606 GN=AKAP8L PE=1 SV=4	646	71.6	8.37042e+06	2.59502e+06	2.28408e+06	2.5771e+06	379943	174446	4.41651e+06	3.42772e+06	1.04383e+06	1.33182e+06	4.23107	0.0936804
Q9H792	Inactive tyrosine-protein kinase PEAK1 OS=Homo sapiens OX=9606 GN=PEAK1 PE=1 SV=4	1746	193	1.82284e+07	2.50511e+06	2.50677e+06	3.45341e+06	1.27726e+06	886242	7.74677e+06	9.07738e+06	1.8723e+06	1.38316e+06	4.13756	0.164977
Q9NWB6	Arginine and glutamate-rich protein 1 OS=Homo sapiens OX=9606 GN=ARGLU1 PE=1 SV=1	273	33.2	4.74198e+07	4.49051e+06	7.87016e+06	3.16212e+06	8579071	2.73601e+06	1.99268e+07	2.38695e+07	4.82573e+06	3.25746e+06	4.12928	0.169328
Q92574	Hamartin OS=Homo sapiens OX=9606 GN=TSC1 PE=1 SV=2	1164	129.7	410551	5.64681e+06	256358	200654	670978	662390	2.10457e+06	3.06864e+06	511341	269097	4.1158	0.210488
Q9Y4B5	Microtubule cross-linking factor 1 OS=Homo sapiens OX=9606 GN=MTCL1 PE=1 SV=5	1905	209.4	3.27995e+07	2.0374e+07	2.61218e+07	5.95442e+06	6.75573e+06	6.70887e+06	2.64318e+07	6.21858e+06	6.47301e+06	449720	4.08338	0.00258748
O96019	Actin-like protein 6A OS=Homo sapiens OX=9606 GN=ACTL6A PE=1 SV=1	429	47.4	414174	176241	227561	131219	31409.5	39628.6	272659	125213	67419.1	55405.1	4.04424	0.0301435
Q9H6S0	3'-5' RNA helicase YTHDC2 OS=Homo sapiens OX=9606 GN=YTHDC2 PE=1 SV=2	1430	160.1	7.81528e+06	6.38434e+06	8.85555e+06	1.00212e+06	4142467	602042	7.68506e+06	1.24074e+06	1.91554e+06	1.93892e+06	4.01195	0.00612074
Q14258	E3 ubiquitin/ISG15 ligase TRIM25 OS=Homo sapiens OX=9606 GN=TRIM25 PE=1 SV=2	630	70.9	2.43281e+07	2.09008e+06	4.21969e+06	3.94205e+06	2.21692e+06	1.57101e+06	1.02126e+07	1.22706e+07	2.57666e+06	1.22577e+06	3.96351	0.171944
P22626	Heterogeneous nuclear ribonucleoproteins A2/B1 OS=Homo sapiens OX=9606 GN=HNRNPA2B1 PE=1 SV=2	353	37.4	1.08573e+08	6.90052e+06	4.08269e+06	1.69674e+07	6.54931e+06	6.67681e+06	3.98522e+07	5.95309e+07	1.00645e+07	5.97843e+06	3.95967	0.218568
Q9Y224	RNA transcription, translation and transport factor protein OS=Homo sapiens OX=9606 GN=RTRAF PE=1 SV=1	244	28.1	2.36869e+06	778870	538037	162121	332422	455869	1.22853e+06	994723	316804	147496	3.8779	0.0957094
Q9P0V9	Septin-10 OS=Homo sapiens OX=9606 GN=SEPTIN10 PE=1 SV=2	454	52.6	1.36481e+06	1.04397e+07	6.79246e+06	1.07835e+06	2.20698e+06	1.53938e+06	6.19899e+06	4.56645e+06	1.60824e+06	567457	3.85452	0.0795294
A0A0B4J1U7	Immunoglobulin heavy variable 6-1 OS=Homo sapiens OX=9606 GN=IGHV6-1 PE=3 SV=1	121	13.5	1.34727e+07	7.22471e+06	5.308e+06	3.76897e+06	2.26688e+06	904696	8.66848e+06	4.26955e+06	2.31351e+06	1.43271e+06	3.74689	0.0354467
P62714	Serine/threonine-protein phosphatase 2A catalytic subunit beta isoform OS=Homo sapiens OX=9606 GN=PPP2CB PE=1 SV=1	309	35.6	2.01459e+06	132655	446899	252712	376561	66043.8	864714	1.00814e+06	231772	156314	3.73088	0.171528
O15085	Rho guanine nucleotide exchange factor 11 OS=Homo sapiens OX=9606 GN=ARHGEF11 PE=1 SV=1	1522	167.6	5.34247e+06	2.27776e+06	961407	658234	798968	850895	2.86054e+06	2.24792e+06	769366	99683.5	3.71805	0.0913752
Q9UN86	Ras GTPase-activating protein-binding protein 2 OS=Homo sapiens OX=9606 GN=G3BP2 PE=1 SV=2	482	54.1	462428	478257	396920	229306	66938.8	64449.5	445869	43122.9	120231	94469.5	3.70842	0.00278754
Q96RY7	Intraflagellar transport protein 140 homolog OS=Homo sapiens OX=9606 GN=IFT140 PE=1 SV=1	1462	165.1	2.57912e+06	6.05993e+06	3.90451e+06	2.83465e+06	74499.6	509728	4.18119e+06	1.75682e+06	1.13963e+06	1.48397e+06	3.66892	0.0418916
A5YKK6	CCR4-NOT transcription complex subunit 1 OS=Homo sapiens OX=9606 GN=CNOT1 PE=1 SV=2	2376	266.8	5.38765e+06	8.30815e+06	8.37737e+06	242514	4.00195e+06	1.96179e+06	7.35772e+06	1.70648e+06	2.06875e+06	1.882e+06	3.5566	0.0113192
Q6P2E9	Enhancer of mRNA-decapping protein 4 OS=Homo sapiens OX=9606 GN=EDC4 PE=1 SV=1	1401	151.6	2.3233e+07	1.86708e+07	2.26319e+07	3.12809e+06	8.90644e+06	6.37205e+06	2.15119e+07	2.47875e+06	6.13553e+06	2.89643e+06	3.50612	0.0011043
Q14103	Heterogeneous nuclear ribonucleoprotein D0 OS=Homo sapiens OX=9606 GN=HNRNPD PE=1 SV=1	355	38.4	9.07995e+07	2.33641e+07	2.86458e+07	2.44936e+07	9.74351e+06	6.79336e+06	4.76032e+07	3.75023e+07	1.36768e+07	9.48301e+06	3.48057	0.101682
O14556	Glyceraldehyde-3-phosphate dehydrogenase, testis-specific OS=Homo sapiens OX=9606 GN=GAPDHS PE=1 SV=2	408	44.5	6.10924e+06	2.65979e+07	1.0965e+07	1.89823e+06	7.42443e+06	3.38854e+06	1.45574e+07	1.07063e+07	4.23707e+06	2.85915e+06	3.43572	0.0910124
Q7L2E3	ATP-dependent RNA helicase DHX30 OS=Homo sapiens OX=9606 GN=DHX30 PE=1 SV=1	1194	133.9	4.16849e+07	2.30603e+07	1.72037e+07	1.46196e+07	3.18863e+06	6.05532e+06	2.73163e+07	1.27835e+07	7.95452e+06	5.94743e+06	3.43406	0.0380554
Q86TM3	Probable ATP-dependent RNA helicase DDX53 OS=Homo sapiens OX=9606 GN=DDX53 PE=1 SV=3	631	71.1	3.97583e+06	6.65859e+06	6.23169e+06	133896	2.72697e+06	2.06324e+06	5.62204e+06	1.44155e+06	1.64137e+06	1.34703e+06	3.42522	0.0125089
Q07666	KH domain-containing, RNA-binding, signal transduction-associated protein 1 OS=Homo sapiens OX=9606 GN=KHDRBS1 PE=1 SV=1	443	48.2	4.45065e+07	2.69098e+07	22437099	7.11888e+06	9.91755e+06	1.0526e+07	3.12845e+07	1.1667e+07	9.18746e+06	1.8171e+06	3.40513	0.0158162
O75400	Pre-mRNA-processing factor 40 homolog A OS=Homo sapiens OX=9606 GN=PRPF40A PE=1 SV=2	957	108.7	1.62846e+07	6.07087e+06	1.0439e+07	6264520	1.99245e+06	1.4317e+06	1.09315e+07	5.12467e+06	3.22956e+06	2.64327e+06	3.38483	0.0408584
Q9GZY0	Nuclear RNA export factor 2 OS=Homo sapiens OX=9606 GN=NXF2 PE=1 SV=1	626	71.6	2.69298e+06	1.35758e+06	1.91432e+06	308011	1.09058e+06	366043	1.98829e+06	670766	588210	436029	3.38024	0.0193683
P84103	Serine/arginine-rich splicing factor 3 OS=Homo sapiens OX=9606 GN=SRSF3 PE=1 SV=1	164	19.3	1.69267e+08	7.51758e+07	5.78332e+07	3.25286e+07	30284466	2.71e+07	1.00759e+08	5.99605e+07	2.9971e+07	2.72785e+06	3.36187	0.0553019
O14979	Heterogeneous nuclear ribonucleoprotein D-like OS=Homo sapiens OX=9606 GN=HNRNPDL PE=1 SV=3	420	46.4	2.08749e+07	1.32415e+07	9.39733e+06	5.11572e+06	4.03879e+06	3.81049e+06	1.45046e+07	5.8421e+06	4.32167e+06	697079	3.35624	0.0200157
Q15393	Splicing factor 3B subunit 3 OS=Homo sapiens OX=9606 GN=SF3B3 PE=1 SV=4	1217	135.5	15922314	6.58402e+06	2.08466e+06	2.94997e+06	2.71416e+06	1.66834e+06	8.197e+06	7.05843e+06	2.44415e+06	682146	3.35372	0.116343
P17844	Probable ATP-dependent RNA helicase DDX5 OS=Homo sapiens OX=9606 GN=DDX5 PE=1 SV=1	614	69.1	3.80772e+06	414743	1.53706e+06	613294	849229	260880	1.91984e+06	1.72858e+06	574467	296090	3.34195	0.127335
Q9HCE1	Helicase MOV-10 OS=Homo sapiens OX=9606 GN=MOV10 PE=1 SV=2	1003	113.6	5.465e+08	2.49858e+08	2.81491e+08	1.21192e+08	1.14541e+08	9.2933e+07	3.59283e+08	1.62904e+08	1.09555e+08	1.47743e+07	3.27947	0.0286601
P36969	Phospholipid hydroperoxide glutathione peroxidase GPX4 OS=Homo sapiens OX=9606 GN=GPX4 PE=1 SV=3	197	22.2	5.59824e+07	1.06471e+07	5.17196e+06	3.04619e+06	5.79211e+06	1.32162e+07	2.39338e+07	2.78896e+07	7.35149e+06	5.26126e+06	3.25565	0.184394
Q92900	Regulator of nonsense transcripts 1 OS=Homo sapiens OX=9606 GN=UPF1 PE=1 SV=2	1129	124.3	1.47425e+08	7.14101e+07	7.61479e+07	3.23291e+07	3.14944e+07	2.78222e+07	98327546	4.25852e+07	3.05486e+07	2.39774e+06	3.21873	0.0256243
Q9NRX2	Large ribosomal subunit protein bL17m OS=Homo sapiens OX=9606 GN=MRPL17 PE=1 SV=1	175	20	537039	109193	94910.9	138575	52359.9	42800.8	247048	251242	77912	52753	3.17085	0.158747
Q12926	ELAV-like protein 2 OS=Homo sapiens OX=9606 GN=ELAVL2 PE=1 SV=2	359	39.5	3.80405e+07	1.42755e+07	2.61496e+07	11421647	9.70894e+06	4235178	2.61552e+07	1.18825e+07	8.45525e+06	3.75368e+06	3.09337	0.0348382
Q07955	Serine/arginine-rich splicing factor 1 OS=Homo sapiens OX=9606 GN=SRSF1 PE=1 SV=2	248	27.7	1.21665e+08	1.79569e+07	5.11512e+07	1.28184e+07	1.76406e+07	3.13341e+07	6.35911e+07	5.29615e+07	2.05977e+07	9.60552e+06	3.08729	0.119358
P22061	Protein-L-isoaspartate(D-aspartate) O-methyltransferase OS=Homo sapiens OX=9606 GN=PCMT1 PE=1 SV=4	227	24.6	8838744	2752715	2.92789e+06	2.00802e+06	1.35623e+06	1.35801e+06	4.83978e+06	3.46431e+06	1.57409e+06	375798	3.07466	0.0899314
P62316	Small nuclear ribonucleoprotein Sm D2 OS=Homo sapiens OX=9606 GN=SNRPD2 PE=1 SV=1	118	13.5	11186771	2.64206e+06	6173311	2.29762e+06	2272288	1.96665e+06	6.66738e+06	4.29373e+06	2.17885e+06	184208	3.06004	0.0723605
Q96EP0	E3 ubiquitin-protein ligase RNF31 OS=Homo sapiens OX=9606 GN=RNF31 PE=1 SV=1	1072	119.6	2.66957e+06	3574238	1.42275e+06	272670	343178	1.91403e+06	2.55552e+06	1.08027e+06	843293	927956	3.03041	0.0528634
Q8IUX4	DNA dC->dU-editing enzyme APOBEC-3F OS=Homo sapiens OX=9606 GN=APOBEC3F PE=1 SV=3	373	45	9.90359e+06	4864761	4.77098e+06	2.62885e+06	640223	3.1928e+06	6.51311e+06	2.93661e+06	2.15396e+06	1.34092e+06	3.02379	0.0397415
Q96AQ6	Pre-B-cell leukemia transcription factor-interacting protein 1 OS=Homo sapiens OX=9606 GN=PBXIP1 PE=1 SV=1	731	80.6	4.54029e+06	3.86178e+06	3.41501e+06	1.15179e+06	2.51584e+06	244432	3.93903e+06	566606	1.30402e+06	1.14333e+06	3.02068	0.011618
P30876	DNA-directed RNA polymerase II subunit RPB2 OS=Homo sapiens OX=9606 GN=POLR2B PE=1 SV=1	1174	133.8	1.19046e+07	1.06299e+07	7.82571e+06	1.92101e+06	3.54891e+06	4.58931e+06	1.01201e+07	2.0867e+06	3.35308e+06	1.34489e+06	3.01815	0.00458145
Q13247	Serine/arginine-rich splicing factor 6 OS=Homo sapiens OX=9606 GN=SRSF6 PE=1 SV=2	344	39.6	4.94508e+07	7.39192e+06	8.9856e+06	1.26831e+07	5.2027e+06	4.07294e+06	2.19428e+07	2.3836e+07	7.31957e+06	4.67914e+06	2.99782	0.177979
P31943	Heterogeneous nuclear ribonucleoprotein H OS=Homo sapiens OX=9606 GN=HNRNPH1 PE=1 SV=4	449	49.2	5.4482e+07	2.11845e+07	26625457	1.13593e+07	1.35091e+07	9.38726e+06	3.40973e+07	1.7862e+07	1.14186e+07	2.06157e+06	2.98613	0.0471286
Q6NXR0	Interferon-inducible GTPase 5 OS=Homo sapiens OX=9606 GN=IRGC PE=1 SV=1	463	50.3	6.44889e+06	4.30705e+06	6.27583e+06	1.93918e+06	2.32916e+06	1.50083e+06	5.67726e+06	1.18978e+06	1.92306e+06	414397	2.95221	0.00334633
Q12905	Interleukin enhancer-binding factor 2 OS=Homo sapiens OX=9606 GN=ILF2 PE=1 SV=2	390	43	6.35887e+07	2.1328e+07	2.29753e+07	2.21137e+07	9.76763e+06	5.08363e+06	3.5964e+07	2.39378e+07	1.23217e+07	8.79762e+06	2.91876	0.0918101
Q6PKG0	La-related protein 1 OS=Homo sapiens OX=9606 GN=LARP1 PE=1 SV=2	1096	123.4	1.65728e+07	589080	841979	2.0141e+06	3.69177e+06	532945	6.00128e+06	9.15606e+06	2.07961e+06	1.58043e+06	2.88578	0.252633
P11137	Microtubule-associated protein 2 OS=Homo sapiens OX=9606 GN=MAP2 PE=1 SV=4	1827	199.4	1.02064e+07	1.94209e+06	4.87583e+06	2.93904e+06	1.70941e+06	1.28007e+06	5.67476e+06	4.18966e+06	1.97617e+06	861056	2.87159	0.104279
Q8NF91	Nesprin-1 OS=Homo sapiens OX=9606 GN=SYNE1 PE=1 SV=4	8797	1010.5	101762	469214	620677	91041.1	231789	96449.8	397218	266844	139760	79745.5	2.84214	0.0922991
P22234	Bifunctional phosphoribosylaminoimidazole carboxylase/phosphoribosylaminoimidazole succinocarboxamide synthetase OS=Homo sapiens OX=9606 GN=PAICS PE=1 SV=3	425	47	1.62514e+06	1.19214e+06	715297	1.18823e+06	36085.9	28651.9	1.17752e+06	455096	417657	667348	2.81936	0.0892839
Q9BUP0	EF-hand domain-containing protein D1 OS=Homo sapiens OX=9606 GN=EFHD1 PE=1 SV=1	239	26.9	4.18864e+06	1.63818e+07	1.05435e+07	1.32488e+06	1.11171e+06	8.62745e+06	1.03713e+07	6.09842e+06	3.68801e+06	4.27901e+06	2.81217	0.0975952
O75083	WD repeat-containing protein 1 OS=Homo sapiens OX=9606 GN=WDR1 PE=1 SV=4	606	66.2	3.41334e+07	6.02645e+06	1.20629e+07	1.09743e+07	4.24891e+06	3.42064e+06	1.74076e+07	1.47961e+07	6.2146e+06	4.14274e+06	2.80108	0.137801
Q16181	Septin-7 OS=Homo sapiens OX=9606 GN=SEPTIN7 PE=1 SV=2	437	50.6	3.87668e+07	1.18507e+08	1.43847e+08	2.13686e+07	5.00267e+07	3.62957e+07	1.00374e+08	5.48367e+07	3.5897e+07	1.43332e+07	2.79615	0.0600617
O60506	Heterogeneous nuclear ribonucleoprotein Q OS=Homo sapiens OX=9606 GN=SYNCRIP PE=1 SV=2	623	69.6	8.61311e+06	5.02631e+06	2.39279e+06	2.9398e+06	1.55096e+06	1296809	5.34407e+06	3.12231e+06	1.92919e+06	884393	2.77011	0.0712194
O60733	85/88 kDa calcium-independent phospholipase A2 OS=Homo sapiens OX=9606 GN=PLA2G6 PE=1 SV=2	806	89.8	2.40934e+06	4.62065e+06	5.79024e+06	336381	2.54473e+06	1.79504e+06	4.27341e+06	1.71699e+06	1.55872e+06	1.12298e+06	2.74162	0.0418433
Q13310	Polyadenylate-binding protein 4 OS=Homo sapiens OX=9606 GN=PABPC4 PE=1 SV=1	644	70.7	1.45533e+08	6.43989e+07	7.76327e+07	2.05876e+07	4.28036e+07	4.15831e+07	9.58549e+07	4.35283e+07	3.49914e+07	1.2489e+07	2.73938	0.0402179
O43617	Trafficking protein particle complex subunit 3 OS=Homo sapiens OX=9606 GN=TRAPPC3 PE=1 SV=1	180	20.3	1.29531e+07	1.09765e+07	1.09882e+07	4.97145e+06	3.26558e+06	4522336	1.16393e+07	1.13785e+06	4.25312e+06	884226	2.73664	0.000444652
Q9HCU5	Guanine nucleotide-exchange factor SEC12 OS=Homo sapiens OX=9606 GN=PREB PE=1 SV=2	417	45.4	5.35665e+06	4.36177e+06	17878621	4.09173e+06	3438456	2.57279e+06	9.19901e+06	7.5332e+06	3.36766e+06	761938	2.73157	0.126552
Q8NA61	Protein chibby homolog 2 OS=Homo sapiens OX=9606 GN=CBY2 PE=1 SV=1	448	51.5	1.92268e+07	2.1521e+08	2.4016e+08	3.95374e+07	7.24212e+07	6.35376e+07	1.58199e+08	1.20998e+08	5.84987e+07	1.70111e+07	2.70431	0.115227
Q9NR12	PDZ and LIM domain protein 7 OS=Homo sapiens OX=9606 GN=PDLIM7 PE=1 SV=1	457	49.8	8.63934e+06	7.20094e+06	1.49577e+06	3.53861e+06	933649	1.96645e+06	5.77868e+06	3.7782e+06	2.14624e+06	1.31176e+06	2.69247	0.0953998
Q92904	Deleted in azoospermia-like OS=Homo sapiens OX=9606 GN=DAZL PE=1 SV=1	295	33.2	1.1665e+06	327111	287833	273293	208833	183179	593814	496347	221768	46428.7	2.67763	0.132873
Q6P3W6	Neuroblastoma breakpoint family member 10 OS=Homo sapiens OX=9606 GN=NBPF10 PE=3 SV=3	3795	435.4	1.2958e+06	1.9545e+07	1.91169e+07	816568	8.78751e+06	5.33534e+06	1.33192e+07	1.04148e+07	4.9798e+06	3.99735e+06	2.67465	0.132535
Q53H82	Endoribonuclease LACTB2 OS=Homo sapiens OX=9606 GN=LACTB2 PE=1 SV=2	288	32.8	7.94834e+06	7.75652e+06	6.20013e+06	1.47388e+06	3.89134e+06	2.83701e+06	7.30166e+06	958769	2.73408e+06	1.21201e+06	2.67061	0.00344474
Q96I24	Far upstream element-binding protein 3 OS=Homo sapiens OX=9606 GN=FUBP3 PE=1 SV=2	572	61.6	6.27603e+07	3.07527e+07	3.69087e+07	1.90852e+07	1.09682e+07	1.92367e+07	4.34739e+07	1.69837e+07	1.643e+07	4.73071e+06	2.646	0.0282873
O75431	Metaxin-2 OS=Homo sapiens OX=9606 GN=MTX2 PE=1 SV=1	263	29.7	879686	364331	395064	264451	201374	155626	546360	289077	207150	54642	2.63751	0.058253
P52272	Heterogeneous nuclear ribonucleoprotein M OS=Homo sapiens OX=9606 GN=HNRNPM PE=1 SV=3	730	77.5	4.90983e+08	6.07835e+08	6.39059e+08	1.52012e+08	2.59951e+08	2.56879e+08	5.79292e+08	7.80555e+07	2.22947e+08	6.14507e+07	2.59834	0.0017077
Q9BUJ2	Heterogeneous nuclear ribonucleoprotein U-like protein 1 OS=Homo sapiens OX=9606 GN=HNRNPUL1 PE=1 SV=2	856	95.7	6.57705e+07	2.34315e+07	3.08128e+07	2.83514e+07	8.85793e+06	9.46496e+06	4.00049e+07	2.26168e+07	1.55581e+07	1.10835e+07	2.57133	0.084011
O14734	Acyl-coenzyme A thioesterase 8 OS=Homo sapiens OX=9606 GN=ACOT8 PE=1 SV=1	319	35.9	3.44092e+06	342676	198558	195922	1.25216e+06	106647	1.32738e+06	1.83179e+06	518242	637154	2.56132	0.254953
O43166	Signal-induced proliferation-associated 1-like protein 1 OS=Homo sapiens OX=9606 GN=SIPA1L1 PE=1 SV=4	1804	199.9	3347695	1.23506e+06	3.68074e+06	685840	812407	1.79347e+06	2.7545e+06	1.32637e+06	1.09724e+06	606267	2.51039	0.0602031
Q9Y2T7	Y-box-binding protein 2 OS=Homo sapiens OX=9606 GN=YBX2 PE=1 SV=2	364	38.5	619394817	2.41948e+08	2.74199e+08	2.78369e+08	9.7146e+07	7.78826e+07	3.78514e+08	2.09231e+08	1.51132e+08	1.1061e+08	2.50452	0.0857141
P51991	Heterogeneous nuclear ribonucleoprotein A3 OS=Homo sapiens OX=9606 GN=HNRNPA3 PE=1 SV=2	378	39.6	2.07701e+08	3.35627e+07	2.30851e+07	7.90669e+07	1.38705e+07	1.26303e+07	8.81163e+07	1.03696e+08	3.51892e+07	3.80042e+07	2.50407	0.226586
Q9NS86	LanC-like protein 2 OS=Homo sapiens OX=9606 GN=LANCL2 PE=1 SV=1	450	50.8	7.52428e+06	1.238e+06	618836	997293	2.19642e+06	562191	3.12704e+06	3.82069e+06	1.25197e+06	846358	2.4977	0.226623
Q06787	Fragile X messenger ribonucleoprotein 1 OS=Homo sapiens OX=9606 GN=FMR1 PE=1 SV=1	632	71.1	6.68133e+07	3.71977e+07	4.52639e+07	3.00366e+07	1.90032e+07	1.11277e+07	4.97583e+07	1.53108e+07	2.00558e+07	9.49831e+06	2.48099	0.0230739
O75569	Interferon-inducible double-stranded RNA-dependent protein kinase activator A OS=Homo sapiens OX=9606 GN=PRKRA PE=1 SV=1	313	34.4	44103600	3.00678e+07	2.20922e+07	2.01778e+07	1.19893e+07	6.64968e+06	3.20878e+07	1.11439e+07	1.29389e+07	6.81385e+06	2.47995	0.0320177
Q9P2R7	Succinate--CoA ligase [ADP-forming] subunit beta, mitochondrial OS=Homo sapiens OX=9606 GN=SUCLA2 PE=1 SV=3	463	50.3	2.87845e+06	2.07256e+06	3.18493e+06	723341	2.15824e+06	414120	2.71198e+06	574563	1.09857e+06	930638	2.46865	0.0314832
Q9C099	Leucine-rich repeat and coiled-coil domain-containing protein 1 OS=Homo sapiens OX=9606 GN=LRRCC1 PE=1 SV=2	1032	119.5	2.24877e+06	2.67231e+06	1.72111e+06	577667	1413371	717538	2.21407e+06	476552	902859	447614	2.45228	0.0127495
P01768	Immunoglobulin heavy variable 3-30 OS=Homo sapiens OX=9606 GN=IGHV3-30 PE=1 SV=2	117	12.9	3.09755e+07	6.95619e+06	6.84687e+06	6.63738e+06	1.15065e+07	136427	1.49262e+07	1.38992e+07	6.09344e+06	5.70452e+06	2.44955	0.183065
Q2Q1W2	E3 ubiquitin-protein ligase TRIM71 OS=Homo sapiens OX=9606 GN=TRIM71 PE=1 SV=1	868	93.3	9.22994e+06	3.85414e+06	5.41596e+06	1.78893e+06	1.19013e+06	4.63124e+06	6.16668e+06	2.76541e+06	2.53677e+06	1.83841e+06	2.43092	0.0656235
Q9H4A9	Dipeptidase 2 OS=Homo sapiens OX=9606 GN=DPEP2 PE=1 SV=3	486	53.3	1.51424e+06	506694	410186	302614	359735	342799	810375	611476	335049	29338.3	2.41868	0.124933
Q9UII4	E3 ISG15--protein ligase HERC5 OS=Homo sapiens OX=9606 GN=HERC5 PE=1 SV=2	1024	116.8	6.43758e+06	1.61059e+06	2.26985e+06	4.23036e+06	36966.5	32429	3.43934e+06	2.61739e+06	1.43325e+06	2.42237e+06	2.39968	0.192539
O60884	DnaJ homolog subfamily A member 2 OS=Homo sapiens OX=9606 GN=DNAJA2 PE=1 SV=1	412	45.7	4.29612e+07	4.72218e+07	4.93445e+07	1.50204e+07	2.04097e+07	22720568	4.65092e+07	3.25075e+06	1.93836e+07	3.95131e+06	2.39941	0.000390596
Q9NVE7	4'-phosphopantetheine phosphatase OS=Homo sapiens OX=9606 GN=PANK4 PE=1 SV=1	773	85.9	2.24106e+06	9.05844e+06	5.31233e+06	1.69273e+06	1.98777e+06	3.2468e+06	5.53728e+06	3.41425e+06	2.3091e+06	825366	2.39803	0.0933213
Q93050	V-type proton ATPase 116 kDa subunit a 1 OS=Homo sapiens OX=9606 GN=ATP6V0A1 PE=1 SV=3	837	96.4	9.51137e+06	2.09947e+06	1.02231e+06	2.42988e+06	2.30997e+06	538309	4.21105e+06	4.6217e+06	1.75939e+06	1.05918e+06	2.39347	0.210551
Q7Z2T5	TRMT1-like protein OS=Homo sapiens OX=9606 GN=TRMT1L PE=1 SV=2	733	81.7	2.98418e+06	810143	862389	753481	883174	322396	1.55224e+06	1.24038e+06	653017	293578	2.37703	0.144413
P0DX00	Golgin subfamily A member 6-like protein 24 OS=Homo sapiens OX=9606 GN=GOLGA6L24 PE=3 SV=1	832	104.7	2.90167e+06	1.35526e+07	1.14871e+07	1.5716e+06	5.354e+06	4.84661e+06	9.31379e+06	5.64827e+06	3.92407e+06	2.05304e+06	2.3735	0.0976522
P27105	Stomatin OS=Homo sapiens OX=9606 GN=STOM PE=1 SV=3	288	31.7	1.1462e+07	7.29502e+06	3.06842e+06	4.13876e+06	3.18158e+06	1.88829e+06	7.27514e+06	4.19682e+06	3.06954e+06	1.12941e+06	2.3701	0.084519
A0M8Q6	Immunoglobulin lambda constant 7 OS=Homo sapiens OX=9606 GN=IGLC7 PE=1 SV=3	106	11.2	75343720	30919708	72769832	26182912	25119854	24848574	5.96778e+07	2.49384e+07	25383780	705236	2.35102	0.0379587
Q92526	T-complex protein 1 subunit zeta-2 OS=Homo sapiens OX=9606 GN=CCT6B PE=1 SV=5	530	57.8	9.5735e+06	1.03252e+07	1.02046e+07	1.8501e+06	4.97055e+06	6.00667e+06	1.00344e+07	403724	4.27577e+06	2.16363e+06	2.34681	0.00528152
Q15717	ELAV-like protein 1 OS=Homo sapiens OX=9606 GN=ELAVL1 PE=1 SV=2	326	36.1	1.26166e+08	4.64251e+07	5.15915e+07	4.74314e+07	2.87374e+07	1.93734e+07	7.47275e+07	4.46219e+07	3.18474e+07	1.42852e+07	2.34642	0.0940516
Q15029	116 kDa U5 small nuclear ribonucleoprotein component OS=Homo sapiens OX=9606 GN=EFTUD2 PE=1 SV=1	972	109.4	10647920	4.33021e+06	7.29484e+06	4.67781e+06	3.21953e+06	1.60237e+06	7.42432e+06	3.16085e+06	3.16657e+06	1.5384e+06	2.34459	0.0519529
Q96EY1	DnaJ homolog subfamily A member 3, mitochondrial OS=Homo sapiens OX=9606 GN=DNAJA3 PE=1 SV=2	480	52.5	5.87848e+06	1.61475e+07	1.06536e+07	1.14556e+06	7.02413e+06	5.90934e+06	1.08932e+07	5.13873e+06	4.69301e+06	3.12233e+06	2.32116	0.0743216
Q99623	Prohibitin-2 OS=Homo sapiens OX=9606 GN=PHB2 PE=1 SV=2	299	33.3	3.99397e+07	1.49118e+07	1.82793e+07	2.75986e+06	1.56673e+07	1.30958e+07	2.43769e+07	1.35825e+07	1.05077e+07	6.83186e+06	2.31992	0.0946283
Q9NQ86	E3 ubiquitin-protein ligase TRIM36 OS=Homo sapiens OX=9606 GN=TRIM36 PE=1 SV=2	728	83	1.6585e+06	1.05123e+06	1.2378e+06	379141	846200	477390	1.31584e+06	311067	567577	246244	2.31835	0.015442
P62805	Histone H4 OS=Homo sapiens OX=9606 GN=H4C1 PE=1 SV=2	103	11.4	1.4192e+08	4.88957e+08	6.43853e+08	1.33928e+08	2.26991e+08	1.90253e+08	4.2491e+08	2.57023e+08	1.83724e+08	4.6874e+07	2.31276	0.0925387
Q9BVQ7	ATPase family gene 2 protein homolog B OS=Homo sapiens OX=9606 GN=AFG2B PE=1 SV=2	753	80.7	1.95818e+06	1.8687e+06	661465	489447	538151	916723	1.49612e+06	724212	648107	233899	2.30844	0.0629101
P46977	Dolichyl-diphosphooligosaccharide--protein glycosyltransferase subunit STT3A OS=Homo sapiens OX=9606 GN=STT3A PE=1 SV=2	705	80.5	198261	569931	155228	121699	117370	163327	307806	228024	134132	25376.4	2.2948	0.130009
P62306	Small nuclear ribonucleoprotein F OS=Homo sapiens OX=9606 GN=SNRPF PE=1 SV=1	86	9.7	1.86704e+07	7.16353e+06	1.30472e+07	6.60137e+06	6.09272e+06	4685877	1.29604e+07	5.75393e+06	5.79332e+06	992225	2.23713	0.0503269
O43491	Band 4.1-like protein 2 OS=Homo sapiens OX=9606 GN=EPB41L2 PE=1 SV=1	1005	112.5	1.08905e+07	1.49054e+07	6.07726e+06	5.11572e+06	5.81104e+06	3.33376e+06	1.06244e+07	4.42008e+06	4.75351e+06	1.27774e+06	2.23507	0.0458091
Q14152	Eukaryotic translation initiation factor 3 subunit A OS=Homo sapiens OX=9606 GN=EIF3A PE=1 SV=1	1382	166.5	6.09173e+06	2.92621e+06	3.0171e+06	2.7126e+06	1.71789e+06	979951	4.01168e+06	1.80195e+06	1.80348e+06	869492	2.22441	0.0642525
P33121	Long-chain-fatty-acid--CoA ligase 1 OS=Homo sapiens OX=9606 GN=ACSL1 PE=1 SV=1	698	77.9	3.0902e+06	3.5241e+06	1.70303e+06	1.56311e+06	2.01499e+06	172901	2.77244e+06	951213	1.25033e+06	960051	2.21736	0.0614275
O94905	Erlin-2 OS=Homo sapiens OX=9606 GN=ERLIN2 PE=1 SV=1	339	37.8	8.80059e+07	2.89831e+07	4.06281e+07	1.22199e+07	2.99868e+07	2.90873e+07	5.2539e+07	3.12622e+07	2.37647e+07	1.00082e+07	2.2108	0.101775
Q9UHX1	Poly(U)-binding-splicing factor PUF60 OS=Homo sapiens OX=9606 GN=PUF60 PE=1 SV=1	559	59.8	18577876	11976200	1.58781e+07	3.83191e+06	7.2995e+06	1.00397e+07	1.54774e+07	3.31903e+06	7.05704e+06	3.111e+06	2.19318	0.0163564
Q9H269	Vacuolar protein sorting-associated protein 16 homolog OS=Homo sapiens OX=9606 GN=VPS16 PE=1 SV=2	839	94.6	3.50899e+06	6.23513e+06	4.70079e+06	2.65279e+06	1.80994e+06	2.13733e+06	4.81497e+06	1.36665e+06	2.20002e+06	424909	2.1886	0.0170155
P08195	Amino acid transporter heavy chain SLC3A2 OS=Homo sapiens OX=9606 GN=SLC3A2 PE=1 SV=3	630	68	2.56023e+06	560902	985393	766342	644540	482932	1.36884e+06	1.05338e+06	631271	142170	2.16839	0.14785
Q8IYX4	Dead end protein homolog 1 OS=Homo sapiens OX=9606 GN=DND1 PE=1 SV=1	353	38.7	795394	580808	1.16416e+06	323488	511552	336541	846788	295052	390527	105014	2.16832	0.0325625
P39656	Dolichyl-diphosphooligosaccharide--protein glycosyltransferase 48 kDa subunit OS=Homo sapiens OX=9606 GN=DDOST PE=1 SV=4	456	50.8	2.26883e+07	4.14415e+06	7.84594e+06	7.13485e+06	5.82976e+06	3.06794e+06	1.15595e+07	9.81399e+06	5.34418e+06	2.07648e+06	2.163	0.171813
Q15366	Poly(rC)-binding protein 2 OS=Homo sapiens OX=9606 GN=PCBP2 PE=1 SV=1	365	38.6	7.27564e+07	3.88022e+07	3.24764e+07	2.32159e+07	2.36324e+07	2.01282e+07	4.80117e+07	2.16617e+07	2.23255e+07	1.91431e+06	2.15053	0.0551029
O15066	Kinesin-like protein KIF3B OS=Homo sapiens OX=9606 GN=KIF3B PE=1 SV=1	747	85.1	1.18039e+06	5.62666e+06	3.35126e+06	2.56066e+06	1.72217e+06	454635	3.3861e+06	2.22334e+06	1.57916e+06	1.06027e+06	2.14425	0.136373
Q9NQU5	Serine/threonine-protein kinase PAK 6 OS=Homo sapiens OX=9606 GN=PAK6 PE=1 SV=1	681	74.8	5.96639e+06	2.31782e+06	2.32078e+06	3286526	1.07705e+06	595889	3.53499e+06	2.10565e+06	1.65316e+06	1.43485e+06	2.13833	0.134998
Q1KMD3	Heterogeneous nuclear ribonucleoprotein U-like protein 2 OS=Homo sapiens OX=9606 GN=HNRNPUL2 PE=1 SV=1	747	85.1	2.11698e+07	1.23046e+07	1.39033e+07	3.93203e+06	9.59175e+06	8.67791e+06	1.57926e+07	4.72493e+06	7.40056e+06	3.03839e+06	2.13397	0.0304221
Q9P2W9	Syntaxin-18 OS=Homo sapiens OX=9606 GN=STX18 PE=1 SV=1	335	38.7	357384	1.316e+06	442081	286155	372108	334489	705156	530701	330917	43087.6	2.13091	0.14518
P02794	Ferritin heavy chain OS=Homo sapiens OX=9606 GN=FTH1 PE=1 SV=2	183	21.2	1.05327e+06	1.25742e+06	2.45728e+06	633857	1017624	604620	1.58932e+06	758570	752034	230472	2.11337	0.0706772
Q92896	Golgi apparatus protein 1 OS=Homo sapiens OX=9606 GN=GLG1 PE=1 SV=2	1179	134.5	5.28459e+06	1.03068e+07	7.35949e+06	3.11762e+06	4.90445e+06	2.85555e+06	7.65028e+06	2.52368e+06	3.62588e+06	1.11501e+06	2.10991	0.0324554
Q8TF09	Dynein light chain roadblock-type 2 OS=Homo sapiens OX=9606 GN=DYNLRB2 PE=1 SV=1	96	10.8	3.96468e+06	4459492	3684813	3.82811e+06	1.31685e+06	598089	4.03633e+06	392278	1.91435e+06	1.69588e+06	2.10846	0.0511597
Q13232	Nucleoside diphosphate kinase 3 OS=Homo sapiens OX=9606 GN=NME3 PE=1 SV=2	169	19	2.34256e+06	7.45702e+06	4.12359e+06	1.24013e+06	3.04523e+06	2.32024e+06	4.64106e+06	2.5962e+06	2.20186e+06	908353	2.10778	0.0996704
Q8NFA0	Ubiquitin carboxyl-terminal hydrolase 32 OS=Homo sapiens OX=9606 GN=USP32 PE=1 SV=1	1604	181.5	263804	35199.1	39539.7	117492	23492.2	19983.2	112848	130750	53655.9	55311.8	2.10317	0.25508
Q5M9N0	Coiled-coil domain-containing protein 158 OS=Homo sapiens OX=9606 GN=CCDC158 PE=1 SV=2	1113	127.1	2.90062e+06	8.90012e+06	5.22677e+06	923986	4.67665e+06	2.50422e+06	5.67584e+06	3.02486e+06	2.70162e+06	1.8841e+06	2.1009	0.110911
Q8NDA8	Maestro heat-like repeat-containing protein family member 1 OS=Homo sapiens OX=9606 GN=MROH1 PE=2 SV=3	1641	181.1	1.47455e+07	9877290	9272510	4.90322e+06	5.91421e+06	5.35916e+06	1.12984e+07	3.00054e+06	5.39219e+06	506305	2.09533	0.0141283
P00492	Hypoxanthine-guanine phosphoribosyltransferase OS=Homo sapiens OX=9606 GN=HPRT1 PE=1 SV=2	218	24.6	2.87558e+07	7807342	5.15246e+06	1.49555e+07	1.37516e+06	3.59298e+06	1.39052e+07	1.29293e+07	6.64123e+06	7.2853e+06	2.09377	0.222155
Q9P2K5	Myelin expression factor 2 OS=Homo sapiens OX=9606 GN=MYEF2 PE=1 SV=3	600	64.1	1.05342e+07	9.73511e+06	4.455e+06	5.01049e+06	2.87514e+06	3.93051e+06	8.24145e+06	3.30342e+06	3.93871e+06	1.0677e+06	2.09242	0.0491739
O60784	Target of Myb1 membrane trafficking protein OS=Homo sapiens OX=9606 GN=TOM1 PE=1 SV=2	492	53.8	4.05346e+06	1.95817e+06	1.11307e+06	139002	1.13613e+06	2.13829e+06	2.3749e+06	1.51384e+06	1.13781e+06	999644	2.08726	0.151491
P49792	E3 SUMO-protein ligase RanBP2 OS=Homo sapiens OX=9606 GN=RANBP2 PE=1 SV=2	3224	358	26514501	3.45214e+07	4.69571e+07	1.22247e+07	2.29965e+07	1.70377e+07	3.59977e+07	1.03009e+07	1.74197e+07	5.39605e+06	2.06649	0.0252398
Q8NFW8	N-acylneuraminate cytidylyltransferase OS=Homo sapiens OX=9606 GN=CMAS PE=1 SV=2	434	48.3	1.47952e+07	4.03991e+06	3.5567e+06	6.39374e+06	3.42795e+06	1.0227e+06	7.46393e+06	6.35364e+06	3.61479e+06	2.69039e+06	2.06483	0.194319
Q9P2L0	WD repeat-containing protein 35 OS=Homo sapiens OX=9606 GN=WDR35 PE=1 SV=3	1181	133.5	1.97211e+06	3.71537e+06	2.07076e+06	810931	1.8973e+06	1.05208e+06	2.58608e+06	979235	1.25344e+06	570488	2.06319	0.0556791
Q8NHU6	Tudor domain-containing protein 7 OS=Homo sapiens OX=9606 GN=TDRD7 PE=1 SV=2	1098	123.5	1.08094e+06	2.11903e+06	2.227e+06	811221	1.03198e+06	789595	1.80899e+06	632817	877599	134134	2.0613	0.0336033
Q96RF0	Sorting nexin-18 OS=Homo sapiens OX=9606 GN=SNX18 PE=1 SV=2	628	68.9	895622	1.64768e+07	8.5206e+06	913932	6112013	5.54062e+06	8.631e+06	7.79117e+06	4.18886e+06	2.85052e+06	2.06047	0.203104
Q9NR30	Nucleolar RNA helicase 2 OS=Homo sapiens OX=9606 GN=DDX21 PE=1 SV=5	783	87.3	532889	818688	945430	485501	153515	477428	765669	211319	372148	189385	2.05743	0.0370982
Q96JH7	Deubiquitinating protein VCPIP1 OS=Homo sapiens OX=9606 GN=VCPIP1 PE=1 SV=2	1222	134.2	225255	97952.8	115015	108542	52159.1	54270.9	146075	69101.3	71657.3	31960.4	2.03852	0.082856
Q16881	Thioredoxin reductase 1, cytoplasmic OS=Homo sapiens OX=9606 GN=TXNRD1 PE=1 SV=3	649	70.9	2.697e+06	1.87924e+06	1.7916e+06	2.1891e+06	574414	380043	2.12261e+06	499361	1.04785e+06	993115	2.02568	0.0846563
Q08211	ATP-dependent RNA helicase A OS=Homo sapiens OX=9606 GN=DHX9 PE=1 SV=4	1270	140.9	6.07277e+07	4.34064e+07	4.80055e+07	4.08435e+07	2.29847e+07	1.14653e+07	5.07132e+07	8.97248e+06	2.50978e+07	1.48027e+07	2.02062	0.0312149
Q92527	Ankyrin repeat domain-containing protein 7 OS=Homo sapiens OX=9606 GN=ANKRD7 PE=2 SV=3	254	29	1.27452e+06	5779830	5.63792e+06	2694698	1.60097e+06	1.99049e+06	4.23076e+06	2.56116e+06	2.09538e+06	554358	2.01908	0.115481
Q9BXF9	Tektin-3 OS=Homo sapiens OX=9606 GN=TEKT3 PE=1 SV=1	490	56.6	1.14127e+06	1.665e+07	9.02825e+06	1.10491e+06	3.64667e+06	8.5616e+06	8.93983e+06	7.75473e+06	4.43773e+06	3.79076e+06	2.01451	0.208699
O95757	Heat shock 70 kDa protein 4L OS=Homo sapiens OX=9606 GN=HSPA4L PE=1 SV=3	839	94.5	1.43892e+07	2.79342e+06	4783768	6.73225e+06	651650	3.52491e+06	7.32214e+06	6.20067e+06	3.63627e+06	3.04183e+06	2.01364	0.20381
Q8N1F7	Nuclear pore complex protein Nup93 OS=Homo sapiens OX=9606 GN=NUP93 PE=1 SV=2	819	93.4	9.50328e+06	9.15375e+06	19115690	5.05861e+06	5.68035e+06	8.07972e+06	1.25909e+07	5.65333e+06	6.2729e+06	1.59534e+06	2.00719	0.0679687
Q9Y4E6	WD repeat-containing protein 7 OS=Homo sapiens OX=9606 GN=WDR7 PE=1 SV=2	1490	163.7	5657048	6.19818e+06	4.11718e+06	2.06039e+06	2.76819e+06	3.15116e+06	5.32413e+06	1.0797e+06	2.65991e+06	553386	2.00162	0.00952359
O43747	AP-1 complex subunit gamma-1 OS=Homo sapiens OX=9606 GN=AP1G1 PE=1 SV=5	822	91.3	5.31874e+06	130559	516801	1.99287e+06	777668	211152	1.9887e+06	2.89036e+06	993895	910325	2.00092	0.300014
