# Supplementary material for: NXT2 is a key component of the RNA nuclear export factor complex in the human testis and essential for spermatogenesis
Source: Nat Commun. 2025 Jul 7;16:6254. doi: 10.1038/s41467-025-61463-0 (PMC12234887; doi:10.1038/s41467-025-61463-0)
Supplement: Supplementary file 10 — Supplementary Dataset 8 [file 41467_2025_61463_MOESM10_ESM.xlsx]

## Sheet: Supplementary Data 8
Supplementary Data 8: At least 2-fold enriched proteins in NXF3 pulldown of testis lysate 2
Accession	Description	# AAs	MW [kDa]	Abundance_IgG_1	Abundance_IgG_2	Abundance_NXF3_1	Mean Abundance IgG	Standard deviation IgG	X-fold enrichment
Q12996	Cleavage stimulation factor subunit 3 OS=Homo sapiens OX=9606 GN=CSTF3 PE=1 SV=1	717	82.9	1.72676e+06	1.55765e+06	8.78412e+08	1.6422e+06	119583	534.898
Q9C0J8	pre-mRNA 3' end processing protein WDR33 OS=Homo sapiens OX=9606 GN=WDR33 PE=1 SV=2	1336	145.8	355962	951077	190137151	653519	420810	290.943
Q9H0L4	Cleavage stimulation factor subunit 2 tau variant OS=Homo sapiens OX=9606 GN=CSTF2T PE=1 SV=1	616	64.4	3.16396e+06	2.64042e+06	6.93756e+08	2.90219e+06	370202	239.046
Q10570	Cleavage and polyadenylation specificity factor subunit 1 OS=Homo sapiens OX=9606 GN=CPSF1 PE=1 SV=2	1443	160.8	1.13956e+07	2.09098e+06	4.49405e+08	6.74329e+06	6.57936e+06	66.6448
Q6UN15	Pre-mRNA 3'-end-processing factor FIP1 OS=Homo sapiens OX=9606 GN=FIP1L1 PE=1 SV=1	594	66.5	4.84266e+06	4.49324e+06	283478363	4.66795e+06	247076	60.7286
Q9H4D5	Nuclear RNA export factor 3 OS=Homo sapiens OX=9606 GN=NXF3 PE=1 SV=1	531	60.1	22481439	2.37427e+07	1.38994e+09	2.31121e+07	891842	60.1392
Q9UKF6	Cleavage and polyadenylation specificity factor subunit 3 OS=Homo sapiens OX=9606 GN=CPSF3 PE=1 SV=1	684	77.4	1.136e+07	5.4192e+06	2.72092e+08	8.38962e+06	4.20081e+06	32.432
Q9NPJ8	NTF2-related export protein 2 OS=Homo sapiens OX=9606 GN=NXT2 PE=1 SV=1	142	16.2	1.81036e+07	2.52315e+07	270099538	2.16675e+07	5.0402e+06	12.4656
Q16630	Cleavage and polyadenylation specificity factor subunit 6 OS=Homo sapiens OX=9606 GN=CPSF6 PE=1 SV=2	551	59.2	32447915	3.09326e+07	2.47582e+08	3.16903e+07	1.07148e+06	7.81254
Q86YZ3	Hornerin OS=Homo sapiens OX=9606 GN=HRNR PE=1 SV=2	2850	282.2	2337719	1.14739e+06	1.3556e+07	1.74255e+06	841692	7.77938
O43809	Cleavage and polyadenylation specificity factor subunit 5 OS=Homo sapiens OX=9606 GN=NUDT21 PE=1 SV=1	227	26.2	2.16186e+07	22529401	1.44096e+08	2.2074e+07	644019	6.52788
Q15287	RNA-binding protein with serine-rich domain 1 OS=Homo sapiens OX=9606 GN=RNPS1 PE=1 SV=1	305	34.2	6.69938e+06	3.55801e+06	3.00115e+07	5.1287e+06	2.22128e+06	5.85169
Q92904	Deleted in azoospermia-like OS=Homo sapiens OX=9606 GN=DAZL PE=1 SV=1	295	33.2	1.63506e+06	1.26949e+06	7033733	1.45227e+06	258498	4.84326
P35527	Keratin, type I cytoskeletal 9 OS=Homo sapiens OX=9606 GN=KRT9 PE=1 SV=3	623	62	2.84473e+08	4.80412e+07	5.7539e+08	1.66257e+08	1.67182e+08	3.46084
Q6PKG0	La-related protein 1 OS=Homo sapiens OX=9606 GN=LARP1 PE=1 SV=2	1096	123.4	5.56879e+06	2.13913e+06	1.32627e+07	3.85396e+06	2.42513e+06	3.44133
Q9UKV3	Apoptotic chromatin condensation inducer in the nucleus OS=Homo sapiens OX=9606 GN=ACIN1 PE=1 SV=2	1341	151.8	4.06272e+06	1.1401e+06	8.76211e+06	2.60141e+06	2.0666e+06	3.36822
Q13148	TAR DNA-binding protein 43 OS=Homo sapiens OX=9606 GN=TARDBP PE=1 SV=1	414	44.7	4548340	4.3074e+06	1.42569e+07	4.42787e+06	170371	3.21982
Q9Y2L9	Leucine-rich repeat and calponin homology domain-containing protein 1 OS=Homo sapiens OX=9606 GN=LRCH1 PE=1 SV=3	728	80.8	4.22289e+06	2679978	1.10297e+07	3.45143e+06	1.091e+06	3.19568
P20592	Interferon-induced GTP-binding protein Mx2 OS=Homo sapiens OX=9606 GN=MX2 PE=1 SV=1	715	82	1.5978e+06	455489	3.13578e+06	1.02664e+06	807732	3.0544
Q1KMD3	Heterogeneous nuclear ribonucleoprotein U-like protein 2 OS=Homo sapiens OX=9606 GN=HNRNPUL2 PE=1 SV=1	747	85.1	2.21756e+07	1.18995e+07	4.83581e+07	1.70375e+07	7.26627e+06	2.83833
O00422	Histone deacetylase complex subunit SAP18 OS=Homo sapiens OX=9606 GN=SAP18 PE=1 SV=1	153	17.6	6727191	3.14321e+06	13973717	4.9352e+06	2.53425e+06	2.83144
Q9BZM4	UL16-binding protein 3 OS=Homo sapiens OX=9606 GN=ULBP3 PE=1 SV=1	244	27.9	1.06977e+07	1.13979e+07	3.12769e+07	1.10478e+07	495099	2.83104
Q15907	Ras-related protein Rab-11B OS=Homo sapiens OX=9606 GN=RAB11B PE=1 SV=4	218	24.5	1.47549e+06	2.84541e+06	6.04815e+06	2.16045e+06	968684	2.79949
Q9P0M6	Core histone macro-H2A.2 OS=Homo sapiens OX=9606 GN=MACROH2A2 PE=1 SV=3	372	40	2.14586e+07	4.07745e+06	3.56271e+07	1.27681e+07	1.22904e+07	2.79033
O75695	Protein XRP2 OS=Homo sapiens OX=9606 GN=RP2 PE=1 SV=4	350	39.6	1.69254e+06	2177819	5355138	1.93518e+06	343142	2.76725
Q96MU7	YTH domain-containing protein 1 OS=Homo sapiens OX=9606 GN=YTHDC1 PE=1 SV=3	727	84.6	3.05631e+06	2031995	6.76761e+06	2.54415e+06	724299	2.66007
P04264	Keratin, type II cytoskeletal 1 OS=Homo sapiens OX=9606 GN=KRT1 PE=1 SV=6	644	66	5.84893e+08	6.74528e+08	1.6678e+09	6.2971e+08	6.33815e+07	2.64852
Q9P2I0	Cleavage and polyadenylation specificity factor subunit 2 OS=Homo sapiens OX=9606 GN=CPSF2 PE=1 SV=2	782	88.4	1.40169e+09	4.9882e+08	2509422921	9.50255e+08	6.38426e+08	2.64079
Q9BTV4	Transmembrane protein 43 OS=Homo sapiens OX=9606 GN=TMEM43 PE=1 SV=1	400	44.8	1.78647e+07	8265665	3.4465e+07	1.30652e+07	6.78756e+06	2.63793
P26992	Ciliary neurotrophic factor receptor subunit alpha OS=Homo sapiens OX=9606 GN=CNTFR PE=1 SV=2	372	40.6	2.55952e+06	1.84259e+06	5800868	2.20106e+06	506952	2.63549
P14866	Heterogeneous nuclear ribonucleoprotein L OS=Homo sapiens OX=9606 GN=HNRNPL PE=1 SV=2	589	64.1	9.99404e+07	71076813	220795536	8.55086e+07	2.04096e+07	2.58214
O75367	Core histone macro-H2A.1 OS=Homo sapiens OX=9606 GN=MACROH2A1 PE=1 SV=5	369	39.2	1.28624e+08	5.80451e+07	2.40382e+08	9.33345e+07	4.99067e+07	2.57549
Q03252	Lamin-B2 OS=Homo sapiens OX=9606 GN=LMNB2 PE=1 SV=4	620	69.9	9.22037e+07	7.17967e+07	2.08004e+08	8.20002e+07	1.443e+07	2.53663
Q9UKM9	RNA-binding protein Raly OS=Homo sapiens OX=9606 GN=RALY PE=1 SV=1	306	32.4	4.61772e+07	3.53913e+07	102839791	4.07843e+07	7.62675e+06	2.52156
Q8N684	Cleavage and polyadenylation specificity factor subunit 7 OS=Homo sapiens OX=9606 GN=CPSF7 PE=1 SV=1	471	52	1.26603e+07	12656487	3.18842e+07	1.26584e+07	2725.72	2.51882
P62995	Transformer-2 protein homolog beta OS=Homo sapiens OX=9606 GN=TRA2B PE=1 SV=1	288	33.6	4.65253e+07	2.48021e+07	8.96499e+07	3.56637e+07	1.53606e+07	2.51376
Q13796	Protein Shroom2 OS=Homo sapiens OX=9606 GN=SHROOM2 PE=1 SV=1	1616	176.3	5.34039e+06	610620	7.45309e+06	2.9755e+06	3.34445e+06	2.50482
Q9H307	Pinin OS=Homo sapiens OX=9606 GN=PNN PE=1 SV=5	717	81.6	6.12485e+06	4.07772e+06	12777196	5.10129e+06	1.44754e+06	2.5047
P21980	Protein-glutamine gamma-glutamyltransferase 2 OS=Homo sapiens OX=9606 GN=TGM2 PE=1 SV=2	687	77.3	2.77294e+06	4.92975e+06	9.6171e+06	3.85134e+06	1.52509e+06	2.49708
P0C0S5	Histone H2A.Z OS=Homo sapiens OX=9606 GN=H2AZ1 PE=1 SV=2	128	13.5	7.93144e+07	4.87147e+07	157497582	6.40146e+07	2.16372e+07	2.46034
P07910	Heterogeneous nuclear ribonucleoproteins C1/C2 OS=Homo sapiens OX=9606 GN=HNRNPC PE=1 SV=4	306	33.7	1.67057e+08	7.935e+07	302682020	1.23204e+08	6.20182e+07	2.45676
O14495	Phospholipid phosphatase 3 OS=Homo sapiens OX=9606 GN=PLPP3 PE=1 SV=1	311	35.1	4.63786e+06	9.76313e+06	17566537	7.20049e+06	3.62412e+06	2.43963
P35908	Keratin, type II cytoskeletal 2 epidermal OS=Homo sapiens OX=9606 GN=KRT2 PE=1 SV=2	639	65.4	8.23632e+07	5.27072e+07	164519327	6.75352e+07	2.097e+07	2.43605
Q5VZK9	F-actin-uncapping protein LRRC16A OS=Homo sapiens OX=9606 GN=CARMIL1 PE=1 SV=1	1371	151.5	3.13925e+06	1.18457e+06	5.25888e+06	2.16191e+06	1.38217e+06	2.43252
Q8TDM5	Sperm acrosome membrane-associated protein 4 OS=Homo sapiens OX=9606 GN=SPACA4 PE=1 SV=1	124	13	787611	1.07273e+06	2.24796e+06	930171	201610	2.41672
Q16555	Dihydropyrimidinase-related protein 2 OS=Homo sapiens OX=9606 GN=DPYSL2 PE=1 SV=1	572	62.3	5.51751e+06	4.41668e+06	1.17166e+07	4.9671e+06	778398	2.35885
Q9HCD5	Nuclear receptor coactivator 5 OS=Homo sapiens OX=9606 GN=NCOA5 PE=1 SV=2	579	65.5	3.38427e+06	1.2691e+06	5.47391e+06	2.32668e+06	1.49565e+06	2.35267
Q14978	Nucleolar and coiled-body phosphoprotein 1 OS=Homo sapiens OX=9606 GN=NOLC1 PE=1 SV=2	699	73.6	1.67095e+07	1.01358e+07	3.12921e+07	1.34226e+07	4.64829e+06	2.33129
P43243	Matrin-3 OS=Homo sapiens OX=9606 GN=MATR3 PE=1 SV=2	847	94.6	9.79832e+07	8.45568e+07	2.1149e+08	9.127e+07	9.4939e+06	2.31719
P02545	Prelamin-A/C OS=Homo sapiens OX=9606 GN=LMNA PE=1 SV=1	664	74.1	1.04165e+09	8.36999e+08	2.17053e+09	9.39325e+08	1.4471e+08	2.31074
P20700	Lamin-B1 OS=Homo sapiens OX=9606 GN=LMNB1 PE=1 SV=2	586	66.4	6.54215e+06	1.00215e+07	19049142	8.28184e+06	2.46029e+06	2.30011
O75128	Protein cordon-bleu OS=Homo sapiens OX=9606 GN=COBL PE=1 SV=2	1261	135.5	2.60701e+06	2.23545e+06	5.5249e+06	2.42123e+06	262736	2.28186
Q9HCP0	Casein kinase I isoform gamma-1 OS=Homo sapiens OX=9606 GN=CSNK1G1 PE=1 SV=1	422	48.5	795076	1.30018e+06	2.38519e+06	1.04763e+06	357162	2.27675
P27348	14-3-3 protein theta OS=Homo sapiens OX=9606 GN=YWHAQ PE=1 SV=1	245	27.7	72194653	2.93019e+07	115169716	5.07483e+07	3.03298e+07	2.26943
A8K855	EF-hand calcium-binding domain-containing protein 7 OS=Homo sapiens OX=9606 GN=EFCAB7 PE=1 SV=1	629	71.9	1.07569e+06	791002	2.10507e+06	933346	201306	2.2554
Q8WVR3	Trafficking protein particle complex subunit 14 OS=Homo sapiens OX=9606 GN=TRAPPC14 PE=1 SV=2	580	62.6	3.32468e+06	2.50019e+06	6.53416e+06	2.91243e+06	583006	2.24354
P42167	Lamina-associated polypeptide 2, isoforms beta/gamma OS=Homo sapiens OX=9606 GN=TMPO PE=1 SV=2	454	50.6	1.69679e+07	2.27294e+07	4.39987e+07	1.98486e+07	4.07399e+06	2.21671
Q6H8Q1	Actin-binding LIM protein 2 OS=Homo sapiens OX=9606 GN=ABLIM2 PE=1 SV=2	611	67.8	883836	953015	2.02851e+06	918425	48917.2	2.20869
O75531	Barrier-to-autointegration factor OS=Homo sapiens OX=9606 GN=BANF1 PE=1 SV=1	89	10.1	4.80738e+08	8.1315e+08	1.40509e+09	6.46944e+08	2.3505e+08	2.17189
O95292	Vesicle-associated membrane protein-associated protein B/C OS=Homo sapiens OX=9606 GN=VAPB PE=1 SV=3	243	27.2	110122102	1.15878e+08	244990908	1.13e+08	4.06992e+06	2.16806
O75431	Metaxin-2 OS=Homo sapiens OX=9606 GN=MTX2 PE=1 SV=1	263	29.7	3.49344e+06	4.49191e+06	8.61361e+06	3.99268e+06	706024	2.15735
Q01469	Fatty acid-binding protein 5 OS=Homo sapiens OX=9606 GN=FABP5 PE=1 SV=3	135	15.2	1.37072e+06	6.67667e+06	8655339	4.0237e+06	3.75187e+06	2.15109
Q08380	Galectin-3-binding protein OS=Homo sapiens OX=9606 GN=LGALS3BP PE=1 SV=1	585	65.3	5622464	2487425	8.67267e+06	4.05494e+06	2.21681e+06	2.13879
Q9P0L0	Vesicle-associated membrane protein-associated protein A OS=Homo sapiens OX=9606 GN=VAPA PE=1 SV=3	249	27.9	6.67282e+08	5.94188e+08	1.34531e+09	6.30735e+08	5.16851e+07	2.13292
Q16629	Serine/arginine-rich splicing factor 7 OS=Homo sapiens OX=9606 GN=SRSF7 PE=1 SV=1	238	27.4	6.79131e+07	3.33793e+07	1.07427e+08	5.06462e+07	2.4419e+07	2.12112
Q9BXB4	Oxysterol-binding protein-related protein 11 OS=Homo sapiens OX=9606 GN=OSBPL11 PE=1 SV=2	747	83.6	9.16868e+06	3.17736e+06	1.30741e+07	6.17302e+06	4.2365e+06	2.11794
Q9NZB2	Constitutive coactivator of PPAR-gamma-like protein 1 OS=Homo sapiens OX=9606 GN=FAM120A PE=1 SV=2	1118	121.8	1.06308e+07	2.05909e+07	33045462	1.56108e+07	7.04282e+06	2.11683
P01824	Immunoglobulin heavy variable 4-39 OS=Homo sapiens OX=9606 GN=IGHV4-39 PE=1 SV=2	125	13.9	3.73235e+06	4.11081e+06	8230850	3.92158e+06	267608	2.09886
A0A0A0MS15	Immunoglobulin heavy variable 3-49 OS=Homo sapiens OX=9606 GN=IGHV3-49 PE=3 SV=1	119	13	3509221	3.79536e+06	7.64433e+06	3.65229e+06	202333	2.09302
O94919	Endonuclease domain-containing 1 protein OS=Homo sapiens OX=9606 GN=ENDOD1 PE=1 SV=2	500	55	35964160	2.31375e+07	6.17568e+07	2.95508e+07	9.0698e+06	2.08985
P0C0S8	Histone H2A type 1 OS=Homo sapiens OX=9606 GN=H2AC11 PE=1 SV=2	130	14.1	551878888	2.49796e+08	835110830	4.00838e+08	2.13605e+08	2.08341
O43143	ATP-dependent RNA helicase DHX15 OS=Homo sapiens OX=9606 GN=DHX15 PE=1 SV=2	795	90.9	1.42821e+07	5.004e+06	20070135	9.64304e+06	6.5606e+06	2.08131
P31942	Heterogeneous nuclear ribonucleoprotein H3 OS=Homo sapiens OX=9606 GN=HNRNPH3 PE=1 SV=2	346	36.9	70347630	3.66382e+07	1.09097e+08	5.34929e+07	2.38362e+07	2.03948
Q9UJZ1	Stomatin-like protein 2, mitochondrial OS=Homo sapiens OX=9606 GN=STOML2 PE=1 SV=1	356	38.5	819567	1117083	1.97329e+06	968325	210375	2.03784
Q16718	NADH dehydrogenase [ubiquinone] 1 alpha subcomplex subunit 5 OS=Homo sapiens OX=9606 GN=NDUFA5 PE=1 SV=3	116	13.5	1.95566e+06	1.40271e+06	3.40941e+06	1.67919e+06	390998	2.03039
Q9NW13	RNA-binding protein 28 OS=Homo sapiens OX=9606 GN=RBM28 PE=1 SV=3	759	85.7	1.87959e+06	1.5545e+06	3.48576e+06	1.71704e+06	229870	2.0301
P30153	Serine/threonine-protein phosphatase 2A 65 kDa regulatory subunit A alpha isoform OS=Homo sapiens OX=9606 GN=PPP2R1A PE=1 SV=4	589	65.3	1.85482e+07	1.06916e+07	2.96418e+07	1.46199e+07	5.55549e+06	2.0275
P21266	Glutathione S-transferase Mu 3 OS=Homo sapiens OX=9606 GN=GSTM3 PE=1 SV=3	225	26.5	5.18789e+07	13867278	6.63556e+07	3.28731e+07	2.68783e+07	2.01854
P04908	Histone H2A type 1-B/E OS=Homo sapiens OX=9606 GN=H2AC4 PE=1 SV=2	130	14.1	2.62475e+09	1.36936e+09	4.01233e+09	1.99705e+09	8.87694e+08	2.00913
O94905	Erlin-2 OS=Homo sapiens OX=9606 GN=ERLIN2 PE=1 SV=1	339	37.8	1.56848e+08	2.10326e+08	3.67851e+08	1.83587e+08	3.78143e+07	2.00369
Q96Q05	Trafficking protein particle complex subunit 9 OS=Homo sapiens OX=9606 GN=TRAPPC9 PE=1 SV=2	1148	128.4	7.57967e+06	3.29879e+06	1.08936e+07	5.43923e+06	3.02704e+06	2.00279
