# Supplementary material for: NXT2 is a key component of the RNA nuclear export factor complex in the human testis and essential for spermatogenesis
Source: Nat Commun. 2025 Jul 7;16:6254. doi: 10.1038/s41467-025-61463-0 (PMC12234887; doi:10.1038/s41467-025-61463-0)
Supplement: Supplementary file 11 — Supplementary Dataset 9 [file 41467_2025_61463_MOESM11_ESM.xlsx]

## Sheet: Supplementary Data 9
Supplementary Data 9: Abundance values of proteins detected in NXT1 pulldown of testis lysate 1
Accession	Description	# AAs	MW [kDa]	Abundance_mc_IgG_1	Abundance_mc_IgG_2	Abundance_mc_IgG_3	Abundance_NXT1_1	Abundance_NXT1_2	Abundance_NXT1_3
P35749	Myosin-11 OS=Homo sapiens OX=9606 GN=MYH11 PE=1 SV=3	1972	227.2	3.29978e+10	1.29101e+10	1.24457e+10	1.18516e+11	3.45575e+10	3.64153e+10
P35579	Myosin-9 OS=Homo sapiens OX=9606 GN=MYH9 PE=1 SV=4	1960	226.4	1.00719e+10	7.91755e+09	7.24141e+09	5.05513e+10	1.87327e+10	1.90163e+10
P60709	Actin, cytoplasmic 1 OS=Homo sapiens OX=9606 GN=ACTB PE=1 SV=1	375	41.7	3.29835e+10	4.06037e+10	4.02228e+10	6.92309e+10	9.82593e+10	1.01285e+11
P63261	Actin, cytoplasmic 2 OS=Homo sapiens OX=9606 GN=ACTG1 PE=1 SV=1	375	41.8	5.74501e+06	8.1844e+06	8.24474e+06	2.12748e+07	1.66501e+07	2.01124e+07
P35580	Myosin-10 OS=Homo sapiens OX=9606 GN=MYH10 PE=1 SV=3	1976	228.9	1.24214e+09	1.20964e+09	1.00024e+09	7.6981e+09	2.61235e+09	2.76662e+09
P68371	Tubulin beta-4B chain OS=Homo sapiens OX=9606 GN=TUBB4B PE=1 SV=1	445	49.8	3.3535e+09	6.07571e+09	5.46283e+09	2.83853e+10	1.96952e+10	1.97224e+10
P04350	Tubulin beta-4A chain OS=Homo sapiens OX=9606 GN=TUBB4A PE=1 SV=2	444	49.6	2.55958e+08	5.45478e+08	5.22753e+08	1.28738e+09	1.33762e+09	1.40034e+09
Q9ULL0	Acrosomal protein KIAA1210 OS=Homo sapiens OX=9606 GN=KIAA1210 PE=2 SV=3	1709	186.9	5.89832e+09	6.72119e+09	6.51527e+09	1.7449e+10	1.10288e+10	1.04033e+10
P07437	Tubulin beta chain OS=Homo sapiens OX=9606 GN=TUBB PE=1 SV=2	444	49.6	1.92782e+08	2.51351e+08	2.10584e+08	1.4894e+09	7.75861e+08	7.27951e+08
P08670	Vimentin OS=Homo sapiens OX=9606 GN=VIM PE=1 SV=4	466	53.6	2.1696e+10	1.55871e+10	1.97972e+10	4.24332e+10	1.58609e+10	1.61858e+10
P68032	Actin, alpha cardiac muscle 1 OS=Homo sapiens OX=9606 GN=ACTC1 PE=1 SV=1	377	42	3.21005e+09	2.24274e+09	2.05928e+09	1.83402e+10	6.31837e+09	6.17592e+09
Q71U36	Tubulin alpha-1A chain OS=Homo sapiens OX=9606 GN=TUBA1A PE=1 SV=1	451	50.1	2.07323e+09	2.87981e+09	2.98701e+09	2.03517e+10	8.74086e+09	8.72625e+09
Q13885	Tubulin beta-2A chain OS=Homo sapiens OX=9606 GN=TUBB2A PE=1 SV=1	445	49.9	3.14227e+07	5.07606e+07	4.3648e+07	2.83347e+08	1.64715e+08	1.75163e+08
P62736	Actin, aortic smooth muscle OS=Homo sapiens OX=9606 GN=ACTA2 PE=1 SV=1	377	42	2.59015e+07	8.80395e+06	4.70903e+06	7.86949e+07	1.57284e+07	1.08425e+07
Q9UM54	Unconventional myosin-VI OS=Homo sapiens OX=9606 GN=MYO6 PE=1 SV=4	1294	149.6	3.37626e+09	2.56413e+09	2.166e+09	9.95419e+09	5.11133e+09	5.08424e+09
P0DPH7	Tubulin alpha-3C chain OS=Homo sapiens OX=9606 GN=TUBA3C PE=1 SV=1	450	49.9	1.34589e+08	1.16307e+08	1.01603e+08	5.29536e+08	2.87572e+08	2.76395e+08
Q15149	Plectin OS=Homo sapiens OX=9606 GN=PLEC PE=1 SV=3	4684	531.5	4.68712e+08	6.61908e+08	6.79372e+08	1.52302e+09	1.32057e+09	1.44749e+09
P68366	Tubulin alpha-4A chain OS=Homo sapiens OX=9606 GN=TUBA4A PE=1 SV=1	448	49.9	9.59312e+06	2.03813e+07	1.07809e+07	6.4385e+07	4.28738e+07	4.62402e+07
P60660	Myosin light polypeptide 6 OS=Homo sapiens OX=9606 GN=MYL6 PE=1 SV=2	151	16.9	3.4417e+09	1.50892e+09	1.4364e+09	9.76566e+09	4.71126e+09	4.64421e+09
O00159	Unconventional myosin-Ic OS=Homo sapiens OX=9606 GN=MYO1C PE=1 SV=4	1063	121.6	1.93034e+09	1.35257e+09	1.42985e+09	8.75092e+09	3.27132e+09	3.654e+09
Q01082	Spectrin beta chain, non-erythrocytic 1 OS=Homo sapiens OX=9606 GN=SPTBN1 PE=1 SV=2	2364	274.4	3.52777e+08	5.74177e+08	4.96919e+08	3.25506e+09	1.3826e+09	1.385e+09
Q00610	Clathrin heavy chain 1 OS=Homo sapiens OX=9606 GN=CLTC PE=1 SV=5	1675	191.5	2.60826e+09	2.77453e+08	3.00621e+08	1.00389e+10	1.16806e+09	1.26458e+09
Q9BQE3	Tubulin alpha-1C chain OS=Homo sapiens OX=9606 GN=TUBA1C PE=1 SV=1	449	49.9	1.80527e+07	3.00434e+07	3.51998e+07	1.40934e+08	1.01842e+08	8.62401e+07
Q13509	Tubulin beta-3 chain OS=Homo sapiens OX=9606 GN=TUBB3 PE=1 SV=2	450	50.4	519040	851745	1.40422e+06	1156365	2.00773e+06	6.95286e+06
Q92614	Unconventional myosin-XVIIIa OS=Homo sapiens OX=9606 GN=MYO18A PE=1 SV=3	2054	233	5.12831e+08	3.75538e+08	3.79246e+08	3.33062e+09	9.26826e+08	1.03533e+09
P02768	Albumin OS=Homo sapiens OX=9606 GN=ALB PE=1 SV=2	609	69.3	2.25195e+09	2.87719e+09	4.23167e+09	3.71827e+09	1.98253e+09	9.83994e+08
P0DOX5	Immunoglobulin gamma-1 heavy chain OS=Homo sapiens OX=9606 PE=1 SV=2	449	49.3	7.81839e+09	2.77444e+09	5.1569e+09	3.04418e+09	1.71475e+09	1.68092e+09
Q13813	Spectrin alpha chain, non-erythrocytic 1 OS=Homo sapiens OX=9606 GN=SPTAN1 PE=1 SV=3	2472	284.4	2.15432e+08	3.12104e+08	2.87787e+08	1.69747e+09	6.80367e+08	7.18651e+08
Q14573	Inositol 1,4,5-trisphosphate receptor type 3 OS=Homo sapiens OX=9606 GN=ITPR3 PE=1 SV=2	2671	303.9	2.62236e+08	3.95795e+08	4.31082e+08	1.44539e+09	6.86958e+08	6.30448e+08
P06396	Gelsolin OS=Homo sapiens OX=9606 GN=GSN PE=1 SV=1	782	85.6	1.82787e+09	1.61671e+09	1.55213e+09	6.2543e+09	4.63869e+09	4.46753e+09
Q9NQX4	Unconventional myosin-Vc OS=Homo sapiens OX=9606 GN=MYO5C PE=1 SV=2	1742	202.7	1.57914e+08	1.53806e+08	1.34544e+08	1.02566e+09	3.92926e+08	3.938e+08
P11277	Spectrin beta chain, erythrocytic OS=Homo sapiens OX=9606 GN=SPTB PE=1 SV=5	2137	246.3	9.6645e+07	9.78587e+07	8.63373e+07	4.57192e+08	3.9413e+08	3.79816e+08
P01860	Immunoglobulin heavy constant gamma 3 OS=Homo sapiens OX=9606 GN=IGHG3 PE=1 SV=3	446	49.1	1.58939e+10	7.82501e+09	1.19015e+10	9.14644e+09	5.29475e+09	5.08079e+09
P24844	Myosin regulatory light polypeptide 9 OS=Homo sapiens OX=9606 GN=MYL9 PE=1 SV=4	172	19.8	1.88178e+09	4.5014e+08	3.86966e+08	9.58033e+09	1.37426e+09	1.58061e+09
P02549	Spectrin alpha chain, erythrocytic 1 OS=Homo sapiens OX=9606 GN=SPTA1 PE=1 SV=5	2419	279.8	9.34333e+07	1.19554e+08	1.2376e+08	7.19409e+08	4.80148e+08	5.24731e+08
Q7Z406	Myosin-14 OS=Homo sapiens OX=9606 GN=MYH14 PE=1 SV=2	1995	227.7	5854845	5.63865e+06	8.01011e+06	3.83261e+07	1.787e+07	3.01344e+07
P12111	Collagen alpha-3(VI) chain OS=Homo sapiens OX=9606 GN=COL6A3 PE=1 SV=5	3177	343.5	5.47506e+07	2.82686e+08	2.57077e+08	6.41654e+08	6.68462e+08	6.37566e+08
Q13402	Unconventional myosin-VIIa OS=Homo sapiens OX=9606 GN=MYO7A PE=1 SV=2	2215	254.2	1.99239e+08	1.27751e+08	1.12755e+08	1.07639e+09	3.38642e+08	3.39039e+08
O75369	Filamin-B OS=Homo sapiens OX=9606 GN=FLNB PE=1 SV=2	2602	278	9.94263e+07	2.29238e+08	1.97366e+08	6.07603e+08	5.42891e+08	595394966
P67936	Tropomyosin alpha-4 chain OS=Homo sapiens OX=9606 GN=TPM4 PE=1 SV=3	248	28.5	6.67324e+08	4.00067e+08	3.94898e+08	4.2595e+09	9.76429e+08	1.18858e+09
Q9BUF5	Tubulin beta-6 chain OS=Homo sapiens OX=9606 GN=TUBB6 PE=1 SV=1	446	49.8	4.13138e+07	1.49386e+08	1.4272e+08	5.6103e+08	3.25192e+08	3.06186e+08
O43795	Unconventional myosin-Ib OS=Homo sapiens OX=9606 GN=MYO1B PE=1 SV=3	1136	131.9	2.95446e+08	2.02646e+08	1.72959e+08	1.88647e+09	4.81486e+08	5.24062e+08
P01859	Immunoglobulin heavy constant gamma 2 OS=Homo sapiens OX=9606 GN=IGHG2 PE=1 SV=3	395	43.8	2.0497e+09	1.36172e+09	2.48411e+09	1.03075e+09	1.04127e+09	9.85982e+08
O94832	Unconventional myosin-Id OS=Homo sapiens OX=9606 GN=MYO1D PE=1 SV=2	1006	116.1	2.26418e+08	1.91447e+08	1.86213e+08	8.04768e+08	4.22653e+08	4.34032e+08
Q9P2M7	Cingulin OS=Homo sapiens OX=9606 GN=CGN PE=1 SV=3	1203	137	3.51111e+07	2.95827e+08	2.46873e+08	2.75009e+08	3.7131e+08	5.19595e+08
Q9Y4I1	Unconventional myosin-Va OS=Homo sapiens OX=9606 GN=MYO5A PE=1 SV=2	1855	215.3	8.93433e+07	7.91239e+07	6.52263e+07	5.97544e+08	2.051e+08	2.21662e+08
Q14204	Cytoplasmic dynein 1 heavy chain 1 OS=Homo sapiens OX=9606 GN=DYNC1H1 PE=1 SV=5	4646	532.1	4.05629e+07	4.96123e+07	5.1191e+07	2.964e+08	9.98064e+07	1.20812e+08
Q96C19	EF-hand domain-containing protein D2 OS=Homo sapiens OX=9606 GN=EFHD2 PE=1 SV=1	240	26.7	4.55418e+08	8.02522e+08	7.78746e+08	3.97789e+09	2.28348e+09	2.19228e+09
P07951	Tropomyosin beta chain OS=Homo sapiens OX=9606 GN=TPM2 PE=1 SV=1	284	32.8	460746070	2.14499e+08	2.04149e+08	3.75835e+09	9.16509e+08	8.80583e+08
P35555	Fibrillin-1 OS=Homo sapiens OX=9606 GN=FBN1 PE=1 SV=4	2871	312.1	1.50855e+08	2.98931e+08	2.86297e+08	4.03328e+08	8.79808e+08	8.68393e+08
Q8WXH0	Nesprin-2 OS=Homo sapiens OX=9606 GN=SYNE2 PE=1 SV=3	6885	795.9	2.7389e+07	6.79533e+07	6.00615e+07	2.08581e+08	1.34818e+08	1.61937e+08
Q07157	Tight junction protein ZO-1 OS=Homo sapiens OX=9606 GN=TJP1 PE=1 SV=3	1748	195.3	9.34671e+07	3.01489e+08	2.79006e+08	6.87841e+08	697225482	5.76874e+08
Q562R1	Beta-actin-like protein 2 OS=Homo sapiens OX=9606 GN=ACTBL2 PE=1 SV=2	376	42	948938	1.85675e+07	1.42228e+07	2.41444e+07	85980828	7.4439e+07
P68104	Elongation factor 1-alpha 1 OS=Homo sapiens OX=9606 GN=EEF1A1 PE=1 SV=1	462	50.1	1.75692e+08	2.05667e+08	1.83441e+08	6.97439e+08	5.32678e+08	5.82551e+08
P63010	AP-2 complex subunit beta OS=Homo sapiens OX=9606 GN=AP2B1 PE=1 SV=1	937	104.5	2.66269e+08	7.29983e+07	5.7315e+07	1.63749e+09	3.39188e+08	2.84742e+08
P09493	Tropomyosin alpha-1 chain OS=Homo sapiens OX=9606 GN=TPM1 PE=1 SV=2	284	32.7	1.36416e+09	3.73264e+08	3.43035e+08	5.68794e+09	1.13377e+09	1.23716e+09
Q96N67	Dedicator of cytokinesis protein 7 OS=Homo sapiens OX=9606 GN=DOCK7 PE=1 SV=4	2140	242.4	5.7163e+07	5.52111e+07	5.12015e+07	5.24039e+08	1.26674e+08	1.41731e+08
Q8IWB6	Inactive serine/threonine-protein kinase TEX14 OS=Homo sapiens OX=9606 GN=TEX14 PE=1 SV=2	1497	167.8	2.02621e+07	1.16242e+08	1.04731e+08	2.59092e+08	3.20815e+08	2.97679e+08
Q09666	Neuroblast differentiation-associated protein AHNAK OS=Homo sapiens OX=9606 GN=AHNAK PE=1 SV=2	5890	628.7	5.26779e+07	3.40641e+07	4.0252e+07	3.02264e+08	9.89304e+07	1.11403e+08
P01861	Immunoglobulin heavy constant gamma 4 OS=Homo sapiens OX=9606 GN=IGHG4 PE=1 SV=2	396	43.8	5.62736e+08	3.06778e+08	5.45541e+08	4.11822e+07	1.49051e+08	1.59969e+08
O95782	AP-2 complex subunit alpha-1 OS=Homo sapiens OX=9606 GN=AP2A1 PE=1 SV=3	977	107.5	5.88002e+08	2.00977e+08	2.97679e+08	2.61753e+09	6.81687e+08	6.60138e+08
P04264	Keratin, type II cytoskeletal 1 OS=Homo sapiens OX=9606 GN=KRT1 PE=1 SV=6	644	66	1.26919e+09	6.19262e+08	4.0553e+08	7.76431e+08	2.25348e+08	2.3765e+08
Q6ZVM7	TOM1-like protein 2 OS=Homo sapiens OX=9606 GN=TOM1L2 PE=1 SV=1	507	55.5	1.14998e+08	1.0854e+08	8.98568e+07	8.99127e+08	4.07767e+08	4.38206e+08
P28290	Protein ITPRID2 OS=Homo sapiens OX=9606 GN=ITPRID2 PE=1 SV=3	1259	138.3	1.08291e+08	2.06512e+08	1.94993e+08	4.20062e+08	4.02197e+08	4.01383e+08
Q96CW1	AP-2 complex subunit mu OS=Homo sapiens OX=9606 GN=AP2M1 PE=1 SV=2	435	49.6	4.40811e+08	1.22657e+08	1.02067e+08	1.53366e+09	2.8672e+08	3.00743e+08
P06753	Tropomyosin alpha-3 chain OS=Homo sapiens OX=9606 GN=TPM3 PE=1 SV=2	285	32.9	1.58445e+08	3.19261e+07	4.11716e+07	7.17759e+08	1.14466e+08	1.07448e+08
Q13045	Protein flightless-1 homolog OS=Homo sapiens OX=9606 GN=FLII PE=1 SV=2	1269	144.7	9.93911e+07	1.5291e+08	1.6581e+08	7.57764e+08	2.60788e+08	3.29734e+08
O95425	Supervillin OS=Homo sapiens OX=9606 GN=SVIL PE=1 SV=2	2214	247.6	77356285	6.30049e+07	6.05815e+07	3.74731e+08	1.4009e+08	1.62983e+08
O14950	Myosin regulatory light chain 12B OS=Homo sapiens OX=9606 GN=MYL12B PE=1 SV=2	172	19.8	3.41569e+08	1.73926e+08	158574661	1.2345e+09	4.56708e+08	4.5354e+08
P52272	Heterogeneous nuclear ribonucleoprotein M OS=Homo sapiens OX=9606 GN=HNRNPM PE=1 SV=3	730	77.5	1.0633e+08	1.668e+08	1.69882e+08	1.76191e+08	3.67718e+08	3.54379e+08
P11142	Heat shock cognate 71 kDa protein OS=Homo sapiens OX=9606 GN=HSPA8 PE=1 SV=1	646	70.9	1.4296e+08	119183223	1.53751e+08	4.7439e+08	2.85908e+08	304815853
P21333	Filamin-A OS=Homo sapiens OX=9606 GN=FLNA PE=1 SV=4	2647	280.6	4.13309e+07	9.07517e+07	8.52705e+07	1.89162e+08	1.45302e+08	1.72005e+08
P49411	Elongation factor Tu, mitochondrial OS=Homo sapiens OX=9606 GN=TUFM PE=1 SV=3	455	49.8	1.44272e+08	2.54806e+08	2.40624e+08	9.27625e+08	9.12815e+08	9.23315e+08
Q12965	Unconventional myosin-Ie OS=Homo sapiens OX=9606 GN=MYO1E PE=1 SV=2	1108	127	9.34198e+07	2.94029e+07	3.82866e+07	4.41335e+08	1.0862e+08	1.4386e+08
P12956	X-ray repair cross-complementing protein 6 OS=Homo sapiens OX=9606 GN=XRCC6 PE=1 SV=2	609	69.8	5.58475e+07	1.09117e+08	1.19961e+08	4.03938e+08	3.64413e+08	3.70961e+08
P47756	F-actin-capping protein subunit beta OS=Homo sapiens OX=9606 GN=CAPZB PE=1 SV=5	272	30.6	2.20598e+08	2.13915e+08	2.12771e+08	9.11094e+08	4.71377e+08	5.13461e+08
Q9UHB6	LIM domain and actin-binding protein 1 OS=Homo sapiens OX=9606 GN=LIMA1 PE=1 SV=1	759	85.2	1.0751e+08	1.43516e+08	1.40002e+08	6.82749e+08	2.72799e+08	3.26877e+08
A5A3E0	POTE ankyrin domain family member F OS=Homo sapiens OX=9606 GN=POTEF PE=1 SV=2	1075	121.4	1.71433e+06	2.51413e+06			9649696	8613724
Q9ULV0	Unconventional myosin-Vb OS=Homo sapiens OX=9606 GN=MYO5B PE=1 SV=3	1848	213.5	3.82162e+07	5.346e+07	4.364e+07	1.64015e+08	1.09862e+08	1.2395e+08
P54652	Heat shock-related 70 kDa protein 2 OS=Homo sapiens OX=9606 GN=HSPA2 PE=1 SV=1	639	70	1.96974e+08	1.28326e+08	1.50412e+08	8.19198e+08	3.02182e+08	2.80765e+08
P53675	Clathrin heavy chain 2 OS=Homo sapiens OX=9606 GN=CLTCL1 PE=1 SV=2	1640	186.9	1.34535e+07	6.35546e+06	2.59915e+06	4.74313e+07	6.36441e+06	8.05879e+06
Q02241	Kinesin-like protein KIF23 OS=Homo sapiens OX=9606 GN=KIF23 PE=1 SV=3	960	110	4.75327e+06	1.16579e+08	1.04997e+08	4.82583e+07	2.27144e+08	2.48244e+08
Q5JQC9	A-kinase anchor protein 4 OS=Homo sapiens OX=9606 GN=AKAP4 PE=1 SV=1	854	94.4	1.18294e+06	9.16104e+07	6.98073e+07	2.17954e+08	2.04262e+08	2.03188e+08
P14649	Myosin light chain 6B OS=Homo sapiens OX=9606 GN=MYL6B PE=1 SV=1	208	22.8	1.00403e+09	5.1313e+08	4.35898e+08	1.26222e+09	1.05352e+09	1.15139e+09
Q92828	Coronin-2A OS=Homo sapiens OX=9606 GN=CORO2A PE=1 SV=2	525	59.7	1.31606e+08	2.28911e+08	2.19714e+08	1.54105e+09	4.0734e+08	4.81738e+08
Q9NYL9	Tropomodulin-3 OS=Homo sapiens OX=9606 GN=TMOD3 PE=1 SV=1	352	39.6	3.18339e+08	2.15468e+08	2.09786e+08	1.62819e+09	6.22114e+08	6.07879e+08
Q9HCE1	Helicase MOV-10 OS=Homo sapiens OX=9606 GN=MOV10 PE=1 SV=2	1003	113.6	4.3474e+07	3.64128e+07	3.7126e+07	2.33073e+08	160599899	1.6857e+08
Q9HBL0	Tensin-1 OS=Homo sapiens OX=9606 GN=TNS1 PE=1 SV=3	1839	196.9	5.6128e+07	2.14876e+08	1.75048e+08	2.3905e+08	8.16405e+08	8.81927e+08
P15088	Mast cell carboxypeptidase A OS=Homo sapiens OX=9606 GN=CPA3 PE=1 SV=2	417	48.6	1.5905e+07	5.84718e+08	4.67332e+08	7.82357e+08	2.4232e+09	2.33227e+09
P13010	X-ray repair cross-complementing protein 5 OS=Homo sapiens OX=9606 GN=XRCC5 PE=1 SV=3	732	82.7	6.88543e+07	1.07798e+08	9.69357e+07	3.4737e+08	2.37854e+08	2.33822e+08
Q969F0	Fetal and adult testis-expressed transcript protein OS=Homo sapiens OX=9606 GN=FATE1 PE=1 SV=1	183	20.7	1.17718e+08	1.26199e+08	1.32903e+08	3.10591e+08	2.11842e+08	2.11478e+08
P61158	Actin-related protein 3 OS=Homo sapiens OX=9606 GN=ACTR3 PE=1 SV=3	418	47.3	1.83378e+08	8.54518e+07	8.30646e+07	8.70666e+08	2.68446e+08	2.55894e+08
O15144	Actin-related protein 2/3 complex subunit 2 OS=Homo sapiens OX=9606 GN=ARPC2 PE=1 SV=1	300	34.3	1.19606e+08	3.83795e+07	3.6692e+07	5.63473e+08	1.86745e+08	1.85253e+08
Q16643	Drebrin OS=Homo sapiens OX=9606 GN=DBN1 PE=1 SV=4	649	71.4	6.23686e+07	1.85655e+08	1.75766e+08	1.25234e+09	457499909	4.76394e+08
P02671	Fibrinogen alpha chain OS=Homo sapiens OX=9606 GN=FGA PE=1 SV=2	866	94.9	3.20376e+07	9.85895e+07	8.28147e+07	1.69526e+08	2.15604e+08	2.34902e+08
Q5T5P2	Sickle tail protein homolog OS=Homo sapiens OX=9606 GN=KIAA1217 PE=1 SV=2	1943	214	2.00376e+07	1.01494e+08	8.32884e+07	1.17282e+08	9.18066e+07	1.03275e+08
P0DP23	Calmodulin-1 OS=Homo sapiens OX=9606 GN=CALM1 PE=1 SV=1	149	16.8	7.74915e+08	5.14597e+08	4.92967e+08	4.21488e+09	1.38847e+09	1.57373e+09
Q9Y608	Leucine-rich repeat flightless-interacting protein 2 OS=Homo sapiens OX=9606 GN=LRRFIP2 PE=1 SV=1	721	82.1	1.29494e+08	8.02914e+07	7.94103e+07	2.50274e+08	1.89244e+08	2.01644e+08
Q96J94	Piwi-like protein 1 OS=Homo sapiens OX=9606 GN=PIWIL1 PE=1 SV=1	861	98.5	3.98125e+07	3.59243e+07	3.3979e+07	9.7389e+07	7.67042e+07	7.84196e+07
O75592	E3 ubiquitin-protein ligase MYCBP2 OS=Homo sapiens OX=9606 GN=MYCBP2 PE=1 SV=4	4678	513.3	2.34041e+07	2.41678e+07	2.36678e+07	1.56662e+08	5.98558e+07	6.83379e+07
O94973	AP-2 complex subunit alpha-2 OS=Homo sapiens OX=9606 GN=AP2A2 PE=1 SV=2	939	103.9	4.94391e+07	4.85925e+06	4.55189e+06	3.10163e+08	1.76523e+07	2.71354e+07
Q53EZ4	Centrosomal protein of 55 kDa OS=Homo sapiens OX=9606 GN=CEP55 PE=1 SV=3	464	54.1	1.73288e+07	1.5611e+08	1.35169e+08	1.98034e+08	2.43161e+08	2.22549e+08
Q9BXU1	Serine/threonine-protein kinase 31 OS=Homo sapiens OX=9606 GN=STK31 PE=2 SV=2	1019	115.6	4.09984e+07	3.30788e+07	3.34433e+07	188002476	5.28605e+07	5.92387e+07
P61160	Actin-related protein 2 OS=Homo sapiens OX=9606 GN=ACTR2 PE=1 SV=1	394	44.7	1.08464e+08	6.43491e+07	5.98863e+07	6.45653e+08	2.02772e+08	1.88194e+08
P27708	Multifunctional protein CAD OS=Homo sapiens OX=9606 GN=CAD PE=1 SV=3	2225	242.8	3.87619e+07	4.57929e+07	4.83376e+07	3.3197e+08	1.77755e+08	1.56121e+08
P02675	Fibrinogen beta chain OS=Homo sapiens OX=9606 GN=FGB PE=1 SV=2	491	55.9	4.18162e+07	8.79026e+07	8.34057e+07	1.77119e+08	2.35186e+08	2.41939e+08
P35527	Keratin, type I cytoskeletal 9 OS=Homo sapiens OX=9606 GN=KRT9 PE=1 SV=3	623	62	4.62659e+08	4.48713e+08	2.04321e+08	7.047e+08	8.35509e+07	8.74609e+07
P35908	Keratin, type II cytoskeletal 2 epidermal OS=Homo sapiens OX=9606 GN=KRT2 PE=1 SV=2	639	65.4	5.7349e+08	2.09384e+08	1.83339e+08	2.46988e+08	9.62812e+07	1.01059e+08
Q12996	Cleavage stimulation factor subunit 3 OS=Homo sapiens OX=9606 GN=CSTF3 PE=1 SV=1	717	82.9	9.38383e+07	4.46593e+07	6.96941e+07	1.30285e+07	2.11444e+07	1.95859e+07
Q0ZGT2	Nexilin OS=Homo sapiens OX=9606 GN=NEXN PE=1 SV=1	675	80.6	9.1487e+06	5.31218e+07	5.30626e+07	2.0281e+08	1.13487e+08	99296894
P00747	Plasminogen OS=Homo sapiens OX=9606 GN=PLG PE=1 SV=2	810	90.5	8.56561e+07	5.41323e+07	5.23011e+07	1.51439e+08	1.49555e+08	1.44182e+08
P13645	Keratin, type I cytoskeletal 10 OS=Homo sapiens OX=9606 GN=KRT10 PE=1 SV=6	584	58.8	1.39814e+09	3.80545e+08	3.35737e+08	5.36646e+08	143224049	1.13167e+08
O60716	Catenin delta-1 OS=Homo sapiens OX=9606 GN=CTNND1 PE=1 SV=1	968	108.1	6.32793e+06	5.68624e+07	4.4635e+07	1.4487e+08	1.34176e+08	1.30895e+08
P78527	DNA-dependent protein kinase catalytic subunit OS=Homo sapiens OX=9606 GN=PRKDC PE=1 SV=3	4128	468.8	2.17101e+08	8.71717e+07	7.25756e+07	1.76068e+08	8.74259e+07	8.24731e+07
O43175	D-3-phosphoglycerate dehydrogenase OS=Homo sapiens OX=9606 GN=PHGDH PE=1 SV=4	533	56.6	1.11956e+08	5.121e+07	5.94046e+07	5.44501e+08	2.27042e+08	2.21601e+08
Q5TZA2	Rootletin OS=Homo sapiens OX=9606 GN=CROCC PE=1 SV=2	2017	228.3	2.07126e+06	5.62337e+07	5.19495e+07	4.23255e+07	1.48501e+08	1.64008e+08
P16444	Dipeptidase 1 OS=Homo sapiens OX=9606 GN=DPEP1 PE=1 SV=3	411	45.6	2.87016e+08	6.13944e+07	6.26879e+07	1.25524e+09	2.35235e+08	2.10584e+08
P11940	Polyadenylate-binding protein 1 OS=Homo sapiens OX=9606 GN=PABPC1 PE=1 SV=2	636	70.6	4.47142e+07	3.31404e+07	3.58033e+07	2.24904e+08	1.13602e+08	1.21054e+08
P05093	Steroid 17-alpha-hydroxylase/17,20 lyase OS=Homo sapiens OX=9606 GN=CYP17A1 PE=1 SV=1	508	57.3	2.60527e+07	3.0502e+07	1.70864e+07	1.27174e+08	6.21506e+07	5.77927e+07
P01834	Immunoglobulin kappa constant OS=Homo sapiens OX=9606 GN=IGKC PE=1 SV=2	107	11.8	2.64349e+09	2.20123e+09	3.84068e+09	3.22957e+09	1.59758e+09	1.78067e+09
P23946	Chymase OS=Homo sapiens OX=9606 GN=CMA1 PE=1 SV=1	247	27.3	5.69483e+06	3.22934e+08	3.47873e+08	1.1581e+09	1.592e+09	1.35243e+09
P07900	Heat shock protein HSP 90-alpha OS=Homo sapiens OX=9606 GN=HSP90AA1 PE=1 SV=5	732	84.6	9.37723e+07	9.14625e+07	1.36379e+08	2.00485e+08	9.48013e+07	7.84638e+07
P0DOX7	Immunoglobulin kappa light chain OS=Homo sapiens OX=9606 PE=1 SV=1	214	23.4	1.67276e+08	55282372	74018976	62988400	35960004	34242612
O15020	Spectrin beta chain, non-erythrocytic 2 OS=Homo sapiens OX=9606 GN=SPTBN2 PE=1 SV=3	2390	271.2	4.53635e+06	8.58849e+06	9.54774e+06	2.38764e+07	1.80793e+07	2.57923e+07
P23396	Small ribosomal subunit protein uS3 OS=Homo sapiens OX=9606 GN=RPS3 PE=1 SV=2	243	26.7	6.28223e+07	7.91641e+07	6.41491e+07	2.86989e+08	2.72351e+08	2.80539e+08
Q10567	AP-1 complex subunit beta-1 OS=Homo sapiens OX=9606 GN=AP1B1 PE=1 SV=3	949	104.5	1.68709e+07	3.29783e+06	2.81133e+06	1.15143e+08	1.30103e+07	6.02943e+06
O95613	Pericentrin OS=Homo sapiens OX=9606 GN=PCNT PE=1 SV=4	3336	377.8	2.72e+06	2.31374e+07	2.00194e+07	1.04818e+08	1.07387e+08	1.1855e+08
Q9P266	Junctional cadherin 5-associated protein OS=Homo sapiens OX=9606 GN=JCAD PE=1 SV=3	1359	148.3	1.53958e+07	6.98556e+07	58451672	1.60108e+08	1.82487e+08	1.65534e+08
P21589	5'-nucleotidase OS=Homo sapiens OX=9606 GN=NT5E PE=1 SV=1	574	63.3	8.54597e+07	2.08693e+07	2.55185e+07	3.40587e+08	9.16137e+07	8.72889e+07
A6NHL2	Tubulin alpha chain-like 3 OS=Homo sapiens OX=9606 GN=TUBAL3 PE=1 SV=2	446	49.9				3.6172e+06		2.38351e+06
Q9Y490	Talin-1 OS=Homo sapiens OX=9606 GN=TLN1 PE=1 SV=3	2541	269.6	2.96566e+07	3.6518e+07	4.32e+07	3.71621e+08	1.33974e+08	1.56158e+08
P0DMV8	Heat shock 70 kDa protein 1A OS=Homo sapiens OX=9606 GN=HSPA1A PE=1 SV=1	641	70	3.17727e+07	2.83834e+07	3.16894e+07	2.02959e+08	8.37926e+07	8.06354e+07
P52907	F-actin-capping protein subunit alpha-1 OS=Homo sapiens OX=9606 GN=CAPZA1 PE=1 SV=3	286	32.9	1.43062e+08	1.76864e+08	1.62e+08	1.22258e+09	4.72541e+08	5.27238e+08
O75531	Barrier-to-autointegration factor OS=Homo sapiens OX=9606 GN=BANF1 PE=1 SV=1	89	10.1	5.43075e+07	7.81268e+07	6.01781e+07	3.57442e+08	1.94618e+08	2.24065e+08
P62701	Small ribosomal subunit protein eS4, X isoform OS=Homo sapiens OX=9606 GN=RPS4X PE=1 SV=2	263	29.6	148859084	1.54471e+08	1.31765e+08	4.62799e+08	2.75424e+08	3.25331e+08
Q9NVI7	ATPase family AAA domain-containing protein 3A OS=Homo sapiens OX=9606 GN=ATAD3A PE=1 SV=2	634	71.3	2.16659e+07	3.59626e+07	3.31402e+07	1.26203e+08	1.18783e+08	1.36302e+08
P49792	E3 SUMO-protein ligase RanBP2 OS=Homo sapiens OX=9606 GN=RANBP2 PE=1 SV=2	3224	358	7.52745e+06	1.25002e+07	1.12573e+07	7.58329e+07	3.56825e+07	4.18305e+07
O15027	Protein transport protein Sec16A OS=Homo sapiens OX=9606 GN=SEC16A PE=1 SV=4	2357	251.7	3.27194e+07	4.12981e+07	4.34271e+07	1.69536e+08	1.45267e+08	1.45904e+08
P18206	Vinculin OS=Homo sapiens OX=9606 GN=VCL PE=1 SV=4	1134	123.7	4.73306e+07	5.74994e+07	5.151e+07	3.49104e+08	1.26238e+08	1.3786e+08
O15143	Actin-related protein 2/3 complex subunit 1B OS=Homo sapiens OX=9606 GN=ARPC1B PE=1 SV=3	372	40.9	1.04636e+08	4.57923e+07	48912470	761169347	1.55385e+08	1.38709e+08
P0CG39	POTE ankyrin domain family member J OS=Homo sapiens OX=9606 GN=POTEJ PE=3 SV=1	1038	117.3		2263806				4494064
P02787	Serotransferrin OS=Homo sapiens OX=9606 GN=TF PE=1 SV=4	698	77	5.7625e+07	8.48631e+07	1.33417e+08	1.13612e+08	5.10975e+07	1.63277e+07
Q9P0L0	Vesicle-associated membrane protein-associated protein A OS=Homo sapiens OX=9606 GN=VAPA PE=1 SV=3	249	27.9	1.99028e+07	3.5451e+07	3.57205e+07	2.18395e+08	6.65235e+07	7.211e+07
Q92747	Actin-related protein 2/3 complex subunit 1A OS=Homo sapiens OX=9606 GN=ARPC1A PE=1 SV=2	370	41.5	7.988e+07	3.02001e+07	2.63031e+07	4.51952e+08	7.83902e+07	7.11033e+07
P08238	Heat shock protein HSP 90-beta OS=Homo sapiens OX=9606 GN=HSP90AB1 PE=1 SV=4	724	83.2	1.9817e+07	2.39291e+07	3.34163e+07	6.98567e+07	4.08539e+07	2.9595e+07
Q9BXT4	Tudor domain-containing protein 1 OS=Homo sapiens OX=9606 GN=TDRD1 PE=1 SV=2	1180	131.9	4.00055e+07	2.49881e+07	2.26591e+07	7.54781e+07	6.42917e+07	7.26703e+07
P02751	Fibronectin OS=Homo sapiens OX=9606 GN=FN1 PE=1 SV=5	2477	272.2	6.78026e+07	3.18779e+07	2.86514e+07	1.29594e+08	5.13502e+07	5.5607e+07
P46781	Small ribosomal subunit protein uS4 OS=Homo sapiens OX=9606 GN=RPS9 PE=1 SV=3	194	22.6	8.44026e+07	4.09326e+07	4.59194e+07	2.93922e+08	1.41221e+08	1.3044e+08
P62269	Small ribosomal subunit protein uS13 OS=Homo sapiens OX=9606 GN=RPS18 PE=1 SV=3	152	17.7	2.05212e+08	1.97063e+08	1.77996e+08	8.21491e+08	5.31306e+08	5.49168e+08
Q63ZY3	KN motif and ankyrin repeat domain-containing protein 2 OS=Homo sapiens OX=9606 GN=KANK2 PE=1 SV=1	851	91.1	1.0627e+07	4.03718e+07	3.55218e+07	138708503	1.14429e+08	1.12496e+08
O75165	DnaJ homolog subfamily C member 13 OS=Homo sapiens OX=9606 GN=DNAJC13 PE=1 SV=5	2243	254.3	2.76981e+07	1.42935e+07	1.71164e+07	1.02473e+08	4.15513e+07	4.2828e+07
P13639	Elongation factor 2 OS=Homo sapiens OX=9606 GN=EEF2 PE=1 SV=4	858	95.3	2.26468e+07	4.74315e+07	5.09945e+07	8.0338e+07	7.64942e+07	5.88992e+07
Q69YQ0	Cytospin-A OS=Homo sapiens OX=9606 GN=SPECC1L PE=1 SV=3	1117	124.5	3.02046e+07	1.62213e+07	1.85847e+07	1.32066e+08	1.98904e+07	23567099
Q16891	MICOS complex subunit MIC60 OS=Homo sapiens OX=9606 GN=IMMT PE=1 SV=1	758	83.6	1.53893e+07	3.73903e+07	3.56053e+07	1.51261e+08	8.69699e+07	1.01591e+08
P47755	F-actin-capping protein subunit alpha-2 OS=Homo sapiens OX=9606 GN=CAPZA2 PE=1 SV=3	286	32.9	5.87164e+07	8.68855e+07	8.54142e+07	2.59589e+08	3.15309e+08	3.00738e+08
P51114	RNA-binding protein FXR1 OS=Homo sapiens OX=9606 GN=FXR1 PE=1 SV=3	621	69.7	8.66198e+07	3.48153e+07	2.67166e+07	5.88513e+08	1.17288e+08	1.24256e+08
Q9H0E2	Toll-interacting protein OS=Homo sapiens OX=9606 GN=TOLLIP PE=1 SV=1	274	30.3	7.73801e+07	6.13695e+07	6.08235e+07	2.30488e+08	1.38996e+08	1.1417e+08
P0DOY3	Immunoglobulin lambda constant 3 OS=Homo sapiens OX=9606 GN=IGLC3 PE=1 SV=1	106	11.3	3.84156e+09	3.22242e+09	4152304716	5.59638e+09	1.5936e+09	1.37924e+09
Q5BJF6	Outer dense fiber protein 2 OS=Homo sapiens OX=9606 GN=ODF2 PE=1 SV=1	829	95.3	886776	3.59015e+07	3.21767e+07	2.18248e+07	7.03618e+07	8.50162e+07
P12268	Inosine-5'-monophosphate dehydrogenase 2 OS=Homo sapiens OX=9606 GN=IMPDH2 PE=1 SV=2	514	55.8	4.84873e+07	5.2083e+07	5.00996e+07	245953726	1.54108e+08	1.54107e+08
P36578	Large ribosomal subunit protein uL4 OS=Homo sapiens OX=9606 GN=RPL4 PE=1 SV=5	427	47.7	1.27555e+08	5.89714e+07	6.21676e+07	239303990	96379602	1.17656e+08
P35611	Alpha-adducin OS=Homo sapiens OX=9606 GN=ADD1 PE=1 SV=2	737	80.9	2.94874e+07	2.84961e+07	3.41512e+07	1.94147e+08	8.48055e+07	8.63281e+07
P09874	Poly [ADP-ribose] polymerase 1 OS=Homo sapiens OX=9606 GN=PARP1 PE=1 SV=4	1014	113	1.93275e+07	1.53817e+07	2.38684e+07	1.20818e+08	7.43749e+07	9.61148e+07
P11021	Endoplasmic reticulum chaperone BiP OS=Homo sapiens OX=9606 GN=HSPA5 PE=1 SV=2	654	72.3	7.62084e+07	4.74074e+07	6.73947e+07	2.05785e+08	8.83955e+07	6.58082e+07
P0DOX8	Immunoglobulin lambda-1 light chain OS=Homo sapiens OX=9606 PE=1 SV=1	216	22.8	7.5906e+08	3.35288e+08	5.91585e+08	8.8217e+06	2.16799e+08	2.15723e+08
O95819	Mitogen-activated protein kinase kinase kinase kinase 4 OS=Homo sapiens OX=9606 GN=MAP4K4 PE=1 SV=2	1239	142	1.01084e+07	4.10639e+07	4.13229e+07	6.17007e+07	9.85952e+07	9.04455e+07
P35222	Catenin beta-1 OS=Homo sapiens OX=9606 GN=CTNNB1 PE=1 SV=1	781	85.4	1.55454e+07	9.86299e+07	9.90855e+07	1.59044e+08	1.91275e+08	1.68386e+08
P02545	Prelamin-A/C OS=Homo sapiens OX=9606 GN=LMNA PE=1 SV=1	664	74.1	3.77965e+07	5.30024e+07	5.67536e+07	3.03384e+08	2.11477e+08	163674094
Q13459	Unconventional myosin-IXb OS=Homo sapiens OX=9606 GN=MYO9B PE=1 SV=3	2157	243.2	6.78138e+07	4.49619e+07	4.08863e+07	5.64246e+08	2.96138e+07	7.53353e+07
P46821	Microtubule-associated protein 1B OS=Homo sapiens OX=9606 GN=MAP1B PE=1 SV=2	2468	270.5	1.10309e+07	1.77803e+07	1.54585e+07	1.09541e+08	5.58301e+07	5.7434e+07
P19338	Nucleolin OS=Homo sapiens OX=9606 GN=NCL PE=1 SV=3	710	76.6	5.80662e+07	1.53201e+07	1.69666e+07	2.51708e+08	4.93768e+07	3.93473e+07
Q14764	Major vault protein OS=Homo sapiens OX=9606 GN=MVP PE=1 SV=4	893	99.3	8.73331e+07	2.33232e+07	1.95118e+07	1.74909e+08	6.30661e+07	5.32688e+07
Q15154	Pericentriolar material 1 protein OS=Homo sapiens OX=9606 GN=PCM1 PE=1 SV=6	2024	228.4	1.17405e+07	8.98884e+06	1.32787e+07	8.5757e+07	6.55215e+07	1.06733e+08
P22090	Small ribosomal subunit protein eS4, Y isoform 1 OS=Homo sapiens OX=9606 GN=RPS4Y1 PE=1 SV=2	263	29.4	2.11666e+07	4.89552e+07	2.7149e+07	4.56811e+07	1.72754e+07	2.34319e+07
P26232	Catenin alpha-2 OS=Homo sapiens OX=9606 GN=CTNNA2 PE=1 SV=5	953	105.2	1.20333e+08	7.86449e+07	7.73696e+07	8.64058e+08	2.09476e+08	2.38872e+08
Q92900	Regulator of nonsense transcripts 1 OS=Homo sapiens OX=9606 GN=UPF1 PE=1 SV=2	1129	124.3	6.00188e+06	1.55781e+07	1.16862e+07	9.20417e+07	7.0387e+07	7.00981e+07
P05141	ADP/ATP translocase 2 OS=Homo sapiens OX=9606 GN=SLC25A5 PE=1 SV=7	298	32.8	1.66237e+08	2.40919e+08	2.20047e+08	5.92163e+08	4.18024e+08	4.16627e+08
Q8TC59	Piwi-like protein 2 OS=Homo sapiens OX=9606 GN=PIWIL2 PE=1 SV=1	973	109.8	3.98023e+07	1.2598e+07	1.73108e+07	9.38918e+07	4.15623e+07	5.23116e+07
Q96II8	DISP complex protein LRCH3 OS=Homo sapiens OX=9606 GN=LRCH3 PE=1 SV=2	777	86	1.83018e+07	15137067	1.05794e+07	2.50867e+08	5.34117e+07	5.44268e+07
P28289	Tropomodulin-1 OS=Homo sapiens OX=9606 GN=TMOD1 PE=1 SV=1	359	40.5	2.83081e+07	2.36924e+07	2.48048e+07	1.89517e+08	1.60647e+08	1.65378e+08
P18124	Large ribosomal subunit protein uL30 OS=Homo sapiens OX=9606 GN=RPL7 PE=1 SV=1	248	29.2	7.06681e+07	1.94526e+07	2.00091e+07	3.36228e+08	6.75256e+07	6.26968e+07
P12110	Collagen alpha-2(VI) chain OS=Homo sapiens OX=9606 GN=COL6A2 PE=1 SV=4	1019	108.5	1.7274e+07	6.57584e+07	5.7478e+07	1.61529e+08	1.465e+08	1.58249e+08
Q15661	Tryptase alpha/beta-1 OS=Homo sapiens OX=9606 GN=TPSAB1 PE=1 SV=1	275	30.5	4.00391e+06	1.94478e+08	1.7449e+08	2.28395e+08	7.14654e+08	6.21663e+08
P20231	Tryptase beta-2 OS=Homo sapiens OX=9606 GN=TPSB2 PE=1 SV=3	275	30.6		83731.6	59035.8	651188	1.7964e+06	1.13769e+06
O43633	Charged multivesicular body protein 2a OS=Homo sapiens OX=9606 GN=CHMP2A PE=1 SV=1	222	25.1	1.49548e+07	6.69379e+07	6.44498e+07	5.98646e+07	1.2437e+08	1.42738e+08
P17661	Desmin OS=Homo sapiens OX=9606 GN=DES PE=1 SV=3	470	53.5	1.40985e+07	1.8999e+07	1.89906e+07	5.60993e+07	4.45397e+07	4.83787e+07
P62249	Small ribosomal subunit protein uS9 OS=Homo sapiens OX=9606 GN=RPS16 PE=1 SV=2	146	16.4	1.31854e+08	7.28211e+07	6.97558e+07	7.94123e+08	1.89503e+08	2.04554e+08
P69905	Hemoglobin subunit alpha OS=Homo sapiens OX=9606 GN=HBA1 PE=1 SV=2	142	15.2	1.62303e+08	2.86131e+08	6.50757e+08	5.97051e+08	3.45543e+08	179735130
Q92616	Stalled ribosome sensor GCN1 OS=Homo sapiens OX=9606 GN=GCN1 PE=1 SV=7	2671	292.5	7.98608e+06	8.83681e+06	9.7195e+06	6.71253e+07	2.67199e+07	2.81066e+07
P68400	Casein kinase II subunit alpha OS=Homo sapiens OX=9606 GN=CSNK2A1 PE=1 SV=1	391	45.1	8.68296e+06	2.56993e+07	3.07504e+07	1.00469e+08	8.27091e+07	6.96291e+07
P83111	Serine beta-lactamase-like protein LACTB, mitochondrial OS=Homo sapiens OX=9606 GN=LACTB PE=1 SV=2	547	60.7	5.72544e+07	1.79262e+07	1.90379e+07	4.28835e+08	1.16862e+08	1.11881e+08
Q9BXT8	RING finger protein 17 OS=Homo sapiens OX=9606 GN=RNF17 PE=1 SV=3	1623	184.5	1.46751e+06	2.49484e+07	2.28785e+07	4.92778e+07	1.39532e+08	1.20743e+08
P35221	Catenin alpha-1 OS=Homo sapiens OX=9606 GN=CTNNA1 PE=1 SV=1	906	100	1.13427e+07	11324144	9.54308e+06	5.01009e+07	4.03411e+07	4.60839e+07
P12236	ADP/ATP translocase 3 OS=Homo sapiens OX=9606 GN=SLC25A6 PE=1 SV=4	298	32.8	2.04707e+06	2.32262e+06	3.5964e+06	2.26778e+07	4.77091e+06	4.74289e+06
P17302	Gap junction alpha-1 protein OS=Homo sapiens OX=9606 GN=GJA1 PE=1 SV=2	382	43	2.11962e+07	3.12101e+07	37215613	2.00189e+08	1.05442e+08	7.97202e+07
O15145	Actin-related protein 2/3 complex subunit 3 OS=Homo sapiens OX=9606 GN=ARPC3 PE=1 SV=3	178	20.5	1.09489e+08	5.69164e+07	4.43512e+07	6.02859e+08	1.6576e+08	1.70853e+08
P62244	Small ribosomal subunit protein uS8 OS=Homo sapiens OX=9606 GN=RPS15A PE=1 SV=2	130	14.8	2.7424e+07	1.26579e+08	8.76723e+07	3.87837e+08	1.79303e+08	1.58715e+08
O75969	A-kinase anchor protein 3 OS=Homo sapiens OX=9606 GN=AKAP3 PE=1 SV=2	853	94.7	2.96201e+06	3.75732e+07	3.07459e+07	2.05446e+07	8.30838e+07	1.01549e+08
Q13310	Polyadenylate-binding protein 4 OS=Homo sapiens OX=9606 GN=PABPC4 PE=1 SV=1	644	70.7	22472585	1.50121e+07	1.67572e+07	9.87706e+07	5.51756e+07	4.32026e+07
P25705	ATP synthase subunit alpha, mitochondrial OS=Homo sapiens OX=9606 GN=ATP5F1A PE=1 SV=1	553	59.7	4.12147e+07	4.37415e+07	4.32606e+07	303550215	1.19128e+08	1.15118e+08
P68871	Hemoglobin subunit beta OS=Homo sapiens OX=9606 GN=HBB PE=1 SV=2	147	16	9.51808e+07	1.19913e+08	1.62129e+08	3.89226e+08	1.32199e+08	7.203e+07
Q5T9A4	ATPase family AAA domain-containing protein 3B OS=Homo sapiens OX=9606 GN=ATAD3B PE=1 SV=1	648	72.5	1.80094e+06	2.50574e+06	2815253	2.24674e+06	7.42541e+06	6989407
Q10570	Cleavage and polyadenylation specificity factor subunit 1 OS=Homo sapiens OX=9606 GN=CPSF1 PE=1 SV=2	1443	160.8	5.19819e+06	3.87693e+06	3.65949e+06	5.32809e+06	5.51172e+06	7.12232e+06
Q16181	Septin-7 OS=Homo sapiens OX=9606 GN=SEPTIN7 PE=1 SV=2	437	50.6	1.17429e+07	2.82449e+07	2.21479e+07	6.43358e+07	4.33701e+07	5.64604e+07
Q0VF96	Cingulin-like protein 1 OS=Homo sapiens OX=9606 GN=CGNL1 PE=1 SV=2	1302	149	1.05715e+06	1.73125e+07	1.45936e+07	2.38511e+07	3.27705e+07	3.24209e+07
Q9H0H5	Rac GTPase-activating protein 1 OS=Homo sapiens OX=9606 GN=RACGAP1 PE=1 SV=1	632	71		9.07549e+07	7.19131e+07	1.33946e+08	2.33896e+08	2.11067e+08
Q02878	Large ribosomal subunit protein eL6 OS=Homo sapiens OX=9606 GN=RPL6 PE=1 SV=3	288	32.7	1.18511e+08	4.41195e+07	4.23995e+07	445662288	1.68016e+08	1.96654e+08
P46939	Utrophin OS=Homo sapiens OX=9606 GN=UTRN PE=1 SV=2	3433	394.2	938981	6.84448e+06	7.07807e+06	4.73449e+07	1.99459e+07	1.80826e+07
Q9H0C2	ADP/ATP translocase 4 OS=Homo sapiens OX=9606 GN=SLC25A31 PE=1 SV=1	315	35	1.27457e+07	1.72287e+07	1.63756e+07	96490814	6.69326e+07	7.115e+07
Q14203	Dynactin subunit 1 OS=Homo sapiens OX=9606 GN=DCTN1 PE=1 SV=3	1278	141.6	6.52737e+06	8.07693e+06	6.89908e+06	6.21877e+07	2.63524e+07	3.78731e+07
Q9UEY8	Gamma-adducin OS=Homo sapiens OX=9606 GN=ADD3 PE=1 SV=1	706	79.1	9.62178e+06	5.01484e+06	1.15031e+07	53182747	3.42982e+07	3.12918e+07
P62805	Histone H4 OS=Homo sapiens OX=9606 GN=H4C1 PE=1 SV=2	103	11.4	3.85126e+07	7.94918e+07	8.16825e+07	6.21673e+08	2.98221e+08	5.25253e+08
Q8NEU8	DCC-interacting protein 13-beta OS=Homo sapiens OX=9606 GN=APPL2 PE=1 SV=3	664	74.4	2.29718e+07	3.1614e+07	2.89968e+07	1.01018e+08	6.25616e+07	5.59439e+07
P11908	Ribose-phosphate pyrophosphokinase 2 OS=Homo sapiens OX=9606 GN=PRPS2 PE=1 SV=2	318	34.7	2.70727e+07	3.69929e+07	4.81428e+07	1.46836e+08	5.13795e+07	2.80814e+07
P27635	Large ribosomal subunit protein uL16 OS=Homo sapiens OX=9606 GN=RPL10 PE=1 SV=5	214	24.6	8.11437e+07	5.78823e+07	5.62073e+07	280021651	1.39879e+08	2.00149e+08
Q14247	Src substrate cortactin OS=Homo sapiens OX=9606 GN=CTTN PE=1 SV=2	550	61.5	4.11612e+07	2.80132e+07	4.10576e+07	70770691	7.38917e+07	5.99875e+07
Q9HD67	Unconventional myosin-X OS=Homo sapiens OX=9606 GN=MYO10 PE=1 SV=3	2058	237.2	7.05588e+06	7.16594e+06	8.32104e+06	3.59315e+07	1.36276e+07	2.04577e+07
Q6ZP01	RNA-binding protein 44 OS=Homo sapiens OX=9606 GN=RBM44 PE=2 SV=4	1051	117.9	1.1009e+07	1.07259e+07	1.1847e+07	1.14987e+08	5.31184e+07	5.28011e+07
P04406	Glyceraldehyde-3-phosphate dehydrogenase OS=Homo sapiens OX=9606 GN=GAPDH PE=1 SV=3	335	36	5.7445e+07	6.79614e+07	8.96801e+07	1.96657e+08	8.62551e+07	3.99535e+07
P08311	Cathepsin G OS=Homo sapiens OX=9606 GN=CTSG PE=1 SV=2	255	28.8	6.79256e+06	1.14609e+08	9.24119e+07	2.81251e+08	278362479	285996412
Q9Y2T7	Y-box-binding protein 2 OS=Homo sapiens OX=9606 GN=YBX2 PE=1 SV=2	364	38.5	6.29403e+07	2.94741e+07	3.27591e+07	544990301	1.70476e+08	1.40498e+08
Q9UJT2	Testis-specific serine kinase substrate OS=Homo sapiens OX=9606 GN=TSKS PE=1 SV=3	592	65	1.61573e+07	2.16291e+07	3.09543e+07	2.57098e+07	6.44957e+07	7.51451e+07
Q8NA61	Protein chibby homolog 2 OS=Homo sapiens OX=9606 GN=CBY2 PE=1 SV=1	448	51.5	3.85107e+07	1.57884e+07	2.12538e+07	8.0593e+07	1.0527e+08	1.73319e+08
Q9UQE7	Structural maintenance of chromosomes protein 3 OS=Homo sapiens OX=9606 GN=SMC3 PE=1 SV=2	1217	141.5	5.96616e+06	9.42126e+06	1.47975e+07	6.31856e+07	2.72078e+07	3.12482e+07
P0C0S8	Histone H2A type 1 OS=Homo sapiens OX=9606 GN=H2AC11 PE=1 SV=2	130	14.1	1.67056e+08	8.95441e+08	8.48289e+08	1.43477e+09	2.4735e+09	2.58448e+09
P11388	DNA topoisomerase 2-alpha OS=Homo sapiens OX=9606 GN=TOP2A PE=1 SV=3	1531	174.3	1.13955e+07	2.16106e+07	2.30851e+07	6.37715e+07	8.56677e+07	7.77364e+07
P07355	Annexin A2 OS=Homo sapiens OX=9606 GN=ANXA2 PE=1 SV=2	339	38.6	1.39573e+07	2.15915e+07	2.89207e+07	2.55443e+08	5.9631e+07	3.69414e+07
Q14571	Inositol 1,4,5-trisphosphate receptor type 2 OS=Homo sapiens OX=9606 GN=ITPR2 PE=1 SV=2	2701	307.9	406348	1.53513e+06	2.2316e+06	8.10391e+06	4.74612e+06	3.70342e+06
P09496	Clathrin light chain A OS=Homo sapiens OX=9606 GN=CLTA PE=1 SV=1	248	27.1	4.14459e+08	3.7266e+07	4.49555e+07	9.55028e+08	1.67162e+08	1.51083e+08
Q8N4C8	Misshapen-like kinase 1 OS=Homo sapiens OX=9606 GN=MINK1 PE=1 SV=2	1332	149.7	447256	1.42254e+06	2.19714e+06	1.86262e+07	2.22558e+07	1.21887e+07
P01024	Complement C3 OS=Homo sapiens OX=9606 GN=C3 PE=1 SV=2	1663	187	1.49424e+07	2.24873e+07	3.63463e+07	3.31086e+07	3.28187e+07	2.9253e+07
P12235	ADP/ATP translocase 1 OS=Homo sapiens OX=9606 GN=SLC25A4 PE=1 SV=4	298	33	7.05994e+06	4.56684e+06	1596406	67208957	1.20461e+07	1.54875e+07
Q05048	Cleavage stimulation factor subunit 1 OS=Homo sapiens OX=9606 GN=CSTF1 PE=1 SV=1	431	48.3	663831	582699	1.40115e+07	615117	7.162e+06	2.2822e+06
P02533	Keratin, type I cytoskeletal 14 OS=Homo sapiens OX=9606 GN=KRT14 PE=1 SV=4	472	51.5	2.01816e+06	3456815	1.67677e+06		1.82735e+06
A1L0T0	2-hydroxyacyl-CoA lyase 2 OS=Homo sapiens OX=9606 GN=ILVBL PE=1 SV=2	632	67.8	1.01335e+07	2.01196e+07	20819312	6.06781e+07	5.55781e+07	7.43937e+07
Q13425	Beta-2-syntrophin OS=Homo sapiens OX=9606 GN=SNTB2 PE=1 SV=1	540	57.9	1.48129e+07	2.59275e+07	2.13081e+07	1.1896e+08	7.83916e+07	7.11327e+07
P31689	DnaJ homolog subfamily A member 1 OS=Homo sapiens OX=9606 GN=DNAJA1 PE=1 SV=2	397	44.8	1.33467e+07	1.84659e+07	2.79779e+07	1.45599e+08	6.03495e+07	7.67653e+07
Q06830	Peroxiredoxin-1 OS=Homo sapiens OX=9606 GN=PRDX1 PE=1 SV=1	199	22.1	3.27241e+07	3.65081e+07	4.36589e+07	1.46379e+08	5.19072e+07	4.53594e+07
O00443	Phosphatidylinositol 4-phosphate 3-kinase C2 domain-containing subunit alpha OS=Homo sapiens OX=9606 GN=PIK3C2A PE=1 SV=2	1686	190.6	1.79044e+07	7.19302e+06	6.72295e+06	1.31303e+08	2.56638e+07	1.49768e+07
Q96MM6	Heat shock 70 kDa protein 12B OS=Homo sapiens OX=9606 GN=HSPA12B PE=1 SV=2	686	75.6	9.04953e+06	9.56935e+06	8.47056e+06	6.29244e+07	1.99321e+07	2.53384e+07
P12109	Collagen alpha-1(VI) chain OS=Homo sapiens OX=9606 GN=COL6A1 PE=1 SV=3	1028	108.5	1.65373e+07	5.23299e+07	5.36678e+07	2.55958e+08	1.4408e+08	1.48308e+08
Q93077	Histone H2A type 1-C OS=Homo sapiens OX=9606 GN=H2AC6 PE=1 SV=3	130	14.1	2296514	1.3934e+07	1.65217e+07	6.29983e+07	1.0614e+08	8.83907e+07
P02679	Fibrinogen gamma chain OS=Homo sapiens OX=9606 GN=FGG PE=1 SV=3	453	51.5	1.82181e+07	5.11606e+07	4.97674e+07	190700581	9.35834e+07	1.06963e+08
Q14643	Inositol 1,4,5-trisphosphate-gated calcium channel ITPR1 OS=Homo sapiens OX=9606 GN=ITPR1 PE=1 SV=3	2758	313.7	1.30212e+06	1.43063e+06	1.35847e+06	2.82625e+06	2.79344e+06	1.39037e+06
P08779	Keratin, type I cytoskeletal 16 OS=Homo sapiens OX=9606 GN=KRT16 PE=1 SV=4	473	51.2	5.0367e+07	3.1015e+07	3.71203e+07	3.11926e+07	3.04311e+07	1.00495e+07
Q16531	DNA damage-binding protein 1 OS=Homo sapiens OX=9606 GN=DDB1 PE=1 SV=1	1140	126.9	2.18508e+07	1.09128e+07	9.2791e+06	9.69757e+07	2.87289e+07	4.18122e+07
Q9Y4G6	Talin-2 OS=Homo sapiens OX=9606 GN=TLN2 PE=1 SV=4	2542	271.4	1.63026e+06	7.12793e+06	3.61589e+06	2.8845e+07	3.67505e+06	1.2277e+07
Q5QNW6	Histone H2B type 2-F OS=Homo sapiens OX=9606 GN=H2BC18 PE=1 SV=3	126	13.9	186358	8.12452e+06	5.14342e+06	1.46188e+07	2.63416e+07	3.23711e+07
Q9UN37	Vacuolar protein sorting-associated protein 4A OS=Homo sapiens OX=9606 GN=VPS4A PE=1 SV=1	437	48.9	2.07633e+07	1.92635e+07	1.88144e+07	103507369	8.63358e+07	8.23533e+07
P39023	Large ribosomal subunit protein uL3 OS=Homo sapiens OX=9606 GN=RPL3 PE=1 SV=2	403	46.1	7.81856e+07	3.00263e+07	2.93501e+07	93489126	4.15816e+07	3.08098e+07
P62753	Small ribosomal subunit protein eS6 OS=Homo sapiens OX=9606 GN=RPS6 PE=1 SV=1	249	28.7	4.70774e+07	3.79351e+07	3.77191e+07	3.51634e+08	1.19014e+08	1.08047e+08
O00291	Huntingtin-interacting protein 1 OS=Homo sapiens OX=9606 GN=HIP1 PE=1 SV=5	1037	116.1	8.66088e+07	5.31578e+06	8.56893e+06	1.85536e+08	3.9985e+07	3.18494e+07
P55072	Transitional endoplasmic reticulum ATPase OS=Homo sapiens OX=9606 GN=VCP PE=1 SV=4	806	89.3	1.24368e+07	7.66117e+06	1.33244e+07	4.23896e+07	1.51222e+07	1.2762e+07
Q9UDY2	Tight junction protein ZO-2 OS=Homo sapiens OX=9606 GN=TJP2 PE=1 SV=2	1190	133.9	8.81e+06	2.23658e+07	2.03595e+07	2.91533e+07	3.50548e+07	3.75074e+07
Q9H0L4	Cleavage stimulation factor subunit 2 tau variant OS=Homo sapiens OX=9606 GN=CSTF2T PE=1 SV=1	616	64.4	5.90098e+06	3.68557e+06	5.18525e+06	2.05342e+07	3.74513e+06	4.85397e+06
O95831	Apoptosis-inducing factor 1, mitochondrial OS=Homo sapiens OX=9606 GN=AIFM1 PE=1 SV=1	613	66.9	1.40359e+07	2.50508e+07	2.26178e+07	8.65711e+07	4.56019e+07	5.24289e+07
P13647	Keratin, type II cytoskeletal 5 OS=Homo sapiens OX=9606 GN=KRT5 PE=1 SV=3	590	62.3	8.29715e+07	4.89928e+07	4.37324e+07	6.43523e+07	3.61956e+07	1.56092e+07
P14625	Endoplasmin OS=Homo sapiens OX=9606 GN=HSP90B1 PE=1 SV=1	803	92.4	7.51043e+07	7.4561e+07	9.0092e+07	4.29324e+08	1.37038e+08	1.77739e+08
Q08211	ATP-dependent RNA helicase A OS=Homo sapiens OX=9606 GN=DHX9 PE=1 SV=4	1270	140.9	1.32087e+07	6.69329e+06	1.15848e+07	9.32957e+07	4.29785e+07	3.4296e+07
O60814	Histone H2B type 1-K OS=Homo sapiens OX=9606 GN=H2BC12 PE=1 SV=3	126	13.9	8342113	2.16763e+06	3.12775e+06
P17987	T-complex protein 1 subunit alpha OS=Homo sapiens OX=9606 GN=TCP1 PE=1 SV=1	556	60.3	23107897	1.71319e+07	18521015	8.32226e+07	6.74651e+07	6.16027e+07
P14618	Pyruvate kinase PKM OS=Homo sapiens OX=9606 GN=PKM PE=1 SV=4	531	57.9	3.9239e+07	5.20357e+07	9.26653e+07	7.5011e+07	6.32089e+07	2.65241e+07
Q96RQ3	Methylcrotonoyl-CoA carboxylase subunit alpha, mitochondrial OS=Homo sapiens OX=9606 GN=MCCC1 PE=1 SV=3	725	80.4	4356382	1.94041e+07	1.75158e+07	65553065	5.98451e+07	6.59513e+07
Q9H444	Charged multivesicular body protein 4b OS=Homo sapiens OX=9606 GN=CHMP4B PE=1 SV=1	224	24.9	1.72713e+08	351857549	2.12101e+08	4.57972e+08	4.5285e+08	4.78388e+08
P06576	ATP synthase subunit beta, mitochondrial OS=Homo sapiens OX=9606 GN=ATP5F1B PE=1 SV=3	529	56.5	8.03615e+06	1.9756e+07	2.14504e+07	5.05032e+07	3.45944e+07	2.94357e+07
P15880	Small ribosomal subunit protein uS5 OS=Homo sapiens OX=9606 GN=RPS2 PE=1 SV=2	293	31.3	6.25025e+07	6.51692e+07	6.16042e+07	313040753	1.94275e+08	2.39612e+08
O60762	Dolichol-phosphate mannosyltransferase subunit 1 OS=Homo sapiens OX=9606 GN=DPM1 PE=1 SV=1	260	29.6	1.5144e+07	1.49146e+07	1.29171e+07	9.67082e+07	7.048e+07	6.97199e+07
Q12906	Interleukin enhancer-binding factor 3 OS=Homo sapiens OX=9606 GN=ILF3 PE=1 SV=3	894	95.3	1.23854e+07	5.90675e+06	7.3936e+06	7.88204e+07	3.45558e+07	2.57901e+07
P09497	Clathrin light chain B OS=Homo sapiens OX=9606 GN=CLTB PE=1 SV=1	229	25.2	2.38334e+08	1.79587e+07	1.90754e+07	4.79007e+08	9.18425e+07	1.08115e+08
Q9H4D5	Nuclear RNA export factor 3 OS=Homo sapiens OX=9606 GN=NXF3 PE=1 SV=1	531	60.1	1.4882e+06	3.21425e+06	1.23003e+06	2.23929e+07	2.62462e+06	1.0956e+06
Q06787	Fragile X messenger ribonucleoprotein 1 OS=Homo sapiens OX=9606 GN=FMR1 PE=1 SV=1	632	71.1	5.5397e+06	3.8838e+06	4.2474e+06	2.27876e+07	1.63474e+07	1.46445e+07
Q13508	Ecto-ADP-ribosyltransferase 3 OS=Homo sapiens OX=9606 GN=ART3 PE=1 SV=2	389	43.9	5.27028e+07	1.05564e+07	10873871	1.69468e+08	4.54358e+07	5.37519e+07
P61247	Small ribosomal subunit protein eS1 OS=Homo sapiens OX=9606 GN=RPS3A PE=1 SV=2	264	29.9	3.88156e+07	1.18291e+07	1.23944e+07	2.30323e+08	5.84209e+07	6.75661e+07
P51854	Transketolase-like protein 1 OS=Homo sapiens OX=9606 GN=TKTL1 PE=1 SV=2	596	65.3	5.62543e+07	3.48475e+07	5.07256e+07	1.27232e+08	3.863e+07	2.70803e+07
Q9C0J8	pre-mRNA 3' end processing protein WDR33 OS=Homo sapiens OX=9606 GN=WDR33 PE=1 SV=2	1336	145.8	2.39218e+07	1.53568e+07	9.41123e+06	1.07305e+08	3.50254e+07	5.44408e+07
O14715	RANBP2-like and GRIP domain-containing protein 8 OS=Homo sapiens OX=9606 GN=RGPD8 PE=1 SV=2	1765	198.9	65368	135344	144126	935050	4.04412e+06	928529
Q13561	Dynactin subunit 2 OS=Homo sapiens OX=9606 GN=DCTN2 PE=1 SV=4	401	44.2	1.48889e+07	7.51983e+06	8.57088e+06	1.63696e+08	3.956e+07	3.04888e+07
P51991	Heterogeneous nuclear ribonucleoprotein A3 OS=Homo sapiens OX=9606 GN=HNRNPA3 PE=1 SV=2	378	39.6	1.44895e+07	5.77654e+06	5.72131e+06	5.96968e+07	1.13562e+07	2.43724e+07
Q9UJW0	Dynactin subunit 4 OS=Homo sapiens OX=9606 GN=DCTN4 PE=1 SV=1	460	52.3	1.52459e+07	1.14137e+07	8.97029e+06	74368906	4.65054e+07	4.95444e+07
O60504	Vinexin OS=Homo sapiens OX=9606 GN=SORBS3 PE=1 SV=2	671	75.3	5.45208e+06	1.89227e+07	1.38021e+07	2.50532e+07	4.04212e+07	4.43839e+07
Q9P2I0	Cleavage and polyadenylation specificity factor subunit 2 OS=Homo sapiens OX=9606 GN=CPSF2 PE=1 SV=2	782	88.4	4.40487e+06	3.81783e+06	4.65813e+06	7.72796e+06	2.13456e+06	2.01265e+06
P11498	Pyruvate carboxylase, mitochondrial OS=Homo sapiens OX=9606 GN=PC PE=1 SV=2	1178	129.6	3.53419e+06	9.753e+06	9.19497e+06	2.73291e+07	3.50027e+07	5.7646e+07
P51888	Prolargin OS=Homo sapiens OX=9606 GN=PRELP PE=1 SV=1	382	43.8	5.85702e+06	1.13517e+07	9.42568e+06	4.88782e+07	2.98824e+07	2.89058e+07
Q96A08	Histone H2B type 1-A OS=Homo sapiens OX=9606 GN=H2BC1 PE=1 SV=3	127	14.2	3.85154e+07	8.67265e+08	5.63497e+08	1.59912e+08	2.40438e+08	2.4994e+08
Q9H4B8	Dipeptidase 3 OS=Homo sapiens OX=9606 GN=DPEP3 PE=1 SV=2	488	53.7	9.72154e+07	2.64972e+07	2.99281e+07	2.42222e+08	4.95939e+07	4.59435e+07
P05787	Keratin, type II cytoskeletal 8 OS=Homo sapiens OX=9606 GN=KRT8 PE=1 SV=7	483	53.7	1.12283e+06	2.479e+07	2.71557e+07	17582128	4.56721e+07	3.88394e+07
Q13557	Calcium/calmodulin-dependent protein kinase type II subunit delta OS=Homo sapiens OX=9606 GN=CAMK2D PE=1 SV=3	499	56.3	5.48234e+06	1.83044e+07	1.67411e+07	3.18948e+07	5.71089e+07	4.60029e+07
P08237	ATP-dependent 6-phosphofructokinase, muscle type OS=Homo sapiens OX=9606 GN=PFKM PE=1 SV=2	780	85.1	9.82965e+06	1.53201e+07	1.34359e+07	4.95195e+07	3.807e+07	4.07321e+07
P10809	60 kDa heat shock protein, mitochondrial OS=Homo sapiens OX=9606 GN=HSPD1 PE=1 SV=2	573	61	2.18567e+07	3.73738e+07	4.62834e+07	4.88325e+07	3.66691e+07	6.12993e+07
Q3V6T2	Girdin OS=Homo sapiens OX=9606 GN=CCDC88A PE=1 SV=2	1871	215.9	2.6559e+06	3.53156e+06	4.90373e+06	3.14387e+07	2.35177e+07	21854584
P62258	14-3-3 protein epsilon OS=Homo sapiens OX=9606 GN=YWHAE PE=1 SV=1	255	29.2	1.59025e+07	1.63183e+07	2.27821e+07	63934895	2.35991e+07	1.45677e+07
P04004	Vitronectin OS=Homo sapiens OX=9606 GN=VTN PE=1 SV=1	478	54.3	1.4836e+07	3.49053e+07	3.43061e+07	125626111	9.46741e+07	1.03514e+08
P54289	Voltage-dependent calcium channel subunit alpha-2/delta-1 OS=Homo sapiens OX=9606 GN=CACNA2D1 PE=1 SV=3	1103	124.5	1.83085e+08	1.12137e+08	1.03997e+08	8.60839e+07	5.97796e+07	6.95789e+07
O60884	DnaJ homolog subfamily A member 2 OS=Homo sapiens OX=9606 GN=DNAJA2 PE=1 SV=1	412	45.7	8.13639e+06	9.56072e+06	6.75172e+06	2.6233e+07	2.64109e+07	4.58386e+07
Q9NQI0	Probable ATP-dependent RNA helicase DDX4 OS=Homo sapiens OX=9606 GN=DDX4 PE=1 SV=2	724	79.3	3.66156e+06	4.89975e+06	5.95302e+06	4.10967e+07	1.54675e+07	2.58113e+07
P62424	Large ribosomal subunit protein eL8 OS=Homo sapiens OX=9606 GN=RPL7A PE=1 SV=2	266	30	8.16709e+07	2.76567e+07	13363295	8.05506e+07	7.79178e+07	7.09046e+07
Q9UKE5	TRAF2 and NCK-interacting protein kinase OS=Homo sapiens OX=9606 GN=TNIK PE=1 SV=1	1360	154.8	33015.6	1.16676e+06	1.05196e+06	12630600	9.12055e+06	9437159
P04899	Guanine nucleotide-binding protein G(i) subunit alpha-2 OS=Homo sapiens OX=9606 GN=GNAI2 PE=1 SV=3	355	40.4	2.29014e+07	2.39698e+06	1269706	6.32583e+07	1.42479e+07	2.76306e+07
P15924	Desmoplakin OS=Homo sapiens OX=9606 GN=DSP PE=1 SV=3	2871	331.6	2.47697e+06	7.92203e+06	9.99511e+06	5.26075e+06	1.0334e+07	1.15178e+07
Q16352	Alpha-internexin OS=Homo sapiens OX=9606 GN=INA PE=1 SV=2	499	55.4	1.44327e+07	6.55906e+06	11430391	12093181	9104576	5215097
P62280	Small ribosomal subunit protein uS17 OS=Homo sapiens OX=9606 GN=RPS11 PE=1 SV=3	158	18.4	4.21973e+07	1.93955e+07	2.45011e+07	1.11037e+08	3.80871e+07	4.78192e+07
Q9ULV4	Coronin-1C OS=Homo sapiens OX=9606 GN=CORO1C PE=1 SV=1	474	53.2	2.96298e+07	1.73488e+07	1.60033e+07	2.52405e+08	5.36708e+07	3.94974e+07
P53621	Coatomer subunit alpha OS=Homo sapiens OX=9606 GN=COPA PE=1 SV=2	1224	138.3	6.77873e+06	6.19079e+06	5.28444e+06	3.11963e+07	1.61151e+07	1.71239e+07
P29536	Leiomodin-1 OS=Homo sapiens OX=9606 GN=LMOD1 PE=1 SV=3	600	67	2.27156e+07	3.34143e+06	3.24399e+06	1.9661e+08	1.23458e+07	1.91822e+07
Q9NZR1	Tropomodulin-2 OS=Homo sapiens OX=9606 GN=TMOD2 PE=1 SV=1	351	39.6	2.74019e+07	1.87848e+07	2.79652e+07	2.039e+08	6.72398e+07	63179459
O95816	BAG family molecular chaperone regulator 2 OS=Homo sapiens OX=9606 GN=BAG2 PE=1 SV=1	211	23.8	2.28741e+07	1.65302e+07	2.2392e+07	1.09613e+08	9.23347e+07	9.37932e+07
Q96I24	Far upstream element-binding protein 3 OS=Homo sapiens OX=9606 GN=FUBP3 PE=1 SV=2	572	61.6	5.06457e+06	3.6888e+06	3.25473e+06	1.7685e+07	1.62317e+07	2.02177e+07
P16615	Sarcoplasmic/endoplasmic reticulum calcium ATPase 2 OS=Homo sapiens OX=9606 GN=ATP2A2 PE=1 SV=1	1042	114.7	1.19642e+07	1.2238e+07	1.1613e+07	3.23728e+07	2.59943e+07	3.36279e+07
P08727	Keratin, type I cytoskeletal 19 OS=Homo sapiens OX=9606 GN=KRT19 PE=1 SV=4	400	44.1	2123176	7.91761e+06	1.00492e+07	2720325	8.92058e+06	1.72106e+07
Q9UQ03	Coronin-2B OS=Homo sapiens OX=9606 GN=CORO2B PE=1 SV=4	480	54.9	7.79528e+06	1.03457e+07	1.10774e+07	4.95688e+07	3.83117e+07	4.99718e+07
P48668	Keratin, type II cytoskeletal 6C OS=Homo sapiens OX=9606 GN=KRT6C PE=1 SV=3	564	60	4.41714e+06	1.21076e+06	7.07875e+06	5.39564e+06	4.82767e+06	4.33856e+06
O60336	Mitogen-activated protein kinase-binding protein 1 OS=Homo sapiens OX=9606 GN=MAPKBP1 PE=1 SV=4	1514	163.7	7.08299e+06	1.59427e+07	1.37707e+07	5.08056e+07	3.61659e+07	3.4788e+07
Q00325	Solute carrier family 25 member 3 OS=Homo sapiens OX=9606 GN=SLC25A3 PE=1 SV=2	362	40.1	1.65204e+08	2.95609e+07	2.62137e+07	1.28163e+08	9.21035e+07	9.09757e+07
Q6WCQ1	Myosin phosphatase Rho-interacting protein OS=Homo sapiens OX=9606 GN=MPRIP PE=1 SV=3	1025	116.5	1.3406e+06	5.63299e+06	7.2358e+06	3.13565e+07	1.96166e+07	1.65709e+07
P04217	Alpha-1B-glycoprotein OS=Homo sapiens OX=9606 GN=A1BG PE=1 SV=4	495	54.2	1.05541e+07	1.05518e+07	9.69466e+06	9.86944e+07	4.65533e+07	3.61297e+07
P49916	DNA ligase 3 OS=Homo sapiens OX=9606 GN=LIG3 PE=1 SV=2	1009	112.8	2.74176e+06	3.25576e+06	3.72785e+06	41187045	3.768e+07	2.05652e+07
Q9BUP0	EF-hand domain-containing protein D1 OS=Homo sapiens OX=9606 GN=EFHD1 PE=1 SV=1	239	26.9	875729	5.98934e+06	1.45336e+07	6.84157e+06	2.14021e+07	2.10885e+07
P98095	Fibulin-2 OS=Homo sapiens OX=9606 GN=FBLN2 PE=1 SV=2	1184	126.5	3.43857e+07	2.87581e+07	2.66904e+07	4.69578e+07	54045776	4.96185e+07
P05783	Keratin, type I cytoskeletal 18 OS=Homo sapiens OX=9606 GN=KRT18 PE=1 SV=2	430	48	2.25076e+06	1.98306e+07	2.50248e+07	1.21341e+07	3.86957e+07	3.88167e+07
P62873	Guanine nucleotide-binding protein G(I)/G(S)/G(T) subunit beta-1 OS=Homo sapiens OX=9606 GN=GNB1 PE=1 SV=3	340	37.4	6.60179e+07	1.84595e+07	2.19186e+07	2.93563e+08	8.33659e+07	8.82535e+07
P63104	14-3-3 protein zeta/delta OS=Homo sapiens OX=9606 GN=YWHAZ PE=1 SV=1	245	27.7	3.98038e+07	4.22504e+07	62135718	1.46659e+08	4.38185e+07	61821795
Q5K4L6	Long-chain fatty acid transport protein 3 OS=Homo sapiens OX=9606 GN=SLC27A3 PE=1 SV=4	683	73.5	682175	4.45164e+06	2.26406e+06	3.41422e+07	1.68202e+07	1.45522e+07
P0DJD1	RANBP2-like and GRIP domain-containing protein 2 OS=Homo sapiens OX=9606 GN=RGPD2 PE=2 SV=1	1756	197.2		292151			742294	1.06741e+06
P04259	Keratin, type II cytoskeletal 6B OS=Homo sapiens OX=9606 GN=KRT6B PE=1 SV=5	564	60	656986		1.19279e+06		1.00039e+06
Q8WUM4	Programmed cell death 6-interacting protein OS=Homo sapiens OX=9606 GN=PDCD6IP PE=1 SV=1	868	96	3.1157e+06	1.05506e+07	9.95126e+06	34687075	3.29442e+07	3.18496e+07
Q8IX01	SURP and G-patch domain-containing protein 2 OS=Homo sapiens OX=9606 GN=SUGP2 PE=1 SV=2	1082	120.1	4002993	4.63418e+06	3.85854e+06	2.13489e+07	9.49557e+06	1.14608e+07
Q9UNF1	Melanoma-associated antigen D2 OS=Homo sapiens OX=9606 GN=MAGED2 PE=1 SV=2	606	64.9	3.84081e+06	3.47489e+06	3.04016e+06	3.21008e+07	7.85108e+06	5.42655e+06
P30101	Protein disulfide-isomerase A3 OS=Homo sapiens OX=9606 GN=PDIA3 PE=1 SV=4	505	56.7	1.04203e+07	2.44378e+07	4.62994e+07	3.99532e+07	2.78669e+07	1.23814e+07
P62081	Small ribosomal subunit protein eS7 OS=Homo sapiens OX=9606 GN=RPS7 PE=1 SV=1	194	22.1	9.98956e+06	3231865	4.85137e+06	1.47678e+07	8.31677e+06	8.09728e+06
P53007	Tricarboxylate transport protein, mitochondrial OS=Homo sapiens OX=9606 GN=SLC25A1 PE=1 SV=2	311	34	1.30468e+07	1.86067e+07	1.55795e+07	3.19558e+07	3.70603e+07	3.7028e+07
P46777	Large ribosomal subunit protein uL18 OS=Homo sapiens OX=9606 GN=RPL5 PE=1 SV=3	297	34.3	1.04063e+09	1.07309e+09	1.14658e+09	6.30135e+09	2.96986e+09	2.07071e+07
Q9Y4P3	Transducin beta-like protein 2 OS=Homo sapiens OX=9606 GN=TBL2 PE=1 SV=1	447	49.8	2.27575e+06	4.46146e+06	5.22018e+06	5.91418e+07	2.27745e+07	23417195
P02538	Keratin, type II cytoskeletal 6A OS=Homo sapiens OX=9606 GN=KRT6A PE=1 SV=3	564	60	1.88483e+06		2621162
P07814	Bifunctional glutamate/proline--tRNA ligase OS=Homo sapiens OX=9606 GN=EPRS1 PE=1 SV=5	1512	170.5	5.99122e+06	4.53169e+06	7.92148e+06	3.51286e+06	1.31351e+07	8.79832e+06
P51116	RNA-binding protein FXR2 OS=Homo sapiens OX=9606 GN=FXR2 PE=1 SV=2	673	74.2	1.47485e+07	4.43452e+06	5286345	16254531	2.24668e+07	2.20398e+07
P16157	Ankyrin-1 OS=Homo sapiens OX=9606 GN=ANK1 PE=1 SV=3	1881	206.1	2.52966e+06	3.56653e+06	2.88086e+06	4.51256e+07	2.70285e+07	2.84377e+07
Q96L21	Ribosomal protein uL16-like OS=Homo sapiens OX=9606 GN=RPL10L PE=1 SV=3	214	24.5	2.00204e+06	4.77048e+06	2.21095e+06	16489165	13226506	11274009
Q14315	Filamin-C OS=Homo sapiens OX=9606 GN=FLNC PE=1 SV=3	2725	290.8	234296	1.66905e+06	1.43438e+06	1.61375e+07	7.40461e+06	5.72643e+06
P98160	Basement membrane-specific heparan sulfate proteoglycan core protein OS=Homo sapiens OX=9606 GN=HSPG2 PE=1 SV=4	4391	468.5	648057	2.9303e+06	3.59774e+06	1.22011e+07	1.22408e+07	6.77199e+06
Q9Y265	RuvB-like 1 OS=Homo sapiens OX=9606 GN=RUVBL1 PE=1 SV=1	456	50.2	5.011e+06	1.14401e+07	8.92174e+06	5.96329e+07	4.62854e+07	3.28724e+07
Q15019	Septin-2 OS=Homo sapiens OX=9606 GN=SEPTIN2 PE=1 SV=1	361	41.5	3.65923e+06	1.947e+07	8.10313e+06	627801	5.60446e+07	5.4249e+07
P40227	T-complex protein 1 subunit zeta OS=Homo sapiens OX=9606 GN=CCT6A PE=1 SV=3	531	58	5.47578e+06	4.41062e+06	4.59798e+06	51961064	8.79183e+06	9.05821e+06
O00160	Unconventional myosin-If OS=Homo sapiens OX=9606 GN=MYO1F PE=1 SV=3	1098	124.8	3.04024e+06	2.76978e+06	4.02261e+06	3.10584e+07	1.28365e+07	1.218e+07
P62906	Large ribosomal subunit protein uL1 OS=Homo sapiens OX=9606 GN=RPL10A PE=1 SV=2	217	24.8	4.96313e+07	2.01323e+07	7.7231e+06	1.95278e+08	9.19064e+07	8.90073e+07
P27694	Replication protein A 70 kDa DNA-binding subunit OS=Homo sapiens OX=9606 GN=RPA1 PE=1 SV=2	616	68.1	4.25744e+07	1.11882e+07	9.90528e+06	1.43682e+08	4.01121e+07	3.21993e+07
Q14974	Importin subunit beta-1 OS=Homo sapiens OX=9606 GN=KPNB1 PE=1 SV=2	876	97.1	1.24041e+07	1.87836e+07	2.10352e+07	2.96312e+07	3.48743e+07	2.46568e+07
P38646	Stress-70 protein, mitochondrial OS=Homo sapiens OX=9606 GN=HSPA9 PE=1 SV=2	679	73.6	1.76824e+07	2.94893e+07	3.91042e+07	7.17282e+07	4.37031e+07	29269438
Q9NZN4	EH domain-containing protein 2 OS=Homo sapiens OX=9606 GN=EHD2 PE=1 SV=2	543	61.1	2.27622e+06	2.88074e+06	3.93095e+06	5.52558e+07	1.11599e+07	1.15747e+07
O95470	Sphingosine-1-phosphate lyase 1 OS=Homo sapiens OX=9606 GN=SGPL1 PE=1 SV=3	568	63.5	4.13961e+06	8.03685e+06	7200808	3.84006e+07	3.16326e+07	4.10363e+07
P15311	Ezrin OS=Homo sapiens OX=9606 GN=EZR PE=1 SV=4	586	69.4	1.32587e+07	1.6781e+07	2.48041e+07	14480415	2.08714e+07	1.30246e+07
Q15392	Delta(24)-sterol reductase OS=Homo sapiens OX=9606 GN=DHCR24 PE=1 SV=2	516	60.1	1.44778e+07	1.81941e+07	1.62724e+07	4.61512e+07	3.38099e+07	3.18604e+07
P61313	Large ribosomal subunit protein eL15 OS=Homo sapiens OX=9606 GN=RPL15 PE=1 SV=2	204	24.1	1.05325e+08	3.92542e+07	5.62777e+07	2.37802e+08	1.91219e+08	1.85329e+08
O14639	Actin-binding LIM protein 1 OS=Homo sapiens OX=9606 GN=ABLIM1 PE=1 SV=3	778	87.6	1.15577e+07	5.46101e+06	3.90813e+06	5.72615e+07	1.71898e+07	1.07947e+07
Q5JRA6	Transport and Golgi organization protein 1 homolog OS=Homo sapiens OX=9606 GN=MIA3 PE=1 SV=1	1907	213.6	612138	7.98225e+06	4.45548e+06	6.40102e+06	2.07782e+07	1.89573e+07
O94905	Erlin-2 OS=Homo sapiens OX=9606 GN=ERLIN2 PE=1 SV=1	339	37.8	8.72929e+06	2.67555e+07	1.45581e+07	4.38625e+07	2.61509e+07	3.28712e+07
Q5T4S7	E3 ubiquitin-protein ligase UBR4 OS=Homo sapiens OX=9606 GN=UBR4 PE=1 SV=1	5183	573.5	3.56142e+06	3.56508e+06	4.19098e+06	1.62316e+07	1.80518e+07	2.06734e+07
Q93009	Ubiquitin carboxyl-terminal hydrolase 7 OS=Homo sapiens OX=9606 GN=USP7 PE=1 SV=2	1102	128.2	1.644e+06	1.74217e+06	1.86072e+06	2.95104e+07	5.19004e+06	5.7844e+06
P62879	Guanine nucleotide-binding protein G(I)/G(S)/G(T) subunit beta-2 OS=Homo sapiens OX=9606 GN=GNB2 PE=1 SV=3	340	37.3	1.15258e+07	6.14038e+06	5.83539e+06	72037330	1.79004e+07	2.18346e+07
P08263	Glutathione S-transferase A1 OS=Homo sapiens OX=9606 GN=GSTA1 PE=1 SV=3	222	25.6	4.50805e+07	7.2884e+07	1.44368e+08	3.96245e+07	9.59842e+07	4.99753e+07
P48643	T-complex protein 1 subunit epsilon OS=Homo sapiens OX=9606 GN=CCT5 PE=1 SV=1	541	59.6	5.71358e+06	7.32951e+06	7.21297e+06	3.16964e+07	2.15974e+07	1.03104e+07
P12814	Alpha-actinin-1 OS=Homo sapiens OX=9606 GN=ACTN1 PE=1 SV=2	892	103	290335	416349	594295	1078727	2.02435e+06	1.01623e+06
P17858	ATP-dependent 6-phosphofructokinase, liver type OS=Homo sapiens OX=9606 GN=PFKL PE=1 SV=6	780	85	2.71372e+06	6.00097e+06	9.51132e+06	3.1702e+07	2.76842e+07	2.09267e+07
O43707	Alpha-actinin-4 OS=Homo sapiens OX=9606 GN=ACTN4 PE=1 SV=2	911	104.8	4.33992e+06	8.14459e+06	5.67632e+06	3.15096e+07	1.02814e+07	1.10142e+07
Q9Y3E7	Charged multivesicular body protein 3 OS=Homo sapiens OX=9606 GN=CHMP3 PE=1 SV=3	222	25.1	2.41326e+07	3.07889e+07	2.99213e+07	8.28896e+07	5.72609e+07	5.9396e+07
P14866	Heterogeneous nuclear ribonucleoprotein L OS=Homo sapiens OX=9606 GN=HNRNPL PE=1 SV=2	589	64.1	2.97542e+07	1.25982e+07	1.55115e+07	3.9137e+07	2.21972e+07	2.03365e+07
Q9Y6C2	EMILIN-1 OS=Homo sapiens OX=9606 GN=EMILIN1 PE=1 SV=3	1016	106.6	5.95459e+06	1.53109e+07	1.06613e+07	1.90295e+07	47793607	5.06684e+07
P19022	Cadherin-2 OS=Homo sapiens OX=9606 GN=CDH2 PE=1 SV=4	906	99.7	5.28964e+06	1.89365e+07	1.6776e+07	6.61972e+07	3.82887e+07	4.1258e+07
P50402	Emerin OS=Homo sapiens OX=9606 GN=EMD PE=1 SV=1	254	29	3.10227e+07	5.08805e+07	4.74456e+07	64919054	1.72755e+08	8.20903e+07
P05108	Cholesterol side-chain cleavage enzyme, mitochondrial OS=Homo sapiens OX=9606 GN=CYP11A1 PE=1 SV=2	521	60.1	4.31598e+06	9.07609e+06	8.35889e+06	1.54411e+07	2.09265e+07	2.22703e+07
P67809	Y-box-binding protein 1 OS=Homo sapiens OX=9606 GN=YBX1 PE=1 SV=3	324	35.9	7.10944e+06	3.65604e+06	2.47215e+06	1.17453e+08	1.32585e+07	1.86232e+07
P10644	cAMP-dependent protein kinase type I-alpha regulatory subunit OS=Homo sapiens OX=9606 GN=PRKAR1A PE=1 SV=1	381	43	3.71545e+07	1.57314e+07	1.90504e+07	7.58536e+07	3.72973e+07	4.62571e+07
Q96QV6	Histone H2A type 1-A OS=Homo sapiens OX=9606 GN=H2AC1 PE=1 SV=3	131	14.2	232114	7216384	9.06613e+06	6.96003e+07	88461976	6.01998e+07
P46782	Small ribosomal subunit protein uS7 OS=Homo sapiens OX=9606 GN=RPS5 PE=1 SV=4	204	22.9	3.27649e+07	4.33012e+07	3.767e+07	1.27405e+07	9.27653e+07	105773706
Q9UQN3	Charged multivesicular body protein 2b OS=Homo sapiens OX=9606 GN=CHMP2B PE=1 SV=1	213	23.9	15082880	7.13099e+06	2.03978e+07	1.44337e+08	77299455	7.99805e+07
Q7L2E3	ATP-dependent RNA helicase DHX30 OS=Homo sapiens OX=9606 GN=DHX30 PE=1 SV=1	1194	133.9	2.31527e+06	2.70472e+06	1.4576e+06	1.18682e+07	1.8256e+07	1.23239e+07
P35658	Nuclear pore complex protein Nup214 OS=Homo sapiens OX=9606 GN=NUP214 PE=1 SV=2	2090	213.5	2.28787e+06	1.96293e+06	3.55316e+06	3.71134e+06	1.13071e+07	1.39377e+07
Q6ZNB6	NF-X1-type zinc finger protein NFXL1 OS=Homo sapiens OX=9606 GN=NFXL1 PE=1 SV=2	911	101.3	3.4674e+06	2.09015e+07	1.30959e+07	2.85616e+07	1.88103e+07	1.77535e+07
P55084	Trifunctional enzyme subunit beta, mitochondrial OS=Homo sapiens OX=9606 GN=HADHB PE=1 SV=3	474	51.3	2.4602e+07	1.44551e+07	1.6479e+07	1.04666e+08	2.3582e+07	2.68816e+07
P49368	T-complex protein 1 subunit gamma OS=Homo sapiens OX=9606 GN=CCT3 PE=1 SV=4	545	60.5	5.62047e+09	1.46874e+09	2.96748e+09	5.11054e+09	1.46034e+09	1.39758e+09
P59998	Actin-related protein 2/3 complex subunit 4 OS=Homo sapiens OX=9606 GN=ARPC4 PE=1 SV=3	168	19.7	5.68947e+07	1.8293e+07	1.84936e+07	2.45319e+08	5.36196e+07	5.94879e+07
Q14677	Clathrin interactor 1 OS=Homo sapiens OX=9606 GN=CLINT1 PE=1 SV=1	625	68.2	1.58165e+07	4.4586e+06	2.08541e+06	7.40685e+07	1.16074e+07	944209
P61962	DDB1- and CUL4-associated factor 7 OS=Homo sapiens OX=9606 GN=DCAF7 PE=1 SV=1	342	38.9	5.80479e+06	1.25467e+07	9.54831e+06	7.49898e+07	6.38013e+07	6.75643e+07
P61163	Alpha-centractin OS=Homo sapiens OX=9606 GN=ACTR1A PE=1 SV=1	376	42.6	1.89648e+07	1.93274e+07	1.90116e+07	6.97486e+07	35660856	39861489
P19784	Casein kinase II subunit alpha' OS=Homo sapiens OX=9606 GN=CSNK2A2 PE=1 SV=1	350	41.2	4.74645e+06	6.62884e+06	3383596	28923816	1.59871e+07	1.74438e+07
Q9UKF6	Cleavage and polyadenylation specificity factor subunit 3 OS=Homo sapiens OX=9606 GN=CPSF3 PE=1 SV=1	684	77.4	2.01636e+06	3.04078e+06	2.99719e+06		6.9528e+06	1.49999e+07
Q96EY1	DnaJ homolog subfamily A member 3, mitochondrial OS=Homo sapiens OX=9606 GN=DNAJA3 PE=1 SV=2	480	52.5	365350	6.21974e+06	4.81566e+06	2.00986e+07	1.44864e+07	1.80978e+07
P07585	Decorin OS=Homo sapiens OX=9606 GN=DCN PE=1 SV=1	359	39.7	7.01078e+06	4.57907e+07	3.37708e+07	197154008	2.12127e+08	2.44606e+08
P40939	Trifunctional enzyme subunit alpha, mitochondrial OS=Homo sapiens OX=9606 GN=HADHA PE=1 SV=2	763	82.9	10178937	3.31105e+06	9.64292e+06	5.38885e+07	3.21859e+07	1.09812e+07
O15523	ATP-dependent RNA helicase DDX3Y OS=Homo sapiens OX=9606 GN=DDX3Y PE=1 SV=2	660	73.1	1.93514e+06	3.81072e+06	3.61009e+06	1.88328e+07	6.56883e+06	1.67678e+07
Q92526	T-complex protein 1 subunit zeta-2 OS=Homo sapiens OX=9606 GN=CCT6B PE=1 SV=5	530	57.8	2.02547e+06	2.82558e+06	3.33181e+06	3.80261e+07	21447558	2.12422e+06
Q9Y230	RuvB-like 2 OS=Homo sapiens OX=9606 GN=RUVBL2 PE=1 SV=3	463	51.1	8.24881e+06	1.07037e+07	7.57339e+06	3.43463e+07	2.57306e+07	1.71504e+07
O15484	Calpain-5 OS=Homo sapiens OX=9606 GN=CAPN5 PE=1 SV=2	640	73.1	4.19052e+06	6.08917e+06	3.47555e+06	4.65848e+07	1.76152e+07	2.7728e+07
Q9NSY1	BMP-2-inducible protein kinase OS=Homo sapiens OX=9606 GN=BMP2K PE=1 SV=2	1161	129.1	1.01027e+07	1.74622e+06	1.40631e+06	6.5132e+07	8.25176e+06	5.97015e+06
Q00839	Heterogeneous nuclear ribonucleoprotein U OS=Homo sapiens OX=9606 GN=HNRNPU PE=1 SV=6	825	90.5	1.63229e+06	3.73652e+06	6.05668e+06	1.78696e+07	7.72858e+06	8.72299e+06
P61981	14-3-3 protein gamma OS=Homo sapiens OX=9606 GN=YWHAG PE=1 SV=2	247	28.3	1.21145e+07	1.36417e+07	1.58004e+07	1.10425e+08	3.25744e+07	2.26126e+07
P14923	Junction plakoglobin OS=Homo sapiens OX=9606 GN=JUP PE=1 SV=3	745	81.7	1.71323e+06	1.66751e+06	2.03444e+06	4.88545e+06	6.72775e+06	5.95924e+06
P33240	Cleavage stimulation factor subunit 2 OS=Homo sapiens OX=9606 GN=CSTF2 PE=1 SV=1	577	60.9	632552	285485		2.82211e+06	939734
P0C0S5	Histone H2A.Z OS=Homo sapiens OX=9606 GN=H2AZ1 PE=1 SV=2	128	13.5	1.90849e+06	9.56843e+06	1.16913e+07	3.01221e+07	3.39082e+07	4.12745e+07
Q86YZ3	Hornerin OS=Homo sapiens OX=9606 GN=HRNR PE=1 SV=2	2850	282.2	2.98861e+06	6.71013e+06	4.02159e+06		292028	311866
P62241	Small ribosomal subunit protein eS8 OS=Homo sapiens OX=9606 GN=RPS8 PE=1 SV=2	208	24.2	3.11924e+07	1.73852e+07	1.35512e+07	1.37616e+08	6.4857e+07	6.04619e+07
P62847	Small ribosomal subunit protein eS24 OS=Homo sapiens OX=9606 GN=RPS24 PE=1 SV=1	133	15.4	8.43909e+06	6.1166e+06	7.02606e+06	1.30387e+08	3.14728e+07	4.05024e+07
P21266	Glutathione S-transferase Mu 3 OS=Homo sapiens OX=9606 GN=GSTM3 PE=1 SV=3	225	26.5	1.29789e+07	2.07686e+07	1.7743e+07	1.95344e+07	2.02765e+07	5.57318e+06
P11532	Dystrophin OS=Homo sapiens OX=9606 GN=DMD PE=1 SV=3	3685	426.5	1.48958e+06	1.60689e+06	1.48164e+06	1.34775e+07	4.4434e+06	4.97512e+06
O43379	WD repeat-containing protein 62 OS=Homo sapiens OX=9606 GN=WDR62 PE=1 SV=4	1518	165.8	1.37552e+06	3.27637e+06	2.32603e+06	3201670	1.76823e+07	8.96746e+06
P60891	Ribose-phosphate pyrophosphokinase 1 OS=Homo sapiens OX=9606 GN=PRPS1 PE=1 SV=2	318	34.8		1.60277e+06	2.37347e+06
P50990	T-complex protein 1 subunit theta OS=Homo sapiens OX=9606 GN=CCT8 PE=1 SV=4	548	59.6	1.14968e+07	1.3495e+07	1.89485e+07	3.06561e+07	2.14461e+07	2.46444e+07
Q8NBX0	Saccharopine dehydrogenase-like oxidoreductase OS=Homo sapiens OX=9606 GN=SCCPDH PE=1 SV=1	429	47.1	1.27553e+07	1.51382e+07	2.25939e+07	8.04071e+07	4.01594e+07	4.90332e+07
P09210	Glutathione S-transferase A2 OS=Homo sapiens OX=9606 GN=GSTA2 PE=1 SV=4	222	25.6	1.15069e+06	864372	1.56737e+06		1.24006e+06
P42566	Epidermal growth factor receptor substrate 15 OS=Homo sapiens OX=9606 GN=EPS15 PE=1 SV=2	896	98.6	1.52814e+07	1.23562e+06	296810	5.09911e+07	6.85793e+06	3.9364e+06
P62829	Large ribosomal subunit protein uL14 OS=Homo sapiens OX=9606 GN=RPL23 PE=1 SV=1	140	14.9	5.40422e+07	3.88979e+07	3.59142e+07	5.24153e+07	2.96662e+07	1.55205e+07
Q9HCC0	Methylcrotonoyl-CoA carboxylase beta chain, mitochondrial OS=Homo sapiens OX=9606 GN=MCCC2 PE=1 SV=1	563	61.3	1.84139e+06	2.9584e+06	7.05963e+06	2.23165e+07	1.53626e+07	1.54675e+07
Q14103	Heterogeneous nuclear ribonucleoprotein D0 OS=Homo sapiens OX=9606 GN=HNRNPD PE=1 SV=1	355	38.4	3.82304e+06	4.71916e+06	3.83375e+06	3.32139e+07	1.22431e+07	1.24387e+07
Q86UP2	Kinectin OS=Homo sapiens OX=9606 GN=KTN1 PE=1 SV=1	1357	156.2	2.48342e+07	16212666	2.38582e+07	2.14475e+08	4.17445e+07	3.54265e+07
Q9Y6I3	Epsin-1 OS=Homo sapiens OX=9606 GN=EPN1 PE=1 SV=2	576	60.3	2.53678e+07	3.5077e+06	7.75252e+06	1.06742e+08	1.33602e+07	1.61823e+07
Q9BRK4	Leucine zipper putative tumor suppressor 2 OS=Homo sapiens OX=9606 GN=LZTS2 PE=1 SV=2	669	72.7	519758	5.69846e+06	7.11411e+06	5902054	2.11345e+07	1.81617e+07
P33897	ATP-binding cassette sub-family D member 1 OS=Homo sapiens OX=9606 GN=ABCD1 PE=1 SV=2	745	82.9	4.56097e+06	3957497	1160280	2.36601e+07	1.55121e+07	1.44307e+07
Q96JN2	Coiled-coil domain-containing protein 136 OS=Homo sapiens OX=9606 GN=CCDC136 PE=1 SV=3	1154	134	6.63207e+06	2.41121e+06	2.63267e+06	4.38116e+07	3.51711e+07	4.14796e+07
P04792	Heat shock protein beta-1 OS=Homo sapiens OX=9606 GN=HSPB1 PE=1 SV=2	205	22.8	1.80262e+07	3.38375e+07	3.52026e+07	1.25267e+08	9.22537e+07	103934718
P62917	Large ribosomal subunit protein uL2 OS=Homo sapiens OX=9606 GN=RPL8 PE=1 SV=2	257	28	7.62497e+07	4.63224e+06	9.23476e+06	1.50738e+08	2.18796e+07	1.59011e+07
P35241	Radixin OS=Homo sapiens OX=9606 GN=RDX PE=1 SV=1	583	68.5	903848		1314122
Q9UPN4	Centrosomal protein of 131 kDa OS=Homo sapiens OX=9606 GN=CEP131 PE=1 SV=3	1083	122.1	4.3388e+07	1.82431e+07	1.44298e+07	1.95984e+06	5.05115e+07	4.73578e+07
B2RTY4	Unconventional myosin-IXa OS=Homo sapiens OX=9606 GN=MYO9A PE=1 SV=2	2548	292.5	3.47921e+07	3.82572e+06	3.19373e+06	1.1645e+07	8.67067e+06	9.13229e+06
Q6R327	Rapamycin-insensitive companion of mTOR OS=Homo sapiens OX=9606 GN=RICTOR PE=1 SV=1	1708	192.1	2.74573e+06	1.99855e+06	1.57481e+06	15644032	1.16783e+07	7.44993e+06
P27348	14-3-3 protein theta OS=Homo sapiens OX=9606 GN=YWHAQ PE=1 SV=1	245	27.7	2.18475e+07	3.04503e+07	3.46581e+07	1.21224e+08	1.17484e+07	1.37001e+07
Q8NCM8	Cytoplasmic dynein 2 heavy chain 1 OS=Homo sapiens OX=9606 GN=DYNC2H1 PE=1 SV=4	4307	492.3	818529	1.01821e+06	1.10802e+06	8.76662e+06	5.1351e+06	5.15095e+06
Q9NZ32	Actin-related protein 10 OS=Homo sapiens OX=9606 GN=ACTR10 PE=1 SV=1	417	46.3	2.00143e+07	1.41842e+07	9.07584e+06	1.04744e+08	2.92679e+07	3.72407e+07
Q05682	Caldesmon OS=Homo sapiens OX=9606 GN=CALD1 PE=1 SV=3	793	93.2	1.49973e+06	7.46733e+06	5.08807e+06	1.07247e+07	9.26709e+06	3.41362e+06
P43243	Matrin-3 OS=Homo sapiens OX=9606 GN=MATR3 PE=1 SV=2	847	94.6	8.47586e+06	1.06238e+07	1.05786e+07	1.87578e+07	2.97672e+07	2.58932e+07
O94964	Microtubule cross-linking factor 2 OS=Homo sapiens OX=9606 GN=MTCL2 PE=1 SV=3	1661	183.7	2.12833e+06	1.55298e+06	3.4686e+06	1.00835e+07	6.65759e+06	7.70097e+06
P36542	ATP synthase subunit gamma, mitochondrial OS=Homo sapiens OX=9606 GN=ATP5F1C PE=1 SV=1	298	33	1.36008e+07	9.02961e+06	9.55966e+06	8.19455e+07	3.51477e+07	2.31538e+07
Q8N1F7	Nuclear pore complex protein Nup93 OS=Homo sapiens OX=9606 GN=NUP93 PE=1 SV=2	819	93.4	1.63703e+06	5.33313e+06	1.15551e+07	2.81361e+07	1.03301e+07	2.04262e+07
P01780	Immunoglobulin heavy variable 3-7 OS=Homo sapiens OX=9606 GN=IGHV3-7 PE=1 SV=2	117	12.9	7.37204e+07	1.15084e+08	1.95233e+08	6.74245e+06	8.54269e+06	3.94578e+07
P26038	Moesin OS=Homo sapiens OX=9606 GN=MSN PE=1 SV=3	577	67.8	1.16505e+06	8.28938e+06	9688798		38265868	36214164
P02452	Collagen alpha-1(I) chain OS=Homo sapiens OX=9606 GN=COL1A1 PE=1 SV=6	1464	138.8	1.75787e+07	4.34333e+07	2.81061e+07	4.08771e+07	1.01235e+08	1.04324e+08
Q9NP79	Vacuolar protein sorting-associated protein VTA1 homolog OS=Homo sapiens OX=9606 GN=VTA1 PE=1 SV=1	307	33.9	5.08099e+06	6.67821e+06	9.07187e+06	5.69023e+07	1.79762e+07	2.60051e+07
Q96AY4	Tetratricopeptide repeat protein 28 OS=Homo sapiens OX=9606 GN=TTC28 PE=1 SV=4	2481	270.7	2.8049e+06	1.25362e+06	2.22524e+06	3.63276e+07	1.00811e+07	9.05904e+06
P0DOX2	Immunoglobulin alpha-2 heavy chain OS=Homo sapiens OX=9606 PE=1 SV=2	455	48.9	6.46507e+08	2.66573e+08	5.15156e+08	1.66246e+08	4.90146e+07	4.14035e+07
P02746	Complement C1q subcomponent subunit B OS=Homo sapiens OX=9606 GN=C1QB PE=1 SV=3	253	26.7	8.81425e+07	2.58713e+08	2.44407e+08	3.18158e+08	2.10162e+08	3.60451e+08
P22087	rRNA 2'-O-methyltransferase fibrillarin OS=Homo sapiens OX=9606 GN=FBL PE=1 SV=2	321	33.8	3.11317e+06	9.98584e+06	7.32212e+06	4.55411e+07	2.16277e+07	3.39297e+07
Q9UBU9	Nuclear RNA export factor 1 OS=Homo sapiens OX=9606 GN=NXF1 PE=1 SV=1	619	70.1	8523.12	6.12472e+07	68347547	6.14831e+07	7.47787e+07	7.91133e+07
Q93100	Phosphorylase b kinase regulatory subunit beta OS=Homo sapiens OX=9606 GN=PHKB PE=1 SV=3	1093	124.8	2.78516e+06	7.47721e+06	4.49947e+06	1.63681e+07	3.94601e+07	32850382
P62913	Large ribosomal subunit protein uL5 OS=Homo sapiens OX=9606 GN=RPL11 PE=1 SV=2	178	20.2	1.62583e+07	2.1425e+07	1.56316e+07	9.26453e+07	3.6035e+07	4.98314e+07
Q9P1U1	Actin-related protein 3B OS=Homo sapiens OX=9606 GN=ACTR3B PE=2 SV=1	418	47.6	1.53715e+06	3.05874e+06	2.49076e+06	2.12889e+07	5.30483e+06	6.20292e+06
O00567	Nucleolar protein 56 OS=Homo sapiens OX=9606 GN=NOP56 PE=1 SV=4	594	66	4.15775e+06	7.36796e+06	7.27545e+06	4.49629e+07	4.27e+07	3.28939e+07
P06733	Alpha-enolase OS=Homo sapiens OX=9606 GN=ENO1 PE=1 SV=2	434	47.1	1.57855e+07	1.9934e+07	5.46674e+07	9.84701e+06	9.53035e+06	1.66587e+07
Q9Y4B5	Microtubule cross-linking factor 1 OS=Homo sapiens OX=9606 GN=MTCL1 PE=1 SV=5	1905	209.4	7.90286e+06	3.14392e+06	5.73175e+06	1.54574e+07	1.39333e+07	7.21878e+06
Q99569	Plakophilin-4 OS=Homo sapiens OX=9606 GN=PKP4 PE=1 SV=2	1192	131.8	232740	4.47218e+06	3.46116e+06	1.40482e+07	1.55568e+07	1.65089e+07
Q9UI38	Probable threonine protease PRSS50 OS=Homo sapiens OX=9606 GN=PRSS50 PE=1 SV=1	385	43.1	2.51289e+07	7.61737e+06	5.8654e+06	9.43529e+07	2.04794e+07	1.80925e+07
P36957	Dihydrolipoyllysine-residue succinyltransferase component of 2-oxoglutarate dehydrogenase complex, mitochondrial OS=Homo sapiens OX=9606 GN=DLST PE=1 SV=4	453	48.7	1.77077e+07	7.03353e+06	4.86998e+06	3.33277e+07	9.24133e+06	9.39468e+06
Q96PK6	RNA-binding protein 14 OS=Homo sapiens OX=9606 GN=RBM14 PE=1 SV=2	669	69.4	6.60024e+08	1.06476e+08	1.95937e+08	6.62842e+07	1.3266e+09	1.21136e+09
O43390	Heterogeneous nuclear ribonucleoprotein R OS=Homo sapiens OX=9606 GN=HNRNPR PE=1 SV=1	633	70.9	5.17641e+06	4.19234e+06	4.25982e+06	3.27181e+07	1.6373e+07	1.42188e+07
Q02218	2-oxoglutarate dehydrogenase complex component E1 OS=Homo sapiens OX=9606 GN=OGDH PE=1 SV=3	1023	115.9	2.86163e+06	1.25019e+06	1.43593e+06	63708095	7.34205e+06	1.18068e+07
O75569	Interferon-inducible double-stranded RNA-dependent protein kinase activator A OS=Homo sapiens OX=9606 GN=PRKRA PE=1 SV=1	313	34.4	4.95502e+06	1.60147e+06	3.43389e+06	5.17729e+07	8.25477e+06	1.53955e+07
Q8NC56	LEM domain-containing protein 2 OS=Homo sapiens OX=9606 GN=LEMD2 PE=1 SV=1	503	56.9	9.54128e+06	1.56411e+07	1.59602e+07	5.48843e+07	3.94005e+07	4.2577e+07
P33176	Kinesin-1 heavy chain OS=Homo sapiens OX=9606 GN=KIF5B PE=1 SV=1	963	109.6	3.48764e+06	2.6543e+06	8.58966e+06	2.46864e+07	7.85019e+06	5.8878e+06
P20700	Lamin-B1 OS=Homo sapiens OX=9606 GN=LMNB1 PE=1 SV=2	586	66.4	5.27292e+06	6.07206e+06	7.41635e+06	1.21481e+07	1.42783e+07	1.64692e+07
O14908	PDZ domain-containing protein GIPC1 OS=Homo sapiens OX=9606 GN=GIPC1 PE=1 SV=2	333	36	1.00597e+07	1.46384e+07	1.09884e+07	3.7402e+07	6.39111e+07	72194403
Q9UGI8	Testin OS=Homo sapiens OX=9606 GN=TES PE=1 SV=1	421	48	3.4083e+06	5.80711e+06	4.59667e+06	2.46179e+07	1.43336e+07	1.26e+07
P13987	CD59 glycoprotein OS=Homo sapiens OX=9606 GN=CD59 PE=1 SV=1	128	14.2	173014243	7.44997e+07	6.0402e+07	324921228	104402265	1.22601e+08
Q9UHD8	Septin-9 OS=Homo sapiens OX=9606 GN=SEPTIN9 PE=1 SV=2	586	65.4	1.7448e+06	5.49147e+06	5.97823e+06	1.16336e+07	1.18876e+07	7723619
P08133	Annexin A6 OS=Homo sapiens OX=9606 GN=ANXA6 PE=1 SV=3	673	75.8	697833	2.84133e+06	1.30674e+06	9.46718e+06	4.25848e+06	1.52615e+06
Q04837	Single-stranded DNA-binding protein, mitochondrial OS=Homo sapiens OX=9606 GN=SSBP1 PE=1 SV=1	148	17.2	6.3519e+07	3.97319e+07	3.91736e+07	8.22987e+07	8.27191e+07	67870063
Q13939	Calicin OS=Homo sapiens OX=9606 GN=CCIN PE=1 SV=3	588	66.5	8.28248e+06	1.0581e+07	1.21367e+07	3.3519e+07	43680892	29144461
O75155	Cullin-associated NEDD8-dissociated protein 2 OS=Homo sapiens OX=9606 GN=CAND2 PE=1 SV=3	1236	135.2	2.51918e+06	6.47149e+06	5.7149e+06	2.23661e+07	2.44898e+07	2.69219e+07
Q9HBG6	Intraflagellar transport protein 122 homolog OS=Homo sapiens OX=9606 GN=IFT122 PE=1 SV=2	1241	141.7	1.56707e+06	515392	167150	2.35633e+07	3.87675e+06	4.4233e+06
P61254	Large ribosomal subunit protein uL24 OS=Homo sapiens OX=9606 GN=RPL26 PE=1 SV=1	145	17.2	9014499	1.33653e+06
Q9HD42	Charged multivesicular body protein 1a OS=Homo sapiens OX=9606 GN=CHMP1A PE=1 SV=1	196	21.7	2.94977e+07	7.1655e+07	7.0532e+07	8.73292e+07	1.65437e+08	1.66849e+08
P07864	L-lactate dehydrogenase C chain OS=Homo sapiens OX=9606 GN=LDHC PE=1 SV=4	332	36.3	1.99137e+06	4.26382e+06	9.71761e+06	5.36869e+07	3.54108e+07	2.76494e+07
O00571	ATP-dependent RNA helicase DDX3X OS=Homo sapiens OX=9606 GN=DDX3X PE=1 SV=3	662	73.2	49971.9		53170.5	318036
P00338	L-lactate dehydrogenase A chain OS=Homo sapiens OX=9606 GN=LDHA PE=1 SV=2	332	36.7	3.58125e+07	3.83262e+07	4.21905e+07	50248636	5.31737e+07	3.69303e+07
P78371	T-complex protein 1 subunit beta OS=Homo sapiens OX=9606 GN=CCT2 PE=1 SV=4	535	57.5	7.53618e+06	1.35657e+07	1.35382e+07	2.00833e+07	9.66866e+06	1.91873e+07
P63167	Dynein light chain 1, cytoplasmic OS=Homo sapiens OX=9606 GN=DYNLL1 PE=1 SV=1	89	10.4	1.52849e+07	2.18041e+07	1.72369e+07	217331677	8.99775e+07	77472526
Q9NZZ3	Charged multivesicular body protein 5 OS=Homo sapiens OX=9606 GN=CHMP5 PE=1 SV=1	219	24.6	2.00452e+07	1.37389e+07	17407313	9.45538e+06	3.88342e+07	4.26749e+07
P46459	Vesicle-fusing ATPase OS=Homo sapiens OX=9606 GN=NSF PE=1 SV=3	744	82.5	3.3472e+06	4.11055e+06	2.56e+06	2.59951e+07	1.32972e+07	1.1444e+07
P50542	Peroxisomal targeting signal 1 receptor OS=Homo sapiens OX=9606 GN=PEX5 PE=1 SV=3	639	70.8	4.06859e+06	3.22551e+06	2.31836e+06	2.75733e+07	2.23216e+07	7.46782e+06
P36969	Phospholipid hydroperoxide glutathione peroxidase GPX4 OS=Homo sapiens OX=9606 GN=GPX4 PE=1 SV=3	197	22.2	3.93573e+06	1.59933e+07	4.1516e+06	8.58001e+07	2.58345e+07	6.30518e+06
P16989	Y-box-binding protein 3 OS=Homo sapiens OX=9606 GN=YBX3 PE=1 SV=4	372	40.1	9544930	4.33417e+06	6.23564e+06	2.01751e+07	4.72222e+06	7.7547e+06
Q6ZU15	Septin-14 OS=Homo sapiens OX=9606 GN=SEPTIN14 PE=1 SV=2	432	50	3.74275e+07	2.83426e+06	1.25535e+06	1.01214e+07	3.72021e+07	3.68822e+07
Q07955	Serine/arginine-rich splicing factor 1 OS=Homo sapiens OX=9606 GN=SRSF1 PE=1 SV=2	248	27.7	1.23818e+07	1.55788e+07	1.19388e+07	7.6684e+06	2.66292e+07	3.02389e+07
P62277	Small ribosomal subunit protein uS15 OS=Homo sapiens OX=9606 GN=RPS13 PE=1 SV=2	151	17.2	34689841	6.48564e+06	6.97276e+06	203939586	2.32845e+07	2.0726e+07
P36956	Sterol regulatory element-binding protein 1 OS=Homo sapiens OX=9606 GN=SREBF1 PE=1 SV=2	1147	121.6	1.45825e+06	7.31351e+06	5.70906e+06	7.93456e+06	9.63139e+06	1.34708e+07
P84243	Histone H3.3 OS=Homo sapiens OX=9606 GN=H3-3A PE=1 SV=2	136	15.3	4.32291e+07	1.77962e+08	158496859	7.56308e+07	3.58972e+08	5.81321e+08
P37108	Signal recognition particle 14 kDa protein OS=Homo sapiens OX=9606 GN=SRP14 PE=1 SV=2	136	14.6	3.16723e+06	1.10953e+07	1.09669e+07	5023576	2.96841e+07	3.79797e+07
Q9UNX3	Ribosomal protein uL24-like OS=Homo sapiens OX=9606 GN=RPL26L1 PE=1 SV=1	145	17.2	2.73133e+07	1.45599e+07	1.72523e+07	1.18952e+08	1.55834e+07	7.23097e+07
P07196	Neurofilament light polypeptide OS=Homo sapiens OX=9606 GN=NEFL PE=1 SV=3	543	61.5	7.13765e+06	4.47344e+06	4.02731e+06	2.44206e+07	4.19932e+06	3707281
P01876	Immunoglobulin heavy constant alpha 1 OS=Homo sapiens OX=9606 GN=IGHA1 PE=1 SV=3	398	42.8	1.93802e+07	1.71075e+07	7754491	2.38987e+07	2.35353e+07	2.22419e+07
P12829	Myosin light chain 4 OS=Homo sapiens OX=9606 GN=MYL4 PE=1 SV=3	197	21.6	3.56534e+07	2.57708e+07	2.32806e+07	188315666	51204121	3.50044e+07
P21810	Biglycan OS=Homo sapiens OX=9606 GN=BGN PE=1 SV=2	368	41.6	2.91517e+06	1.40983e+07	1.3003e+07	1.03737e+07	2.45262e+07	3.16767e+07
P31943	Heterogeneous nuclear ribonucleoprotein H OS=Homo sapiens OX=9606 GN=HNRNPH1 PE=1 SV=4	449	49.2	6.25145e+06	1.04159e+07	5.50497e+06	6.67696e+06	9.46747e+06	1.34229e+07
O14556	Glyceraldehyde-3-phosphate dehydrogenase, testis-specific OS=Homo sapiens OX=9606 GN=GAPDHS PE=1 SV=2	408	44.5	2.24068e+06	3.12748e+06	2.59475e+06	2.54309e+07	2.12629e+07	1.86841e+07
P39019	Small ribosomal subunit protein eS19 OS=Homo sapiens OX=9606 GN=RPS19 PE=1 SV=2	145	16.1	1.63181e+07	7.64051e+06	1.3753e+07	1.05102e+08	1.87177e+07	2.55447e+07
P60866	Small ribosomal subunit protein uS10 OS=Homo sapiens OX=9606 GN=RPS20 PE=1 SV=1	119	13.4	2.52705e+07	2.65357e+07	3.29225e+07	93225999	9.39513e+07	6.7204e+07
P49458	Signal recognition particle 9 kDa protein OS=Homo sapiens OX=9606 GN=SRP9 PE=1 SV=2	86	10.1	4.81287e+06	2.18711e+07	1.79978e+07	6.71862e+07	1.04473e+08	7.56133e+07
Q9UK85	Dickkopf-like protein 1 OS=Homo sapiens OX=9606 GN=DKKL1 PE=1 SV=1	242	27	5.68541e+06	6.98034e+06	6688859	6221839	6.87848e+06	1.00545e+07
P11171	Protein 4.1 OS=Homo sapiens OX=9606 GN=EPB41 PE=1 SV=4	864	97	8.14488e+06	1.06535e+07	1.3179e+07	2.16161e+07	4.8037e+07	5.05331e+07
P31946	14-3-3 protein beta/alpha OS=Homo sapiens OX=9606 GN=YWHAB PE=1 SV=3	246	28.1	1.56435e+06	2.06202e+06	721174		1.48842e+06	3568590
Q9Y383	Putative RNA-binding protein Luc7-like 2 OS=Homo sapiens OX=9606 GN=LUC7L2 PE=1 SV=2	392	46.5	2.50584e+07	6.56576e+06	929864	10822857	1.81843e+07	1.4104e+07
P00568	Adenylate kinase isoenzyme 1 OS=Homo sapiens OX=9606 GN=AK1 PE=1 SV=3	194	21.6	1.38546e+07	8.93184e+06	9.99617e+06	2.84218e+07	1.36189e+07	3.06148e+06
P09543	2',3'-cyclic-nucleotide 3'-phosphodiesterase OS=Homo sapiens OX=9606 GN=CNP PE=1 SV=2	421	47.5	2.4487e+06	5.38766e+06	4.56219e+06	4.7628e+07	15873757	2.17051e+07
P52597	Heterogeneous nuclear ribonucleoprotein F OS=Homo sapiens OX=9606 GN=HNRNPF PE=1 SV=3	415	45.6	7.27568e+06	5.2726e+06	4.08976e+06	2.20564e+07	1.55769e+07	1.9481e+07
P62937	Peptidyl-prolyl cis-trans isomerase A OS=Homo sapiens OX=9606 GN=PPIA PE=1 SV=2	165	18	4.6982e+06	9.12404e+06	1.50258e+07	1.23014e+07	3.39161e+06	969821
P60174	Triosephosphate isomerase OS=Homo sapiens OX=9606 GN=TPI1 PE=1 SV=4	249	26.7	1.88676e+07	4.09761e+07	7.04607e+07	2.47205e+07	7374587	1.3363e+07
Q13418	Integrin-linked protein kinase OS=Homo sapiens OX=9606 GN=ILK PE=1 SV=2	452	51.4	1.72654e+06	1.51201e+06	3.08876e+06	2.61983e+07	1.04466e+07	1.19827e+07
P26373	Large ribosomal subunit protein eL13 OS=Homo sapiens OX=9606 GN=RPL13 PE=1 SV=4	211	24.2	5.68478e+07	2.45791e+07	2.34662e+07	1.49721e+08	3.82859e+07	4.88149e+07
O14976	Cyclin-G-associated kinase OS=Homo sapiens OX=9606 GN=GAK PE=1 SV=2	1311	143.1	3.10514e+06	1.34194e+06	664873	1.6673e+07	2.89733e+06	1.21511e+06
Q9BUJ2	Heterogeneous nuclear ribonucleoprotein U-like protein 1 OS=Homo sapiens OX=9606 GN=HNRNPUL1 PE=1 SV=2	856	95.7	4.70181e+06	4.64803e+06	3.79453e+06	1.82195e+07	1.91235e+07	1.28915e+07
Q9BY14	Testis-expressed protein 101 OS=Homo sapiens OX=9606 GN=TEX101 PE=1 SV=2	249	26.6	7.39911e+07	3.30038e+07	3.11427e+07	3.6799e+08	2.22289e+08	2.1567e+08
P22626	Heterogeneous nuclear ribonucleoproteins A2/B1 OS=Homo sapiens OX=9606 GN=HNRNPA2B1 PE=1 SV=2	353	37.4	1.05508e+07	7.73e+06	1.15321e+07	4768649	1.7172e+06	1.80395e+06
Q9NZ01	Very-long-chain enoyl-CoA reductase OS=Homo sapiens OX=9606 GN=TECR PE=1 SV=1	308	36	7.85126e+06	7.48681e+06	5.4306e+06	4.60321e+06	1.12277e+07	1.60549e+07
P02042	Hemoglobin subunit delta OS=Homo sapiens OX=9606 GN=HBD PE=1 SV=2	147	16	1.35546e+06	2095753	2.16992e+06	11563124	2605554	1.06593e+06
Q16695	Histone H3.1t OS=Homo sapiens OX=9606 GN=H3-4 PE=1 SV=3	136	15.5	665550			606218	821495	987994
P17612	cAMP-dependent protein kinase catalytic subunit alpha OS=Homo sapiens OX=9606 GN=PRKACA PE=1 SV=2	351	40.6	1.21811e+07	5.68688e+06	8140985	1.34573e+07	1.32189e+07	1.25876e+07
Q6PCB7	Long-chain fatty acid transport protein 1 OS=Homo sapiens OX=9606 GN=SLC27A1 PE=1 SV=1	646	71.1	2.45389e+06	3.51861e+06	1.29636e+06	1.31361e+07	5.09915e+06	5.25804e+06
Q01813	ATP-dependent 6-phosphofructokinase, platelet type OS=Homo sapiens OX=9606 GN=PFKP PE=1 SV=2	784	85.5	1.54696e+06	2.42714e+06	3.54111e+06	25253309	11624527	1.18755e+07
O15511	Actin-related protein 2/3 complex subunit 5 OS=Homo sapiens OX=9606 GN=ARPC5 PE=1 SV=3	151	16.3	3.48809e+07	1.38377e+07	1.80337e+07	192904238	6.16868e+07	4.82747e+07
Q17RY6	Lymphocyte antigen 6K OS=Homo sapiens OX=9606 GN=LY6K PE=1 SV=2	165	18.7	8530977	2.40707e+06	2.32945e+06	7205334	1.08407e+07	1.38341e+07
Q9UPN3	Microtubule-actin cross-linking factor 1, isoforms 1/2/3/4/5 OS=Homo sapiens OX=9606 GN=MACF1 PE=1 SV=4	7388	837.8	1.51858e+06	1.79258e+06	1.73416e+06	5730710	1.00029e+07	7551267
P09382	Galectin-1 OS=Homo sapiens OX=9606 GN=LGALS1 PE=1 SV=2	135	14.7	9.39264e+06	7.68844e+06	7.15347e+06	5.43089e+07	2.49943e+07	1.54499e+07
Q96SB3	Neurabin-2 OS=Homo sapiens OX=9606 GN=PPP1R9B PE=1 SV=3	817	89.3	2.01888e+06	1.62535e+07	1.21359e+07	47041252	1.58677e+07	1.27604e+07
Q5SW79	Centrosomal protein of 170 kDa OS=Homo sapiens OX=9606 GN=CEP170 PE=1 SV=1	1584	175.2	252362	808284	970333		3.51601e+06	5.41224e+06
Q9UBX5	Fibulin-5 OS=Homo sapiens OX=9606 GN=FBLN5 PE=1 SV=1	448	50.1	1.22404e+07	8.56494e+06	7.47482e+06	2.69926e+07	1.96789e+07	2.47766e+07
P53990	IST1 homolog OS=Homo sapiens OX=9606 GN=IST1 PE=1 SV=1	364	39.7	1.93726e+07	1.28823e+07	1.105e+07	126919163	55983024	5.92511e+07
Q9Y5S2	Serine/threonine-protein kinase MRCK beta OS=Homo sapiens OX=9606 GN=CDC42BPB PE=1 SV=2	1711	194.2	6.82872e+06	6.84888e+06	5.11654e+06	26328938	6.67214e+06	5.8168e+06
P00352	Aldehyde dehydrogenase 1A1 OS=Homo sapiens OX=9606 GN=ALDH1A1 PE=1 SV=2	501	54.8	3.41167e+06	1.26172e+07	15831821	32480678	1.40356e+07	1.09413e+07
P07910	Heterogeneous nuclear ribonucleoproteins C1/C2 OS=Homo sapiens OX=9606 GN=HNRNPC PE=1 SV=4	306	33.7	6.67787e+06	4.14879e+06	3.60196e+06	3.08198e+07	1.84247e+07	1.72557e+07
P61978	Heterogeneous nuclear ribonucleoprotein K OS=Homo sapiens OX=9606 GN=HNRNPK PE=1 SV=1	463	50.9	3.77965e+06	3.28645e+06	4.69054e+06	23573772	5.90634e+06	7.33042e+06
O60522	Tudor domain-containing protein 6 OS=Homo sapiens OX=9606 GN=TDRD6 PE=2 SV=2	2096	236.4	5.75863e+06	7.72521e+06	7.68414e+06	6.39391e+06	1.73812e+07	6.4693e+06
P10909	Clusterin OS=Homo sapiens OX=9606 GN=CLU PE=1 SV=1	449	52.5	1.49221e+07	2.46883e+07	1.42376e+07	7.24191e+07	3.42431e+07	2.92456e+07
Q9NXZ2	Probable ATP-dependent RNA helicase DDX43 OS=Homo sapiens OX=9606 GN=DDX43 PE=1 SV=2	648	72.8	3.98046e+06	3.53943e+06	4.92102e+06	27673651	1.68775e+07	2.33174e+07
P40429	Large ribosomal subunit protein uL13 OS=Homo sapiens OX=9606 GN=RPL13A PE=1 SV=2	203	23.6	2.98221e+07	6.95237e+06	8.40218e+06	5.12349e+07	3.0996e+07	3.1523e+07
Q9NZQ3	NCK-interacting protein with SH3 domain OS=Homo sapiens OX=9606 GN=NCKIPSD PE=1 SV=1	722	78.9	9.32615e+06	2.96657e+06	2.73271e+06	1.60058e+07	5.75144e+06	7.24737e+06
Q9BZH6	WD repeat-containing protein 11 OS=Homo sapiens OX=9606 GN=WDR11 PE=1 SV=1	1224	136.6	1.58179e+06	2.53899e+06	1.57504e+06	3.72875e+07	9.90747e+06	7.65379e+06
P46379	Large proline-rich protein BAG6 OS=Homo sapiens OX=9606 GN=BAG6 PE=1 SV=2	1132	119.3	6.06656e+06	4.05105e+06	4.03262e+06	4.12515e+07	1.02185e+07	1.26134e+07
P46779	Large ribosomal subunit protein eL28 OS=Homo sapiens OX=9606 GN=RPL28 PE=1 SV=3	137	15.7	6.97477e+07	1.17046e+07	2.18103e+07	7.68818e+07	4.57406e+07	5.99028e+07
Q07020	Large ribosomal subunit protein eL18 OS=Homo sapiens OX=9606 GN=RPL18 PE=1 SV=2	188	21.6	4.87998e+07	6.86135e+06	9.85256e+06	9.69419e+07	1.4706e+07	1.70028e+07
Q9NY47	Voltage-dependent calcium channel subunit alpha-2/delta-2 OS=Homo sapiens OX=9606 GN=CACNA2D2 PE=1 SV=2	1150	129.7	3.25271e+06	219926	448477	1.97699e+07	3901574	4.68653e+06
P11586	C-1-tetrahydrofolate synthase, cytoplasmic OS=Homo sapiens OX=9606 GN=MTHFD1 PE=1 SV=4	935	101.5	2.83404e+06	7.86711e+06	9.74366e+06	9.44842e+06	1.02052e+07	8.52805e+06
Q9NZB2	Constitutive coactivator of PPAR-gamma-like protein 1 OS=Homo sapiens OX=9606 GN=FAM120A PE=1 SV=2	1118	121.8	3.24735e+06	1.38013e+06	2.99349e+06	1.31893e+07	7.65451e+06	1.40027e+07
P13674	Prolyl 4-hydroxylase subunit alpha-1 OS=Homo sapiens OX=9606 GN=P4HA1 PE=1 SV=2	534	61	7.78065e+06	4.64514e+06	4.70422e+06	2.73721e+07	1.56116e+07	1.54548e+07
P50914	Large ribosomal subunit protein eL14 OS=Homo sapiens OX=9606 GN=RPL14 PE=1 SV=4	215	23.4	3.83875e+07	1.62197e+07	1.6067e+07	2.97807e+08	7.83735e+07	8.10553e+07
P11413	Glucose-6-phosphate 1-dehydrogenase OS=Homo sapiens OX=9606 GN=G6PD PE=1 SV=4	515	59.2	6.32632e+06	6.05541e+06	1.90325e+07	1.92524e+07	6.15503e+06	4.14947e+06
Q0JRZ9	F-BAR domain only protein 2 OS=Homo sapiens OX=9606 GN=FCHO2 PE=1 SV=2	810	88.9	4.75584e+06	976760	1.48986e+06	3.30138e+07	3.73429e+06	3.3658e+06
P04075	Fructose-bisphosphate aldolase A OS=Homo sapiens OX=9606 GN=ALDOA PE=1 SV=2	364	39.4	20258820	3.29224e+07	4.50469e+07	4.34098e+07	2.73517e+07	8.54072e+06
Q13501	Sequestosome-1 OS=Homo sapiens OX=9606 GN=SQSTM1 PE=1 SV=1	440	47.7	2.30062e+06	3.3321e+06	1.98374e+06	2.47892e+07	9.57811e+06	1.0753e+07
P48729	Casein kinase I isoform alpha OS=Homo sapiens OX=9606 GN=CSNK1A1 PE=1 SV=2	337	38.9	738374	894380	790484	1.31922e+07	6.38229e+06	7.0099e+06
P02647	Apolipoprotein A-I OS=Homo sapiens OX=9606 GN=APOA1 PE=1 SV=1	267	30.8	1.34293e+07	1.91881e+07	3.07567e+07	6.21549e+07	2.07952e+07	1.42318e+07
B1AK53	Espin OS=Homo sapiens OX=9606 GN=ESPN PE=1 SV=1	854	91.7	1.64318e+06	7.37693e+06	8.29593e+06	40373669	1.77044e+07	1.68975e+07
P0DP04	Immunoglobulin heavy variable 3-43D OS=Homo sapiens OX=9606 GN=IGHV3-43D PE=3 SV=1	118	13	3.16033e+07	3.72518e+06	1.01931e+07	5.22368e+06	1.1992e+06	674008
P49815	Tuberin OS=Homo sapiens OX=9606 GN=TSC2 PE=1 SV=2	1807	200.5	1.12326e+06	2.04271e+06	1.73786e+06	1.30182e+07	6.66054e+06	3.52409e+06
P62263	Small ribosomal subunit protein uS11 OS=Homo sapiens OX=9606 GN=RPS14 PE=1 SV=3	151	16.3	3.22627e+07	1.78252e+07	2.06721e+07	21713131	3.26994e+07	3.52811e+07
P48047	ATP synthase subunit O, mitochondrial OS=Homo sapiens OX=9606 GN=ATP5PO PE=1 SV=1	213	23.3	1.86297e+07	3.92144e+06	3.10367e+06	3.15138e+07	1.63291e+07	1.91506e+06
Q15717	ELAV-like protein 1 OS=Homo sapiens OX=9606 GN=ELAVL1 PE=1 SV=2	326	36.1	1.999e+07	1.05539e+07	1.0765e+07	1.21404e+08	2.84213e+07	2.72426e+07
P01768	Immunoglobulin heavy variable 3-30 OS=Homo sapiens OX=9606 GN=IGHV3-30 PE=1 SV=2	117	12.9	8.17833e+07	1.3506e+08	2.3304e+08	2.95924e+07	315256
Q14192	Four and a half LIM domains protein 2 OS=Homo sapiens OX=9606 GN=FHL2 PE=1 SV=3	279	32.2	4.11964e+06	4.1239e+06	5.23559e+06	36053123	1.56961e+07	1.95558e+07
A0A0B4J1X5	Immunoglobulin heavy variable 3-74 OS=Homo sapiens OX=9606 GN=IGHV3-74 PE=3 SV=1	117	12.8	1.68018e+07	9.17516e+06	1.958e+07	1.44276e+07	6.9066e+06	3.66332e+06
P11717	Cation-independent mannose-6-phosphate receptor OS=Homo sapiens OX=9606 GN=IGF2R PE=1 SV=3	2491	274.2	3.91747e+06	2.24673e+06	2.78707e+06	2.725e+07	9.47898e+06	1.24265e+07
O14979	Heterogeneous nuclear ribonucleoprotein D-like OS=Homo sapiens OX=9606 GN=HNRNPDL PE=1 SV=3	420	46.4	1.32725e+06	3.79084e+06	1.2363e+06	691869	4.98111e+06	4642582
P29692	Elongation factor 1-delta OS=Homo sapiens OX=9606 GN=EEF1D PE=1 SV=5	281	31.1	1.48382e+06	4.98198e+06	8.13885e+06	3.1086e+07	7.10158e+06	7.19057e+06
Q14156	Protein EFR3 homolog A OS=Homo sapiens OX=9606 GN=EFR3A PE=1 SV=2	821	92.9	7.18445e+06	2.09203e+06	2.9676e+06	1.47889e+07	8233494	7.10765e+06
P07947	Tyrosine-protein kinase Yes OS=Homo sapiens OX=9606 GN=YES1 PE=1 SV=3	543	60.8	1.36668e+07	1.16807e+07	9.15425e+06	7.76573e+07	3.20219e+07	2.57296e+07
Q01546	Keratin, type II cytoskeletal 2 oral OS=Homo sapiens OX=9606 GN=KRT76 PE=1 SV=2	638	65.8	7.24403e+06	7069833	6810564		6873584	8828537
Q76I76	Protein phosphatase Slingshot homolog 2 OS=Homo sapiens OX=9606 GN=SSH2 PE=1 SV=1	1423	158.1	3.16234e+06	1.64737e+06	1.10076e+06	3.67123e+07	6.69936e+06	7.51351e+06
A0M8Q6	Immunoglobulin lambda constant 7 OS=Homo sapiens OX=9606 GN=IGLC7 PE=1 SV=3	106	11.2	4.75518e+06	1.47773e+06	1.80993e+06
Q9Y4E6	WD repeat-containing protein 7 OS=Homo sapiens OX=9606 GN=WDR7 PE=1 SV=2	1490	163.7	949220	1.66542e+06	556047	1.21712e+07	5.14419e+06	5.74485e+06
Q1KMD3	Heterogeneous nuclear ribonucleoprotein U-like protein 2 OS=Homo sapiens OX=9606 GN=HNRNPUL2 PE=1 SV=1	747	85.1	2.76838e+06	4.05501e+06	4.56802e+06	2.72186e+06	7.46578e+06	6.39302e+06
Q96PV4	Paraneoplastic antigen-like protein 5 OS=Homo sapiens OX=9606 GN=PNMA5 PE=1 SV=2	448	49.9	5.2084e+06	9.67033e+06	5.95458e+06	5.38628e+07	1.92966e+07	1.73603e+07
P15927	Replication protein A 32 kDa subunit OS=Homo sapiens OX=9606 GN=RPA2 PE=1 SV=1	270	29.2	1.38124e+07	2.56451e+06	5.43842e+06	7.04146e+07	1.51647e+07	1.46411e+07
Q9UKY0	Prion-like protein doppel OS=Homo sapiens OX=9606 GN=PRND PE=1 SV=2	176	20.3	1.30362e+08	8.73398e+06	1.48812e+07	2.6348e+08	4.52142e+07	44104853
Q8NCV1	Adenosine deaminase domain-containing protein 2 OS=Homo sapiens OX=9606 GN=ADAD2 PE=2 SV=1	583	61.7	659457	1.1795e+07	1.08497e+07	16427203	2.23018e+07	2.81971e+07
O60506	Heterogeneous nuclear ribonucleoprotein Q OS=Homo sapiens OX=9606 GN=SYNCRIP PE=1 SV=2	623	69.6	1.5925e+06	1.19267e+06	1497837	6400030	1.74583e+06	717440
P08754	Guanine nucleotide-binding protein G(i) subunit alpha-3 OS=Homo sapiens OX=9606 GN=GNAI3 PE=1 SV=3	354	40.5	1.82432e+06			1.90989e+07
P46776	Large ribosomal subunit protein uL15 OS=Homo sapiens OX=9606 GN=RPL27A PE=1 SV=2	148	16.6	6.24465e+07	1.79248e+07	2.91809e+07	1.01268e+08	61878014	57159536
Q9P0V9	Septin-10 OS=Homo sapiens OX=9606 GN=SEPTIN10 PE=1 SV=2	454	52.6		927379	1.04103e+06	3.74044e+06	5.03801e+06	6.27581e+06
P01871	Immunoglobulin heavy constant mu OS=Homo sapiens OX=9606 GN=IGHM PE=1 SV=5	474	51.9	408057	1.13604e+07	9.51696e+06	2.05264e+07	2.03342e+07	1.32709e+07
P35244	Replication protein A 14 kDa subunit OS=Homo sapiens OX=9606 GN=RPA3 PE=1 SV=1	121	13.6	1.12157e+07	2.19004e+06	2.15684e+06	5.3759e+07	1.41634e+07	1.37463e+07
P04196	Histidine-rich glycoprotein OS=Homo sapiens OX=9606 GN=HRG PE=1 SV=1	525	59.5	9.17677e+06	3.11599e+06	6.05152e+06	1.47529e+07	6.35535e+06	4.28084e+06
Q6UWM5	GLIPR1-like protein 1 OS=Homo sapiens OX=9606 GN=GLIPR1L1 PE=1 SV=2	242	27.1	1.50721e+07	1.53937e+07	8.4178e+06	2.99865e+07	2.90899e+07	1.82509e+07
P38919	Eukaryotic initiation factor 4A-III OS=Homo sapiens OX=9606 GN=EIF4A3 PE=1 SV=4	411	46.8	2.03275e+06	3.15576e+06	3.35176e+06	1.08227e+07	2.22881e+07	1.61578e+07
Q8TC71	Mitochondria-eating protein OS=Homo sapiens OX=9606 GN=SPATA18 PE=1 SV=1	538	61.1	3.16828e+06	9.24457e+06	7.37613e+06	18795804	1.13299e+07	1.15969e+07
Q02978	Mitochondrial 2-oxoglutarate/malate carrier protein OS=Homo sapiens OX=9606 GN=SLC25A11 PE=1 SV=3	314	34	2.88526e+06	7.8551e+06	5.7109e+06	1.26655e+07	8.31117e+06	8.41519e+06
P22492	Histone H1t OS=Homo sapiens OX=9606 GN=H1-6 PE=2 SV=4	207	22	9.50322e+06	1.90367e+07	1.55878e+07	3.85272e+06	3.74315e+07	53445738
Q9H0B3	IQ domain-containing protein N OS=Homo sapiens OX=9606 GN=IQCN PE=1 SV=1	1180	127.6		1.21723e+06	1.22383e+06	1.15044e+06	5.13139e+06	5414652
P08123	Collagen alpha-2(I) chain OS=Homo sapiens OX=9606 GN=COL1A2 PE=1 SV=7	1366	129.2	4.2049e+06	6.77724e+07	6.75366e+07	44296180	9.98128e+07	94452197
Q96HS1	Serine/threonine-protein phosphatase PGAM5, mitochondrial OS=Homo sapiens OX=9606 GN=PGAM5 PE=1 SV=2	289	32	18349527	1.38311e+07	1.25433e+07	89487742	8.15181e+07	6.47367e+07
Q9BX66	Sorbin and SH3 domain-containing protein 1 OS=Homo sapiens OX=9606 GN=SORBS1 PE=1 SV=3	1292	142.4	2.7247e+06	2.13988e+07	2.52522e+07	5.14125e+06	6869112	9.16857e+06
P30876	DNA-directed RNA polymerase II subunit RPB2 OS=Homo sapiens OX=9606 GN=POLR2B PE=1 SV=1	1174	133.8	661481	4.28382e+06	3.60022e+06	1.39263e+07	1.13842e+07	1.14912e+07
O75643	U5 small nuclear ribonucleoprotein 200 kDa helicase OS=Homo sapiens OX=9606 GN=SNRNP200 PE=1 SV=2	2136	244.4	420691	262293	694302	2.81457e+07	2.8098e+06	3.35961e+06
Q99567	Nuclear pore complex protein Nup88 OS=Homo sapiens OX=9606 GN=NUP88 PE=1 SV=2	741	83.5	2.61114e+06	586536	1.3153e+06	4.53676e+06	6.32826e+06	6.42059e+06
P62826	GTP-binding nuclear protein Ran OS=Homo sapiens OX=9606 GN=RAN PE=1 SV=3	216	24.4	1.22419e+07	16750015	2.19561e+07	2.03867e+07	1.92308e+07	2.54744e+07
Q9Y2J2	Band 4.1-like protein 3 OS=Homo sapiens OX=9606 GN=EPB41L3 PE=1 SV=2	1087	120.6	4.16373e+06	3.13819e+06	4.42541e+06	12265782	4.75321e+06	3.52457e+06
P08729	Keratin, type II cytoskeletal 7 OS=Homo sapiens OX=9606 GN=KRT7 PE=1 SV=5	469	51.4	57348772	21349782	18373168	6476781	60573032	64909872
P05023	Sodium/potassium-transporting ATPase subunit alpha-1 OS=Homo sapiens OX=9606 GN=ATP1A1 PE=1 SV=1	1023	112.8	1.12509e+07	1.21004e+07	12265918	25023523	1.66779e+07	1.17742e+07
P21980	Protein-glutamine gamma-glutamyltransferase 2 OS=Homo sapiens OX=9606 GN=TGM2 PE=1 SV=2	687	77.3	3.30346e+06	6.283e+06	4.78751e+06	28873618	1.01544e+07	1.10204e+07
P28799	Progranulin OS=Homo sapiens OX=9606 GN=GRN PE=1 SV=2	593	63.5	166964736	1.01119e+08	9.38543e+07	37544676	6423729	4.74038e+07
Q14195	Dihydropyrimidinase-related protein 3 OS=Homo sapiens OX=9606 GN=DPYSL3 PE=1 SV=1	570	61.9	1.29909e+06	1.31829e+06	2.79547e+06	23184793	3699390	7.15322e+06
P05387	Large ribosomal subunit protein P2 OS=Homo sapiens OX=9606 GN=RPLP2 PE=1 SV=1	115	11.7	5.35598e+07	1.22468e+06	8.40906e+06	8.22043e+07	1.32128e+07	1.50567e+07
P50991	T-complex protein 1 subunit delta OS=Homo sapiens OX=9606 GN=CCT4 PE=1 SV=4	539	57.9	7.35204e+08	4.00971e+08	4.2878e+08	1.19765e+06	1.13397e+07	5.22768e+06
Q8N163	Cell cycle and apoptosis regulator protein 2 OS=Homo sapiens OX=9606 GN=CCAR2 PE=1 SV=2	923	102.8	5.79864e+06	7.37972e+06	8.46533e+06	33613574	1.05262e+07	1.47789e+07
Q9NS26	Sperm protein associated with the nucleus on the X chromosome A OS=Homo sapiens OX=9606 GN=SPANXA1 PE=1 SV=1	97	11	2.54403e+07	3.13328e+07	2.27023e+07	1.67382e+08	5.52123e+07	6.28541e+07
Q02543	Large ribosomal subunit protein eL20 OS=Homo sapiens OX=9606 GN=RPL18A PE=1 SV=2	176	20.7	2.78947e+07	8.51364e+06	7.55769e+06	1.77018e+07	3.39556e+07	2.57829e+07
O75326	Semaphorin-7A OS=Homo sapiens OX=9606 GN=SEMA7A PE=1 SV=1	666	74.8	1.68029e+07	7.4344e+06	5431539	3.26815e+07	9.72374e+06	1.039e+07
Q13247	Serine/arginine-rich splicing factor 6 OS=Homo sapiens OX=9606 GN=SRSF6 PE=1 SV=2	344	39.6	2.92441e+06	3.62848e+06	1.59745e+06	5.60238e+06	1.07665e+06	1.09468e+06
Q9BXF9	Tektin-3 OS=Homo sapiens OX=9606 GN=TEKT3 PE=1 SV=1	490	56.6	237058	4.27592e+06	3.78296e+06	1.46167e+07	4.73281e+06	5.03035e+06
P05388	Large ribosomal subunit protein uL10 OS=Homo sapiens OX=9606 GN=RPLP0 PE=1 SV=1	317	34.3	2.80035e+07	1.38391e+07	1.095e+07	1.52744e+08	4.44821e+07	4.14088e+07
P32969	Large ribosomal subunit protein uL6 OS=Homo sapiens OX=9606 GN=RPL9 PE=1 SV=1	192	21.9	6.16038e+06	5.95664e+06	272596	2.63662e+07	2.70375e+06	7.84885e+06
Q92896	Golgi apparatus protein 1 OS=Homo sapiens OX=9606 GN=GLG1 PE=1 SV=2	1179	134.5	1.42936e+06	4.52052e+06	4.39582e+06	9.80825e+06	1.66893e+07	11043201
P62750	Large ribosomal subunit protein uL23 OS=Homo sapiens OX=9606 GN=RPL23A PE=1 SV=1	156	17.7	1.56492e+07	6.96249e+06	8.62382e+06	2.41238e+07	1.48574e+07	1.6074e+07
A8K855	EF-hand calcium-binding domain-containing protein 7 OS=Homo sapiens OX=9606 GN=EFCAB7 PE=1 SV=1	629	71.9	260648	501884	469694	3.76615e+06	2.23061e+06	1.9254e+06
O75477	Erlin-1 OS=Homo sapiens OX=9606 GN=ERLIN1 PE=1 SV=2	348	39.1	370901	193569	18220.7	2.94159e+06
P62136	Serine/threonine-protein phosphatase PP1-alpha catalytic subunit OS=Homo sapiens OX=9606 GN=PPP1CA PE=1 SV=1	330	37.5	722226	996047	1.52765e+06	7.18553e+06	1.99552e+06	3.62316e+06
Q99623	Prohibitin-2 OS=Homo sapiens OX=9606 GN=PHB2 PE=1 SV=2	299	33.3	1.4694e+06	3.39377e+06	1.32217e+07	1.37822e+07	1.31474e+07	1.71496e+07
Q14257	Reticulocalbin-2 OS=Homo sapiens OX=9606 GN=RCN2 PE=1 SV=1	317	36.9	6501359	3.42082e+06	3.0381e+06	3.93458e+07	9.64386e+06	11260833
Q9UJS0	Electrogenic aspartate/glutamate antiporter SLC25A13, mitochondrial OS=Homo sapiens OX=9606 GN=SLC25A13 PE=1 SV=2	675	74.1	1.18348e+06	2.41368e+06	1.90911e+06	7.69003e+06	4426734	3.32125e+06
P78406	mRNA export factor RAE1 OS=Homo sapiens OX=9606 GN=RAE1 PE=1 SV=1	368	40.9	2.56036e+06	6.20487e+06	5.19416e+06	3.43916e+07	1.28669e+07	1.56375e+07
P01764	Immunoglobulin heavy variable 3-23 OS=Homo sapiens OX=9606 GN=IGHV3-23 PE=1 SV=2	117	12.6	282872	156579	252838
Q9BSD7	Cancer-related nucleoside-triphosphatase OS=Homo sapiens OX=9606 GN=NTPCR PE=1 SV=1	190	20.7	4.44726e+06	1.52606e+07	1.6787e+07	4.07195e+07	4.22708e+07	4.49624e+07
O43166	Signal-induced proliferation-associated 1-like protein 1 OS=Homo sapiens OX=9606 GN=SIPA1L1 PE=1 SV=4	1804	199.9	117180	924140	1325281	4.13932e+06	1.43255e+06	1.53822e+06
P48553	Trafficking protein particle complex subunit 10 OS=Homo sapiens OX=9606 GN=TRAPPC10 PE=1 SV=2	1259	142.1	2.27045e+06	1.73318e+06	1.21402e+06	2.52401e+07	9.22958e+06	1.11754e+07
Q9UBP9	PTB domain-containing engulfment adapter protein 1 OS=Homo sapiens OX=9606 GN=GULP1 PE=1 SV=1	304	34.5	7.77642e+06	4.78759e+06	3.18597e+06	4.43798e+07	1.21672e+07	1.49596e+07
Q96CW5	Gamma-tubulin complex component 3 OS=Homo sapiens OX=9606 GN=TUBGCP3 PE=1 SV=2	907	103.5	333459	2.27331e+06	1.21052e+06	4.04538e+06	4.37144e+06	5.91673e+06
Q8NB90	ATPase family gene 2 protein homolog A OS=Homo sapiens OX=9606 GN=AFG2A PE=1 SV=3	893	97.8	591099	1.29347e+06	188133	7.90573e+06	486834	2.34025e+06
Q15366	Poly(rC)-binding protein 2 OS=Homo sapiens OX=9606 GN=PCBP2 PE=1 SV=1	365	38.6	1.69726e+07	1.23752e+07	1.62397e+07	8.36295e+07	2.95999e+07	3.31766e+07
P18621	Large ribosomal subunit protein uL22 OS=Homo sapiens OX=9606 GN=RPL17 PE=1 SV=3	184	21.4	1.21281e+07	3.06883e+06	3.64116e+06	3.6102e+07	569952	1.0264e+07
P16403	Histone H1.2 OS=Homo sapiens OX=9606 GN=H1-2 PE=1 SV=2	213	21.4		2025430	2235224			8816871
P01762	Immunoglobulin heavy variable 3-11 OS=Homo sapiens OX=9606 GN=IGHV3-11 PE=1 SV=2	117	12.9	1.57685e+06	1.18438e+06	2.25828e+06	774560	571419	355910
Q8N635	Meiosis-specific with OB domain-containing protein OS=Homo sapiens OX=9606 GN=MEIOB PE=2 SV=3	442	49.3	1.69068e+07	2.89502e+06	2.75598e+06	2.24229e+07	2.61589e+07	2.48073e+07
Q9P2L0	WD repeat-containing protein 35 OS=Homo sapiens OX=9606 GN=WDR35 PE=1 SV=3	1181	133.5	366749		818460	9.80509e+06	5.33969e+06	3.48451e+06
Q07065	Cytoskeleton-associated protein 4 OS=Homo sapiens OX=9606 GN=CKAP4 PE=1 SV=2	602	66	2.8123e+06	1.96353e+06	1.36544e+06	18439718	4.62987e+06	8.76201e+06
Q96D71	RalBP1-associated Eps domain-containing protein 1 OS=Homo sapiens OX=9606 GN=REPS1 PE=1 SV=3	796	86.6	1.45162e+07	4.28812e+06	1.36662e+06	2.4313e+07	4.67742e+06	2.82506e+06
Q9BPX5	Actin-related protein 2/3 complex subunit 5-like protein OS=Homo sapiens OX=9606 GN=ARPC5L PE=1 SV=1	153	16.9	1.94203e+07	1.45447e+07	2.27674e+06	1.2531e+08	6.11746e+07	4.5576e+07
P09471	Guanine nucleotide-binding protein G(o) subunit alpha OS=Homo sapiens OX=9606 GN=GNAO1 PE=1 SV=4	354	40	996094		144512	12552693
P55268	Laminin subunit beta-2 OS=Homo sapiens OX=9606 GN=LAMB2 PE=1 SV=2	1798	195.9		2.60462e+07	2.38595e+07	148930944	7.52434e+07	8.4253e+07
O00399	Dynactin subunit 6 OS=Homo sapiens OX=9606 GN=DCTN6 PE=1 SV=1	190	20.7	2.74339e+06	2.59112e+06	1.47497e+06	2.28927e+07	9.57391e+06	8.26496e+06
P62910	Large ribosomal subunit protein eL32 OS=Homo sapiens OX=9606 GN=RPL32 PE=1 SV=2	135	15.9	1.68558e+07	6.39244e+06	6.63087e+06	4.04708e+06	2.79231e+06	2.8171e+06
P10412	Histone H1.4 OS=Homo sapiens OX=9606 GN=H1-4 PE=1 SV=2	219	21.9	9.70925e+06	3.08087e+07	2.93736e+07	43946574	1.17242e+08	1.23505e+08
Q6P3W6	Neuroblastoma breakpoint family member 10 OS=Homo sapiens OX=9606 GN=NBPF10 PE=3 SV=3	3795	435.4	532607	2.16656e+06	3.27345e+06	1.11542e+07	1.73403e+07	2.07983e+07
Q13627	Dual specificity tyrosine-phosphorylation-regulated kinase 1A OS=Homo sapiens OX=9606 GN=DYRK1A PE=1 SV=2	763	85.5	3.78538e+06	4.73189e+06	7.82507e+06	3271378	15672222	1.38037e+07
Q8NEB7	Acrosin-binding protein OS=Homo sapiens OX=9606 GN=ACRBP PE=2 SV=1	543	61.3	2.38104e+06	2.83192e+06	3.32618e+06	1.3313e+07	1.07837e+07	9.19108e+06
P0C7P0	CDGSH iron-sulfur domain-containing protein 3, mitochondrial OS=Homo sapiens OX=9606 GN=CISD3 PE=1 SV=1	127	14.2	7.3472e+06	1.18576e+07	8.92099e+06	3.06232e+07	2.04121e+07	2.79285e+07
Q14527	Helicase-like transcription factor OS=Homo sapiens OX=9606 GN=HLTF PE=1 SV=2	1009	113.9	2.86571e+06	940277	2.05195e+06	8.66206e+06	3.29285e+06	3.15725e+06
P36873	Serine/threonine-protein phosphatase PP1-gamma catalytic subunit OS=Homo sapiens OX=9606 GN=PPP1CC PE=1 SV=1	323	37	55398.6	4.72631e+06	1.00923e+06	4.89703e+06	4.32297e+06	4.01108e+06
P46778	Large ribosomal subunit protein eL21 OS=Homo sapiens OX=9606 GN=RPL21 PE=1 SV=2	160	18.6	2.47986e+07	9.24698e+06	8.50446e+06	10936063	3.12577e+07	3.86662e+07
P13861	cAMP-dependent protein kinase type II-alpha regulatory subunit OS=Homo sapiens OX=9606 GN=PRKAR2A PE=1 SV=2	404	45.5	1.02453e+06	2.82041e+07	2.65077e+07	12902265	7.50745e+06	1.77797e+07
Q6P2E9	Enhancer of mRNA-decapping protein 4 OS=Homo sapiens OX=9606 GN=EDC4 PE=1 SV=1	1401	151.6	343398	3.17555e+06	2.83163e+06	14096906	19647434	1.36703e+07
A0A0B4J1Y9	Immunoglobulin heavy variable 3-72 OS=Homo sapiens OX=9606 GN=IGHV3-72 PE=3 SV=1	119	13.2	4.0605e+07	1.54604e+06	1.41054e+07			1.68262e+06
Q16698	2,4-dienoyl-CoA reductase [(3E)-enoyl-CoA-producing], mitochondrial OS=Homo sapiens OX=9606 GN=DECR1 PE=1 SV=1	335	36	7.87552e+06	9.46392e+06	1.02371e+07	9.11843e+07	3.1453e+07	2.16145e+07
P52292	Importin subunit alpha-1 OS=Homo sapiens OX=9606 GN=KPNA2 PE=1 SV=1	529	57.8	793751	3.65435e+06	4.07106e+06	1.33202e+07	1.21741e+07	1.16389e+07
Q53GQ0	Very-long-chain 3-oxoacyl-CoA reductase OS=Homo sapiens OX=9606 GN=HSD17B12 PE=1 SV=2	312	34.3	2.33872e+06	3.12357e+06	4.76557e+06		3.6467e+06	4.62609e+06
P11047	Laminin subunit gamma-1 OS=Homo sapiens OX=9606 GN=LAMC1 PE=1 SV=3	1609	177.5	1.15195e+06	1297618	643973		2.94815e+06	3.25021e+06
Q14161	ARF GTPase-activating protein GIT2 OS=Homo sapiens OX=9606 GN=GIT2 PE=1 SV=2	759	84.5	9.68784e+06	4.99891e+06	5.42272e+06	2.1702e+07	1.2009e+07	1.09458e+07
O43813	Glutathione S-transferase LANCL1 OS=Homo sapiens OX=9606 GN=LANCL1 PE=1 SV=1	399	45.3	3.87554e+07	2.4034e+06	1.66342e+06	6.46595e+06	3.55039e+07	3.64255e+07
Q96SN8	CDK5 regulatory subunit-associated protein 2 OS=Homo sapiens OX=9606 GN=CDK5RAP2 PE=1 SV=5	1893	214.9	1.08165e+06	793693	749339	1.32058e+07	6.8844e+06	4.76052e+06
O75367	Core histone macro-H2A.1 OS=Homo sapiens OX=9606 GN=MACROH2A1 PE=1 SV=5	369	39.2	724930	2.53812e+06	3.09957e+06	8.62115e+06	1.18264e+07	1.46711e+07
Q9UQM7	Calcium/calmodulin-dependent protein kinase type II subunit alpha OS=Homo sapiens OX=9606 GN=CAMK2A PE=1 SV=2	478	54.1	1.02603e+06		231540		3.69424e+06	3.77471e+06
P61221	ATP-binding cassette sub-family E member 1 OS=Homo sapiens OX=9606 GN=ABCE1 PE=1 SV=1	599	67.3	6.39746e+06	4.13929e+06	3.70946e+06	4.20719e+07	1.02655e+07	3.75863e+06
Q9HCD6	Protein TANC2 OS=Homo sapiens OX=9606 GN=TANC2 PE=1 SV=3	1990	219.5		209352	246658	859271	679694
Q9BWM7	Sideroflexin-3 OS=Homo sapiens OX=9606 GN=SFXN3 PE=1 SV=3	321	35.5	6.44975e+06	9.44501e+06	9.97065e+06	2.59884e+07	2.65084e+07	2.18731e+07
P07339	Cathepsin D OS=Homo sapiens OX=9606 GN=CTSD PE=1 SV=1	412	44.5	4.38563e+06	3.57274e+06	5.14666e+06	3.34577e+07	1.21877e+07	1.20235e+07
Q9NR12	PDZ and LIM domain protein 7 OS=Homo sapiens OX=9606 GN=PDLIM7 PE=1 SV=1	457	49.8	1.61276e+06	595015	843075	3.5925e+07	6.95997e+06	9.01249e+06
P27816	Microtubule-associated protein 4 OS=Homo sapiens OX=9606 GN=MAP4 PE=1 SV=3	1152	120.9	3.28187e+06	7.73089e+06	6.45064e+06	3.43414e+06	9.0306e+06	1.21514e+07
P00558	Phosphoglycerate kinase 1 OS=Homo sapiens OX=9606 GN=PGK1 PE=1 SV=3	417	44.6	1.41716e+06	9.28935e+06	1.53935e+07	1.53074e+07	4.7741e+06	961312
P51570	Galactokinase OS=Homo sapiens OX=9606 GN=GALK1 PE=1 SV=1	392	42.2	6.6654e+06	7.22535e+06	9.54562e+06	1.12165e+07	1.48227e+07	8.15671e+06
P01763	Immunoglobulin heavy variable 3-48 OS=Homo sapiens OX=9606 GN=IGHV3-48 PE=1 SV=2	117	12.8	361935	210226	151402
Q9P227	Rho GTPase-activating protein 23 OS=Homo sapiens OX=9606 GN=ARHGAP23 PE=1 SV=2	1491	162.1	1.50174e+07	1.25332e+07	1.65787e+07	2.60517e+07	1.03429e+07	8.90811e+06
Q9Y512	Sorting and assembly machinery component 50 homolog OS=Homo sapiens OX=9606 GN=SAMM50 PE=1 SV=3	469	51.9	1.44919e+06	3.12124e+06	2.19364e+06	4364148	7520917	9.96684e+06
P61353	Large ribosomal subunit protein eL27 OS=Homo sapiens OX=9606 GN=RPL27 PE=1 SV=2	136	15.8	2.53785e+07	4.607e+06	4570942	36848310	6.21809e+06	4.96748e+06
Q96IC2	RNA exonuclease 5 OS=Homo sapiens OX=9606 GN=REXO5 PE=2 SV=1	774	86.8	2.27954e+08	1.11578e+08	1.5243e+08	1.47574e+07	9.81555e+07	9.73917e+07
Q99959	Plakophilin-2 OS=Homo sapiens OX=9606 GN=PKP2 PE=1 SV=2	881	97.4	1.68217e+06	1.20891e+07	1.09501e+07	1.98572e+07	2.31887e+07	3.04159e+07
O95925	Eppin OS=Homo sapiens OX=9606 GN=EPPIN PE=1 SV=1	133	15.3	1.69515e+07	9.31054e+06	1.73763e+07	3.749e+07	1.37697e+07	2.27694e+07
P0DX00	Golgin subfamily A member 6-like protein 24 OS=Homo sapiens OX=9606 GN=GOLGA6L24 PE=3 SV=1	832	104.7	1.81992e+06	1.30873e+06	2.32472e+06	2.5853e+07	1.30683e+07	1.27778e+07
P56180	Putative tyrosine-protein phosphatase TPTE OS=Homo sapiens OX=9606 GN=TPTE PE=1 SV=3	551	64.3	2.80846e+06	4.57987e+06	4.79588e+06	2.40204e+07	1.32687e+07	9.9482e+06
Q8WUM0	Nuclear pore complex protein Nup133 OS=Homo sapiens OX=9606 GN=NUP133 PE=1 SV=2	1156	128.9	204374	556880	655782	3.14988e+06	1.86807e+06	2.90862e+06
Q16555	Dihydropyrimidinase-related protein 2 OS=Homo sapiens OX=9606 GN=DPYSL2 PE=1 SV=1	572	62.3	3.06257e+06	6.00044e+06	8.34231e+06	22823777	7.09596e+06	2.17676e+06
P62979	Ubiquitin-ribosomal protein eS31 fusion protein OS=Homo sapiens OX=9606 GN=RPS27A PE=1 SV=2	156	18	1.09363e+07	1.01434e+07	1.33965e+07	3.53637e+06	14018738	1.43942e+07
P30041	Peroxiredoxin-6 OS=Homo sapiens OX=9606 GN=PRDX6 PE=1 SV=3	224	25	6.863e+06	5.36521e+06	7.42512e+06	1.07545e+07	1.5433e+06	560531
Q13724	Mannosyl-oligosaccharide glucosidase OS=Homo sapiens OX=9606 GN=MOGS PE=1 SV=5	837	91.9	477905	981477	1.24552e+06	4.81395e+06	7.10813e+06	6.40703e+06
Q99996	A-kinase anchor protein 9 OS=Homo sapiens OX=9606 GN=AKAP9 PE=1 SV=4	3907	452.7	1.06384e+06	8.59449e+06	2.13422e+06	1.0611e+07	4.2503e+06	4.5377e+06
Q01130	Serine/arginine-rich splicing factor 2 OS=Homo sapiens OX=9606 GN=SRSF2 PE=1 SV=4	221	25.5	4.85604e+06	2.3652e+06	1.76551e+06	27564204	7.16835e+06	5.89099e+06
Q9Y3Z3	Deoxynucleoside triphosphate triphosphohydrolase SAMHD1 OS=Homo sapiens OX=9606 GN=SAMHD1 PE=1 SV=2	626	72.2	999920	9.68898e+06	7.8254e+06	4.43999e+07	2.84246e+07	3.47364e+07
P00738	Haptoglobin OS=Homo sapiens OX=9606 GN=HP PE=1 SV=1	406	45.2	8.60061e+06	1.61125e+07	3.09305e+07	30680015	1.53345e+07	7.27694e+06
P42677	Small ribosomal subunit protein eS27 OS=Homo sapiens OX=9606 GN=RPS27 PE=1 SV=3	84	9.5	6.77508e+07	5.36132e+07	5.02057e+07	5519677	1.54715e+08	166318309
P04843	Dolichyl-diphosphooligosaccharide--protein glycosyltransferase subunit 1 OS=Homo sapiens OX=9606 GN=RPN1 PE=1 SV=1	607	68.5	581920	1.26994e+06	1.69309e+06	8.80338e+06	4.85913e+06	3.95944e+06
Q9H0B6	Kinesin light chain 2 OS=Homo sapiens OX=9606 GN=KLC2 PE=1 SV=1	622	68.9	1393481	2.24566e+06	2.88681e+06	5.37466e+06	2.80609e+06	1.54348e+06
O60733	85/88 kDa calcium-independent phospholipase A2 OS=Homo sapiens OX=9606 GN=PLA2G6 PE=1 SV=2	806	89.8	116786	1.27496e+06	783153	10479028	4.43312e+06	3.48425e+06
P55083	Microfibril-associated glycoprotein 4 OS=Homo sapiens OX=9606 GN=MFAP4 PE=1 SV=2	255	28.6	1.0149e+06	4.10936e+06	2.89979e+06	7524719	5.57569e+06	5.81269e+06
O43294	Transforming growth factor beta-1-induced transcript 1 protein OS=Homo sapiens OX=9606 GN=TGFB1I1 PE=1 SV=2	461	49.8	909703	6.49186e+06	5.77765e+06	4.85761e+07	1.91102e+07	6.19018e+06
O75351	Vacuolar protein sorting-associated protein 4B OS=Homo sapiens OX=9606 GN=VPS4B PE=1 SV=2	444	49.3	365379	585217	401767	9.17278e+06	1.39971e+06	1.27441e+06
Q12905	Interleukin enhancer-binding factor 2 OS=Homo sapiens OX=9606 GN=ILF2 PE=1 SV=2	390	43	5.33454e+06	2.5218e+06	3.8782e+06	3.3047e+07	1.26238e+07	9.07091e+06
Q03252	Lamin-B2 OS=Homo sapiens OX=9606 GN=LMNB2 PE=1 SV=4	620	69.9		2.86394e+06	3.57143e+06
Q05469	Hormone-sensitive lipase OS=Homo sapiens OX=9606 GN=LIPE PE=1 SV=4	1076	116.5	1.72798e+07	7.81204e+06	8.73249e+06	2.6256e+07	8.33579e+06	1.30207e+07
Q9H2K8	Serine/threonine-protein kinase TAO3 OS=Homo sapiens OX=9606 GN=TAOK3 PE=1 SV=2	898	105.3		870813	929444	5.14567e+06	3.847e+06	6979212
Q9HCM4	Band 4.1-like protein 5 OS=Homo sapiens OX=9606 GN=EPB41L5 PE=1 SV=3	733	81.8	1.10843e+06	591001	571989	4.64325e+06	9.23839e+06	2.9239e+06
P28288	ATP-binding cassette sub-family D member 3 OS=Homo sapiens OX=9606 GN=ABCD3 PE=1 SV=1	659	75.4	1.30419e+06	1.75899e+06	2.49655e+06	2.905e+07	7.85322e+06	1.56494e+07
P14373	Zinc finger protein RFP OS=Homo sapiens OX=9606 GN=TRIM27 PE=1 SV=1	513	58.5	3.49645e+06	1.29957e+06	350652	6.807e+07	1.58153e+07	1.67053e+07
P84098	Large ribosomal subunit protein eL19 OS=Homo sapiens OX=9606 GN=RPL19 PE=1 SV=1	196	23.5	1.78598e+07	7.4681e+06	6.31996e+06	3.88887e+07	22400741	2.17777e+07
P62888	Large ribosomal subunit protein eL30 OS=Homo sapiens OX=9606 GN=RPL30 PE=1 SV=2	115	12.8	1.46633e+07	3.34241e+06		6.67113e+06	7170963	8.35201e+06
P35268	Large ribosomal subunit protein eL22 OS=Homo sapiens OX=9606 GN=RPL22 PE=1 SV=2	128	14.8	1.64416e+07	7.66361e+06	6.41861e+06	14581908	8927526	20123774
A6NDE4	RNA-binding motif protein, Y chromosome, family 1 member B OS=Homo sapiens OX=9606 GN=RBMY1B PE=2 SV=2	496	55.8	666928	527044	542875	4.8944e+06	4.35078e+06	2.38427e+06
O60282	Kinesin heavy chain isoform 5C OS=Homo sapiens OX=9606 GN=KIF5C PE=1 SV=1	957	109.4	25372.6	30355.4	27254.2	2.58054e+06	1.76153e+06	53425.6
Q13555	Calcium/calmodulin-dependent protein kinase type II subunit gamma OS=Homo sapiens OX=9606 GN=CAMK2G PE=1 SV=4	558	62.6						1.05671e+06
Q9UBC2	Epidermal growth factor receptor substrate 15-like 1 OS=Homo sapiens OX=9606 GN=EPS15L1 PE=1 SV=1	864	94.2	6.24617e+06	1.12556e+06	1.46834e+06	8.80627e+06	3964453	3.52571e+06
P46783	Small ribosomal subunit protein eS10 OS=Homo sapiens OX=9606 GN=RPS10 PE=1 SV=1	165	18.9	7.1948e+06	5.49122e+06	5.65771e+06	1.21838e+07	11230864	1.19033e+07
P62273	Small ribosomal subunit protein uS14 OS=Homo sapiens OX=9606 GN=RPS29 PE=1 SV=2	56	6.7	4.74874e+07	1.74032e+07	1.82069e+07	38258528	44897809	42871354
Q8WWI1	LIM domain only protein 7 OS=Homo sapiens OX=9606 GN=LMO7 PE=1 SV=3	1683	192.6	5.30262e+06	1.2448e+06	1.04334e+06	1.07492e+07	5.03912e+06	4.10453e+06
Q9UII4	E3 ISG15--protein ligase HERC5 OS=Homo sapiens OX=9606 GN=HERC5 PE=1 SV=2	1024	116.8	1.2193e+06	1.07363e+06	66134.3	9.37363e+06	1.11798e+06	1.20393e+06
P18077	Large ribosomal subunit protein eL33 OS=Homo sapiens OX=9606 GN=RPL35A PE=1 SV=2	110	12.5	1.69125e+07	3.75321e+06	2.66653e+06	1.32595e+07	5.01726e+06	7.48632e+06
Q8TC56	Golgi-associated RAB2 interactor protein 3 OS=Homo sapiens OX=9606 GN=GARIN3 PE=1 SV=2	605	64.7	1.7756e+06	4.88415e+06	5.07558e+06	5353828	1.15774e+07	1.24936e+07
Q68DQ2	Very large A-kinase anchor protein OS=Homo sapiens OX=9606 GN=CRYBG3 PE=1 SV=3	2970	330.4	454111	1.25571e+06	1.06255e+06	1.28328e+07	3.64559e+06	3568152
Q71H61	Immunoglobulin-like domain-containing receptor 2 OS=Homo sapiens OX=9606 GN=ILDR2 PE=1 SV=1	639	71.2	1320086	2.98391e+06	7.49539e+06	6.00343e+06	7.16521e+06	8.13446e+06
Q6UN15	Pre-mRNA 3'-end-processing factor FIP1 OS=Homo sapiens OX=9606 GN=FIP1L1 PE=1 SV=1	594	66.5	320320		546995			251776
Q8NDV3	Structural maintenance of chromosomes protein 1B OS=Homo sapiens OX=9606 GN=SMC1B PE=2 SV=3	1235	143.7	1.51403e+06	2.0812e+07	1.18831e+06	694045	2.48068e+06	1.96755e+06
P83731	Large ribosomal subunit protein eL24 OS=Homo sapiens OX=9606 GN=RPL24 PE=1 SV=1	157	17.8	1.22004e+07	3.04232e+06	3.39729e+06	2.78776e+07	1.09838e+07	1.15438e+07
Q5TCX8	Mitogen-activated protein kinase kinase kinase 21 OS=Homo sapiens OX=9606 GN=MAP3K21 PE=1 SV=3	1036	113.9	1.23889e+06		345918	1.26873e+07	3.11153e+06	3.3541e+06
Q9GZY0	Nuclear RNA export factor 2 OS=Homo sapiens OX=9606 GN=NXF2 PE=1 SV=1	626	71.6	296231	74956.2		1.09868e+06	385474	2.30646e+06
P22392	Nucleoside diphosphate kinase B OS=Homo sapiens OX=9606 GN=NME2 PE=1 SV=1	152	17.3	3.8353e+06	6.40565e+06	8.97977e+06	81746752	28268094	2.31291e+07
Q8N474	Secreted frizzled-related protein 1 OS=Homo sapiens OX=9606 GN=SFRP1 PE=1 SV=1	314	35.4	5.17555e+06	4.03126e+06	2.13499e+06	9.44164e+06	15505606	10762029
Q969Z3	Mitochondrial amidoxime reducing component 2 OS=Homo sapiens OX=9606 GN=MTARC2 PE=1 SV=1	335	38	1.60078e+06	4831717	4.87878e+06	18604480	1.80632e+06	2.76358e+06
Q2Q1W2	E3 ubiquitin-protein ligase TRIM71 OS=Homo sapiens OX=9606 GN=TRIM71 PE=1 SV=1	868	93.3	2.17974e+06	2.24222e+06	2.62692e+06	5.50106e+06	2.94617e+06	5.81504e+06
Q6IAN0	Dehydrogenase/reductase SDR family member 7B OS=Homo sapiens OX=9606 GN=DHRS7B PE=1 SV=2	325	35.1		1.16867e+06	2.04348e+06	1.75476e+07	3.64064e+06	5.23485e+06
P62333	26S proteasome regulatory subunit 10B OS=Homo sapiens OX=9606 GN=PSMC6 PE=1 SV=1	389	44.1	1.09153e+06	531953	1.04401e+06	12585006	1.30341e+06	595051
P60842	Eukaryotic initiation factor 4A-I OS=Homo sapiens OX=9606 GN=EIF4A1 PE=1 SV=1	406	46.1		2.21911e+06	2.07307e+06	5690819	452061	615268
Q07866	Kinesin light chain 1 OS=Homo sapiens OX=9606 GN=KLC1 PE=1 SV=2	573	65.3				942947	199787
P55735	Protein SEC13 homolog OS=Homo sapiens OX=9606 GN=SEC13 PE=1 SV=3	322	35.5	6.42225e+06	2.32716e+06	4.299e+06	5.42832e+07	2.16707e+07	1.49598e+07
P49448	Glutamate dehydrogenase 2, mitochondrial OS=Homo sapiens OX=9606 GN=GLUD2 PE=1 SV=2	558	61.4	5.92348e+06	4.68911e+06	7.50884e+06	2.63248e+07	1.58433e+07	1.26537e+07
O43491	Band 4.1-like protein 2 OS=Homo sapiens OX=9606 GN=EPB41L2 PE=1 SV=1	1005	112.5	4.5773e+06	3.7576e+06	4.47064e+06	7.64402e+06	5.12097e+06	8635365
P61586	Transforming protein RhoA OS=Homo sapiens OX=9606 GN=RHOA PE=1 SV=1	193	21.8	2.83569e+06	6242270	1.65456e+06	1.40205e+07	3.84776e+06	7.35438e+06
Q6P2Q9	Pre-mRNA-processing-splicing factor 8 OS=Homo sapiens OX=9606 GN=PRPF8 PE=1 SV=2	2335	273.4		1.79645e+06	790807	6.79323e+06	6.1382e+06	4.96517e+06
P53680	AP-2 complex subunit sigma OS=Homo sapiens OX=9606 GN=AP2S1 PE=1 SV=2	142	17	4.50368e+07	1.23399e+07	1.08632e+07	429861656	4.39271e+07	4.46583e+07
Q8NF50	Dedicator of cytokinesis protein 8 OS=Homo sapiens OX=9606 GN=DOCK8 PE=1 SV=3	2099	238.4	283234	380769	495094	2.5136e+06	1.2531e+06	1.32964e+06
P30050	Large ribosomal subunit protein uL11 OS=Homo sapiens OX=9606 GN=RPL12 PE=1 SV=1	165	17.8	1.31934e+07	1.98346e+06	6.69389e+06	1.10574e+08	3.32633e+07	2.34173e+07
A0A0B4J1V0	Immunoglobulin heavy variable 3-15 OS=Homo sapiens OX=9606 GN=IGHV3-15 PE=3 SV=1	119	12.9	2.8266e+08	7.1417e+07	1.08163e+08	1.1297e+08	22530704	13111155
P78386	Keratin, type II cuticular Hb5 OS=Homo sapiens OX=9606 GN=KRT85 PE=1 SV=1	507	55.8	547786885	911243	402379	8.11552e+06	3.84138e+06
P12883	Myosin-7 OS=Homo sapiens OX=9606 GN=MYH7 PE=1 SV=5	1935	223		559445	421068	21511562		1.4529e+06
P98082	Disabled homolog 2 OS=Homo sapiens OX=9606 GN=DAB2 PE=1 SV=3	770	82.4	1.36298e+07	248316	2.39435e+06	5.58029e+07	1.86716e+06	6.67724e+06
Q9H0U4	Ras-related protein Rab-1B OS=Homo sapiens OX=9606 GN=RAB1B PE=1 SV=1	201	22.2		368555	702333	7.37626e+06	5.33384e+06	3.31225e+06
P35612	Beta-adducin OS=Homo sapiens OX=9606 GN=ADD2 PE=1 SV=3	726	80.8				2457326
Q9BZF9	Uveal autoantigen with coiled-coil domains and ankyrin repeats OS=Homo sapiens OX=9606 GN=UACA PE=1 SV=2	1416	162.4	158345	1.8351e+06	1.44699e+06	4.92418e+06	9.3835e+06	8.22128e+06
P61026	Ras-related protein Rab-10 OS=Homo sapiens OX=9606 GN=RAB10 PE=1 SV=1	200	22.5	2.05859e+06	2.07774e+06	3.32902e+06
Q9Y496	Kinesin-like protein KIF3A OS=Homo sapiens OX=9606 GN=KIF3A PE=1 SV=4	699	80	378044	2.15739e+06	130500	2.70123e+07	2.3031e+06	2.08647e+06
Q8NF91	Nesprin-1 OS=Homo sapiens OX=9606 GN=SYNE1 PE=1 SV=4	8797	1010.5	150214	302433	31347.4	297190	595483	715640
A5YKK6	CCR4-NOT transcription complex subunit 1 OS=Homo sapiens OX=9606 GN=CNOT1 PE=1 SV=2	2376	266.8	649468	1.23882e+06	1285585	141076	233618	5.27366e+06
P11274	Breakpoint cluster region protein OS=Homo sapiens OX=9606 GN=BCR PE=1 SV=2	1271	142.7	347976	2.27545e+06	2.46218e+06	566524	2.93145e+06	1758134
Q15942	Zyxin OS=Homo sapiens OX=9606 GN=ZYX PE=1 SV=1	572	61.2	3.10799e+06	5.18391e+06	5.63657e+06	2.03426e+07	1.24498e+07	7.21584e+06
Q9H4F8	SPARC-related modular calcium-binding protein 1 OS=Homo sapiens OX=9606 GN=SMOC1 PE=1 SV=1	434	48.1	644299	3.27506e+06	7.21492e+06	26220681	633769	859577
P55795	Heterogeneous nuclear ribonucleoprotein H2 OS=Homo sapiens OX=9606 GN=HNRNPH2 PE=1 SV=1	449	49.2	454276	19883.7	19221	568840		952415
P60981	Destrin OS=Homo sapiens OX=9606 GN=DSTN PE=1 SV=3	165	18.5	713258	1.69391e+06	520090	2.2682e+07	2.36962e+06	2.42974e+06
Q15029	116 kDa U5 small nuclear ribonucleoprotein component OS=Homo sapiens OX=9606 GN=EFTUD2 PE=1 SV=1	972	109.4	1.60569e+06	967088	804578	2.74357e+06	3.05037e+06	4.76208e+06
Q02952	A-kinase anchor protein 12 OS=Homo sapiens OX=9606 GN=AKAP12 PE=1 SV=4	1782	191.4	4.44789e+06	1.84636e+06	1.86746e+06	1.81411e+07	870649
P0DOX6	Immunoglobulin mu heavy chain OS=Homo sapiens OX=9606 PE=1 SV=2	576	63.4	3978481	986787	1.30707e+06		421149	350448
Q9H270	Vacuolar protein sorting-associated protein 11 homolog OS=Homo sapiens OX=9606 GN=VPS11 PE=1 SV=1	941	107.8	471821	3.99623e+06	6.78137e+06	6.47613e+06	6.99393e+06	4.83776e+06
O75396	Vesicle-trafficking protein SEC22b OS=Homo sapiens OX=9606 GN=SEC22B PE=1 SV=5	215	24.7	1.64397e+06	3.05177e+06	4.0482e+06	1.32795e+07	8.84651e+06	8563911
Q969G5	Caveolae-associated protein 3 OS=Homo sapiens OX=9606 GN=CAVIN3 PE=1 SV=3	261	27.7		2.88978e+06	790584	10185398	7564111	8.73131e+06
Q9Y281	Cofilin-2 OS=Homo sapiens OX=9606 GN=CFL2 PE=1 SV=1	166	18.7	1.50205e+06	850387	599527	4544278	2177852	741692
P42025	Beta-centractin OS=Homo sapiens OX=9606 GN=ACTR1B PE=1 SV=1	376	42.3				4378088
Q13492	Phosphatidylinositol-binding clathrin assembly protein OS=Homo sapiens OX=9606 GN=PICALM PE=1 SV=2	652	70.7	3.09777e+06	357333	919321	3.43464e+07	334142	5.0916e+06
P84103	Serine/arginine-rich splicing factor 3 OS=Homo sapiens OX=9606 GN=SRSF3 PE=1 SV=1	164	19.3	2.88911e+07	1.79722e+07	1.59137e+07	36221740	3.23879e+07	2.9567e+07
Q9Y285	Phenylalanine--tRNA ligase alpha subunit OS=Homo sapiens OX=9606 GN=FARSA PE=1 SV=3	508	57.5	1.95881e+06	503909	1.62768e+06	1.47235e+07	6.50802e+06	4.8748e+06
P13535	Myosin-8 OS=Homo sapiens OX=9606 GN=MYH8 PE=1 SV=3	1937	222.6	320202		331548	1.73106e+06
Q71UM5	Ribosomal protein eS27-like OS=Homo sapiens OX=9606 GN=RPS27L PE=1 SV=3	84	9.5	7725134	5.47046e+06	7377865	31924570	14618362	16159193
Q9BVQ7	ATPase family gene 2 protein homolog B OS=Homo sapiens OX=9606 GN=AFG2B PE=1 SV=2	753	80.7	92097.6	61982.2	46065.8	717522	1.7847e+06	2.50673e+06
P26641	Elongation factor 1-gamma OS=Homo sapiens OX=9606 GN=EEF1G PE=1 SV=3	437	50.1	4.82185e+06	8.63847e+06	3.14786e+06	1.05303e+07	1.50028e+06	282912
Q96N66	Lysophospholipid acyltransferase 7 OS=Homo sapiens OX=9606 GN=MBOAT7 PE=1 SV=2	472	52.7	7.70525e+07	3.91566e+07	4.8299e+07	1.29511e+07	5.55505e+06	8.42606e+06
O43301	Heat shock 70 kDa protein 12A OS=Homo sapiens OX=9606 GN=HSPA12A PE=1 SV=2	675	74.9		201803		868532	672064	908331
Q9Y3U8	Large ribosomal subunit protein eL36 OS=Homo sapiens OX=9606 GN=RPL36 PE=1 SV=3	105	12.2	2.05209e+07	3.86172e+06	3.20081e+06	8.09564e+07	9.50881e+06	9.91802e+06
P00367	Glutamate dehydrogenase 1, mitochondrial OS=Homo sapiens OX=9606 GN=GLUD1 PE=1 SV=2	558	61.4		171813		636523	492828	762400
Q658Y4	Protein FAM91A1 OS=Homo sapiens OX=9606 GN=FAM91A1 PE=1 SV=3	838	93.9	1.54279e+06	870987	601162	2.37433e+07	5.93872e+06	3.62685e+06
P45880	Voltage-dependent anion-selective channel protein 2 OS=Homo sapiens OX=9606 GN=VDAC2 PE=1 SV=2	294	31.5	2.66739e+06	8.78982e+06	9.94652e+06	41982437	3.14845e+07	2.52301e+07
Q5D862	Filaggrin-2 OS=Homo sapiens OX=9606 GN=FLG2 PE=1 SV=1	2391	247.9	2.52848e+06
P23528	Cofilin-1 OS=Homo sapiens OX=9606 GN=CFL1 PE=1 SV=3	166	18.5	3.19891e+06	5.11274e+06	6016865	1.14012e+07	3.06963e+06	2.3804e+06
O76021	Ribosomal L1 domain-containing protein 1 OS=Homo sapiens OX=9606 GN=RSL1D1 PE=1 SV=3	490	54.9	92813.2	883299	1.02185e+06	1.08092e+07	1.57933e+06	1.49765e+06
P41091	Eukaryotic translation initiation factor 2 subunit 3 OS=Homo sapiens OX=9606 GN=EIF2S3 PE=1 SV=3	472	51.1	504117	66840.1	648437	16770136	4.31737e+06	3.71903e+06
Q5SSJ5	Heterochromatin protein 1-binding protein 3 OS=Homo sapiens OX=9606 GN=HP1BP3 PE=1 SV=1	553	61.2	4.0983e+06	4.90601e+06	3.16396e+06	5.30205e+07	16013584	2.10585e+07
O95757	Heat shock 70 kDa protein 4L OS=Homo sapiens OX=9606 GN=HSPA4L PE=1 SV=3	839	94.5	1.59979e+06	2.25561e+06	3.02529e+06	3.05087e+06	1.86472e+06	868296
Q7LBR1	Charged multivesicular body protein 1b OS=Homo sapiens OX=9606 GN=CHMP1B PE=1 SV=1	199	22.1	25405276	4.58825e+07	41697475	37728536	13219666	19475938
Q14141	Septin-6 OS=Homo sapiens OX=9606 GN=SEPTIN6 PE=1 SV=4	434	49.7		484644	2.36528e+06	13630721	8.10006e+06	8.18463e+06
Q9NUD5	Zinc finger CCHC domain-containing protein 3 OS=Homo sapiens OX=9606 GN=ZCCHC3 PE=1 SV=2	403	43.5	899542	625615	406671	1.31698e+07	3.80401e+06	3.74297e+06
Q9Y2P4	Long-chain fatty acid transport protein 6 OS=Homo sapiens OX=9606 GN=SLC27A6 PE=2 SV=1	619	70.1	1.37506e+06	3.90689e+06	2.84261e+06	1.29725e+06	7.83432e+06	8.4598e+06
P30837	Aldehyde dehydrogenase X, mitochondrial OS=Homo sapiens OX=9606 GN=ALDH1B1 PE=1 SV=4	517	57.2	2.7103e+06	1.34441e+06	2.14351e+06	2.5353e+07	5.21402e+06	7.71774e+06
O94804	Serine/threonine-protein kinase 10 OS=Homo sapiens OX=9606 GN=STK10 PE=1 SV=1	968	112.1	147985	1.07271e+06	1.63835e+06	2.46735e+06	4.7799e+06	3.22413e+06
Q9NPJ8	NTF2-related export protein 2 OS=Homo sapiens OX=9606 GN=NXT2 PE=1 SV=1	142	16.2	5.9971e+06	3.6788e+06	3316045		2.41821e+06	4334293
Q86VP6	Cullin-associated NEDD8-dissociated protein 1 OS=Homo sapiens OX=9606 GN=CAND1 PE=1 SV=2	1230	136.3	2.10359e+06	296033	1.02341e+06	9.62551e+06	992604	1.70592e+06
O95292	Vesicle-associated membrane protein-associated protein B/C OS=Homo sapiens OX=9606 GN=VAPB PE=1 SV=3	243	27.2	2.24869e+06	2.67226e+06	4.07827e+06	6.82099e+07	1.7898e+07	17651826
Q16629	Serine/arginine-rich splicing factor 7 OS=Homo sapiens OX=9606 GN=SRSF7 PE=1 SV=1	238	27.4	7.69924e+06	3.72768e+06	2985982	1.40713e+07	3882591	9.72449e+06
Q99755	Phosphatidylinositol 4-phosphate 5-kinase type-1 alpha OS=Homo sapiens OX=9606 GN=PIP5K1A PE=1 SV=1	562	62.6	2.57041e+06	5.51946e+06	2.65667e+06	7.08757e+06	3.05643e+07	3.34564e+07
O94906	Pre-mRNA-processing factor 6 OS=Homo sapiens OX=9606 GN=PRPF6 PE=1 SV=1	941	106.9	645387	2.37283e+06	999451	4.28219e+06	7.68442e+06	5.62784e+06
Q9C099	Leucine-rich repeat and coiled-coil domain-containing protein 1 OS=Homo sapiens OX=9606 GN=LRRCC1 PE=1 SV=2	1032	119.5	277569	1.23126e+06	1.27447e+06	1.44145e+07	6.44306e+06	5.92394e+06
P62851	Small ribosomal subunit protein eS25 OS=Homo sapiens OX=9606 GN=RPS25 PE=1 SV=1	125	13.7	4.87099e+07	6.92664e+06	1.82257e+07	2.10391e+08	2.96799e+07	2.87166e+07
Q8TBY8	Polyamine-modulated factor 1-binding protein 1 OS=Homo sapiens OX=9606 GN=PMFBP1 PE=1 SV=3	1007	117.4	2.83936e+08	1.377e+08	9.85996e+07	1.74749e+09	4.23475e+08	4.09817e+08
P08758	Annexin A5 OS=Homo sapiens OX=9606 GN=ANXA5 PE=1 SV=2	320	35.9	425195	3.11737e+06	5.2572e+06	2.16234e+07	1.41203e+06	1.23236e+06
Q86TM3	Probable ATP-dependent RNA helicase DDX53 OS=Homo sapiens OX=9606 GN=DDX53 PE=1 SV=3	631	71.1	1.61437e+06	1.75013e+06	1.45779e+06	6643941	4.05766e+06	2.38885e+06
P78385	Keratin, type II cuticular Hb3 OS=Homo sapiens OX=9606 GN=KRT83 PE=1 SV=2	493	54.2	5.81953e+08	547815	376006	577298	1.10092e+06	406662
Q01844	RNA-binding protein EWS OS=Homo sapiens OX=9606 GN=EWSR1 PE=1 SV=1	656	68.4	1.86454e+06	2.64901e+06	2.32203e+06	1.33811e+06	6.96134e+06	6.80094e+06
Q9UPQ0	LIM and calponin homology domains-containing protein 1 OS=Homo sapiens OX=9606 GN=LIMCH1 PE=1 SV=4	1083	121.8	3.76335e+06	660865	14817.5	2.08119e+07	1.15811e+06
Q14990	Outer dense fiber protein 1 OS=Homo sapiens OX=9606 GN=ODF1 PE=1 SV=2	250	28.3	824346	4.68971e+07	4.38818e+07	58428612	1.67e+08	1.81189e+08
O43809	Cleavage and polyadenylation specificity factor subunit 5 OS=Homo sapiens OX=9606 GN=NUDT21 PE=1 SV=1	227	26.2	1.05428e+06	160362	84805.1	1.10315e+07		1.55594e+06
P63000	Ras-related C3 botulinum toxin substrate 1 OS=Homo sapiens OX=9606 GN=RAC1 PE=1 SV=1	192	21.4	2.5659e+06	3.93808e+06	1828456	3.59426e+07	1.80557e+07	1.62733e+07
P59665	Neutrophil defensin 1 OS=Homo sapiens OX=9606 GN=DEFA1 PE=1 SV=1	94	10.2	9.31486e+06	3.29919e+07	33655806		73833710	46395318
Q9BQM9	Uncharacterized protein C20orf144 OS=Homo sapiens OX=9606 GN=C20orf144 PE=2 SV=1	153	17.2	6.82622e+06	1.58896e+07	1.61843e+07	1.38638e+07	1.03374e+07	8.41757e+06
P62820	Ras-related protein Rab-1A OS=Homo sapiens OX=9606 GN=RAB1A PE=1 SV=3	205	22.7	1.44812e+06	3.6748e+06	6.05056e+06	459884
P19387	DNA-directed RNA polymerase II subunit RPB3 OS=Homo sapiens OX=9606 GN=POLR2C PE=1 SV=2	275	31.4	265970	2.52958e+06	2.63254e+06	3.04955e+06	6.54419e+06	1.752e+06
P18669	Phosphoglycerate mutase 1 OS=Homo sapiens OX=9606 GN=PGAM1 PE=1 SV=2	254	28.8	4.50998e+06	1.35301e+07	2.55807e+07	15333787	4.44135e+06	1.9902e+06
Q9BVG8	Kinesin-like protein KIFC3 OS=Homo sapiens OX=9606 GN=KIFC3 PE=1 SV=4	833	92.7	1.30874e+06	1.3056e+06	2.17493e+06	4.96402e+06	7.11311e+06	6.62253e+06
P06493	Cyclin-dependent kinase 1 OS=Homo sapiens OX=9606 GN=CDK1 PE=1 SV=3	297	34.1	178309	522322		1.91826e+06	2.16835e+06	1.36572e+06
Q9NS86	LanC-like protein 2 OS=Homo sapiens OX=9606 GN=LANCL2 PE=1 SV=1	450	50.8	241000	677331	480697	1.4281e+07	1.58691e+06	2.58038e+06
Q9Y2D8	Afadin- and alpha-actinin-binding protein OS=Homo sapiens OX=9606 GN=SSX2IP PE=1 SV=3	614	71.2	430566	553504	734536	4.6201e+06	1.10755e+07	1.04247e+07
P23246	Splicing factor, proline- and glutamine-rich OS=Homo sapiens OX=9606 GN=SFPQ PE=1 SV=2	707	76.1	796801	2.53543e+06	3.90929e+06	22915.6	5.94765e+06	1.64587e+06
Q6UWR7	Glycerophosphocholine cholinephosphodiesterase ENPP6 OS=Homo sapiens OX=9606 GN=ENPP6 PE=1 SV=2	440	50.2	2.02934e+06		309385	8.90663e+06	3.71357e+06	1.0367e+06
P62140	Serine/threonine-protein phosphatase PP1-beta catalytic subunit OS=Homo sapiens OX=9606 GN=PPP1CB PE=1 SV=3	327	37.2	1.17348e+06		1.01359e+06	11486460	2.00263e+06
Q14155	Rho guanine nucleotide exchange factor 7 OS=Homo sapiens OX=9606 GN=ARHGEF7 PE=1 SV=2	803	90	8.85303e+06	1.75162e+06	2.0491e+06	1.04789e+06	631740	1.38435e+07
A0A0A0MS15	Immunoglobulin heavy variable 3-49 OS=Homo sapiens OX=9606 GN=IGHV3-49 PE=3 SV=1	119	13	17088484	2.91644e+06	3.95775e+06	7.20256e+06	3330640	3513709
P02511	Alpha-crystallin B chain OS=Homo sapiens OX=9606 GN=CRYAB PE=1 SV=2	175	20.1	1.23949e+06	1.59112e+06	2.75979e+06	3.0092e+06	2.98212e+06	3.65668e+06
P02745	Complement C1q subcomponent subunit A OS=Homo sapiens OX=9606 GN=C1QA PE=1 SV=2	245	26	2.16183e+07	1.33661e+07	1.50398e+07	6.95798e+07	4.27919e+07	4.99131e+07
P01624	Immunoglobulin kappa variable 3-15 OS=Homo sapiens OX=9606 GN=IGKV3-15 PE=1 SV=2	115	12.5	1.69092e+08	7.66557e+07	1.56262e+08	2.89295e+08	4.68237e+07	4.81836e+07
Q8NDW8	Tetratricopeptide repeat protein 21A OS=Homo sapiens OX=9606 GN=TTC21A PE=1 SV=3	1320	150.8	1.52659e+06	2.48949e+06	1.47864e+06	2.41999e+07	1.13203e+07	1.29314e+07
Q9ULE0	Protein WWC3 OS=Homo sapiens OX=9606 GN=WWC3 PE=1 SV=4	1216	136.6	4.44657e+06	9.5815e+06	9.34079e+06	15964336	1.25405e+07	1.10684e+07
O75952	Calcium-binding tyrosine phosphorylation-regulated protein OS=Homo sapiens OX=9606 GN=CABYR PE=1 SV=2	493	52.7	6.06417e+06	1.26907e+07	1.02653e+07	41776955	1.62175e+07	6671627
P47897	Glutamine--tRNA ligase OS=Homo sapiens OX=9606 GN=QARS1 PE=1 SV=1	775	87.7	2.66753e+06	2.5807e+06	2.12179e+06	8.31287e+06	8.40417e+06	7.10218e+06
Q96CS3	FAS-associated factor 2 OS=Homo sapiens OX=9606 GN=FAF2 PE=1 SV=2	445	52.6	285537	1.13572e+06	971496	1.5589e+07	6.20298e+06	5.97879e+06
Q6NUT2	Probable C-mannosyltransferase DPY19L2 OS=Homo sapiens OX=9606 GN=DPY19L2 PE=1 SV=2	758	87.3	3.4233e+06	4.29359e+06	3.16221e+06	2.00379e+07	9.3036e+06	1.0689e+07
P50570	Dynamin-2 OS=Homo sapiens OX=9606 GN=DNM2 PE=1 SV=2	870	98	2.41839e+06	4.31012e+06	4.24036e+06	1.12011e+06	1.6164e+06	1.52853e+06
P13646	Keratin, type I cytoskeletal 13 OS=Homo sapiens OX=9606 GN=KRT13 PE=1 SV=4	458	49.6	1.5141e+06	1.50489e+06	2.43266e+06
P08708	Small ribosomal subunit protein eS17 OS=Homo sapiens OX=9606 GN=RPS17 PE=1 SV=2	135	15.5	6.15452e+06	1.00272e+07	6.38623e+06	26145199	1.45836e+07	1.78427e+07
Q5TEC6	Histone H3-7 OS=Homo sapiens OX=9606 GN=H3-7 PE=1 SV=1	136	15.4		730176	486504
P04049	RAF proto-oncogene serine/threonine-protein kinase OS=Homo sapiens OX=9606 GN=RAF1 PE=1 SV=1	648	73	1.26384e+06	2.31451e+06	1.65873e+06	1.55165e+07	1.15479e+07	1.42993e+07
Q15365	Poly(rC)-binding protein 1 OS=Homo sapiens OX=9606 GN=PCBP1 PE=1 SV=2	356	37.5	1.65375e+06	2.25006e+06	2108622	2.10263e+06	541166	246266
O43790	Keratin, type II cuticular Hb6 OS=Homo sapiens OX=9606 GN=KRT86 PE=1 SV=1	486	53.5	313784					157992
Q12770	Sterol regulatory element-binding protein cleavage-activating protein OS=Homo sapiens OX=9606 GN=SCAP PE=1 SV=4	1279	139.6	2.48226e+06	2.19625e+06	626747	3.86688e+06	3.00719e+06	3464614
P09651	Heterogeneous nuclear ribonucleoprotein A1 OS=Homo sapiens OX=9606 GN=HNRNPA1 PE=1 SV=5	372	38.7		1.28204e+06		15550155	3.79836e+06	2.78376e+06
A0A0U1RRI6	Centromere protein V-like protein 3 OS=Homo sapiens OX=9606 GN=CENPVL3 PE=3 SV=2	272	29.8	3.16268e+06	248197	981816	1.34543e+07	4.44412e+06	6.27182e+06
O95714	E3 ubiquitin-protein ligase HERC2 OS=Homo sapiens OX=9606 GN=HERC2 PE=1 SV=2	4834	526.9	2.50028e+06	1.14361e+07	7.19894e+07		1.53268e+07	1.31085e+06
P42766	Large ribosomal subunit protein uL29 OS=Homo sapiens OX=9606 GN=RPL35 PE=1 SV=2	123	14.5	18142091	4.59436e+06	5.06964e+06	14726302	1.10566e+07	1.22098e+07
P61006	Ras-related protein Rab-8A OS=Homo sapiens OX=9606 GN=RAB8A PE=1 SV=1	207	23.7	9.15718e+06	8.16777e+06	1.14024e+07	2.63811e+07	1.06876e+07	9.6824e+06
Q9Y4B6	DDB1- and CUL4-associated factor 1 OS=Homo sapiens OX=9606 GN=DCAF1 PE=1 SV=3	1507	168.9	1.10196e+06	666597	338439	6.18842e+06	1.14623e+06	1.09243e+06
P01009	Alpha-1-antitrypsin OS=Homo sapiens OX=9606 GN=SERPINA1 PE=1 SV=3	418	46.7	4.17135e+06	1.10703e+07	2.5207e+07	1.28696e+07	6.14768e+06	4.18862e+06
P22830	Ferrochelatase, mitochondrial OS=Homo sapiens OX=9606 GN=FECH PE=1 SV=2	423	47.8	196025	1.52754e+06	2.19915e+06	1.50904e+06	7.88026e+06	9.65364e+06
P57740	Nuclear pore complex protein Nup107 OS=Homo sapiens OX=9606 GN=NUP107 PE=1 SV=1	925	106.3	445679	251678	1.86173e+06	5.36881e+06	1.86042e+06	4.58595e+06
Q9NX63	MICOS complex subunit MIC19 OS=Homo sapiens OX=9606 GN=CHCHD3 PE=1 SV=1	227	26.1	6.67348e+06	1.43925e+07	1.47704e+07	41791564	4.12593e+07	3.55548e+07
P06748	Nucleophosmin OS=Homo sapiens OX=9606 GN=NPM1 PE=1 SV=2	294	32.6	4.61928e+06	101490	3.15547e+06	7.51576e+06	7.4308e+06	2.92451e+06
P17844	Probable ATP-dependent RNA helicase DDX5 OS=Homo sapiens OX=9606 GN=DDX5 PE=1 SV=1	614	69.1		436028	328368	8.97441e+06	623037	614969
P08174	Complement decay-accelerating factor OS=Homo sapiens OX=9606 GN=CD55 PE=1 SV=4	381	41.4	1.08642e+07	3.18869e+06	3.14941e+06	3.20215e+07	9567926	1.12133e+07
A0A087WW87	Immunoglobulin kappa variable 2-40 OS=Homo sapiens OX=9606 GN=IGKV2-40 PE=3 SV=2	121	13.3	9.53089e+06	5.74108e+06	1.33579e+07			1.46394e+06
Q99832	T-complex protein 1 subunit eta OS=Homo sapiens OX=9606 GN=CCT7 PE=1 SV=2	543	59.3	449396	3369866	3.34552e+06	4.39697e+06	3.58102e+06	607960
Q63HR2	Tensin-2 OS=Homo sapiens OX=9606 GN=TNS2 PE=1 SV=2	1409	152.5	134941	462796	300679	4.37132e+06	1.19204e+06	884806
Q7Z7A1	Centriolin OS=Homo sapiens OX=9606 GN=CNTRL PE=1 SV=2	2325	268.7	819901	564797	716614	1263750	3.8025e+06	3.45745e+06
P18085	ADP-ribosylation factor 4 OS=Homo sapiens OX=9606 GN=ARF4 PE=1 SV=3	180	20.5	2.5023e+06	2388601	1.24913e+06	3.3111e+07	9.57626e+06	8.39327e+06
Q9Y2X7	ARF GTPase-activating protein GIT1 OS=Homo sapiens OX=9606 GN=GIT1 PE=1 SV=2	761	84.3	832963	2.43918e+06	1.63348e+06		3.70249e+06	3.02175e+06
P62841	Small ribosomal subunit protein uS19 OS=Homo sapiens OX=9606 GN=RPS15 PE=1 SV=2	145	17	1.23438e+07	5.30901e+06	6.13018e+06	2.06778e+07	1.72908e+07	2.17793e+07
Q9BS40	Latexin OS=Homo sapiens OX=9606 GN=LXN PE=1 SV=2	222	25.7	43656	4.62039e+06	3.23282e+06	1.33864e+07	7772923	1.01602e+07
P60953	Cell division control protein 42 homolog OS=Homo sapiens OX=9606 GN=CDC42 PE=1 SV=2	191	21.2	6.83531e+06	1.08844e+07	1.15983e+07	1.5709e+07	5.26171e+07	4.35111e+07
Q92841	Probable ATP-dependent RNA helicase DDX17 OS=Homo sapiens OX=9606 GN=DDX17 PE=1 SV=2	729	80.2	3.20729e+06	1.53189e+06	1862167	1.31393e+07	4.74944e+06	6.19201e+06
Q7L576	Cytoplasmic FMR1-interacting protein 1 OS=Homo sapiens OX=9606 GN=CYFIP1 PE=1 SV=1	1253	145.1	1.23051e+06	1.63271e+06	1.95076e+06	648847	6.00448e+06	6.75453e+06
Q6PJ61	F-box only protein 46 OS=Homo sapiens OX=9606 GN=FBXO46 PE=1 SV=3	603	64.6	287055			6.4161e+06	5460490	7.70726e+06
Q15287	RNA-binding protein with serine-rich domain 1 OS=Homo sapiens OX=9606 GN=RNPS1 PE=1 SV=1	305	34.2	3.89942e+06	3.7421e+06	4.25333e+06	8.16869e+06	7.11864e+06	7.59395e+06
Q14258	E3 ubiquitin/ISG15 ligase TRIM25 OS=Homo sapiens OX=9606 GN=TRIM25 PE=1 SV=2	630	70.9	770241	678414	1.42998e+06	1.23093e+07	2.7487e+06	1.78328e+06
P07602	Prosaposin OS=Homo sapiens OX=9606 GN=PSAP PE=1 SV=2	524	58.1	3.49641e+06	2.39564e+06	3.39536e+06	6.56867e+07	17004518	8.43939e+06
Q9Y615	Actin-like protein 7A OS=Homo sapiens OX=9606 GN=ACTL7A PE=1 SV=1	435	48.6	217054	3.4221e+06	2.58419e+06	2614053	1.33211e+06	1.04675e+06
Q00577	Transcriptional activator protein Pur-alpha OS=Homo sapiens OX=9606 GN=PURA PE=1 SV=2	322	34.9	1251461	1.54408e+06	197501	6.33205e+06	770663	862117
Q9Y3D7	Mitochondrial import inner membrane translocase subunit TIM16 OS=Homo sapiens OX=9606 GN=PAM16 PE=1 SV=2	125	13.8	4.67604e+06	3.69591e+06	3.72904e+06	2563.04	4.49603e+06	3.61815e+06
P15531	Nucleoside diphosphate kinase A OS=Homo sapiens OX=9606 GN=NME1 PE=1 SV=1	152	17.1	107212		144556	247688	224799
P02747	Complement C1q subcomponent subunit C OS=Homo sapiens OX=9606 GN=C1QC PE=1 SV=3	245	25.8	49402286	9.17479e+07	1.08393e+08	2.1175e+08	1.34773e+08	1.37026e+08
Q7L7X3	Serine/threonine-protein kinase TAO1 OS=Homo sapiens OX=9606 GN=TAOK1 PE=1 SV=1	1001	116	992500	1.46605e+06	2.52694e+06	1.19397e+07	6.47925e+06	7.95188e+06
Q12772	Sterol regulatory element-binding protein 2 OS=Homo sapiens OX=9606 GN=SREBF2 PE=1 SV=2	1141	123.6		2.33256e+06	2.46197e+06	7.45175e+06	4.05594e+06	9.59065e+06
Q13618	Cullin-3 OS=Homo sapiens OX=9606 GN=CUL3 PE=1 SV=2	768	88.9	256793	59685.8	978777	2.18108e+06	1.23094e+06	364402
P11182	Lipoamide acyltransferase component of branched-chain alpha-keto acid dehydrogenase complex, mitochondrial OS=Homo sapiens OX=9606 GN=DBT PE=1 SV=4	482	53.5	3.45594e+06	438457	1.20881e+06	9.16816e+06	187183	997890
Q96JC1	Vam6/Vps39-like protein OS=Homo sapiens OX=9606 GN=VPS39 PE=1 SV=2	886	101.7	599980	1.28764e+06	958056	3.01683e+06	1.56525e+06	994985
P02462	Collagen alpha-1(IV) chain OS=Homo sapiens OX=9606 GN=COL4A1 PE=1 SV=4	1669	160.5	489864	5.12445e+06	5.02246e+06	174789	1.06515e+07	4.20628e+06
Q05D60	Deuterosome assembly protein 1 OS=Homo sapiens OX=9606 GN=DEUP1 PE=1 SV=2	604	70.9		803124	1.2108e+06	809231	1.04228e+06	9.07588e+06
P49756	RNA-binding protein 25 OS=Homo sapiens OX=9606 GN=RBM25 PE=1 SV=3	843	100.1	880792	1711720	2.92863e+06		1.27613e+07	1.08567e+07
O95639	Cleavage and polyadenylation specificity factor subunit 4 OS=Homo sapiens OX=9606 GN=CPSF4 PE=1 SV=1	269	30.2	1.24272e+06	73283.9	286696		2.04216e+06	3.39471e+06
Q92574	Hamartin OS=Homo sapiens OX=9606 GN=TSC1 PE=1 SV=2	1164	129.7	49535.6	2.15734e+06	2.10148e+06	1.03907e+06	5.05184e+06	4.21081e+06
Q58EX7	Puratrophin-1 OS=Homo sapiens OX=9606 GN=PLEKHG4 PE=1 SV=1	1191	130.7	56152	135064	144031	1.83901e+06	862066	729949
Q03001	Dystonin OS=Homo sapiens OX=9606 GN=DST PE=1 SV=4	7570	860.1		714823	696763
Q8WX93	Palladin OS=Homo sapiens OX=9606 GN=PALLD PE=1 SV=3	1383	150.5	2.9248e+06	2.13757e+07	12714544	15561105	162929269	1.86262e+08
O15013	Rho guanine nucleotide exchange factor 10 OS=Homo sapiens OX=9606 GN=ARHGEF10 PE=1 SV=4	1369	151.5	70395.4	458680		1.13555e+06	1.69487e+06	3.46852e+06
Q6NZI2	Caveolae-associated protein 1 OS=Homo sapiens OX=9606 GN=CAVIN1 PE=1 SV=1	390	43.5	4.34224e+06	1.0238e+07	7.1639e+06	2.92953e+07	1.47765e+07	7.94131e+06
Q9H6S0	3'-5' RNA helicase YTHDC2 OS=Homo sapiens OX=9606 GN=YTHDC2 PE=1 SV=2	1430	160.1	935795	261420	1.87318e+06	4.02813e+06	5.23899e+06	1.72992e+06
P62995	Transformer-2 protein homolog beta OS=Homo sapiens OX=9606 GN=TRA2B PE=1 SV=1	288	33.6	2.43209e+06	260038	253000	11585448	1.00944e+06	1.58803e+06
P38606	V-type proton ATPase catalytic subunit A OS=Homo sapiens OX=9606 GN=ATP6V1A PE=1 SV=2	617	68.3	5.12916e+06	1.26519e+06	2.91261e+06	5695476	4.82275e+06	3.75037e+06
P10323	Acrosin OS=Homo sapiens OX=9606 GN=ACR PE=1 SV=4	421	45.8	1.95533e+06	1080702	1.06694e+06	20820126	4.72752e+06	2.4528e+06
P14207	Folate receptor beta OS=Homo sapiens OX=9606 GN=FOLR2 PE=1 SV=4	255	29.3	4.22397e+06	569998	329332	1.34251e+07	1.69099e+06	1.04967e+06
P61204	ADP-ribosylation factor 3 OS=Homo sapiens OX=9606 GN=ARF3 PE=1 SV=2	181	20.6	3.67139e+06	284691	305561	1.40237e+07	2.70796e+06	3.23078e+06
A0A0B4J1X8	Immunoglobulin heavy variable 3-43 OS=Homo sapiens OX=9606 GN=IGHV3-43 PE=3 SV=1	118	13.1	11232552	1.90439e+06	2.52494e+06		935063
P23258	Tubulin gamma-1 chain OS=Homo sapiens OX=9606 GN=TUBG1 PE=1 SV=2	451	51.1	2.25604e+06	3.54092e+06	4.06068e+06	1.04171e+07	1.25653e+07	1.05855e+07
Q92499	ATP-dependent RNA helicase DDX1 OS=Homo sapiens OX=9606 GN=DDX1 PE=1 SV=2	740	82.4	2.03155e+06	2.11316e+06	1.72311e+06	4.22083e+06	5.40634e+06	3.61848e+06
Q9BXS5	AP-1 complex subunit mu-1 OS=Homo sapiens OX=9606 GN=AP1M1 PE=1 SV=3	423	48.6	975587	971235	3.20437e+06	5.55657e+06	4.53398e+06	2.52203e+06
Q9NY87	Sperm protein associated with the nucleus on the X chromosome C OS=Homo sapiens OX=9606 GN=SPANXC PE=1 SV=2	97	11	766687	1.04265e+06	457574	18933212	6.95379e+06	5.53969e+06
Q9P0K7	Ankycorbin OS=Homo sapiens OX=9606 GN=RAI14 PE=1 SV=2	980	110	2.48828e+06	2.8908e+06	2.20191e+06	9313202	3.59445e+06	7562849
P01717	Immunoglobulin lambda variable 3-25 OS=Homo sapiens OX=9606 GN=IGLV3-25 PE=1 SV=2	112	12	358842	32543
Q9ULJ8	Neurabin-1 OS=Homo sapiens OX=9606 GN=PPP1R9A PE=1 SV=2	1098	123.3	1.22907e+06	2.69421e+06	3.24226e+06	367317	2.29972e+06	4.95786e+06
O75962	Triple functional domain protein OS=Homo sapiens OX=9606 GN=TRIO PE=1 SV=2	3097	346.7	2.75213e+07	1.26238e+07	2.35976e+07	3.91833e+07	1.01933e+07	1.39915e+07
P84085	ADP-ribosylation factor 5 OS=Homo sapiens OX=9606 GN=ARF5 PE=1 SV=2	180	20.5	2253600	1.50315e+06	1.59445e+06		4876209
P46940	Ras GTPase-activating-like protein IQGAP1 OS=Homo sapiens OX=9606 GN=IQGAP1 PE=1 SV=1	1657	189.1				1.31502e+07		1.04152e+06
Q13243	Serine/arginine-rich splicing factor 5 OS=Homo sapiens OX=9606 GN=SRSF5 PE=1 SV=1	272	31.2	2.91605e+06			5.39616e+06
O15066	Kinesin-like protein KIF3B OS=Homo sapiens OX=9606 GN=KIF3B PE=1 SV=1	747	85.1	382720	4.29484e+06	3.52603e+06	2.36652e+06	1.87828e+06	8.10888e+06
P01889	HLA class I histocompatibility antigen, B alpha chain OS=Homo sapiens OX=9606 GN=HLA-B PE=1 SV=3	362	40.4	1.18593e+06	386624	914786	35850336	6514289	1.09237e+07
P02743	Serum amyloid P-component OS=Homo sapiens OX=9606 GN=APCS PE=1 SV=2	223	25.4	519455	1.21174e+07	1.39744e+07	42221768	2.36051e+07	2.33079e+07
P67870	Casein kinase II subunit beta OS=Homo sapiens OX=9606 GN=CSNK2B PE=1 SV=1	215	24.9	758221	5.37906e+06	5.24919e+06	15344520	1.04566e+07	5.91511e+06
Q15369	Elongin-C OS=Homo sapiens OX=9606 GN=ELOC PE=1 SV=1	112	12.5	423928	3.13236e+06	3.49276e+06	2.23422e+07		7.82026e+06
Q15311	RalA-binding protein 1 OS=Homo sapiens OX=9606 GN=RALBP1 PE=1 SV=3	655	76	2.90364e+06	39395.2	610199
P07237	Protein disulfide-isomerase OS=Homo sapiens OX=9606 GN=P4HB PE=1 SV=3	508	57.1	18214850	1.56185e+07	1.87932e+07	49992388	2.22291e+06	18767006
Q8IV63	Serine/threonine-protein kinase VRK3 OS=Homo sapiens OX=9606 GN=VRK3 PE=1 SV=2	474	52.8	1.91031e+06	1.51266e+06	1.2961e+06	6.53995e+06	3.47858e+06	8.07781e+06
P55060	Exportin-2 OS=Homo sapiens OX=9606 GN=CSE1L PE=1 SV=3	971	110.3	4.2479e+06	2.95673e+06	3.06551e+06	4.76126e+06	2.84601e+06	3.46933e+06
Q13162	Peroxiredoxin-4 OS=Homo sapiens OX=9606 GN=PRDX4 PE=1 SV=1	271	30.5	1.33788e+06		821348	612657	1.15066e+06
Q9HCU5	Guanine nucleotide-exchange factor SEC12 OS=Homo sapiens OX=9606 GN=PREB PE=1 SV=2	417	45.4	880256	1.26163e+07	1.00897e+06	1.01228e+07	2.50845e+07	2.3816e+07
O00214	Galectin-8 OS=Homo sapiens OX=9606 GN=LGALS8 PE=1 SV=4	317	35.8	3.0975e+06	1.95794e+06	1.33974e+06	3.29942e+06	8.65016e+06	14371466
O75400	Pre-mRNA-processing factor 40 homolog A OS=Homo sapiens OX=9606 GN=PRPF40A PE=1 SV=2	957	108.7	2.19059e+06	842579	56921.8	7.6399e+06	4.093e+06	3.86199e+06
Q9BRQ6	MICOS complex subunit MIC25 OS=Homo sapiens OX=9606 GN=CHCHD6 PE=1 SV=1	235	26.4	8.27054e+06	2.49291e+06	2.89885e+06	9265925	5.39626e+06	6.11116e+06
O75874	Isocitrate dehydrogenase [NADP] cytoplasmic OS=Homo sapiens OX=9606 GN=IDH1 PE=1 SV=2	414	46.6	4.08715e+06	4.55517e+06	6.35632e+06	1360260	1.8964e+06	1.22066e+06
Q96RF0	Sorting nexin-18 OS=Homo sapiens OX=9606 GN=SNX18 PE=1 SV=2	628	68.9		4.90009e+06	2.50837e+06	5.57849e+06	2.159e+07	1.08608e+07
P00441	Superoxide dismutase [Cu-Zn] OS=Homo sapiens OX=9606 GN=SOD1 PE=1 SV=2	154	15.9	1.28987e+06	464122	8.62093e+06		4.21253e+06
P29401	Transketolase OS=Homo sapiens OX=9606 GN=TKT PE=1 SV=3	623	67.8	3.96983e+06	7.815e+06	1.4532e+07	6.81612e+06	3.39498e+06	390752
O94901	SUN domain-containing protein 1 OS=Homo sapiens OX=9606 GN=SUN1 PE=1 SV=4	785	87.1		2.42758e+06	1.04392e+06	3695520	9.24294e+06	9.43226e+06
Q9NSB2	Keratin, type II cuticular Hb4 OS=Homo sapiens OX=9606 GN=KRT84 PE=2 SV=2	600	64.8			3.04332e+06
O14744	Protein arginine N-methyltransferase 5 OS=Homo sapiens OX=9606 GN=PRMT5 PE=1 SV=4	637	72.6	1.81063e+06	1.30044e+06	1.61599e+06	16502648	6.12167e+06	4.03184e+06
P02790	Hemopexin OS=Homo sapiens OX=9606 GN=HPX PE=1 SV=2	462	51.6	4.27194e+06	3.907e+06	7.13575e+06	1.01182e+07	4.78624e+06	1.94131e+06
P56192	Methionine--tRNA ligase, cytoplasmic OS=Homo sapiens OX=9606 GN=MARS1 PE=1 SV=2	900	101.1	3.15611e+06	2.13057e+06	1.37865e+06	1.07306e+07	4.49742e+06	4.47405e+06
Q5CZC0	Fibrous sheath-interacting protein 2 OS=Homo sapiens OX=9606 GN=FSIP2 PE=2 SV=4	6907	780.1			227079	831496	1.75329e+06	2.0738e+06
Q9HD40	O-phosphoseryl-tRNA(Sec) selenium transferase OS=Homo sapiens OX=9606 GN=SEPSECS PE=1 SV=2	501	55.7		4.01204e+06	1.00736e+06	1.17864e+07	6.37259e+06	9.08388e+06
P30086	Phosphatidylethanolamine-binding protein 1 OS=Homo sapiens OX=9606 GN=PEBP1 PE=1 SV=3	187	21	4995131	8.6262e+06	1.78165e+07	12502750	7.42766e+06	1.33468e+06
P00492	Hypoxanthine-guanine phosphoribosyltransferase OS=Homo sapiens OX=9606 GN=HPRT1 PE=1 SV=2	218	24.6	3.84168e+06	2.35777e+06	6.02924e+06	1.40587e+07	1.16549e+07	7123934
Q9BYZ2	L-lactate dehydrogenase A-like 6B OS=Homo sapiens OX=9606 GN=LDHAL6B PE=1 SV=3	381	41.9	3.35946e+06	1.50691e+06	1.42882e+06	16027703	9215394	9.94213e+06
O14880	Glutathione S-transferase 3, mitochondrial OS=Homo sapiens OX=9606 GN=MGST3 PE=1 SV=1	152	16.5	1.93171e+06	1.72682e+06	1.41564e+06	3.41686e+07	1.01562e+07	1.08662e+07
Q9HC16	DNA dC->dU-editing enzyme APOBEC-3G OS=Homo sapiens OX=9606 GN=APOBEC3G PE=1 SV=1	384	46.4	443563	2.06861e+06	2.53729e+06	1.26369e+06	157059
P14678	Small nuclear ribonucleoprotein-associated proteins B and B' OS=Homo sapiens OX=9606 GN=SNRPB PE=1 SV=2	240	24.6	3.76442e+06	4.38961e+06	5.44842e+06	8.21427e+06	1.04799e+07	1.29941e+07
Q96F86	Enhancer of mRNA-decapping protein 3 OS=Homo sapiens OX=9606 GN=EDC3 PE=1 SV=1	508	56		58685.8	126256	2.14445e+06	2.25457e+06	1.05599e+06
O14841	5-oxoprolinase OS=Homo sapiens OX=9606 GN=OPLAH PE=1 SV=3	1288	137.4		189562	179427	1.4818e+06	2.91083e+06	3.25628e+06
Q12860	Contactin-1 OS=Homo sapiens OX=9606 GN=CNTN1 PE=1 SV=1	1018	113.2	7.15133e+06	1.47486e+06	342019	4.26845e+06	2.68521e+06	1.52933e+06
P52209	6-phosphogluconate dehydrogenase, decarboxylating OS=Homo sapiens OX=9606 GN=PGD PE=1 SV=3	483	53.1	821763	2.75408e+06	4769684	1.72695e+07	5.07339e+06	2.66637e+06
P63244	Small ribosomal subunit protein RACK1 OS=Homo sapiens OX=9606 GN=RACK1 PE=1 SV=3	317	35.1	1.06429e+06	2.89827e+06	3.31133e+06	23706532	7.8424e+06	9.14722e+06
P27797	Calreticulin OS=Homo sapiens OX=9606 GN=CALR PE=1 SV=1	417	48.1	8.29809e+06	5.37847e+06	8.79778e+06	3.63594e+06	1.15115e+06	1.17565e+06
Q5M9N0	Coiled-coil domain-containing protein 158 OS=Homo sapiens OX=9606 GN=CCDC158 PE=1 SV=2	1113	127.1	166141	1.89463e+06		8.41876e+06	9.30792e+06	7.66245e+06
P11216	Glycogen phosphorylase, brain form OS=Homo sapiens OX=9606 GN=PYGB PE=1 SV=5	843	96.6	1.95293e+08	1.26464e+07	13772121	3.31674e+06	638981	544379
Q9P035	Very-long-chain (3R)-3-hydroxyacyl-CoA dehydratase 3 OS=Homo sapiens OX=9606 GN=HACD3 PE=1 SV=2	362	43.1	1.536e+06	1.58588e+06	2371984	9.89731e+06	2.05902e+06	3.48028e+06
P17980	26S proteasome regulatory subunit 6A OS=Homo sapiens OX=9606 GN=PSMC3 PE=1 SV=3	439	49.2	564544	779227	980306	5.03675e+06	3.80592e+06	4.65437e+06
Q86T03	Type 1 phosphatidylinositol 4,5-bisphosphate 4-phosphatase OS=Homo sapiens OX=9606 GN=PIP4P1 PE=1 SV=1	277	29.5	521298	3.53878e+06	2.98122e+06	2.35194e+07	1.18345e+07	1.12833e+07
Q9H0U3	Magnesium transporter protein 1 OS=Homo sapiens OX=9606 GN=MAGT1 PE=1 SV=1	335	38	1215027	1.37316e+06	1.61978e+06	12805464	3.72749e+06	7.84101e+06
Q9Y2X3	Nucleolar protein 58 OS=Homo sapiens OX=9606 GN=NOP58 PE=1 SV=1	529	59.5	825145	2.98842e+06	2.09227e+06	3.4419e+06	3.50817e+06	1.43513e+06
Q9Y4W6	Mitochondrial inner membrane m-AAA protease component AFG3L2 OS=Homo sapiens OX=9606 GN=AFG3L2 PE=1 SV=2	797	88.5		759824	1.20707e+06		3.13592e+06	4.45183e+06
O60832	H/ACA ribonucleoprotein complex subunit DKC1 OS=Homo sapiens OX=9606 GN=DKC1 PE=1 SV=3	514	57.6	155211	1.54273e+06	1.04378e+06	8.11042e+06	1.01317e+07	9250552
Q9UQ35	Serine/arginine repetitive matrix protein 2 OS=Homo sapiens OX=9606 GN=SRRM2 PE=1 SV=2	2752	299.4		1.45747e+06	3.21949e+06		5.46973e+06	664530
Q16204	Coiled-coil domain-containing protein 6 OS=Homo sapiens OX=9606 GN=CCDC6 PE=1 SV=2	474	53.3	3.34506e+06	961400	1.9016e+06	2.47904e+07	3.48335e+06	2.07724e+06
P54136	Arginine--tRNA ligase, cytoplasmic OS=Homo sapiens OX=9606 GN=RARS1 PE=1 SV=2	660	75.3		1.01883e+06		3.65693e+06	1.97084e+06	4.68214e+06
Q9UIF3	Tektin-2 OS=Homo sapiens OX=9606 GN=TEKT2 PE=1 SV=1	430	49.6		2.43942e+06	1.30543e+06	4.89444e+06	8.24059e+06	1.14991e+07
P22570	NADPH:adrenodoxin oxidoreductase, mitochondrial OS=Homo sapiens OX=9606 GN=FDXR PE=1 SV=3	491	53.8		1.15587e+06	2.62738e+06	3.9226e+06	1.44564e+06	1.25848e+06
Q14152	Eukaryotic translation initiation factor 3 subunit A OS=Homo sapiens OX=9606 GN=EIF3A PE=1 SV=1	1382	166.5	30371.7	916009	855869	5.03876e+06	2.89435e+06	2.25411e+06
Q14157	Ubiquitin-associated protein 2-like OS=Homo sapiens OX=9606 GN=UBAP2L PE=1 SV=2	1087	114.5	564018	143051		5829823	740172
Q5DJT8	Cancer/testis antigen family 45 member A2 OS=Homo sapiens OX=9606 GN=CT45A2 PE=2 SV=3	189	21.3		4.40587e+06	4389644		18565306	14750795
P32119	Peroxiredoxin-2 OS=Homo sapiens OX=9606 GN=PRDX2 PE=1 SV=5	198	21.9	143665	2.43845e+06	1.77566e+06	391727	120353	82054.5
Q9Y6R9	Centrosomal protein CCDC61 OS=Homo sapiens OX=9606 GN=CCDC61 PE=1 SV=3	512	57.3	87793.4	2.36274e+06	2.88064e+06	2.07696e+06	1.43583e+07	1.49675e+07
Q9BV73	Centrosome-associated protein CEP250 OS=Homo sapiens OX=9606 GN=CEP250 PE=1 SV=2	2442	281			349971
P55209	Nucleosome assembly protein 1-like 1 OS=Homo sapiens OX=9606 GN=NAP1L1 PE=1 SV=1	391	45.3		956845	986911	7644374	4.75925e+06	5.0244e+06
P15104	Glutamine synthetase OS=Homo sapiens OX=9606 GN=GLUL PE=1 SV=4	373	42	1.933e+06	3.47534e+06	3496548	2035422	6.3715e+06	8.18991e+06
O14579	Coatomer subunit epsilon OS=Homo sapiens OX=9606 GN=COPE PE=1 SV=3	308	34.5	329917	744619	766140	12577843	771263	643899
P35637	RNA-binding protein FUS OS=Homo sapiens OX=9606 GN=FUS PE=1 SV=1	526	53.4	169482		199628	4.47842e+07	2.94968e+06	152601
P51572	B-cell receptor-associated protein 31 OS=Homo sapiens OX=9606 GN=BCAP31 PE=1 SV=3	246	28	2.2991e+06	4.80629e+06	4255302	18967770	7.56335e+06	5.51421e+06
Q9ULH0	Kinase D-interacting substrate of 220 kDa OS=Homo sapiens OX=9606 GN=KIDINS220 PE=1 SV=3	1771	196.4	238619	364244	450512		1.13331e+06	1.57048e+06
P61019	Ras-related protein Rab-2A OS=Homo sapiens OX=9606 GN=RAB2A PE=1 SV=1	212	23.5	2.52691e+06	3.16887e+06	2.82071e+06		8.18968e+06	6.36478e+06
Q6NXR0	Interferon-inducible GTPase 5 OS=Homo sapiens OX=9606 GN=IRGC PE=1 SV=1	463	50.3	802822	839043	950316	6.93488e+06	5.80763e+06	4207953
O60784	Target of Myb1 membrane trafficking protein OS=Homo sapiens OX=9606 GN=TOM1 PE=1 SV=2	492	53.8	51225.8	753025	141564	5.62003e+06	1.9845e+06	2.3528e+06
Q99501	GAS2-like protein 1 OS=Homo sapiens OX=9606 GN=GAS2L1 PE=1 SV=2	681	72.7		2.27995e+06	1.91594e+06	8.3919e+06	3.9002e+06	3.28802e+06
Q9H2C0	Gigaxonin OS=Homo sapiens OX=9606 GN=GAN PE=1 SV=1	597	67.6	701151	1.31734e+06	1.59414e+06	5.71717e+06	4606800	2.29996e+06
Q14678	KN motif and ankyrin repeat domain-containing protein 1 OS=Homo sapiens OX=9606 GN=KANK1 PE=1 SV=3	1352	147.2				15991885	1.46265e+07	1.47219e+07
Q8NFW8	N-acylneuraminate cytidylyltransferase OS=Homo sapiens OX=9606 GN=CMAS PE=1 SV=2	434	48.3	4.94689e+06	3.13102e+06	3.46326e+06	1.76555e+07	7.83984e+06	5.32839e+06
P46060	Ran GTPase-activating protein 1 OS=Homo sapiens OX=9606 GN=RANGAP1 PE=1 SV=1	587	63.5	1.03644e+06	778389			2.78297e+06	2.02484e+06
P33993	DNA replication licensing factor MCM7 OS=Homo sapiens OX=9606 GN=MCM7 PE=1 SV=4	719	81.3	337661	423797	593235	5.14762e+06	2.6173e+06	2.49921e+06
A0A1B0GV03	Golgin subfamily A member 6-like protein 7 OS=Homo sapiens OX=9606 GN=GOLGA6L7 PE=3 SV=1	622	75.5	150991		259169	398118	2.98469e+06	3.3443e+06
O60331	Phosphatidylinositol 4-phosphate 5-kinase type-1 gamma OS=Homo sapiens OX=9606 GN=PIP5K1C PE=1 SV=2	668	73.2		1.0487e+06	53878.1	290863	520871	1.18824e+06
Q676U5	Autophagy-related protein 16-1 OS=Homo sapiens OX=9606 GN=ATG16L1 PE=1 SV=2	607	68.2	456823	1.53771e+06	1.15303e+06		2728066	2.87012e+06
P15121	Aldo-keto reductase family 1 member B1 OS=Homo sapiens OX=9606 GN=AKR1B1 PE=1 SV=3	316	35.8	4.25542e+06	6.61598e+06	8.72048e+06	7.99859e+06	1.02247e+06
Q9H936	Mitochondrial glutamate carrier 1 OS=Homo sapiens OX=9606 GN=SLC25A22 PE=1 SV=1	323	34.4	6.31797e+06	1.02575e+07	9.51374e+06	28347833	6.58128e+06	5328131
Q9BQI0	Allograft inflammatory factor 1-like OS=Homo sapiens OX=9606 GN=AIF1L PE=1 SV=1	150	17.1	568266	1.00722e+06	679191	26470534	4.48911e+06	6062599
Q9UHL0	ATP-dependent RNA helicase DDX25 OS=Homo sapiens OX=9606 GN=DDX25 PE=1 SV=2	483	54.7		1.27182e+06	2.50435e+06		4462156	3357842
P50213	Isocitrate dehydrogenase [NAD] subunit alpha, mitochondrial OS=Homo sapiens OX=9606 GN=IDH3A PE=1 SV=1	366	39.6	617006	873353	2.68926e+06	2.28136e+07	1.03344e+07	8.90189e+06
O43617	Trafficking protein particle complex subunit 3 OS=Homo sapiens OX=9606 GN=TRAPPC3 PE=1 SV=1	180	20.3	406543	1.04166e+06	1.04517e+06	1.17556e+07	7674134	10318810
A0A0B4J1U7	Immunoglobulin heavy variable 6-1 OS=Homo sapiens OX=9606 GN=IGHV6-1 PE=3 SV=1	121	13.5	7.56716e+07	18351348	1.56603e+07	22931524	2.37606e+06	3.96424e+06
P51648	Aldehyde dehydrogenase family 3 member A2 OS=Homo sapiens OX=9606 GN=ALDH3A2 PE=1 SV=1	485	54.8	682366	160752	1.15909e+06	6.3522e+06	1.40148e+06	1.07724e+06
A0A0C4DH72	Immunoglobulin kappa variable 1-6 OS=Homo sapiens OX=9606 GN=IGKV1-6 PE=3 SV=1	117	12.7	2.22893e+07	6.79137e+06	14481125	552946	9820861	8795929
P01619	Immunoglobulin kappa variable 3-20 OS=Homo sapiens OX=9606 GN=IGKV3-20 PE=1 SV=2	116	12.5	2.32001e+08	1.27e+08	1.48094e+08	655845176	228670792	2.37849e+08
P62330	ADP-ribosylation factor 6 OS=Homo sapiens OX=9606 GN=ARF6 PE=1 SV=2	175	20.1	214394	318259	1.40166e+06	7580282	4.76702e+06	2630981
Q03426	Mevalonate kinase OS=Homo sapiens OX=9606 GN=MVK PE=1 SV=1	396	42.4	1.60187e+06	4.2755e+06	2.9453e+06	2.60257e+07	1.26246e+07	2925220
P06310	Immunoglobulin kappa variable 2-30 OS=Homo sapiens OX=9606 GN=IGKV2-30 PE=3 SV=2	120	13.2	144191961	3.6129e+07	4.64947e+07	158719088	3.22665e+07	2.95801e+07
Q8WVR3	Trafficking protein particle complex subunit 14 OS=Homo sapiens OX=9606 GN=TRAPPC14 PE=1 SV=2	580	62.6			260153	1.48805e+06	5.33819e+06	828784
Q14847	LIM and SH3 domain protein 1 OS=Homo sapiens OX=9606 GN=LASP1 PE=1 SV=2	261	29.7	2.19927e+06	10310365	9439534		2.33425e+07	3.89244e+07
P10398	Serine/threonine-protein kinase A-Raf OS=Homo sapiens OX=9606 GN=ARAF PE=1 SV=2	606	67.5		354859	1.97321e+06	5.91115e+06	549599	3327451
P23284	Peptidyl-prolyl cis-trans isomerase B OS=Homo sapiens OX=9606 GN=PPIB PE=1 SV=2	216	23.7	27149.2	297584	2.04455e+06	475542	964577	1.44573e+06
Q9UKM9	RNA-binding protein Raly OS=Homo sapiens OX=9606 GN=RALY PE=1 SV=1	306	32.4	496810	2.26561e+06	1.36775e+06		2.24975e+06	2596411
Q92797	Symplekin OS=Homo sapiens OX=9606 GN=SYMPK PE=1 SV=2	1274	141.1			482123		44585.6
Q9BZW7	Testis-specific gene 10 protein OS=Homo sapiens OX=9606 GN=TSGA10 PE=1 SV=1	698	81.4	567795	715689	136133			427941
P11387	DNA topoisomerase 1 OS=Homo sapiens OX=9606 GN=TOP1 PE=1 SV=2	765	90.7	1.83487e+06	3.57683e+06	3.18644e+06	3.21046e+06	1.27026e+07	1.32078e+07
P0C7V8	DDB1- and CUL4-associated factor 8-like protein 2 OS=Homo sapiens OX=9606 GN=DCAF8L2 PE=2 SV=2	631	71.1		924334	199308	2.47079e+06	2.24508e+06	2.00248e+06
Q92734	Protein TFG OS=Homo sapiens OX=9606 GN=TFG PE=1 SV=2	400	43.4	2.37507e+07	2.26181e+06	6.50735e+06		1.12229e+06	4.73432e+06
P26640	Valine--tRNA ligase OS=Homo sapiens OX=9606 GN=VARS1 PE=1 SV=4	1264	140.4	1.55e+06	734562	1.9613e+06	2.52581e+06	478642	839778
Q12904	Aminoacyl tRNA synthase complex-interacting multifunctional protein 1 OS=Homo sapiens OX=9606 GN=AIMP1 PE=1 SV=2	312	34.3	1.54107e+06	3.43576e+06	143226		197787	4.61552e+06
Q96DA6	Mitochondrial import inner membrane translocase subunit TIM14 OS=Homo sapiens OX=9606 GN=DNAJC19 PE=1 SV=3	116	12.5	203781	1.02518e+06	1.3873e+06	1.28534e+06	9.68535e+06	9.40993e+06
Q12926	ELAV-like protein 2 OS=Homo sapiens OX=9606 GN=ELAVL2 PE=1 SV=2	359	39.5	998927		751906	1.84001e+07	2.22737e+06	5.27906e+06
Q9H0I9	Transketolase-like protein 2 OS=Homo sapiens OX=9606 GN=TKTL2 PE=2 SV=1	626	67.8	886187	1.07232e+06	1.43527e+06	2771750	4.0279e+06	3.46967e+06
P78362	SRSF protein kinase 2 OS=Homo sapiens OX=9606 GN=SRPK2 PE=1 SV=3	688	77.5	1.59298e+06	782958	1.1742e+06	1.5947e+07	2.38327e+06	4.21652e+06
Q96KQ4	Apoptosis-stimulating of p53 protein 1 OS=Homo sapiens OX=9606 GN=PPP1R13B PE=1 SV=3	1090	119.5		759613	604794		961922	2.83813e+06
P43490	Nicotinamide phosphoribosyltransferase OS=Homo sapiens OX=9606 GN=NAMPT PE=1 SV=1	491	55.5	1.1078e+06	2.82705e+06	3.1122e+06	9.10536e+06	3.00613e+06	3.93872e+06
P46020	Phosphorylase b kinase regulatory subunit alpha, skeletal muscle isoform OS=Homo sapiens OX=9606 GN=PHKA1 PE=1 SV=2	1223	137.2	711224		423273		1.58286e+06	952327
O75083	WD repeat-containing protein 1 OS=Homo sapiens OX=9606 GN=WDR1 PE=1 SV=4	606	66.2	3.25768e+06	5.4972e+06	7.14462e+06	5.1501e+06	6.72351e+06	6.37125e+06
Q9NXC5	GATOR2 complex protein MIOS OS=Homo sapiens OX=9606 GN=MIOS PE=1 SV=2	875	98.5				857089
Q92527	Ankyrin repeat domain-containing protein 7 OS=Homo sapiens OX=9606 GN=ANKRD7 PE=2 SV=3	254	29		7.05257e+06	5.31293e+06		1.71251e+06	7.36574e+06
Q9HAV0	Guanine nucleotide-binding protein subunit beta-4 OS=Homo sapiens OX=9606 GN=GNB4 PE=1 SV=3	340	37.5	234223		101396	1.91006e+06	400382
P40763	Signal transducer and activator of transcription 3 OS=Homo sapiens OX=9606 GN=STAT3 PE=1 SV=2	770	88	19923.5	189262		71103.8	1920724	2.31075e+06
A6NDK9	Golgin subfamily A member 6C OS=Homo sapiens OX=9606 GN=GOLGA6C PE=3 SV=1	693	79.8	890321	1.14296e+06	1.32343e+06	6915599	3146605	3104067
P11233	Ras-related protein Ral-A OS=Homo sapiens OX=9606 GN=RALA PE=1 SV=1	206	23.6	225817	1.50629e+06	591127	18097059	1.16126e+07	5.21137e+06
P03973	Antileukoproteinase OS=Homo sapiens OX=9606 GN=SLPI PE=1 SV=2	132	14.3	399016	4.64408e+07	4.49361e+07	19155800	2.33429e+07	26348386
O75533	Splicing factor 3B subunit 1 OS=Homo sapiens OX=9606 GN=SF3B1 PE=1 SV=3	1304	145.7			103386	1.04248e+07	107178	3.10909e+06
P13489	Ribonuclease inhibitor OS=Homo sapiens OX=9606 GN=RNH1 PE=1 SV=2	461	49.9	3.13822e+07	6.8096e+06	3.36655e+06	2.3836e+06	1.51605e+06	2.78339e+06
P84095	Rho-related GTP-binding protein RhoG OS=Homo sapiens OX=9606 GN=RHOG PE=1 SV=1	191	21.3	669950	2.74133e+06	3082445	3.76124e+06	9011706	9.93745e+06
Q13361	Microfibrillar-associated protein 5 OS=Homo sapiens OX=9606 GN=MFAP5 PE=1 SV=1	173	19.6						4963226
Q93052	Lipoma-preferred partner OS=Homo sapiens OX=9606 GN=LPP PE=1 SV=1	612	65.7		550816	398574	2.1658e+06	1.19317e+06	1.982e+06
P27105	Stomatin OS=Homo sapiens OX=9606 GN=STOM PE=1 SV=3	288	31.7	1.97162e+06	1.44384e+06	541203	3.66702e+06	6.55076e+06	4.65428e+06
Q5T124	UBX domain-containing protein 11 OS=Homo sapiens OX=9606 GN=UBXN11 PE=1 SV=2	520	57.3	1055548	10972.4		114956	84346.8	1.11721e+06
Q9BRX2	Protein pelota homolog OS=Homo sapiens OX=9606 GN=PELO PE=1 SV=2	385	43.3	913054	3.09848e+06	3.12451e+06	28133587	16208184	1.15312e+07
Q9NVE7	4'-phosphopantetheine phosphatase OS=Homo sapiens OX=9606 GN=PANK4 PE=1 SV=1	773	85.9	247208	1.57273e+06	914796	2.54682e+06	8.70149e+06	8715258
Q9Y6G9	Cytoplasmic dynein 1 light intermediate chain 1 OS=Homo sapiens OX=9606 GN=DYNC1LI1 PE=1 SV=3	523	56.5	1813704	2.21799e+06	2.48647e+06	5.6667e+06	3.27324e+06	4.56325e+06
O00410	Importin-5 OS=Homo sapiens OX=9606 GN=IPO5 PE=1 SV=4	1097	123.6	3271937	553183	513523	4178079	3.35233e+06	1.39621e+06
A0A087WSY6	Immunoglobulin kappa variable 3D-15 OS=Homo sapiens OX=9606 GN=IGKV3D-15 PE=3 SV=6	115	12.5	2.71847e+07	12014958	25043765	2.77603e+07	7.11606e+06	8.15834e+06
Q5VT25	Serine/threonine-protein kinase MRCK alpha OS=Homo sapiens OX=9606 GN=CDC42BPA PE=1 SV=1	1732	197.2		80557.5	95133	467354	341890	494170
P58340	Myeloid leukemia factor 1 OS=Homo sapiens OX=9606 GN=MLF1 PE=1 SV=1	268	30.6	577270	3.68091e+06	2.75502e+06	6.71289e+06	2.4981e+06	1.44992e+06
Q13137	Calcium-binding and coiled-coil domain-containing protein 2 OS=Homo sapiens OX=9606 GN=CALCOCO2 PE=1 SV=1	446	52.2	1.3607e+06			1.62093e+06	364576
Q15046	Lysine--tRNA ligase OS=Homo sapiens OX=9606 GN=KARS1 PE=1 SV=3	597	68	3.70692e+06	6.51619e+06	5.28437e+06	1.00319e+07	7.14197e+06	4090328
Q5JWF2	Guanine nucleotide-binding protein G(s) subunit alpha isoforms XLas OS=Homo sapiens OX=9606 GN=GNAS PE=1 SV=2	1037	111	682863		163199		540315	271292
Q9H4A9	Dipeptidase 2 OS=Homo sapiens OX=9606 GN=DPEP2 PE=1 SV=3	486	53.3	369058		235880	1.09578e+06	355485	495351
Q00587	Cdc42 effector protein 1 OS=Homo sapiens OX=9606 GN=CDC42EP1 PE=1 SV=1	391	40.3	1.83632e+06	1.42123e+06	1.461e+06	3.68642e+06	1.16607e+06	1.90512e+06
Q12798	Centrin-1 OS=Homo sapiens OX=9606 GN=CETN1 PE=1 SV=1	172	19.6	507590	2.39971e+06	3.31427e+06		1.25592e+07	1.3476e+07
P0CG33	Golgin subfamily A member 6D OS=Homo sapiens OX=9606 GN=GOLGA6D PE=3 SV=1	693	79.8				10848792
Q76N32	Centrosomal protein of 68 kDa OS=Homo sapiens OX=9606 GN=CEP68 PE=1 SV=2	757	81.1		1.92407e+06	334200	1.28676e+06	1.20795e+06	3054874
Q15645	Pachytene checkpoint protein 2 homolog OS=Homo sapiens OX=9606 GN=TRIP13 PE=1 SV=2	432	48.5	2.90366e+06	1.89177e+06	1.74154e+06	3.66862e+06	1.02865e+06	1.2906e+06
Q53H12	Acylglycerol kinase, mitochondrial OS=Homo sapiens OX=9606 GN=AGK PE=1 SV=2	422	47.1	2921057	1.03873e+06	1.90024e+06	9.36592e+06	4062345	3.58015e+06
Q5HYN5	Cancer/testis antigen family 45 member A1 OS=Homo sapiens OX=9606 GN=CT45A1 PE=1 SV=1	189	21.3	434114	281069	709170	12049087	4.32046e+06	1.91412e+06
P51970	NADH dehydrogenase [ubiquinone] 1 alpha subcomplex subunit 8 OS=Homo sapiens OX=9606 GN=NDUFA8 PE=1 SV=3	172	20.1	206878	722851	696188	3.04418e+06	834914	432670
Q9BZE4	GTP-binding protein 4 OS=Homo sapiens OX=9606 GN=GTPBP4 PE=1 SV=3	634	73.9		255522	249717	1.2739e+06	379127	1.65177e+06
P33241	Lymphocyte-specific protein 1 OS=Homo sapiens OX=9606 GN=LSP1 PE=1 SV=1	339	37.2	352113	2.87149e+06	3.24409e+06	2.30418e+06	1.15505e+07	9.57799e+06
P21281	V-type proton ATPase subunit B, brain isoform OS=Homo sapiens OX=9606 GN=ATP6V1B2 PE=1 SV=3	511	56.5	5.88931e+06	1.62988e+06	3.7251e+06	6.66583e+06	2.10875e+06	2.47585e+06
P39656	Dolichyl-diphosphooligosaccharide--protein glycosyltransferase 48 kDa subunit OS=Homo sapiens OX=9606 GN=DDOST PE=1 SV=4	456	50.8	1.3755e+07	5.23438e+06	9.6142e+06	1.68992e+07	3818841	4.4196e+06
Q9H269	Vacuolar protein sorting-associated protein 16 homolog OS=Homo sapiens OX=9606 GN=VPS16 PE=1 SV=2	839	94.6	220023	1.11868e+06	1.6631e+06	3.0795e+06	6.15273e+06	6.7797e+06
Q9Y250	Leucine zipper putative tumor suppressor 1 OS=Homo sapiens OX=9606 GN=LZTS1 PE=1 SV=3	596	66.6	719332	4.93673e+06	4.24307e+06		1.68228e+06	2.41882e+06
Q8IUR0	Trafficking protein particle complex subunit 5 OS=Homo sapiens OX=9606 GN=TRAPPC5 PE=1 SV=1	188	20.8	261414	972830	810576	1.39129e+06	5.19942e+06	644132
P28482	Mitogen-activated protein kinase 1 OS=Homo sapiens OX=9606 GN=MAPK1 PE=1 SV=3	360	41.4		2.78417e+06	4716779	3.17132e+07	2465652	2.48504e+06
P42704	Leucine-rich PPR motif-containing protein, mitochondrial OS=Homo sapiens OX=9606 GN=LRPPRC PE=1 SV=3	1394	157.8	7.20903e+06	3.89859e+06	105644	1.66588e+07	1.09605e+06	2.3152e+07
P62266	Small ribosomal subunit protein uS12 OS=Homo sapiens OX=9606 GN=RPS23 PE=1 SV=3	143	15.8	1.55903e+07	9.44188e+06	4.99777e+06	13720868	1.4525e+06
O95159	Zinc finger protein-like 1 OS=Homo sapiens OX=9606 GN=ZFPL1 PE=1 SV=2	310	34.1	2.442e+06	2.10238e+06	2.00061e+06	42457412	9.15384e+06	8.13354e+06
A0A075B6Q5	Immunoglobulin heavy variable 3-64 OS=Homo sapiens OX=9606 GN=IGHV3-64 PE=3 SV=1	118	12.9	783495		579398	373558		118354
O96019	Actin-like protein 6A OS=Homo sapiens OX=9606 GN=ACTL6A PE=1 SV=1	429	47.4	75404.8	105002		527665	202263	150391
O95630	STAM-binding protein OS=Homo sapiens OX=9606 GN=STAMBP PE=1 SV=1	424	48	591148	1.19171e+06	517371	10158464	9.38861e+06	1.10221e+07
Q5JTW2	Centrosomal protein of 78 kDa OS=Homo sapiens OX=9606 GN=CEP78 PE=1 SV=1	689	76.3	549264	2.102e+06	2.18497e+06	1.27204e+07	9.04706e+06	8.60591e+06
P14868	Aspartate--tRNA ligase, cytoplasmic OS=Homo sapiens OX=9606 GN=DARS1 PE=1 SV=2	501	57.1	4.34559e+06	7.66794e+06	2.73187e+06	1.66147e+07	1.41823e+07	9.06448e+06
O43143	ATP-dependent RNA helicase DHX15 OS=Homo sapiens OX=9606 GN=DHX15 PE=1 SV=2	795	90.9	77286.6	139920		2.9272e+06	3.63675e+06	2.8084e+06
Q96EP0	E3 ubiquitin-protein ligase RNF31 OS=Homo sapiens OX=9606 GN=RNF31 PE=1 SV=1	1072	119.6	413623	1.52186e+06	1.50701e+06	5.84437e+06	2.10698e+06	3.56724e+06
Q05519	Serine/arginine-rich splicing factor 11 OS=Homo sapiens OX=9606 GN=SRSF11 PE=1 SV=1	484	53.5	21727304	2.37905e+07	3.13026e+07	3.21183e+06	3.25183e+07	3.33739e+07
Q8N1G4	Leucine-rich repeat-containing protein 47 OS=Homo sapiens OX=9606 GN=LRRC47 PE=1 SV=1	583	63.4		510252	879284			1.29426e+06
Q08170	Serine/arginine-rich splicing factor 4 OS=Homo sapiens OX=9606 GN=SRSF4 PE=1 SV=2	494	56.6	12951.7					132769
Q9UHX1	Poly(U)-binding-splicing factor PUF60 OS=Homo sapiens OX=9606 GN=PUF60 PE=1 SV=1	559	59.8	5.11926e+06	4831397	5711827	13861082	16455100	1.74879e+07
Q5HYW2	NHS-like protein 2 OS=Homo sapiens OX=9606 GN=NHSL2 PE=1 SV=2	1225	133.2	1.10645e+06	1.0921e+06	1.66741e+06	2.18018e+06	4.47479e+06	4.40825e+06
Q7Z6Z7	E3 ubiquitin-protein ligase HUWE1 OS=Homo sapiens OX=9606 GN=HUWE1 PE=1 SV=3	4374	481.6	598554	1.24327e+06	1.39613e+06		3.45665e+06	1.62896e+06
O75935	Dynactin subunit 3 OS=Homo sapiens OX=9606 GN=DCTN3 PE=1 SV=1	186	21.1	3.41475e+06	1.38185e+06	891086	1.46017e+07	8.51444e+06	8878782
P55001	Microfibrillar-associated protein 2 OS=Homo sapiens OX=9606 GN=MFAP2 PE=1 SV=1	183	20.8	3.23534e+06	6.17463e+06	6198348		1.25706e+07	9.44238e+06
Q13428	Treacle protein OS=Homo sapiens OX=9606 GN=TCOF1 PE=1 SV=3	1488	152	931165		149565	6.74718e+06	5.62864e+06	1.8461e+06
P25685	DnaJ homolog subfamily B member 1 OS=Homo sapiens OX=9606 GN=DNAJB1 PE=1 SV=4	340	38	2.7976e+06	5.50887e+06	6.63434e+06	8.93239e+06	1.1051e+07	9.87838e+06
Q9UI46	Dynein axonemal intermediate chain 1 OS=Homo sapiens OX=9606 GN=DNAI1 PE=1 SV=1	699	79.2	104740	570219	827960	8.13717e+06	5.2725e+06	4.99948e+06
P62318	Small nuclear ribonucleoprotein Sm D3 OS=Homo sapiens OX=9606 GN=SNRPD3 PE=1 SV=1	126	13.9	3.76904e+06	3.34748e+06	2.77882e+06	20776661	1.17853e+07	6.06309e+06
P61513	Large ribosomal subunit protein eL43 OS=Homo sapiens OX=9606 GN=RPL37A PE=1 SV=2	92	10.3	1.94371e+07	2.9238e+06	2.12465e+06	715964	5.99381e+06	4200080
Q7Z7K6	Centromere protein V OS=Homo sapiens OX=9606 GN=CENPV PE=1 SV=1	275	29.9	4.64182e+06	4949185	3.64858e+06	11138659	5.30433e+06	5.67345e+06
O75190	DnaJ homolog subfamily B member 6 OS=Homo sapiens OX=9606 GN=DNAJB6 PE=1 SV=2	326	36.1	1.95828e+06	1.24452e+06	1.79848e+06	1.78558e+06	5.74751e+06	5.36924e+06
Q9H3G5	Probable serine carboxypeptidase CPVL OS=Homo sapiens OX=9606 GN=CPVL PE=1 SV=2	476	54.1	1.13521e+06	1.31111e+06	1.34604e+06	10208709	4.4045e+06	5.61899e+06
Q5T5U3	Rho GTPase-activating protein 21 OS=Homo sapiens OX=9606 GN=ARHGAP21 PE=1 SV=2	1958	217.3	121030		265155		859099	1.06301e+06
Q93008	Ubiquitin carboxyl-terminal hydrolase 9X OS=Homo sapiens OX=9606 GN=USP9X PE=1 SV=4	2554	290.3	24766.8	29652.1	38019.7	391071	165655	115144
Q8TF09	Dynein light chain roadblock-type 2 OS=Homo sapiens OX=9606 GN=DYNLRB2 PE=1 SV=1	96	10.8	1.34669e+06	2.25822e+06	1.92244e+06	1.44932e+07	7.98146e+06	6.10896e+06
P07195	L-lactate dehydrogenase B chain OS=Homo sapiens OX=9606 GN=LDHB PE=1 SV=2	334	36.6	3.08548e+06	4.64697e+06	8.41241e+06	1.13142e+06	5.78121e+06	3.44763e+06
P60468	Protein transport protein Sec61 subunit beta OS=Homo sapiens OX=9606 GN=SEC61B PE=1 SV=2	96	10	1.42857e+06	9.23962e+06	1.04681e+07		9613313	19679996
Q6PKG0	La-related protein 1 OS=Homo sapiens OX=9606 GN=LARP1 PE=1 SV=2	1096	123.4	164624	780003	23509.7	4.24752e+06	713679	984901
Q92504	Zinc transporter SLC39A7 OS=Homo sapiens OX=9606 GN=SLC39A7 PE=1 SV=2	469	50.1	2.21919e+06	3347901	966654		8356761	1.42669e+07
Q66GS9	Centrosomal protein of 135 kDa OS=Homo sapiens OX=9606 GN=CEP135 PE=1 SV=2	1140	133.4					535387	536013
A6NCN2	Putative keratin-87 protein OS=Homo sapiens OX=9606 GN=KRT87P PE=5 SV=4	255	29.1	9.89812e+06	132961
O00743	Serine/threonine-protein phosphatase 6 catalytic subunit OS=Homo sapiens OX=9606 GN=PPP6C PE=1 SV=1	305	35.1	622339	880662	972195	1.01539e+07	5.6531e+06	4.62276e+06
Q9HAC8	Ubiquitin domain-containing protein 1 OS=Homo sapiens OX=9606 GN=UBTD1 PE=1 SV=1	227	25.9	2.63058e+06	2.09213e+06	2.19706e+06	1.82829e+07	7.00366e+06	7.25599e+06
O14558	Heat shock protein beta-6 OS=Homo sapiens OX=9606 GN=HSPB6 PE=1 SV=2	160	17.1	1.20253e+06	1.78766e+06	2.31888e+06	15228311	2.61584e+06	2.61254e+06
P22307	Sterol carrier protein 2 OS=Homo sapiens OX=9606 GN=SCP2 PE=1 SV=2	547	59	948830	210026	435640	9.24855e+06	5.9751e+06	6.20126e+06
Q96C36	Pyrroline-5-carboxylate reductase 2 OS=Homo sapiens OX=9606 GN=PYCR2 PE=1 SV=1	320	33.6	1.28116e+06	2.69288e+06	1.69987e+06	3.09167e+06	7.3773e+06	2.80578e+06
O00483	Cytochrome c oxidase subunit NDUFA4 OS=Homo sapiens OX=9606 GN=NDUFA4 PE=1 SV=1	81	9.4	1.21454e+07	8.08889e+06	6.96193e+06	1.82953e+07	1.25989e+07	2.17013e+07
P01718	Immunoglobulin lambda variable 3-27 OS=Homo sapiens OX=9606 GN=IGLV3-27 PE=1 SV=2	113	12.2	5.19465e+07	4.8335e+06	7.05413e+06		3524508	120015
Q86WT6	E3 ubiquitin-protein ligase TRIM69 OS=Homo sapiens OX=9606 GN=TRIM69 PE=1 SV=2	500	57.4	384544	3.74812e+06	2.3687e+06	5.31691e+06	6295562	7.75799e+06
Q9NP72	Ras-related protein Rab-18 OS=Homo sapiens OX=9606 GN=RAB18 PE=1 SV=1	206	23		2.35198e+06	3.672e+06		4.03961e+06
P11802	Cyclin-dependent kinase 4 OS=Homo sapiens OX=9606 GN=CDK4 PE=1 SV=2	303	33.7					705391	655220
P52732	Kinesin-like protein KIF11 OS=Homo sapiens OX=9606 GN=KIF11 PE=1 SV=2	1056	119.1		74410.7	51432.8		288080	1.9281e+06
Q5VZK9	F-actin-uncapping protein LRRC16A OS=Homo sapiens OX=9606 GN=CARMIL1 PE=1 SV=1	1371	151.5	3.05769e+06	1.78804e+06	2.41596e+06		8.81889e+06	1.1907e+07
O00148	ATP-dependent RNA helicase DDX39A OS=Homo sapiens OX=9606 GN=DDX39A PE=1 SV=2	427	49.1	149051	2.44376e+06	3.36788e+06	9.23539e+06	1.91522e+06	4.48557e+06
Q9NWB6	Arginine and glutamate-rich protein 1 OS=Homo sapiens OX=9606 GN=ARGLU1 PE=1 SV=1	273	33.2	2.48881e+06		580678
A0A494C1R9	Testis-specific Y-encoded protein 9 OS=Homo sapiens OX=9606 GN=TSPY9 PE=3 SV=1	314	35.7					786589	890060
P42356	Phosphatidylinositol 4-kinase alpha OS=Homo sapiens OX=9606 GN=PI4KA PE=1 SV=4	2102	236.7	58538.8	619374	867801	3.2082e+06	1.78148e+06	1.88681e+06
Q13011	Delta(3,5)-Delta(2,4)-dienoyl-CoA isomerase, mitochondrial OS=Homo sapiens OX=9606 GN=ECH1 PE=1 SV=2	328	35.8	1.15802e+06	1.77608e+06	2.46138e+06	4460053	2990872	870528
P05091	Aldehyde dehydrogenase, mitochondrial OS=Homo sapiens OX=9606 GN=ALDH2 PE=1 SV=2	517	56.3	264414	276096	570099
P07737	Profilin-1 OS=Homo sapiens OX=9606 GN=PFN1 PE=1 SV=2	140	15	2.98837e+06	6.00204e+06	5.51842e+06	8.62613e+06	5.15368e+06	510046
P01042	Kininogen-1 OS=Homo sapiens OX=9606 GN=KNG1 PE=1 SV=2	644	71.9	1.54701e+06	3644111	4.90042e+06	1.03279e+07	4.25945e+06	422181
Q96IU4	Putative protein-lysine deacylase ABHD14B OS=Homo sapiens OX=9606 GN=ABHD14B PE=1 SV=1	210	22.3	1.69493e+06	172643	684441	13372103	5.52659e+06	2.66229e+06
O00541	Pescadillo homolog OS=Homo sapiens OX=9606 GN=PES1 PE=1 SV=1	588	68					4.15324e+06	2801261
P0C0L4	Complement C4-A OS=Homo sapiens OX=9606 GN=C4A PE=1 SV=2	1744	192.7	3.40637e+06	1.68539e+06	2.79481e+06		2.72114e+06	2.6939e+06
P12036	Neurofilament heavy polypeptide OS=Homo sapiens OX=9606 GN=NEFH PE=1 SV=5	1020	111.8			251744			562545
O75340	Programmed cell death protein 6 OS=Homo sapiens OX=9606 GN=PDCD6 PE=1 SV=1	191	21.9	975593	859963	1.08647e+06	1.00179e+07	3.21361e+06	2.74576e+06
Q05707	Collagen alpha-1(XIV) chain OS=Homo sapiens OX=9606 GN=COL14A1 PE=1 SV=3	1796	193.4		75209.5	555165	681624	948935	928617
P07203	Glutathione peroxidase 1 OS=Homo sapiens OX=9606 GN=GPX1 PE=1 SV=4	203	22.1	9.00421e+06	1.77805e+06	2535887	2.58897e+07	6.24068e+06	7.33698e+06
P50395	Rab GDP dissociation inhibitor beta OS=Homo sapiens OX=9606 GN=GDI2 PE=1 SV=2	445	50.6	1.04598e+06	2.7026e+06	2870053	101086	4.65906e+06	1.82114e+06
P50416	Carnitine O-palmitoyltransferase 1, liver isoform OS=Homo sapiens OX=9606 GN=CPT1A PE=1 SV=2	773	88.3			68634.3	855162		205705
P46019	Phosphorylase b kinase regulatory subunit alpha, liver isoform OS=Homo sapiens OX=9606 GN=PHKA2 PE=1 SV=1	1235	138.3	201802			3.13685e+06
O75602	Sperm-associated antigen 6 OS=Homo sapiens OX=9606 GN=SPAG6 PE=2 SV=1	509	55.4	440459	867230	1.21095e+06	10991629	4.47517e+06	4.53195e+06
Q16658	Fascin OS=Homo sapiens OX=9606 GN=FSCN1 PE=1 SV=3	493	54.5	1.27039e+06	2.49508e+06	4.06871e+06		2415639
P53355	Death-associated protein kinase 1 OS=Homo sapiens OX=9606 GN=DAPK1 PE=1 SV=6	1430	159.9	197868	754763	662923	5.14991e+06	2.62754e+06	2.00036e+06
O60941	Dystrobrevin beta OS=Homo sapiens OX=9606 GN=DTNB PE=1 SV=1	627	71.3	1.19188e+06	1.39243e+06	1.31935e+06	481349	394587
Q8WUK0	Phosphatidylglycerophosphatase and protein-tyrosine phosphatase 1 OS=Homo sapiens OX=9606 GN=PTPMT1 PE=1 SV=1	201	22.8	9.91552e+07	4.84559e+07	5.66682e+07		1.64712e+06	1565448
Q14525	Keratin, type I cuticular Ha3-II OS=Homo sapiens OX=9606 GN=KRT33B PE=1 SV=3	404	46.2	3.8242e+08	3.33471e+06	2.15754e+06		8762972	11474143
Q92878	DNA repair protein RAD50 OS=Homo sapiens OX=9606 GN=RAD50 PE=1 SV=1	1312	153.8	61264.9	1664711	1.02636e+06	7.32782e+06	2.22829e+06	2.71926e+06
Q8WW24	Tektin-4 OS=Homo sapiens OX=9606 GN=TEKT4 PE=1 SV=1	435	50.6			58159.8	404576	486704	672815
Q9P2K5	Myelin expression factor 2 OS=Homo sapiens OX=9606 GN=MYEF2 PE=1 SV=3	600	64.1	2.79923e+06	3.31967e+06	4.39937e+06		3.39921e+06	4.86432e+06
A4D2H0	cTAGE family member 15 OS=Homo sapiens OX=9606 GN=CTAGE15 PE=2 SV=1	777	87.8		43928.2	651274		230080	251402
O95870	Phosphatidylserine lipase ABHD16A OS=Homo sapiens OX=9606 GN=ABHD16A PE=1 SV=3	558	63.2	3.0096e+06	1818293	1.45735e+06		3.57583e+06	3.81569e+06
A0A0J9YX35	Immunoglobulin heavy variable 3-64D OS=Homo sapiens OX=9606 GN=IGHV3-64D PE=3 SV=1	117	12.8	25293043	2.27224e+06	5.57329e+06	2.02369e+06	744237
A0A075B6S2	Immunoglobulin kappa variable 2D-29 OS=Homo sapiens OX=9606 GN=IGKV2D-29 PE=3 SV=1	120	13.1	1.00912e+07	7325292	1.82745e+06	4.57575e+06	7.62201e+06	5.19054e+06
Q9C0H5	Rho GTPase-activating protein 39 OS=Homo sapiens OX=9606 GN=ARHGAP39 PE=1 SV=2	1083	121.2	620582	376501	1.45446e+06	5.2331e+06	3.02402e+06	2.04911e+06
Q9UHQ9	NADH-cytochrome b5 reductase 1 OS=Homo sapiens OX=9606 GN=CYB5R1 PE=1 SV=1	305	34.1	1.46894e+06	1.10681e+07	1.1557e+07	11548482	2.30588e+07	2.64077e+07
Q9HDC9	Adipocyte plasma membrane-associated protein OS=Homo sapiens OX=9606 GN=APMAP PE=1 SV=2	416	46.5	3.95757e+06	2.95374e+06	5.52545e+06	2.89305e+07	2.1032e+06	3.96762e+06
P06312	Immunoglobulin kappa variable 4-1 OS=Homo sapiens OX=9606 GN=IGKV4-1 PE=1 SV=1	121	13.4	6.17774e+07	2.83046e+07	2.74206e+07	1.17848e+07	7.45027e+06	8822495
P39059	Collagen alpha-1(XV) chain OS=Homo sapiens OX=9606 GN=COL15A1 PE=1 SV=2	1388	141.6	980402	1.37718e+06	1.51767e+06	10228032	6.77229e+06	7.09154e+06
O14829	Serine/threonine-protein phosphatase with EF-hands 1 OS=Homo sapiens OX=9606 GN=PPEF1 PE=1 SV=1	653	75.7				3.42549e+06		552124
Q96QF7	Germ cell nuclear acidic protein OS=Homo sapiens OX=9606 GN=GCNA PE=1 SV=1	691	76.1	2.07115e+06	606515	849571	14335636
P19823	Inter-alpha-trypsin inhibitor heavy chain H2 OS=Homo sapiens OX=9606 GN=ITIH2 PE=1 SV=2	946	106.4	24031.4	973304	1.62016e+06		288374	2.73703e+06
Q9NRL3	Striatin-4 OS=Homo sapiens OX=9606 GN=STRN4 PE=1 SV=2	753	80.5	4.08088e+06	2.96408e+06	3.33472e+06	9.40303e+06	5.90275e+06	6.92142e+06
Q9UKG1	DCC-interacting protein 13-alpha OS=Homo sapiens OX=9606 GN=APPL1 PE=1 SV=1	709	79.6	33242.2			615660
P19367	Hexokinase-1 OS=Homo sapiens OX=9606 GN=HK1 PE=1 SV=3	917	102.4	678552	172295	1.11589e+06		2.22449e+06	3.43963e+06
Q92820	Gamma-glutamyl hydrolase OS=Homo sapiens OX=9606 GN=GGH PE=1 SV=2	318	35.9					1.11811e+06	113882
Q10589	Bone marrow stromal antigen 2 OS=Homo sapiens OX=9606 GN=BST2 PE=1 SV=1	180	19.8	3.19105e+07	1.00871e+07	1.04731e+07	7690049	2.51801e+07	2.57155e+07
Q5VU65	Nuclear pore membrane glycoprotein 210-like OS=Homo sapiens OX=9606 GN=NUP210L PE=2 SV=1	1888	210.5	3.80187e+06	355407	1.42573e+06	6162259	1.9862e+06	2.89215e+06
P10721	Mast/stem cell growth factor receptor Kit OS=Homo sapiens OX=9606 GN=KIT PE=1 SV=1	976	109.8	1.34724e+06	4.35465e+06	4.11946e+06	186484592	69933160	57099512
Q9NQ86	E3 ubiquitin-protein ligase TRIM36 OS=Homo sapiens OX=9606 GN=TRIM36 PE=1 SV=2	728	83	324418	193809	191955	4.09413e+06	1461401	1.54597e+06
Q9BS86	Zona pellucida-binding protein 1 OS=Homo sapiens OX=9606 GN=ZPBP PE=2 SV=1	351	40.1				6.43261e+06	2.41861e+06
Q03113	Guanine nucleotide-binding protein subunit alpha-12 OS=Homo sapiens OX=9606 GN=GNA12 PE=1 SV=4	381	44.3	2.32073e+06	1.32901e+06	1.94493e+06	853698	138160	74274.5
Q9P253	Vacuolar protein sorting-associated protein 18 homolog OS=Homo sapiens OX=9606 GN=VPS18 PE=1 SV=2	973	110.1		268328	411839	6871557	5.23332e+06	3.20582e+06
Q5VUA4	Zinc finger protein 318 OS=Homo sapiens OX=9606 GN=ZNF318 PE=1 SV=2	2279	251	614465	693632	644662	142895	2.90498e+06	1.84464e+06
O75431	Metaxin-2 OS=Homo sapiens OX=9606 GN=MTX2 PE=1 SV=1	263	29.7	72262.3	99761.9	60666.3	1.91291e+06	619462	518247
P05198	Eukaryotic translation initiation factor 2 subunit 1 OS=Homo sapiens OX=9606 GN=EIF2S1 PE=1 SV=3	315	36.1	270812	775892	1.24486e+06	6.60651e+06	3.49394e+06	2.98133e+06
Q92904	Deleted in azoospermia-like OS=Homo sapiens OX=9606 GN=DAZL PE=1 SV=1	295	33.2	162718	182814	1.01463e+06	1.13959e+06	1.03127e+06	271636
P49754	Vacuolar protein sorting-associated protein 41 homolog OS=Homo sapiens OX=9606 GN=VPS41 PE=1 SV=3	854	98.5		11077.7	93420.6		609870	533087
Q5T7N2	LINE-1 type transposase domain-containing protein 1 OS=Homo sapiens OX=9606 GN=L1TD1 PE=1 SV=1	865	98.8	108339		11386.5		65052.8	40074.8
Q99700	Ataxin-2 OS=Homo sapiens OX=9606 GN=ATXN2 PE=1 SV=2	1313	140.2						815178
Q99417	c-Myc-binding protein OS=Homo sapiens OX=9606 GN=MYCBP PE=1 SV=3	103	12	505182	631024	485825	3.33652e+06	2.86844e+06	3.43306e+06
P50453	Serpin B9 OS=Homo sapiens OX=9606 GN=SERPINB9 PE=1 SV=1	376	42.4		282037	330320	3.03465e+06	452946	293300
Q01081	Splicing factor U2AF 35 kDa subunit OS=Homo sapiens OX=9606 GN=U2AF1 PE=1 SV=3	240	27.9	1.3603e+08	7.31397e+07	6.75134e+07	3.79465e+07	3.419e+07	4.00359e+07
Q9UPN7	Serine/threonine-protein phosphatase 6 regulatory subunit 1 OS=Homo sapiens OX=9606 GN=PPP6R1 PE=1 SV=5	881	96.7		726548	795977	6.43384e+06	2.79476e+06	3582007
P50454	Serpin H1 OS=Homo sapiens OX=9606 GN=SERPINH1 PE=1 SV=2	418	46.4			332968	2365286	957508	748115
P01709	Immunoglobulin lambda variable 2-8 OS=Homo sapiens OX=9606 GN=IGLV2-8 PE=1 SV=2	118	12.4	6.00125e+06	799697	1.30719e+06	1557926	719915	634726
Q8WYL5	Protein phosphatase Slingshot homolog 1 OS=Homo sapiens OX=9606 GN=SSH1 PE=1 SV=2	1049	115.4			627561	3.99831e+06	1.87531e+06	1.90467e+06
Q16630	Cleavage and polyadenylation specificity factor subunit 6 OS=Homo sapiens OX=9606 GN=CPSF6 PE=1 SV=2	551	59.2	946119	4.71892e+06	4.35948e+06	5.31874e+06
P35052	Glypican-1 OS=Homo sapiens OX=9606 GN=GPC1 PE=1 SV=2	558	61.6	5.80751e+06	1.36638e+07	10986037	7117118	6.95253e+06	6.00855e+06
P33121	Long-chain-fatty-acid--CoA ligase 1 OS=Homo sapiens OX=9606 GN=ACSL1 PE=1 SV=1	698	77.9	389917	823700	429787	3.59586e+06	1.76779e+06	2.13186e+06
Q6BDS2	Bridge-like lipid transfer protein family member 3A OS=Homo sapiens OX=9606 GN=BLTP3A PE=1 SV=1	1440	159.4	1.83862e+07	7.63446e+07	59855654	106582304	231998029	239150349
A0A0B4J2D5	Putative glutamine amidotransferase-like class 1 domain-containing protein 3B, mitochondrial OS=Homo sapiens OX=9606 GN=GATD3B PE=5 SV=1	268	28.1	1.34185e+06	6.72679e+06	4.95536e+06	6.93519e+06	963123	1.04796e+06
P28838	Cytosol aminopeptidase OS=Homo sapiens OX=9606 GN=LAP3 PE=1 SV=3	519	56.1	530836	453236	666071	1.14338e+06	537658	404058
Q9Y6N5	Sulfide:quinone oxidoreductase, mitochondrial OS=Homo sapiens OX=9606 GN=SQOR PE=1 SV=1	450	49.9		874903	54839.1	2997958	5.38984e+06	2.92921e+06
P41208	Centrin-2 OS=Homo sapiens OX=9606 GN=CETN2 PE=1 SV=1	172	19.7	492345	2.34183e+06	2.72783e+06	7432643	2.97456e+06	3.36322e+06
P01602	Immunoglobulin kappa variable 1-5 OS=Homo sapiens OX=9606 GN=IGKV1-5 PE=1 SV=2	117	12.8	4.57715e+06	166010	243786	1844989
Q9HBH5	Retinol dehydrogenase 14 OS=Homo sapiens OX=9606 GN=RDH14 PE=1 SV=1	336	36.8	231296	1.02252e+06	319356	6.71625e+06	4.97567e+06	4.5838e+06
P04114	Apolipoprotein B-100 OS=Homo sapiens OX=9606 GN=APOB PE=1 SV=3	4563	515.2	21267.5	21899.1		313358		112237
O00560	Syntenin-1 OS=Homo sapiens OX=9606 GN=SDCBP PE=1 SV=1	298	32.4	696814	1.90421e+06	1.90208e+06	3.44554e+06	3.18929e+06	5.45639e+06
Q53H82	Endoribonuclease LACTB2 OS=Homo sapiens OX=9606 GN=LACTB2 PE=1 SV=2	288	32.8	879088	1.79157e+06	1140326		2.83145e+06	5.35365e+06
A0A0U1RQG5	Cancer/testis antigen family 47 member C1 OS=Homo sapiens OX=9606 GN=CT47C1 PE=3 SV=1	324	35.1	184570	833892	915416	679966	729067	153017
Q27J81	Inverted formin-2 OS=Homo sapiens OX=9606 GN=INF2 PE=1 SV=2	1249	135.5	319251	180895	47849.1	4.86932e+06	847350	799837
Q9UH62	Armadillo repeat-containing X-linked protein 3 OS=Homo sapiens OX=9606 GN=ARMCX3 PE=1 SV=1	379	42.5	758954	298456	324041	2.01476e+07	5.18748e+06	3.9735e+06
O75665	Centriole and centriolar satellite protein OFD1 OS=Homo sapiens OX=9606 GN=OFD1 PE=1 SV=1	1012	116.6		14060.8	12735	132553	829087	54751.1
Q53HC9	EARP and GARP complex-interacting protein 1 OS=Homo sapiens OX=9606 GN=EIPR1 PE=1 SV=2	387	43.6	1.18872e+06	2.86307e+06	3.27382e+06	1.49456e+07	6335498	9.60677e+06
P62306	Small nuclear ribonucleoprotein F OS=Homo sapiens OX=9606 GN=SNRPF PE=1 SV=1	86	9.7	2850861	2.86958e+06	2534196	5.36283e+07	5.34446e+06	5816093
P43686	26S proteasome regulatory subunit 6B OS=Homo sapiens OX=9606 GN=PSMC4 PE=1 SV=2	418	47.3	1.61054e+06	839903	1.93184e+06	1.22865e+07	7191803
Q8IY17	Patatin-like phospholipase domain-containing protein 6 OS=Homo sapiens OX=9606 GN=PNPLA6 PE=1 SV=3	1375	150.9	131463	403841		8.85368e+06	2.04498e+06	1.65545e+06
P25398	Small ribosomal subunit protein eS12 OS=Homo sapiens OX=9606 GN=RPS12 PE=1 SV=3	132	14.5	1.98367e+06	3.06292e+06	2.19902e+06	18044502	5.28625e+06	4.54571e+06
Q15027	Arf-GAP with coiled-coil, ANK repeat and PH domain-containing protein 1 OS=Homo sapiens OX=9606 GN=ACAP1 PE=1 SV=1	740	81.5	177356972	120889340	107690424	1301038848	379511512	516101552
B0I1T2	Unconventional myosin-Ig OS=Homo sapiens OX=9606 GN=MYO1G PE=1 SV=2	1018	116.4		1.49916e+07	653422	13092360	15278169	2464359
P18887	DNA repair protein XRCC1 OS=Homo sapiens OX=9606 GN=XRCC1 PE=1 SV=3	633	69.5	2.00598e+06	2.13822e+06	3.23334e+06	5.77914e+06	1886551	2.99045e+06
P45974	Ubiquitin carboxyl-terminal hydrolase 5 OS=Homo sapiens OX=9606 GN=USP5 PE=1 SV=2	858	95.7		343652	1.11053e+06		1.36203e+06	198349
Q99729	Heterogeneous nuclear ribonucleoprotein A/B OS=Homo sapiens OX=9606 GN=HNRNPAB PE=1 SV=2	332	36.2		75070.5	51185.8		22342.1	15112.6
Q9BQE5	Apolipoprotein L2 OS=Homo sapiens OX=9606 GN=APOL2 PE=1 SV=2	337	37.1	1.74481e+06	1841918	1.65594e+06	2.58332e+06	10418113	11856585
P07305	Histone H1.0 OS=Homo sapiens OX=9606 GN=H1-0 PE=1 SV=3	194	20.9	2.25759e+06	9736016	1.01738e+07		4.18391e+06
Q75WM6	Testis-specific H1 histone OS=Homo sapiens OX=9606 GN=H1-7 PE=1 SV=3	255	28.1	258758	1.12554e+06	759943	3.89198e+06	6.73589e+06	8.43731e+06
Q8IVI9	Nostrin OS=Homo sapiens OX=9606 GN=NOSTRIN PE=1 SV=2	506	57.6		2.03299e+06			11630592	5.92856e+06
P33992	DNA replication licensing factor MCM5 OS=Homo sapiens OX=9606 GN=MCM5 PE=1 SV=5	734	82.2	1.35256e+06	1.85289e+06	585129	1.25741e+07	9.39974e+06	1.13988e+07
Q9Y3I0	RNA-splicing ligase RtcB homolog OS=Homo sapiens OX=9606 GN=RTCB PE=1 SV=1	505	55.2	1.78128e+07	21109818	20038278	1.10625e+08	26015624	34807760
P40926	Malate dehydrogenase, mitochondrial OS=Homo sapiens OX=9606 GN=MDH2 PE=1 SV=3	338	35.5	159162	1.22689e+06	8.32492e+06	3.24984e+06	642870
A0A075B6K4	Immunoglobulin lambda variable 3-10 OS=Homo sapiens OX=9606 GN=IGLV3-10 PE=3 SV=2	115	12.4	8.71155e+07	42782046	67775903	24632202	2.84209e+07	2.63347e+07
Q96QK1	Vacuolar protein sorting-associated protein 35 OS=Homo sapiens OX=9606 GN=VPS35 PE=1 SV=2	796	91.6		945681		8.16501e+06	1.95695e+06	1.36356e+06
Q9H201	Epsin-3 OS=Homo sapiens OX=9606 GN=EPN3 PE=2 SV=1	632	68.2	22988.7	7105.98				33466.2
P49189	4-trimethylaminobutyraldehyde dehydrogenase OS=Homo sapiens OX=9606 GN=ALDH9A1 PE=1 SV=3	494	53.8	1.50192e+06	3.16845e+06	2.93064e+06	5.10302e+06		773826
P01023	Alpha-2-macroglobulin OS=Homo sapiens OX=9606 GN=A2M PE=1 SV=3	1474	163.2	1.30549e+06	3.61883e+06	4.51919e+06	11747143	3.25331e+06	4.21058e+06
P34932	Heat shock 70 kDa protein 4 OS=Homo sapiens OX=9606 GN=HSPA4 PE=1 SV=4	840	94.3	788823	1189427	481310		4.06456e+06	1.2683e+06
Q08AE8	Protein spire homolog 1 OS=Homo sapiens OX=9606 GN=SPIRE1 PE=1 SV=3	756	85.5	794377	789194	1.04999e+06	622998	490998	1.38085e+06
Q15691	Microtubule-associated protein RP/EB family member 1 OS=Homo sapiens OX=9606 GN=MAPRE1 PE=1 SV=3	268	30	697310	558076	1.05864e+06	1.8511e+06	991095	521529
P63241	Eukaryotic translation initiation factor 5A-1 OS=Homo sapiens OX=9606 GN=EIF5A PE=1 SV=2	154	16.8	1.73176e+06	411652	1.02887e+06	7805548	888742	628065
Q6IQ23	Pleckstrin homology domain-containing family A member 7 OS=Homo sapiens OX=9606 GN=PLEKHA7 PE=1 SV=2	1121	127.1			956265		2.81967e+06	2.57188e+06
P01766	Immunoglobulin heavy variable 3-13 OS=Homo sapiens OX=9606 GN=IGHV3-13 PE=1 SV=2	116	12.5	1.06175e+07	4.43156e+06	8.48232e+06	7759186		1.89923e+06
Q3ZCQ8	Mitochondrial import inner membrane translocase subunit TIM50 OS=Homo sapiens OX=9606 GN=TIMM50 PE=1 SV=2	353	39.6	523683	1.00606e+06	510259	9605129	3.10358e+06	3.91992e+06
Q96H55	Unconventional myosin-XIX OS=Homo sapiens OX=9606 GN=MYO19 PE=1 SV=2	970	109.1	7581001	1.52232e+07	1.89291e+07	4.16095e+07	2.015e+07	3.62507e+07
P35663	Cylicin-1 OS=Homo sapiens OX=9606 GN=CYLC1 PE=2 SV=2	651	74.2	4.72128e+06	28785386	22364680	219090144	114764840	92258424
Q9UHD2	Serine/threonine-protein kinase TBK1 OS=Homo sapiens OX=9606 GN=TBK1 PE=1 SV=1	729	83.6	275328	355818	633657	2.35404e+06	553485	1.27737e+06
A4UGR9	Xin actin-binding repeat-containing protein 2 OS=Homo sapiens OX=9606 GN=XIRP2 PE=1 SV=2	3374	382.1	1054085	568315	969219		5.9039e+06	3.83695e+06
Q96AX1	Vacuolar protein sorting-associated protein 33A OS=Homo sapiens OX=9606 GN=VPS33A PE=1 SV=1	596	67.6			14450.7	1.09216e+07	5.68782e+06	4.99819e+06
P31327	Carbamoyl-phosphate synthase [ammonia], mitochondrial OS=Homo sapiens OX=9606 GN=CPS1 PE=1 SV=2	1500	164.8	295152	196094	497938		835926	1.52065e+06
Q53H96	Pyrroline-5-carboxylate reductase 3 OS=Homo sapiens OX=9606 GN=PYCR3 PE=1 SV=3	274	28.6	819256	2.52513e+06	2.64396e+06		3347295	3.87858e+06
Q8N3E9	1-phosphatidylinositol 4,5-bisphosphate phosphodiesterase delta-3 OS=Homo sapiens OX=9606 GN=PLCD3 PE=1 SV=3	789	89.2	417438			6.1416e+06
Q96RT6	cTAGE family member 2 OS=Homo sapiens OX=9606 GN=CTAGE1 PE=1 SV=2	745	85.2		966630	782009		2.46259e+06	2.44966e+06
Q9BY43	Charged multivesicular body protein 4a OS=Homo sapiens OX=9606 GN=CHMP4A PE=1 SV=3	222	25.1	1.90501e+06	8.82238e+06	6.02021e+06	16704632	10484010	8339945
P53618	Coatomer subunit beta OS=Homo sapiens OX=9606 GN=COPB1 PE=1 SV=3	953	107.1	47606.8	43714.4	343088	481056	1.33724e+06	1.05226e+06
A0A0C4DH38	Immunoglobulin heavy variable 5-51 OS=Homo sapiens OX=9606 GN=IGHV5-51 PE=3 SV=1	117	12.7			137463		123646	109622
Q86YT6	E3 ubiquitin-protein ligase MIB1 OS=Homo sapiens OX=9606 GN=MIB1 PE=1 SV=1	1006	110.1	276091		601519	2349020	4.52265e+06	4.86117e+06
P01701	Immunoglobulin lambda variable 1-51 OS=Homo sapiens OX=9606 GN=IGLV1-51 PE=1 SV=2	117	12.2	2.48864e+07	8.82079e+06	1.9053e+07	5364410	5.01522e+06	3.84597e+06
Q8IYT1	Golgi-associated RAB2 interactor protein 4 OS=Homo sapiens OX=9606 GN=GARIN4 PE=1 SV=2	594	63.1	202556	5.91473e+06	3.88629e+06	8774863	5.90279e+06	8.64258e+06
Q8N137	Centrobin OS=Homo sapiens OX=9606 GN=CNTROB PE=1 SV=1	903	101.2		1550755	1.18448e+06		6044879	7894740
Q9UBX3	Mitochondrial dicarboxylate carrier OS=Homo sapiens OX=9606 GN=SLC25A10 PE=1 SV=2	287	31.3	2.45551e+06	2.21952e+06	2.5304e+06	7.72384e+06	5.48671e+06	4.93341e+06
Q07954	Prolow-density lipoprotein receptor-related protein 1 OS=Homo sapiens OX=9606 GN=LRP1 PE=1 SV=2	4544	504.3			2.38754e+06		65360	58697.7
P26599	Polypyrimidine tract-binding protein 1 OS=Homo sapiens OX=9606 GN=PTBP1 PE=1 SV=2	557	59.6	1.21193e+06	1.39654e+06	1.18137e+06	654216	2.37782e+06	3.26638e+06
P04439	HLA class I histocompatibility antigen, A alpha chain OS=Homo sapiens OX=9606 GN=HLA-A PE=1 SV=2	365	40.8	680641	1164251	1.53841e+06		1.70906e+06	1.63834e+06
Q9BV44	tRNA (guanine(6)-N2)-methyltransferase THUMP3 OS=Homo sapiens OX=9606 GN=THUMPD3 PE=1 SV=1	507	57	1.10878e+06	2.09592e+06	2.34628e+06	11602695	6.05192e+06	7.64408e+06
Q96FZ7	Charged multivesicular body protein 6 OS=Homo sapiens OX=9606 GN=CHMP6 PE=1 SV=3	201	23.5	310062	195144		426283		765380
P54803	Galactocerebrosidase OS=Homo sapiens OX=9606 GN=GALC PE=1 SV=3	685	77	272045			1.11007e+07	384767
A6NI79	Coiled-coil domain-containing protein 69 OS=Homo sapiens OX=9606 GN=CCDC69 PE=1 SV=1	296	34.8	347874		1.11652e+06		4.05932e+06	4.1787e+06
P62195	26S proteasome regulatory subunit 8 OS=Homo sapiens OX=9606 GN=PSMC5 PE=1 SV=1	406	45.6	2.30824e+06			404233	212499	976854
P0C2W1	F-box/SPRY domain-containing protein 1 OS=Homo sapiens OX=9606 GN=FBXO45 PE=1 SV=1	286	30.6	1.14867e+06	1.16231e+06	113744	1368248	1.83581e+06
Q9BSJ2	Gamma-tubulin complex component 2 OS=Homo sapiens OX=9606 GN=TUBGCP2 PE=1 SV=2	902	102.5	107023	189949	216026	1.36695e+06	1.0467e+06	780699
Q86VY4	Testis-specific Y-encoded-like protein 5 OS=Homo sapiens OX=9606 GN=TSPYL5 PE=1 SV=2	417	45.1		1.12133e+06	714010		46452.8
P57737	Coronin-7 OS=Homo sapiens OX=9606 GN=CORO7 PE=1 SV=2	925	100.5	286210	479547	709500	789114	803247	966586
Q7Z2T5	TRMT1-like protein OS=Homo sapiens OX=9606 GN=TRMT1L PE=1 SV=2	733	81.7	263624	511989	130244	4.49008e+06	220768	1.29623e+06
Q15393	Splicing factor 3B subunit 3 OS=Homo sapiens OX=9606 GN=SF3B3 PE=1 SV=4	1217	135.5	1.55268e+06	802049	844158	4.96895e+06	1.84301e+06	1.81165e+06
P39060	Collagen alpha-1(XVIII) chain OS=Homo sapiens OX=9606 GN=COL18A1 PE=1 SV=5	1754	178.1	71403.7	20216.1		696230	77443.7	64493.3
Q86SK9	Stearoyl-CoA desaturase 5 OS=Homo sapiens OX=9606 GN=SCD5 PE=1 SV=2	330	37.6	2.73202e+06	1.4396e+06	1.25796e+06	15171032	4.47984e+06	4952841
Q9UBI6	Guanine nucleotide-binding protein G(I)/G(S)/G(O) subunit gamma-12 OS=Homo sapiens OX=9606 GN=GNG12 PE=1 SV=3	72	8	2865813	1.12324e+06	835170	23625000	2.80674e+06
Q9H2D6	TRIO and F-actin-binding protein OS=Homo sapiens OX=9606 GN=TRIOBP PE=1 SV=3	2365	261.2			29451	1288646	695442	552552
Q96BQ5	Coiled-coil domain-containing protein 127 OS=Homo sapiens OX=9606 GN=CCDC127 PE=1 SV=1	260	30.8		1.708e+06	449223	3.366e+06	3.64409e+06	3.34211e+06
Q96AQ6	Pre-B-cell leukemia transcription factor-interacting protein 1 OS=Homo sapiens OX=9606 GN=PBXIP1 PE=1 SV=1	731	80.6	1.06474e+06	1507957	1.35552e+06	9202996	3.83566e+06	4.19969e+06
O75955	Flotillin-1 OS=Homo sapiens OX=9606 GN=FLOT1 PE=1 SV=3	427	47.3	2.36147e+06	905210	824448			2.7173e+06
Q9Y5X1	Sorting nexin-9 OS=Homo sapiens OX=9606 GN=SNX9 PE=1 SV=1	595	66.6		1.14899e+06	772454		7.16005e+06	5.87377e+06
O95786	Antiviral innate immune response receptor RIG-I OS=Homo sapiens OX=9606 GN=RIGI PE=1 SV=2	925	106.5	44380012	8.30271e+06	7.13126e+06	822594	508806	166550
O95433	Activator of 90 kDa heat shock protein ATPase homolog 1 OS=Homo sapiens OX=9606 GN=AHSA1 PE=1 SV=1	338	38.3	1.5926e+06	1.85772e+06	1.77903e+06	1.54915e+06	4.02762e+06	4.13458e+06
Q96RY7	Intraflagellar transport protein 140 homolog OS=Homo sapiens OX=9606 GN=IFT140 PE=1 SV=1	1462	165.1	13667.4	918514	1.59644e+06	2.1196e+06	3.85228e+06	5.33132e+06
Q8N2A8	Mitochondrial cardiolipin hydrolase OS=Homo sapiens OX=9606 GN=PLD6 PE=1 SV=1	252	28.3	215343	151155	207467	2.36308e+06	525002	1.11037e+06
P08571	Monocyte differentiation antigen CD14 OS=Homo sapiens OX=9606 GN=CD14 PE=1 SV=2	375	40.1	7.0013e+06	378846	1.94163e+06	6.4278e+06	1.87732e+06	226010
P41252	Isoleucine--tRNA ligase, cytoplasmic OS=Homo sapiens OX=9606 GN=IARS1 PE=1 SV=2	1262	144.4	568021	642697	1.02138e+06		1890024	1.61628e+06
Q96GA7	Serine dehydratase-like OS=Homo sapiens OX=9606 GN=SDSL PE=1 SV=1	329	34.7		624021	2.51048e+06		2.05217e+06	4.39963e+06
Q9H307	Pinin OS=Homo sapiens OX=9606 GN=PNN PE=1 SV=5	717	81.6	2316751	1595504	937106		1.15799e+06	1.0577e+06
P40925	Malate dehydrogenase, cytoplasmic OS=Homo sapiens OX=9606 GN=MDH1 PE=1 SV=4	334	36.4	1.59946e+06	8.01478e+06	1.39365e+07	1.28311e+06	891761	5.5253e+06
O76024	Wolframin OS=Homo sapiens OX=9606 GN=WFS1 PE=1 SV=2	890	100.2	6555590	1.21733e+07	9.84671e+06	2.60708e+07	3.31716e+07	2.91131e+07
P01700	Immunoglobulin lambda variable 1-47 OS=Homo sapiens OX=9606 GN=IGLV1-47 PE=1 SV=2	117	12.3	6.76567e+07	1.1309e+07	3.35678e+07	33170826	1.20765e+07	9.91585e+06
P62191	26S proteasome regulatory subunit 4 OS=Homo sapiens OX=9606 GN=PSMC1 PE=1 SV=1	440	49.2	1.28656e+06	5718.62	1.89262e+06	1.20736e+06	531409	31492.7
P67812	Signal peptidase complex catalytic subunit SEC11A OS=Homo sapiens OX=9606 GN=SEC11A PE=1 SV=1	179	20.6	116292	105923	140677	1.36077e+06		546789
Q9UKV3	Apoptotic chromatin condensation inducer in the nucleus OS=Homo sapiens OX=9606 GN=ACIN1 PE=1 SV=2	1341	151.8	68435.5			426737		73543
O60264	SWI/SNF-related matrix-associated actin-dependent regulator of chromatin subfamily A member 5 OS=Homo sapiens OX=9606 GN=SMARCA5 PE=1 SV=1	1052	121.8		53405.6	59031.7		266353	659260
P62891	Large ribosomal subunit protein eL39 OS=Homo sapiens OX=9606 GN=RPL39 PE=1 SV=2	51	6.4	1740542	1.92958e+06	3.79655e+06	18481310	5.17374e+06	1.48654e+07
Q86VH2	Kinesin-like protein KIF27 OS=Homo sapiens OX=9606 GN=KIF27 PE=1 SV=1	1401	160.2		78568.7		474635	8.53094e+06	6.14911e+06
Q9NUI1	Peroxisomal 2,4-dienoyl-CoA reductase [(3E)-enoyl-CoA-producing] OS=Homo sapiens OX=9606 GN=DECR2 PE=1 SV=1	292	30.8		882018	479960		7.97689e+06	840571
Q9BTE1	Dynactin subunit 5 OS=Homo sapiens OX=9606 GN=DCTN5 PE=1 SV=1	182	20.1	2.41971e+06	452631	314247	3.18224e+06	1416053	1298654
P0DTE1	Probable non-functional immunoglobulin heavy variable 3-38-3 OS=Homo sapiens OX=9606 GN=IGHV3-38-3 PE=1 SV=1	115	12.7	1.29514e+06	538924	386778
O75947	ATP synthase subunit d, mitochondrial OS=Homo sapiens OX=9606 GN=ATP5PD PE=1 SV=3	161	18.5	456131	143705	216287			534172
A0A0J9YXX1	Immunoglobulin heavy variable 5-10-1 OS=Homo sapiens OX=9606 GN=IGHV5-10-1 PE=3 SV=1	117	12.8	2.60907e+07	5.54548e+06	1.63019e+07	7516464	1.17512e+06	1.80369e+06
Q13409	Cytoplasmic dynein 1 intermediate chain 2 OS=Homo sapiens OX=9606 GN=DYNC1I2 PE=1 SV=3	638	71.4	781657	3.21805e+06	2.01412e+06		6.43437e+06	1.07044e+07
P35556	Fibrillin-2 OS=Homo sapiens OX=9606 GN=FBN2 PE=1 SV=3	2912	314.6	2.74969e+06	5.01216e+06	4775546	20491090	1.62681e+07	17792782
P04083	Annexin A1 OS=Homo sapiens OX=9606 GN=ANXA1 PE=1 SV=2	346	38.7	441432	459448	448407	1.67621e+06	191638
P55287	Cadherin-11 OS=Homo sapiens OX=9606 GN=CDH11 PE=1 SV=2	796	87.9		1.3555e+06	1.59894e+06	2.01094e+06	851882	4.31449e+06
Q13435	Splicing factor 3B subunit 2 OS=Homo sapiens OX=9606 GN=SF3B2 PE=1 SV=2	895	100.2	286575		321192
Q99497	Parkinson disease protein 7 OS=Homo sapiens OX=9606 GN=PARK7 PE=1 SV=2	189	19.9	9.35418e+06	3.70664e+06	5.63497e+06		3.80934e+06	838512
Q13449	Limbic system-associated membrane protein OS=Homo sapiens OX=9606 GN=LSAMP PE=1 SV=2	338	37.4	2.19021e+06	331275	2.73568e+06	9428236	1.00756e+06	1.74526e+06
Q9P0W8	Spermatogenesis-associated protein 7 OS=Homo sapiens OX=9606 GN=SPATA7 PE=1 SV=3	599	67.7	4.63433e+06	5.45916e+06	5.41383e+06	2.13198e+06	3.49665e+06	2.86168e+06
P48059	LIM and senescent cell antigen-like-containing domain protein 1 OS=Homo sapiens OX=9606 GN=LIMS1 PE=1 SV=4	325	37.2	4.5631e+06	6.36376e+06	5.67679e+06	4603598	6.64655e+06	2.12309e+06
P08865	Small ribosomal subunit protein uS2 OS=Homo sapiens OX=9606 GN=RPSA PE=1 SV=4	295	32.8	2.29482e+06	3.24024e+06	5.16188e+06	2.40456e+07	4.9935e+06	2.63685e+06
Q14244	Ensconsin OS=Homo sapiens OX=9606 GN=MAP7 PE=1 SV=1	749	84	7.16158e+06	5.15189e+06	7.7957e+06	5.80534e+06	3.46825e+06	4.33794e+06
Q9Y224	RNA transcription, translation and transport factor protein OS=Homo sapiens OX=9606 GN=RTRAF PE=1 SV=1	244	28.1	291448	415937	547701	7.06479e+06	677915	459287
P43358	Melanoma-associated antigen 4 OS=Homo sapiens OX=9606 GN=MAGEA4 PE=1 SV=2	317	34.9	187145	580162	937254	3.01023e+06	1.09953e+06	1.11759e+06
P05771	Protein kinase C beta type OS=Homo sapiens OX=9606 GN=PRKCB PE=1 SV=4	671	76.8	57603.5	123757	14168.3	392417
Q9UKK3	Protein mono-ADP-ribosyltransferase PARP4 OS=Homo sapiens OX=9606 GN=PARP4 PE=1 SV=3	1724	192.5	1.03866e+06	648116	485733	9.46839e+06	3.53479e+06	3.17062e+06
Q96PY6	Serine/threonine-protein kinase Nek1 OS=Homo sapiens OX=9606 GN=NEK1 PE=1 SV=2	1258	142.7	221813	497739	452728		1.88511e+06	2.6462e+06
P62899	Large ribosomal subunit protein eL31 OS=Homo sapiens OX=9606 GN=RPL31 PE=1 SV=1	125	14.5	2.52042e+07	7.29545e+06	6.13531e+06	124830784	1.27963e+07	1.07185e+07
Q9UMX3	Bcl-2-related ovarian killer protein OS=Homo sapiens OX=9606 GN=BOK PE=1 SV=1	212	23.3	846911	1.883e+06	1.2235e+06	3.76664e+06	583664	775105
Q8NAT2	Tudor domain-containing protein 5 OS=Homo sapiens OX=9606 GN=TDRD5 PE=1 SV=3	981	109.7				1.923e+06	1.39824e+06
Q9BXN1	Asporin OS=Homo sapiens OX=9606 GN=ASPN PE=1 SV=2	380	43.4					1.21559e+07	5935962
Q99733	Nucleosome assembly protein 1-like 4 OS=Homo sapiens OX=9606 GN=NAP1L4 PE=1 SV=1	375	42.8	1.12548e+06	2.25387e+06	3.76639e+06	65287.2	8859.21	635732
P48444	Coatomer subunit delta OS=Homo sapiens OX=9606 GN=ARCN1 PE=1 SV=1	511	57.2	711433	2.34221e+06	3.89329e+06		1.9771e+06	8.29946e+06
P27361	Mitogen-activated protein kinase 3 OS=Homo sapiens OX=9606 GN=MAPK3 PE=1 SV=4	379	43.1		314356	625458	2.02284e+06	648554	586094
Q15678	Tyrosine-protein phosphatase non-receptor type 14 OS=Homo sapiens OX=9606 GN=PTPN14 PE=1 SV=2	1187	135.2		811713	615796		6.15687e+06	6.70208e+06
Q9BXF6	Rab11 family-interacting protein 5 OS=Homo sapiens OX=9606 GN=RAB11FIP5 PE=1 SV=1	653	70.4	682224	902481	617274	896098
Q9P2R7	Succinate--CoA ligase [ADP-forming] subunit beta, mitochondrial OS=Homo sapiens OX=9606 GN=SUCLA2 PE=1 SV=3	463	50.3	594243	236513	852316	7276527	2.76973e+06	3.37752e+06
Q9UH99	SUN domain-containing protein 2 OS=Homo sapiens OX=9606 GN=SUN2 PE=1 SV=3	717	80.3		82764.2	455367	4.16114e+06	1.11538e+06	453239
Q03135	Caveolin-1 OS=Homo sapiens OX=9606 GN=CAV1 PE=1 SV=4	178	20.5		288438				15402601
Q96PY5	Formin-like protein 2 OS=Homo sapiens OX=9606 GN=FMNL2 PE=1 SV=3	1086	123.2	72399.9				2489861	2529190
Q9UKA9	Polypyrimidine tract-binding protein 2 OS=Homo sapiens OX=9606 GN=PTBP2 PE=1 SV=1	531	57.5	1.46686e+06	2.35152e+06	837960	1.01867e+06	6748089	5.6049e+06
Q12792	Twinfilin-1 OS=Homo sapiens OX=9606 GN=TWF1 PE=1 SV=3	350	40.3	1.44765e+06	1.19242e+06	1416087	2.80385e+07	1.55635e+06	3.76462e+06
O75348	V-type proton ATPase subunit G 1 OS=Homo sapiens OX=9606 GN=ATP6V1G1 PE=1 SV=3	118	13.7	1.04236e+06		376102	5.09192e+06
P02765	Alpha-2-HS-glycoprotein OS=Homo sapiens OX=9606 GN=AHSG PE=1 SV=2	367	39.3	3.236e+06	3.06214e+06	4.64073e+06		5.28525e+06	988947
Q13232	Nucleoside diphosphate kinase 3 OS=Homo sapiens OX=9606 GN=NME3 PE=1 SV=2	169	19		1.10986e+06	503382	892903	7.48801e+06	4.75919e+06
O76013	Keratin, type I cuticular Ha6 OS=Homo sapiens OX=9606 GN=KRT36 PE=1 SV=1	467	52.2	56634955				1382177
Q99459	Cell division cycle 5-like protein OS=Homo sapiens OX=9606 GN=CDC5L PE=1 SV=2	802	92.2	1.14938e+08	6.32328e+07	9.15259e+07	4.19856e+07	2.05768e+07	1.50434e+07
P01706	Immunoglobulin lambda variable 2-11 OS=Homo sapiens OX=9606 GN=IGLV2-11 PE=1 SV=2	119	12.6	1.60968e+06	175748	275644
P52948	Nuclear pore complex protein Nup98-Nup96 OS=Homo sapiens OX=9606 GN=NUP98 PE=1 SV=4	1817	197.5	3.05901e+06	3.1757e+06	3.01923e+06	509758	1.28285e+06	2.10941e+06
P23083	Immunoglobulin heavy variable 1-2 OS=Homo sapiens OX=9606 GN=IGHV1-2 PE=1 SV=2	117	13.1	1.62224e+07	2.50015e+06	9.98468e+06	3.44933e+06		1.43235e+06
Q9P2W9	Syntaxin-18 OS=Homo sapiens OX=9606 GN=STX18 PE=1 SV=1	335	38.7	75186.8	216856	207789	4.57498e+06	1.21266e+06	2.13017e+06
Q92764	Keratin, type I cuticular Ha5 OS=Homo sapiens OX=9606 GN=KRT35 PE=1 SV=5	455	50.3	7.35314e+07	139352	300277
P61224	Ras-related protein Rap-1b OS=Homo sapiens OX=9606 GN=RAP1B PE=1 SV=1	184	20.8	6.85806e+06	7.72704e+06	8.51225e+06	30959236	2.08543e+07	24713205
A2RUB1	Meiosis-specific coiled-coil domain-containing protein MEIOC OS=Homo sapiens OX=9606 GN=MEIOC PE=2 SV=3	952	107.5	1.48888e+06	3.41006e+06	3.7889e+06		7566068	1.83268e+07
O43837	Isocitrate dehydrogenase [NAD] subunit beta, mitochondrial OS=Homo sapiens OX=9606 GN=IDH3B PE=1 SV=2	385	42.2	427223		388806		1794642	1.17419e+06
P08195	Amino acid transporter heavy chain SLC3A2 OS=Homo sapiens OX=9606 GN=SLC3A2 PE=1 SV=3	630	68	860432	700377	1.28194e+06	1.65671e+06	561298	926079
Q96LB3	Intraflagellar transport protein 74 homolog OS=Homo sapiens OX=9606 GN=IFT74 PE=1 SV=1	600	69.2	164729	746581	1238695	1.2473e+07	2.36151e+06	1.78423e+06
Q13242	Serine/arginine-rich splicing factor 9 OS=Homo sapiens OX=9606 GN=SRSF9 PE=1 SV=1	221	25.5	818269	654913	659579
Q9UI10	Translation initiation factor eIF2B subunit delta OS=Homo sapiens OX=9606 GN=EIF2B4 PE=1 SV=2	523	57.5	540353	464585	685552			3.32066e+06
O15018	PDZ domain-containing protein 2 OS=Homo sapiens OX=9606 GN=PDZD2 PE=1 SV=4	2839	301.5	7965.53	1.28823e+06	1.22699e+06	1.07661e+07	1.00301e+07	1.19238e+07
Q08378	Golgin subfamily A member 3 OS=Homo sapiens OX=9606 GN=GOLGA3 PE=1 SV=2	1498	167.3	4906327	1.57092e+06	3.27382e+06		5.05629e+06	1559518
Q8N4N8	Kinesin-like protein KIF2B OS=Homo sapiens OX=9606 GN=KIF2B PE=1 SV=3	673	76.2		932362	962425		1.41283e+06	3.29998e+06
P31948	Stress-induced-phosphoprotein 1 OS=Homo sapiens OX=9606 GN=STIP1 PE=1 SV=1	543	62.6			214035		340133
Q9NRW3	DNA dC->dU-editing enzyme APOBEC-3C OS=Homo sapiens OX=9606 GN=APOBEC3C PE=1 SV=2	190	22.8	1.75618e+06	1.91409e+06	2.01903e+06	108710
Q8NCR6	Sperm microtubule inner protein 6 OS=Homo sapiens OX=9606 GN=SPMIP6 PE=1 SV=2	262	30.1	221075	7.25928e+06	6.92172e+06	401100	3.96441e+06	3.85367e+06
Q96BY9	Store-operated calcium entry-associated regulatory factor OS=Homo sapiens OX=9606 GN=SARAF PE=1 SV=1	339	37	535589	1.29463e+06	1.24198e+06	8045346	2.76731e+06	3.13023e+06
Q92539	Phosphatidate phosphatase LPIN2 OS=Homo sapiens OX=9606 GN=LPIN2 PE=1 SV=1	896	99.3	58409.2	59373.8	55453.5	512600	189228	257556
Q9H0W5	Coiled-coil domain-containing protein 8 OS=Homo sapiens OX=9606 GN=CCDC8 PE=1 SV=2	538	59.3					1.77598e+06
P12270	Nucleoprotein TPR OS=Homo sapiens OX=9606 GN=TPR PE=1 SV=3	2363	267.1		3.49253e+06	4.13919e+06	7.14043e+06	21922334	24956228
Q86WS5	Transmembrane protease serine 12 OS=Homo sapiens OX=9606 GN=TMPRSS12 PE=1 SV=2	348	38.6	1.85105e+06	1.1659e+06	1.0127e+06	10577373	3.8926e+06	3635671
Q9BRK5	45 kDa calcium-binding protein OS=Homo sapiens OX=9606 GN=SDF4 PE=1 SV=1	362	41.8	1.03176e+06	812414		1.7215e+07	6.34381e+06	6.32451e+06
O75526	RNA-binding motif protein, X-linked-like-2 OS=Homo sapiens OX=9606 GN=RBMXL2 PE=1 SV=3	392	42.8	655137		663761	1.57277e+06		253879
O95372	Acyl-protein thioesterase 2 OS=Homo sapiens OX=9606 GN=LYPLA2 PE=1 SV=1	231	24.7	623668		684148	8.54504e+06	3.59037e+06	2.50722e+06
O95793	Double-stranded RNA-binding protein Staufen homolog 1 OS=Homo sapiens OX=9606 GN=STAU1 PE=1 SV=2	577	63.1		26607.4		1.15928e+06	269664	175042
Q9H4G4	Golgi-associated plant pathogenesis-related protein 1 OS=Homo sapiens OX=9606 GN=GLIPR2 PE=1 SV=3	154	17.2		3.01316e+06		18387876	13205450	16605234
Q96JQ2	Calmin OS=Homo sapiens OX=9606 GN=CLMN PE=1 SV=1	1002	111.6	498716	683330	319944	634497	488078	1.49026e+06
Q9UN86	Ras GTPase-activating protein-binding protein 2 OS=Homo sapiens OX=9606 GN=G3BP2 PE=1 SV=2	482	54.1	49032.9		85635.4	998657	313216	323729
Q9Y4L1	Hypoxia up-regulated protein 1 OS=Homo sapiens OX=9606 GN=HYOU1 PE=1 SV=1	999	111.3	2.92874e+06	4.78865e+06	6.30933e+06	12057844	8.00064e+06	2.00005e+06
Q8TC27	Disintegrin and metalloproteinase domain-containing protein 32 OS=Homo sapiens OX=9606 GN=ADAM32 PE=1 SV=2	787	87.9					872227	834893
Q8TDN6	Ribosome biogenesis protein BRX1 homolog OS=Homo sapiens OX=9606 GN=BRIX1 PE=1 SV=2	353	41.4	585320	927534		5234253	4.36715e+06	3.71688e+06
Q14999	Cullin-7 OS=Homo sapiens OX=9606 GN=CUL7 PE=1 SV=2	1698	191	365422	13428	9429.66	283710		386199
Q8NCJ5	SPRY domain-containing protein 3 OS=Homo sapiens OX=9606 GN=SPRYD3 PE=1 SV=2	442	49.7	899170	601948	816722	5.25566e+06	7.20009e+06	5.44196e+06
Q9NSE4	Isoleucine--tRNA ligase, mitochondrial OS=Homo sapiens OX=9606 GN=IARS2 PE=1 SV=2	1012	113.7	617328	1.05558e+06	1.10864e+06		3.12603e+06	3.01031e+06
Q9HAN9	Nicotinamide/nicotinic acid mononucleotide adenylyltransferase 1 OS=Homo sapiens OX=9606 GN=NMNAT1 PE=1 SV=1	279	31.9	815339	194830	236112	9.3472e+06	792984	2.1152e+06
O14980	Exportin-1 OS=Homo sapiens OX=9606 GN=XPO1 PE=1 SV=1	1071	123.3	619095	106350			671285	535189
Q14008	Cytoskeleton-associated protein 5 OS=Homo sapiens OX=9606 GN=CKAP5 PE=1 SV=3	2032	225.4					172396	771376
Q96J84	Kin of IRRE-like protein 1 OS=Homo sapiens OX=9606 GN=KIRREL1 PE=1 SV=2	757	83.5			334276	2.32433e+06	1.57554e+06	1.99453e+06
P55064	Aquaporin-5 OS=Homo sapiens OX=9606 GN=AQP5 PE=1 SV=1	265	28.3	4.63647e+06	4.11545e+06	4439724		2.86494e+06	1.60613e+06
Q15185	Prostaglandin E synthase 3 OS=Homo sapiens OX=9606 GN=PTGES3 PE=1 SV=1	160	18.7		1441770	1.67956e+06	609996		385579
P26378	ELAV-like protein 4 OS=Homo sapiens OX=9606 GN=ELAVL4 PE=1 SV=3	385	42.4	13782064	6585283	5575402	40857740	13941317	15085258
O94851	[F-actin]-monooxygenase MICAL2 OS=Homo sapiens OX=9606 GN=MICAL2 PE=1 SV=2	1957	218.9					530714	409160
P12931	Proto-oncogene tyrosine-protein kinase Src OS=Homo sapiens OX=9606 GN=SRC PE=1 SV=3	536	59.8	947862		1.27095e+06			739586
Q8IUX4	DNA dC->dU-editing enzyme APOBEC-3F OS=Homo sapiens OX=9606 GN=APOBEC3F PE=1 SV=3	373	45	1.04066e+06		1.75362e+06	5533438	3.4138e+06	4525473
Q13610	Periodic tryptophan protein 1 homolog OS=Homo sapiens OX=9606 GN=PWP1 PE=1 SV=1	501	55.8	1.65106e+06	9.87263e+06	9.25837e+06	2.89784e+06	8.61324e+06	6.81278e+06
Q8TBZ2	MYCBP-associated protein OS=Homo sapiens OX=9606 GN=MYCBPAP PE=1 SV=3	984	111.9	61628.7	151350	68659.3			467062
P20839	Inosine-5'-monophosphate dehydrogenase 1 OS=Homo sapiens OX=9606 GN=IMPDH1 PE=1 SV=2	514	55.4		358441	243396		2.18545e+06	1350946
Q8IXI2	Mitochondrial Rho GTPase 1 OS=Homo sapiens OX=9606 GN=RHOT1 PE=1 SV=2	618	70.7	152722	982095	1.11671e+06	1.64307e+06	1.44935e+06	1209617
Q15506	Sperm surface protein Sp17 OS=Homo sapiens OX=9606 GN=SPA17 PE=1 SV=1	151	17.4	846528	2.10564e+06	3.39354e+06	969273	943572	1.11627e+06
Q7Z3B1	Neuronal growth regulator 1 OS=Homo sapiens OX=9606 GN=NEGR1 PE=1 SV=3	354	38.7	5.06517e+06	811328	529107	8369871	1.1093e+06	1.2082e+06
Q9NPC3	E3 ubiquitin-protein ligase CCNB1IP1 OS=Homo sapiens OX=9606 GN=CCNB1IP1 PE=1 SV=1	277	31.5		82015	402951
Q9Y5B8	Nucleoside diphosphate kinase homolog 7 OS=Homo sapiens OX=9606 GN=NME7 PE=1 SV=1	376	42.5		963702	1.80093e+06		4.84768e+06	7.30792e+06
Q8NEZ3	WD repeat-containing protein 19 OS=Homo sapiens OX=9606 GN=WDR19 PE=1 SV=2	1342	151.5	3.27814e+06	3.33611e+06	4.93295e+06	4.87042e+06	3.79223e+06	3010932
O43353	Receptor-interacting serine/threonine-protein kinase 2 OS=Homo sapiens OX=9606 GN=RIPK2 PE=1 SV=2	540	61.2				789292	753759	792564
Q8TC07	TBC1 domain family member 15 OS=Homo sapiens OX=9606 GN=TBC1D15 PE=1 SV=2	691	79.4	93325.9	205716	214385	273089	721877	378300
Q9UHY1	Nuclear receptor-binding protein OS=Homo sapiens OX=9606 GN=NRBP1 PE=1 SV=1	535	59.8		178314	254103	649532	359559	368191
Q14956	Transmembrane glycoprotein NMB OS=Homo sapiens OX=9606 GN=GPNMB PE=1 SV=2	572	63.9	3153249	1.37527e+06	1.15024e+06	51543280	8383952	8.03901e+06
Q96D46	60S ribosomal export protein NMD3 OS=Homo sapiens OX=9606 GN=NMD3 PE=1 SV=1	503	57.6		479341	461370	3.10546e+06	1.9831e+06	1.27102e+06
Q13424	Alpha-1-syntrophin OS=Homo sapiens OX=9606 GN=SNTA1 PE=1 SV=1	505	53.9	47373	383394	611566	66113	319754	65675
O14773	Tripeptidyl-peptidase 1 OS=Homo sapiens OX=9606 GN=TPP1 PE=1 SV=2	563	61.2	8.43289e+06	1.22562e+07	1.18895e+07	1562159	23087790	1.72306e+07
O43237	Cytoplasmic dynein 1 light intermediate chain 2 OS=Homo sapiens OX=9606 GN=DYNC1LI2 PE=1 SV=1	492	54.1	142979	973971	944041			134488
Q9UHV9	Prefoldin subunit 2 OS=Homo sapiens OX=9606 GN=PFDN2 PE=1 SV=1	154	16.6	381123	936898	1.29003e+06		1.62159e+06	1.30841e+06
P56134	ATP synthase subunit f, mitochondrial OS=Homo sapiens OX=9606 GN=ATP5MF PE=1 SV=3	94	10.9	2871341	2.79936e+06	2.12868e+06	2.11777e+07	8.20849e+06	8.42706e+06
Q14011	Cold-inducible RNA-binding protein OS=Homo sapiens OX=9606 GN=CIRBP PE=1 SV=1	172	18.6	442541	1.35136e+06	2.19906e+06	3887216	3.49735e+06	4.93248e+06
P30153	Serine/threonine-protein phosphatase 2A 65 kDa regulatory subunit A alpha isoform OS=Homo sapiens OX=9606 GN=PPP2R1A PE=1 SV=4	589	65.3	1.91952e+06	2.6074e+06	3.58278e+06	19196856	8.59599e+06	1.25266e+07
Q92523	Carnitine O-palmitoyltransferase 1, muscle isoform OS=Homo sapiens OX=9606 GN=CPT1B PE=1 SV=2	772	87.7	538011		69798.8		678471	587014
Q9NRG9	Aladin OS=Homo sapiens OX=9606 GN=AAAS PE=1 SV=1	546	59.5	3.71105e+06	2.00051e+06	2.4521e+06	32316046	8122382	8.93707e+06
Q9Y2I8	WD repeat-containing protein 37 OS=Homo sapiens OX=9606 GN=WDR37 PE=1 SV=2	494	54.6	1.04501e+06		1.13174e+06	7.61418e+06	3.78608e+06	3.58033e+06
Q9UER7	Death domain-associated protein 6 OS=Homo sapiens OX=9606 GN=DAXX PE=1 SV=2	740	81.3	271133	456284	544472	4105773	2.96107e+06	3.57872e+06
P06730	Eukaryotic translation initiation factor 4E OS=Homo sapiens OX=9606 GN=EIF4E PE=1 SV=2	217	25.1	488758	330867	301681	1.321e+06	1.28483e+06
Q9GZY8	Mitochondrial fission factor OS=Homo sapiens OX=9606 GN=MFF PE=1 SV=1	342	38.4				3.52109e+06
Q5M775	Cytospin-B OS=Homo sapiens OX=9606 GN=SPECC1 PE=1 SV=1	1068	118.5	12687.3	15436.6	20282.6	924235		556304
O43747	AP-1 complex subunit gamma-1 OS=Homo sapiens OX=9606 GN=AP1G1 PE=1 SV=5	822	91.3	221757	151575	176833	1.86383e+06	123414	207798
P23634	Plasma membrane calcium-transporting ATPase 4 OS=Homo sapiens OX=9606 GN=ATP2B4 PE=1 SV=2	1241	137.8	523012	2176616	1.55632e+06	370885	1.99822e+06	1.29376e+06
Q9UPU7	TBC1 domain family member 2B OS=Homo sapiens OX=9606 GN=TBC1D2B PE=1 SV=2	963	109.8		112986	152813	1.03334e+06
P23526	Adenosylhomocysteinase OS=Homo sapiens OX=9606 GN=AHCY PE=1 SV=4	432	47.7	1.04092e+06	702094	1.16279e+06	2.07404e+06	988202	209884
Q14520	Hyaluronan-binding protein 2 OS=Homo sapiens OX=9606 GN=HABP2 PE=1 SV=1	560	62.6			1.48271e+06	3.94578e+06	5.71061e+06	1.09925e+06
Q9BRG1	Vacuolar protein-sorting-associated protein 25 OS=Homo sapiens OX=9606 GN=VPS25 PE=1 SV=1	176	20.7	1.67263e+06	55407.7	2.6018e+06	8910728	3.77296e+06	4.96042e+06
Q15084	Protein disulfide-isomerase A6 OS=Homo sapiens OX=9606 GN=PDIA6 PE=1 SV=1	440	48.1		194962	226685
O43852	Calumenin OS=Homo sapiens OX=9606 GN=CALU PE=1 SV=2	315	37.1	1.14642e+06	1.04383e+06	1.78162e+06	4.15599e+06		2.50643e+06
Q9HCP0	Casein kinase I isoform gamma-1 OS=Homo sapiens OX=9606 GN=CSNK1G1 PE=1 SV=1	422	48.5	589358	411797	426571	2511064	1.30361e+06	1276433
P09622	Dihydrolipoyl dehydrogenase, mitochondrial OS=Homo sapiens OX=9606 GN=DLD PE=1 SV=2	509	54.1	2.32642e+06	1.33869e+06	4.05854e+06	1.82283e+07	2.45418e+06	2.64391e+06
P13667	Protein disulfide-isomerase A4 OS=Homo sapiens OX=9606 GN=PDIA4 PE=1 SV=2	645	72.9	137618	826690	185873		138654	654121
Q96Q05	Trafficking protein particle complex subunit 9 OS=Homo sapiens OX=9606 GN=TRAPPC9 PE=1 SV=2	1148	128.4	167301	1.44764e+06	1.57512e+06	6.0722e+06	4.50721e+06	4.68508e+06
Q9NR50	Translation initiation factor eIF2B subunit gamma OS=Homo sapiens OX=9606 GN=EIF2B3 PE=1 SV=1	452	50.2	475563	568381	600061		3.18222e+06	2.30966e+06
Q9HAQ2	Kinesin-like protein KIF9 OS=Homo sapiens OX=9606 GN=KIF9 PE=1 SV=4	790	89.9		55857.3	102107	1.37603e+06		1.09559e+06
Q96JH7	Deubiquitinating protein VCPIP1 OS=Homo sapiens OX=9606 GN=VCPIP1 PE=1 SV=2	1222	134.2	14861.7	40127.2	13609.3	2.57385e+06	199050
Q9H1K4	Mitochondrial glutamate carrier 2 OS=Homo sapiens OX=9606 GN=SLC25A18 PE=1 SV=1	315	33.8	674528	519044
Q15370	Elongin-B OS=Homo sapiens OX=9606 GN=ELOB PE=1 SV=1	118	13.1	1.39514e+06	1.71862e+06	2.26516e+06	5800656	2.29602e+06	3.06834e+06
P37058	17-beta-hydroxysteroid dehydrogenase type 3 OS=Homo sapiens OX=9606 GN=HSD17B3 PE=1 SV=2	310	34.5	1.03425e+06	51889.9	1.89976e+06	1.94989e+07	8.0399e+06	7.44078e+06
Q9BT25	HAUS augmin-like complex subunit 8 OS=Homo sapiens OX=9606 GN=HAUS8 PE=1 SV=3	410	44.8	123379	244129	590297	1.69633e+06	2.92448e+06	3.6657e+06
Q96P26	Cytosolic 5'-nucleotidase 1B OS=Homo sapiens OX=9606 GN=NT5C1B PE=2 SV=2	610	68.8	4530636	3.48737e+06	3.10307e+06	6132067	11115534	5.49884e+06
Q96T60	Bifunctional polynucleotide phosphatase/kinase OS=Homo sapiens OX=9606 GN=PNKP PE=1 SV=1	521	57				6.48494e+06	4960584	5.95211e+06
P63208	S-phase kinase-associated protein 1 OS=Homo sapiens OX=9606 GN=SKP1 PE=1 SV=2	163	18.6	4.25608e+06	2.25619e+06		33068467		2.62172e+06
Q4KWH8	1-phosphatidylinositol 4,5-bisphosphate phosphodiesterase eta-1 OS=Homo sapiens OX=9606 GN=PLCH1 PE=1 SV=1	1693	189.1	6.61735e+06	1.45384e+06	2273709	3.86314e+06	6.45569e+06	7.21356e+06
Q96G61	Diphosphoinositol polyphosphate phosphohydrolase 3-beta OS=Homo sapiens OX=9606 GN=NUDT11 PE=1 SV=1	164	18.5		503724	381091	2.20103e+07	2.66759e+06	1.37946e+06
Q5TGJ6	Hepatoma-derived growth factor-like protein 1 OS=Homo sapiens OX=9606 GN=HDGFL1 PE=2 SV=1	251	27.2	305893	807148	1335469		5743307	4.49465e+06
Q8TB37	Iron-sulfur cluster transfer protein NUBPL OS=Homo sapiens OX=9606 GN=NUBPL PE=1 SV=3	319	34.1	897468	1.61089e+06	1.69612e+06	935594	4.28539e+06	5.10206e+06
Q14693	Phosphatidate phosphatase LPIN1 OS=Homo sapiens OX=9606 GN=LPIN1 PE=1 SV=2	890	98.6	924195	1.15982e+06	1.1759e+06	5.96675e+06	4.71907e+06	5337271
O15085	Rho guanine nucleotide exchange factor 11 OS=Homo sapiens OX=9606 GN=ARHGEF11 PE=1 SV=1	1522	167.6		1.06568e+06		4.75946e+06	133475	866495
A0A0C4DH25	Immunoglobulin kappa variable 3D-20 OS=Homo sapiens OX=9606 GN=IGKV3D-20 PE=3 SV=1	116	12.5	19878600	13664642	27341550	17747034	8278180	8389943
Q7KZF4	Staphylococcal nuclease domain-containing protein 1 OS=Homo sapiens OX=9606 GN=SND1 PE=1 SV=1	910	101.9	291742	631741	656686	2.84769e+06	2040778	1.59784e+06
Q93050	V-type proton ATPase 116 kDa subunit a 1 OS=Homo sapiens OX=9606 GN=ATP6V0A1 PE=1 SV=3	837	96.4	1.77924e+06			2720633	1.49855e+06	960794
O94979	Protein transport protein Sec31A OS=Homo sapiens OX=9606 GN=SEC31A PE=1 SV=3	1220	132.9	803447		1.43167e+06	464727	84981.1
Q8IY63	Angiomotin-like protein 1 OS=Homo sapiens OX=9606 GN=AMOTL1 PE=1 SV=1	956	106.5	270357		585685			494254
P17812	CTP synthase 1 OS=Homo sapiens OX=9606 GN=CTPS1 PE=1 SV=2	591	66.6	294838	1.14916e+06	733741	8.78438e+06	527555	720271
P51460	Insulin-like 3 OS=Homo sapiens OX=9606 GN=INSL3 PE=1 SV=2	131	14.5	104883	732900	990766	100688		744418
A0A0C4DH31	Immunoglobulin heavy variable 1-18 OS=Homo sapiens OX=9606 GN=IGHV1-18 PE=3 SV=1	117	12.8	6.69008e+06	1.28039e+07	2.42955e+07	9169378		6.46742e+06
P24539	ATP synthase F(0) complex subunit B1, mitochondrial OS=Homo sapiens OX=9606 GN=ATP5PB PE=1 SV=2	256	28.9	755120	483363			1.5841e+06	1264387
P26196	Probable ATP-dependent RNA helicase DDX6 OS=Homo sapiens OX=9606 GN=DDX6 PE=1 SV=2	483	54.4	344222	751859	553094	8.55346e+06	1.18068e+06	1.16953e+06
Q8TDY3	Actin-related protein T2 OS=Homo sapiens OX=9606 GN=ACTRT2 PE=2 SV=2	377	41.7	651606	2.24445e+06	984884	9746894	12901121	9947944
O75487	Glypican-4 OS=Homo sapiens OX=9606 GN=GPC4 PE=1 SV=4	556	62.4		358681	234404		3.01791e+06	2.49171e+06
P35998	26S proteasome regulatory subunit 7 OS=Homo sapiens OX=9606 GN=PSMC2 PE=1 SV=3	433	48.6	443700			8078342
Q6AWC2	Protein WWC2 OS=Homo sapiens OX=9606 GN=WWC2 PE=1 SV=2	1192	133.8	581328	477498	524721	1.20473e+06	940000	655370
Q13200	26S proteasome non-ATPase regulatory subunit 2 OS=Homo sapiens OX=9606 GN=PSMD2 PE=1 SV=3	908	100.1	1.24154e+06	1.58996e+06	653900		1.62325e+06	1.36913e+06
P49207	Large ribosomal subunit protein eL34 OS=Homo sapiens OX=9606 GN=RPL34 PE=1 SV=3	117	13.3	9.23972e+06	4.42835e+06	4.48229e+06	4975872		1.41008e+06
P19474	E3 ubiquitin-protein ligase TRIM21 OS=Homo sapiens OX=9606 GN=TRIM21 PE=1 SV=1	475	54.1	6.52037e+06	1.82539e+06	2.31615e+06	619667
Q969V4	Tektin-1 OS=Homo sapiens OX=9606 GN=TEKT1 PE=1 SV=1	418	48.3	4.21095e+07	5.62385e+06	5987730		8.44938e+06	6.50748e+06
A0A0A0MRZ8	Immunoglobulin kappa variable 3D-11 OS=Homo sapiens OX=9606 GN=IGKV3D-11 PE=3 SV=6	115	12.6	184574510	1.1339e+08	1.00745e+08	37597440	5.0304e+07	5.66846e+07
Q5SRE5	Nucleoporin NUP188 OS=Homo sapiens OX=9606 GN=NUP188 PE=1 SV=1	1749	195.9		64675.3		820236	225182
Q8WVM8	Sec1 family domain-containing protein 1 OS=Homo sapiens OX=9606 GN=SCFD1 PE=1 SV=4	642	72.3	2.13922e+06	3.91267e+06	2.72477e+06	412160	6.40998e+06	82579.1
O75746	Electrogenic aspartate/glutamate antiporter SLC25A12, mitochondrial OS=Homo sapiens OX=9606 GN=SLC25A12 PE=1 SV=2	678	74.7	192512	237534	324996	3.7821e+06	1.16076e+06	1.10959e+06
P30048	Thioredoxin-dependent peroxide reductase, mitochondrial OS=Homo sapiens OX=9606 GN=PRDX3 PE=1 SV=3	256	27.7	1.18591e+06	1309526	2.16992e+06		2139458	229578
Q96S55	ATPase WRNIP1 OS=Homo sapiens OX=9606 GN=WRNIP1 PE=1 SV=2	665	72.1	490367		10556.5	9.54399e+06	1.35766e+06	2.18237e+06
O75427	Leucine-rich repeat and calponin homology domain-containing protein 4 OS=Homo sapiens OX=9606 GN=LRCH4 PE=1 SV=2	683	73.4	4.0775e+06	3.02055e+06	826035		4.58177e+06	3.69885e+06
Q07666	KH domain-containing, RNA-binding, signal transduction-associated protein 1 OS=Homo sapiens OX=9606 GN=KHDRBS1 PE=1 SV=1	443	48.2	2.30081e+06	7.2885e+06	6.93434e+06		1.66675e+07	1.35533e+07
P02730	Band 3 anion transport protein OS=Homo sapiens OX=9606 GN=SLC4A1 PE=1 SV=3	911	101.7	226819	185038	227000	4902907	914725	988114
P08572	Collagen alpha-2(IV) chain OS=Homo sapiens OX=9606 GN=COL4A2 PE=1 SV=4	1712	167.4	156930	476735	467387	4359361	4.30585e+06	3599323
Q9NU22	Midasin OS=Homo sapiens OX=9606 GN=MDN1 PE=1 SV=2	5596	632.4				817189	185408	144472
Q969S9	Ribosome-releasing factor 2, mitochondrial OS=Homo sapiens OX=9606 GN=GFM2 PE=1 SV=1	779	86.5		1.50369e+06	1.08982e+06
O95758	Polypyrimidine tract-binding protein 3 OS=Homo sapiens OX=9606 GN=PTBP3 PE=1 SV=2	552	59.7			1.87828e+06
Q9Y6V0	Protein piccolo OS=Homo sapiens OX=9606 GN=PCLO PE=1 SV=5	5142	560.4	3.33066e+07	2.19221e+06	3566041	3.5255e+06	3.40157e+06	2.04414e+07
P01824	Immunoglobulin heavy variable 4-39 OS=Homo sapiens OX=9606 GN=IGHV4-39 PE=1 SV=2	125	13.9	1.03034e+07	1.84294e+06	2723600	4.01397e+07	3.65641e+06	4.76801e+06
Q8N8S7	Protein enabled homolog OS=Homo sapiens OX=9606 GN=ENAH PE=1 SV=2	591	66.5			631510		264933	222942
Q8N9B5	Junction-mediating and -regulatory protein OS=Homo sapiens OX=9606 GN=JMY PE=1 SV=2	988	111.4	62259.5	20277.4	280911		52881.3	271292
O75381	Peroxisomal membrane protein PEX14 OS=Homo sapiens OX=9606 GN=PEX14 PE=1 SV=1	377	41.2	93443			443905	18311230
Q13131	5'-AMP-activated protein kinase catalytic subunit alpha-1 OS=Homo sapiens OX=9606 GN=PRKAA1 PE=1 SV=4	559	64		204763		316038
O14974	Protein phosphatase 1 regulatory subunit 12A OS=Homo sapiens OX=9606 GN=PPP1R12A PE=1 SV=1	1030	115.2	624568		331172	10354764	725967	581368
Q8TD57	Dynein axonemal heavy chain 3 OS=Homo sapiens OX=9606 GN=DNAH3 PE=1 SV=1	4116	470.5	2263500	3.77069e+06	2.38188e+06
Q14444	Caprin-1 OS=Homo sapiens OX=9606 GN=CAPRIN1 PE=1 SV=2	709	78.3	1.99188e+06		586580		2.38047e+06
Q9HCN8	Stromal cell-derived factor 2-like protein 1 OS=Homo sapiens OX=9606 GN=SDF2L1 PE=1 SV=2	221	23.6	438594	47319.6			737544	1.25497e+06
P25391	Laminin subunit alpha-1 OS=Homo sapiens OX=9606 GN=LAMA1 PE=1 SV=2	3075	336.9		572964			1.5705e+06	900898
Q9Y5S9	RNA-binding protein 8A OS=Homo sapiens OX=9606 GN=RBM8A PE=1 SV=1	174	19.9					2688589	1.76135e+06
Q8WU76	Sec1 family domain-containing protein 2 OS=Homo sapiens OX=9606 GN=SCFD2 PE=1 SV=2	684	75.1	11745.4	55471.1	85810.2	266877	497640	446360
Q5T749	Keratinocyte proline-rich protein OS=Homo sapiens OX=9606 GN=KPRP PE=1 SV=1	579	64.1	1.01197e+07	6.20277e+06	5.85834e+06	3.31069e+06
P28066	Proteasome subunit alpha type-5 OS=Homo sapiens OX=9606 GN=PSMA5 PE=1 SV=3	241	26.4	897885	3.86845e+06	3.25188e+06	5449629	7.4262e+06
A6NJZ7	RIMS-binding protein 3C OS=Homo sapiens OX=9606 GN=RIMBP3C PE=1 SV=3	1639	180.8	659854	304879	290450		1.19889e+06
Q9NQU5	Serine/threonine-protein kinase PAK 6 OS=Homo sapiens OX=9606 GN=PAK6 PE=1 SV=1	681	74.8	2.52296e+06	405902	1.33146e+06	6115872		1.11561e+06
Q8NHS0	DnaJ homolog subfamily B member 8 OS=Homo sapiens OX=9606 GN=DNAJB8 PE=1 SV=1	232	25.7	362848		89595.3	3.72321e+06
A0A075B6K5	Immunoglobulin lambda variable 3-9 OS=Homo sapiens OX=9606 GN=IGLV3-9 PE=3 SV=1	115	12.3	5.4922e+07	1.17133e+06	67560976	7.79755e+06	1.37297e+06	783752
Q86WK9	Membrane progestin receptor alpha OS=Homo sapiens OX=9606 GN=PAQR7 PE=1 SV=1	346	39.7	187695	289950		376565	1.41861e+06	135673
O75147	Obscurin-like protein 1 OS=Homo sapiens OX=9606 GN=OBSL1 PE=1 SV=4	1896	206.8	238008	345450		2.24498e+06	631772	626978
Q68CZ1	Protein fantom OS=Homo sapiens OX=9606 GN=RPGRIP1L PE=1 SV=2	1315	151.1			288744		1.35845e+06	1.05816e+06
Q15139	Serine/threonine-protein kinase D1 OS=Homo sapiens OX=9606 GN=PRKD1 PE=1 SV=2	912	101.6	290334	622676	436810	582563		2.3382e+06
P00387	NADH-cytochrome b5 reductase 3 OS=Homo sapiens OX=9606 GN=CYB5R3 PE=1 SV=3	301	34.2	3.536e+06	1.20785e+06	3.04443e+06	2.44841e+06	2.42661e+06
P02652	Apolipoprotein A-II OS=Homo sapiens OX=9606 GN=APOA2 PE=1 SV=1	100	11.2	1.75693e+06	6.01825e+06	1.76222e+07		5.38714e+06	2.0255e+06
P38935	DNA-binding protein SMUBP-2 OS=Homo sapiens OX=9606 GN=IGHMBP2 PE=1 SV=3	993	109.1	5903.94		4203.59		54710.1	103019
A0A087X179	TBC1 domain family member 3E OS=Homo sapiens OX=9606 GN=TBC1D3E PE=2 SV=1	549	62.1	605675	444771	611231	4.86582e+06		821345
P80748	Immunoglobulin lambda variable 3-21 OS=Homo sapiens OX=9606 GN=IGLV3-21 PE=1 SV=2	117	12.4	8381473	2.02532e+06	3307447	2.07977e+06
O14734	Acyl-coenzyme A thioesterase 8 OS=Homo sapiens OX=9606 GN=ACOT8 PE=1 SV=1	319	35.9	1.17086e+06	2.8778e+06	2747500	6586579	3.26008e+06	3188245
P62328	Thymosin beta-4 OS=Homo sapiens OX=9606 GN=TMSB4X PE=1 SV=2	44	5.1	9936856	1.5608e+07	1.79986e+07	11849521	4.84525e+06
O75534	Cold shock domain-containing protein E1 OS=Homo sapiens OX=9606 GN=CSDE1 PE=1 SV=2	798	88.8	96493.7		26539.6	2.02202e+06	741134	239431
Q9NQ48	Leucine zipper transcription factor-like protein 1 OS=Homo sapiens OX=9606 GN=LZTFL1 PE=1 SV=1	299	34.6	338783	493215	767900	1.98559e+06	977899	464899
Q96M89	Coiled-coil domain-containing protein 138 OS=Homo sapiens OX=9606 GN=CCDC138 PE=1 SV=1	665	76.2		689389	538887	909793	2.90766e+06	3.64474e+06
P18859	ATP synthase-coupling factor 6, mitochondrial OS=Homo sapiens OX=9606 GN=ATP5PF PE=1 SV=1	108	12.6			1.33698e+06	6.5168e+06	844027	922072
P00403	Cytochrome c oxidase subunit 2 OS=Homo sapiens OX=9606 GN=MT-CO2 PE=1 SV=1	227	25.5	773266	592928	637443	3.7269e+06		644238
P51884	Lumican OS=Homo sapiens OX=9606 GN=LUM PE=1 SV=2	338	38.4	9.60486e+06	3.37695e+06	5.49643e+06	4.06467e+07	7374322	9.96244e+06
Q14697	Neutral alpha-glucosidase AB OS=Homo sapiens OX=9606 GN=GANAB PE=1 SV=3	944	106.8		1.02825e+06	1.52151e+06	1.73505e+06	1.31055e+06	676993
Q53SZ7	Proline-rich protein 30 OS=Homo sapiens OX=9606 GN=PRR30 PE=1 SV=1	412	44.7	16024.6	64408.1	54182.6	356921	257114	245045
P20592	Interferon-induced GTP-binding protein Mx2 OS=Homo sapiens OX=9606 GN=MX2 PE=1 SV=1	715	82		164751	115859	1165059	265648	196824
P60228	Eukaryotic translation initiation factor 3 subunit E OS=Homo sapiens OX=9606 GN=EIF3E PE=1 SV=1	445	52.2	223207	376336	858615	1.24561e+06	1.70759e+06	3.17996e+06
P21796	Voltage-dependent anion-selective channel protein 1 OS=Homo sapiens OX=9606 GN=VDAC1 PE=1 SV=2	283	30.8		975307	2.84771e+06	392281	488665	723812
Q6ZU69	Protein SPATA31F1 OS=Homo sapiens OX=9606 GN=SPATA31F1 PE=2 SV=4	1335	148			604293		3.56223e+06	6.95258e+06
Q5JUR7	Testis-expressed protein 30 OS=Homo sapiens OX=9606 GN=TEX30 PE=2 SV=1	227	25.6				4331634	483133
P31323	cAMP-dependent protein kinase type II-beta regulatory subunit OS=Homo sapiens OX=9606 GN=PRKAR2B PE=1 SV=3	418	46.3	141962	494337	504317	677791	1.42936e+06	1.18299e+06
Q00059	Transcription factor A, mitochondrial OS=Homo sapiens OX=9606 GN=TFAM PE=1 SV=1	246	29.1	1.09034e+06	1.16689e+06		4300720	2567281	3413999
Q9HAS0	Protein Njmu-R1 OS=Homo sapiens OX=9606 GN=C17orf75 PE=1 SV=2	396	44.6		188728		4.48798e+06	1.12934e+06	1.45836e+06
Q01518	Adenylyl cyclase-associated protein 1 OS=Homo sapiens OX=9606 GN=CAP1 PE=1 SV=5	475	51.9	425134	2.26766e+06	549952		824016	2772361
Q9NPH2	Inositol-3-phosphate synthase 1 OS=Homo sapiens OX=9606 GN=ISYNA1 PE=1 SV=1	558	61	1.08425e+06	2.54626e+06	4.80124e+06		2.74438e+06	1.31585e+06
P01743	Immunoglobulin heavy variable 1-46 OS=Homo sapiens OX=9606 GN=IGHV1-46 PE=1 SV=2	117	12.9	5.8716e+07	6.73115e+06	1.22797e+07	38866880	1.16148e+06	952625
Q6P1Q0	LETM1 domain-containing protein 1 OS=Homo sapiens OX=9606 GN=LETMD1 PE=1 SV=1	360	41.8	1.05687e+06			4.21503e+06	1.26351e+06	1.16478e+06
Q8N158	Glypican-2 OS=Homo sapiens OX=9606 GN=GPC2 PE=1 SV=1	579	62.8	1.02687e+06	6.35475e+06	8641351	39279084	21344134	28106908
Q9P0V3	SH3 domain-binding protein 4 OS=Homo sapiens OX=9606 GN=SH3BP4 PE=1 SV=1	963	107.4	72059.6	52787.5	36213.8	938829	188442	160223
P60903	Protein S100-A10 OS=Homo sapiens OX=9606 GN=S100A10 PE=1 SV=2	97	11.2			221368	3.56504e+06
Q92600	CCR4-NOT transcription complex subunit 9 OS=Homo sapiens OX=9606 GN=CNOT9 PE=1 SV=1	299	33.6		603556	541267	3.37638e+06	2.25964e+06	2.47658e+06
Q9H6W3	Ribosomal oxygenase 1 OS=Homo sapiens OX=9606 GN=RIOX1 PE=1 SV=2	641	71	228812	781224	298397	5.48931e+06	1.53775e+06	1.42253e+06
P11177	Pyruvate dehydrogenase E1 component subunit beta, mitochondrial OS=Homo sapiens OX=9606 GN=PDHB PE=1 SV=3	359	39.2		179427	232912	76674.8	452150	388076
O15269	Serine palmitoyltransferase 1 OS=Homo sapiens OX=9606 GN=SPTLC1 PE=1 SV=1	473	52.7		938229			3.11635e+06	3.58321e+06
P31930	Cytochrome b-c1 complex subunit 1, mitochondrial OS=Homo sapiens OX=9606 GN=UQCRC1 PE=1 SV=3	480	52.6		3.05909e+06	4.08653e+06	1.10578e+07	1.43051e+07	1.28599e+07
P51178	1-phosphatidylinositol 4,5-bisphosphate phosphodiesterase delta-1 OS=Homo sapiens OX=9606 GN=PLCD1 PE=1 SV=2	756	85.6	1.92987e+06	1.73399e+06	3.30445e+06	7032944	3.58475e+06	3.83813e+06
Q9Y5A9	YTH domain-containing family protein 2 OS=Homo sapiens OX=9606 GN=YTHDF2 PE=1 SV=2	579	62.3			408280	897964	467473	472487
Q9Y2D5	PALM2-AKAP2 fusion protein OS=Homo sapiens OX=9606 GN=PALM2AKAP2 PE=1 SV=4	1103	122	581855	1.65376e+06	1.11755e+06	8.0371e+06	1.12716e+06	833237
Q6UWB4	Serine protease 55 OS=Homo sapiens OX=9606 GN=PRSS55 PE=1 SV=2	352	38.8	1.55238e+06	13625.9		1.10638e+07
Q5THJ4	Intermembrane lipid transfer protein VPS13D OS=Homo sapiens OX=9606 GN=VPS13D PE=1 SV=2	4388	491.6	1.33767e+06	2.18761e+06	1.87177e+06	4.575e+06	4.331e+06	5.97881e+06
Q9UBS4	DnaJ homolog subfamily B member 11 OS=Homo sapiens OX=9606 GN=DNAJB11 PE=1 SV=1	358	40.5	1.27004e+06	943803	267091	1.30659e+07	1.06538e+06	1.6172e+06
Q13347	Eukaryotic translation initiation factor 3 subunit I OS=Homo sapiens OX=9606 GN=EIF3I PE=1 SV=1	325	36.5		1.06012e+06		123868	2.34511e+06	206440
Q8WW22	DnaJ homolog subfamily A member 4 OS=Homo sapiens OX=9606 GN=DNAJA4 PE=1 SV=1	397	44.8					7732519	8715028
P43487	Ran-specific GTPase-activating protein OS=Homo sapiens OX=9606 GN=RANBP1 PE=1 SV=1	201	23.3				766867
Q14137	Ribosome biogenesis protein BOP1 OS=Homo sapiens OX=9606 GN=BOP1 PE=1 SV=2	746	83.6		305783	390450	499948	1968789	2.29459e+06
Q92522	Histone H1.10 OS=Homo sapiens OX=9606 GN=H1-10 PE=1 SV=1	213	22.5				1.5071e+06	2000875	2.93243e+06
Q15582	Transforming growth factor-beta-induced protein ig-h3 OS=Homo sapiens OX=9606 GN=TGFBI PE=1 SV=1	683	74.6		64298.9	65308.9	17958.5	293540	164196
Q8WXG6	MAP kinase-activating death domain protein OS=Homo sapiens OX=9606 GN=MADD PE=1 SV=2	1647	183.2	198004	285888	220332		1.15367e+06	929460
P07205	Phosphoglycerate kinase 2 OS=Homo sapiens OX=9606 GN=PGK2 PE=1 SV=3	417	44.8	267348		1.62163e+06
P00533	Epidermal growth factor receptor OS=Homo sapiens OX=9606 GN=EGFR PE=1 SV=2	1210	134.2					881426	952259
Q8N442	Translation factor GUF1, mitochondrial OS=Homo sapiens OX=9606 GN=GUF1 PE=1 SV=1	669	74.3				409876	61772.5	42007.5
Q9Y217	Myotubularin-related protein 6 OS=Homo sapiens OX=9606 GN=MTMR6 PE=1 SV=3	621	71.9					2.46309e+06	216067
P10301	Ras-related protein R-Ras OS=Homo sapiens OX=9606 GN=RRAS PE=1 SV=1	218	23.5	328135	794245	658885		1.07549e+06
P27448	MAP/microtubule affinity-regulating kinase 3 OS=Homo sapiens OX=9606 GN=MARK3 PE=1 SV=5	753	84.4					267345
Q9NZJ7	Mitochondrial carrier homolog 1 OS=Homo sapiens OX=9606 GN=MTCH1 PE=1 SV=1	389	41.5	475644	1.04147e+06	942618	5.31321e+06	2.23488e+06	2.8337e+06
Q9UBF2	Coatomer subunit gamma-2 OS=Homo sapiens OX=9606 GN=COPG2 PE=1 SV=1	871	97.6	21096.2	1.62598e+06	1.69266e+06	166315	6.72112e+06	6.4839e+06
Q96RL7	Intermembrane lipid transfer protein VPS13A OS=Homo sapiens OX=9606 GN=VPS13A PE=1 SV=2	3174	360	1.03036e+06	328554	10152158			125765
Q9Y5V3	Melanoma-associated antigen D1 OS=Homo sapiens OX=9606 GN=MAGED1 PE=1 SV=3	778	86.1	131216	360260
O14735	CDP-diacylglycerol--inositol 3-phosphatidyltransferase OS=Homo sapiens OX=9606 GN=CDIPT PE=1 SV=1	213	23.5	2234606	2.72705e+06	2.86231e+06	8.0573e+06	9527062	1.64053e+06
P07099	Epoxide hydrolase 1 OS=Homo sapiens OX=9606 GN=EPHX1 PE=1 SV=1	455	52.9	977142	2.22171e+06	5.27744e+06	5.91277e+06	2.57967e+06	1.99382e+06
Q8TDB8	Solute carrier family 2, facilitated glucose transporter member 14 OS=Homo sapiens OX=9606 GN=SLC2A14 PE=2 SV=1	520	56.3	1.4937e+06	939358	1.12216e+06	3.98084e+06	2.48198e+06	2.10102e+06
Q9BTE6	Alanyl-tRNA editing protein Aarsd1 OS=Homo sapiens OX=9606 GN=AARSD1 PE=1 SV=2	412	45.5	1.3672e+06	567695	999533
Q9ULX6	A-kinase anchor protein 8-like OS=Homo sapiens OX=9606 GN=AKAP8L PE=1 SV=4	646	71.6	83960.2		86190.3	2513981	12907.3	645451
P42858	Huntingtin OS=Homo sapiens OX=9606 GN=HTT PE=1 SV=2	3142	347.4	33661440	1.89333e+07	11185167		1.04299e+07	8.33579e+06
Q15005	Signal peptidase complex subunit 2 OS=Homo sapiens OX=9606 GN=SPCS2 PE=1 SV=3	226	25	314100		238062		1039075
A0A0C4DH35	Probable non-functional immunoglobulin heavy variable 3-35 OS=Homo sapiens OX=9606 GN=IGHV3-35 PE=1 SV=1	117	12.8	2.19785e+07	6.66152e+06	1.15565e+07	5.87157e+06	1.53971e+07	1.34684e+07
Q9Y277	Voltage-dependent anion-selective channel protein 3 OS=Homo sapiens OX=9606 GN=VDAC3 PE=1 SV=1	283	30.6	662989	1.92219e+06	2.05379e+06	8.1279e+06	4.58913e+06	4362915
Q8NHS9	Spermatogenesis-associated protein 22 OS=Homo sapiens OX=9606 GN=SPATA22 PE=1 SV=2	363	41.3	2.70229e+06	201033	561653	5193394	3.08166e+06	4.25127e+06
Q9Y366	Intraflagellar transport protein 52 homolog OS=Homo sapiens OX=9606 GN=IFT52 PE=1 SV=3	437	49.7		342750	375635			1.87867e+06
O75494	Serine/arginine-rich splicing factor 10 OS=Homo sapiens OX=9606 GN=SRSF10 PE=1 SV=1	262	31.3	1.35796e+06	1.24166e+07	1.18226e+07	4.85864e+06	4.85957e+07	3.00601e+06
Q9NQT8	Kinesin-like protein KIF13B OS=Homo sapiens OX=9606 GN=KIF13B PE=1 SV=2	1826	202.7	1.22718e+06	821374	1.22739e+06	3952905	2.40186e+06	2.98122e+06
P01714	Immunoglobulin lambda variable 3-19 OS=Homo sapiens OX=9606 GN=IGLV3-19 PE=1 SV=2	112	12	1.123e+08	52784408	86134256		29167528	38547060
Q8N1N4	Keratin, type II cytoskeletal 78 OS=Homo sapiens OX=9606 GN=KRT78 PE=1 SV=2	520	56.8	844828			4.8253e+06
Q9NSB4	Keratin, type II cuticular Hb2 OS=Homo sapiens OX=9606 GN=KRT82 PE=1 SV=3	513	56.6	210726172				996533	914954
P47224	Guanine nucleotide exchange factor MSS4 OS=Homo sapiens OX=9606 GN=RABIF PE=1 SV=2	123	13.8	905344	781501	847362	4.67864e+06	1.30838e+06	1.01832e+06
Q9HCD5	Nuclear receptor coactivator 5 OS=Homo sapiens OX=9606 GN=NCOA5 PE=1 SV=2	579	65.5	835818	1.27548e+06	148931	1.73103e+06	626229	2.01453e+06
P04156	Major prion protein OS=Homo sapiens OX=9606 GN=PRNP PE=1 SV=1	253	27.6	1.04529e+07	3.78316e+06	1.66329e+06
Q9H0K4	Radial spoke head protein 6 homolog A OS=Homo sapiens OX=9606 GN=RSPH6A PE=1 SV=1	717	80.9	31038.1	169619	154746	611106	796406	931965
P18583	Protein SON OS=Homo sapiens OX=9606 GN=SON PE=1 SV=4	2426	263.7		909633	688641
Q8NHU6	Tudor domain-containing protein 7 OS=Homo sapiens OX=9606 GN=TDRD7 PE=1 SV=2	1098	123.5	301064	354842	403464	105107	2.78391e+06	1.27595e+06
Q6ZU35	Capping protein-inhibiting regulator of actin dynamics OS=Homo sapiens OX=9606 GN=CRACD PE=1 SV=3	1233	136.7				2.12677e+06		276231
Q9NVP1	ATP-dependent RNA helicase DDX18 OS=Homo sapiens OX=9606 GN=DDX18 PE=1 SV=2	670	75.4		392807	201672		1.73041e+06	1.26857e+06
P07858	Cathepsin B OS=Homo sapiens OX=9606 GN=CTSB PE=1 SV=3	339	37.8	1.55595e+06	3289343	3.10014e+06	8.3138e+06	7.54546e+06	6.46035e+06
P61421	V-type proton ATPase subunit d 1 OS=Homo sapiens OX=9606 GN=ATP6V0D1 PE=1 SV=1	351	40.3				2.12152e+07
P52789	Hexokinase-2 OS=Homo sapiens OX=9606 GN=HK2 PE=1 SV=2	917	102.3	362582				3.71538e+06	4726966
P25205	DNA replication licensing factor MCM3 OS=Homo sapiens OX=9606 GN=MCM3 PE=1 SV=3	808	90.9	501106		1.20246e+06	5171864	6.02007e+06	7.39334e+06
Q92974	Rho guanine nucleotide exchange factor 2 OS=Homo sapiens OX=9606 GN=ARHGEF2 PE=1 SV=4	986	111.5		3.16135e+06	3.08047e+06	17502614	4685325	7.88004e+06
P16401	Histone H1.5 OS=Homo sapiens OX=9606 GN=H1-5 PE=1 SV=3	226	22.6	588819	2.12056e+06	2.12299e+06		1.00006e+07	7.84019e+06
P51608	Methyl-CpG-binding protein 2 OS=Homo sapiens OX=9606 GN=MECP2 PE=1 SV=1	486	52.4		284909	802343	811032	1.90749e+06	1.10109e+06
Q9Y3S1	Serine/threonine-protein kinase WNK2 OS=Homo sapiens OX=9606 GN=WNK2 PE=1 SV=4	2297	242.5	98697.7				2710494	1.58952e+06
Q9UMS4	Pre-mRNA-processing factor 19 OS=Homo sapiens OX=9606 GN=PRPF19 PE=1 SV=1	504	55.1	3.65422e+06	2.06235e+06	2.20337e+06		3.774e+06	4357150
Q15404	Ras suppressor protein 1 OS=Homo sapiens OX=9606 GN=RSU1 PE=1 SV=3	277	31.5		181425		2.96455e+06
Q15042	Rab3 GTPase-activating protein catalytic subunit OS=Homo sapiens OX=9606 GN=RAB3GAP1 PE=1 SV=3	981	110.5	1.18449e+06	1.07982e+06	1.33552e+06		740391	1.12272e+06
O75306	NADH dehydrogenase [ubiquinone] iron-sulfur protein 2, mitochondrial OS=Homo sapiens OX=9606 GN=NDUFS2 PE=1 SV=2	463	52.5	597653	634943			1.84144e+06	1.22736e+06
P01704	Immunoglobulin lambda variable 2-14 OS=Homo sapiens OX=9606 GN=IGLV2-14 PE=1 SV=2	120	12.6	6.31463e+06	4.62285e+06	1.35902e+07		1.6848e+06	3.56609e+06
Q96RS0	Trimethylguanosine synthase OS=Homo sapiens OX=9606 GN=TGS1 PE=1 SV=3	853	96.6				1.26657e+06	412016
Q96GE6	Calmodulin-like protein 4 OS=Homo sapiens OX=9606 GN=CALML4 PE=1 SV=3	196	21.9				14266780	2.32504e+06
P31942	Heterogeneous nuclear ribonucleoprotein H3 OS=Homo sapiens OX=9606 GN=HNRNPH3 PE=1 SV=2	346	36.9	1.41279e+06	579917		3.05468e+06	1.62748e+06	1.547e+06
A1L020	RNA-binding protein MEX3A OS=Homo sapiens OX=9606 GN=MEX3A PE=1 SV=1	520	54.1		284117	202234	2617097		837193
Q9Y2I1	Nischarin OS=Homo sapiens OX=9606 GN=NISCH PE=1 SV=3	1504	166.5	399290	340880	495147	3.13384e+06	1.2961e+06	1.89818e+06
P37198	Nuclear pore glycoprotein p62 OS=Homo sapiens OX=9606 GN=NUP62 PE=1 SV=3	522	53.2				3.26443e+06		942416
P11310	Medium-chain specific acyl-CoA dehydrogenase, mitochondrial OS=Homo sapiens OX=9606 GN=ACADM PE=1 SV=1	421	46.6	700103	1.00534e+06	964915		3.18222e+06	3.52624e+06
P48735	Isocitrate dehydrogenase [NADP], mitochondrial OS=Homo sapiens OX=9606 GN=IDH2 PE=1 SV=2	452	50.9					1.39906e+06	1427968
Q5TD97	Four and a half LIM domains protein 5 OS=Homo sapiens OX=9606 GN=FHL5 PE=1 SV=1	284	32.7						893207
O15078	Centrosomal protein of 290 kDa OS=Homo sapiens OX=9606 GN=CEP290 PE=1 SV=2	2479	290.2	14765.8		47477	153412	136062	89096.5
O95199	RCC1 and BTB domain-containing protein 2 OS=Homo sapiens OX=9606 GN=RCBTB2 PE=1 SV=1	551	60.3	8.61114e+06	255227	3.2866e+06	1.32746e+06	836467	2.05482e+06
Q96IX5	ATP synthase membrane subunit K, mitochondrial OS=Homo sapiens OX=9606 GN=ATP5MK PE=1 SV=1	58	6.5	1.30784e+06	737360	850505	18367012	3.5712e+06	4.29584e+06
Q9BQG0	Myb-binding protein 1A OS=Homo sapiens OX=9606 GN=MYBBP1A PE=1 SV=2	1328	148.8	17053.4	25611.9		562208	168502	129113
Q9P1Y5	Calmodulin-regulated spectrin-associated protein 3 OS=Homo sapiens OX=9606 GN=CAMSAP3 PE=1 SV=2	1249	134.7	119903	915469	1.03546e+06	898017	2437606	2.18941e+06
Q9NVH1	DnaJ homolog subfamily C member 11 OS=Homo sapiens OX=9606 GN=DNAJC11 PE=1 SV=2	559	63.2	6757.93			184757	102059	102159
Q96HN2	Adenosylhomocysteinase 3 OS=Homo sapiens OX=9606 GN=AHCYL2 PE=1 SV=1	611	66.7		710361	572532		2996329	2.71425e+06
P14384	Carboxypeptidase M OS=Homo sapiens OX=9606 GN=CPM PE=1 SV=2	443	50.5	81188.2			231934
P37802	Transgelin-2 OS=Homo sapiens OX=9606 GN=TAGLN2 PE=1 SV=3	199	22.4	1.81922e+06	5.53433e+06	1.07035e+07	12364323	3.15263e+06	2349580
Q9H0B8	Cysteine-rich secretory protein LCCL domain-containing 2 OS=Homo sapiens OX=9606 GN=CRISPLD2 PE=2 SV=1	497	55.9	264118	973668	758099		2.6432e+06	2.7383e+06
O00192	Splicing regulator ARVCF OS=Homo sapiens OX=9606 GN=ARVCF PE=1 SV=1	962	104.6				1.28943e+06	266466
P00450	Ceruloplasmin OS=Homo sapiens OX=9606 GN=CP PE=1 SV=2	1065	122.1		364638	508522		365380	289949
Q9H3U1	Protein unc-45 homolog A OS=Homo sapiens OX=9606 GN=UNC45A PE=1 SV=1	944	103	2.67996e+07	1.16506e+07	1.60496e+07	1.17115e+08	5.5006e+07	4.55419e+07
Q96ME7	Zinc finger protein 512 OS=Homo sapiens OX=9606 GN=ZNF512 PE=1 SV=2	567	64.6	833769	1.63531e+06	1.72345e+06		5168805	4.21465e+06
Q9H6R4	Nucleolar protein 6 OS=Homo sapiens OX=9606 GN=NOL6 PE=1 SV=2	1146	127.5	48256.4	102562	79088.3	855333	1.02266e+06	1.50083e+06
Q9P2S5	WD repeat-containing protein WRAP73 OS=Homo sapiens OX=9606 GN=WRAP73 PE=1 SV=1	460	51.6	761857	346182	485027	5.07512e+06
Q9GZR7	ATP-dependent RNA helicase DDX24 OS=Homo sapiens OX=9606 GN=DDX24 PE=1 SV=1	859	96.3		380354		696746	759083	493317
A0A075B6R9	Probable non-functional immunoglobulin kappa variable 2D-24 OS=Homo sapiens OX=9606 GN=IGKV2D-24 PE=1 SV=1	120	13.1	5005752	5.50643e+06	5.88142e+06		6.55977e+06
Q8IWX8	Calcium homeostasis endoplasmic reticulum protein OS=Homo sapiens OX=9606 GN=CHERP PE=1 SV=3	916	103.6	4770718	226801	432243	5.82793e+06
Q16881	Thioredoxin reductase 1, cytoplasmic OS=Homo sapiens OX=9606 GN=TXNRD1 PE=1 SV=3	649	70.9	300771	395907	577120	8014518	2.77849e+06	2.58156e+06
P62316	Small nuclear ribonucleoprotein Sm D2 OS=Homo sapiens OX=9606 GN=SNRPD2 PE=1 SV=1	118	13.5			1.96366e+06	13938217		4.14833e+06
P61106	Ras-related protein Rab-14 OS=Homo sapiens OX=9606 GN=RAB14 PE=1 SV=4	215	23.9		1.64496e+06	2.30219e+06
Q8IZ16	Sperm acrosome developmental regulator OS=Homo sapiens OX=9606 GN=SPACDR PE=1 SV=1	206	23.8		1.68977e+06	1.13277e+06		1.56045e+06	1.20564e+06
Q9Y6K9	NF-kappa-B essential modulator OS=Homo sapiens OX=9606 GN=IKBKG PE=1 SV=2	419	48.2		635789	538630
Q9C002	Normal mucosa of esophagus-specific gene 1 protein OS=Homo sapiens OX=9606 GN=NMES1 PE=1 SV=1	83	9.6	578273		949667		4.78903e+06	4.85228e+06
Q70EL1	Inactive ubiquitin carboxyl-terminal hydrolase 54 OS=Homo sapiens OX=9606 GN=USP54 PE=1 SV=4	1684	187.3	288629	1.01281e+06	1.2414e+06		268825
Q7RTP6	[F-actin]-monooxygenase MICAL3 OS=Homo sapiens OX=9606 GN=MICAL3 PE=1 SV=2	2002	224.2		434820	2.17369e+06	3.91164e+06	1.24423e+06
B5ME19	Eukaryotic translation initiation factor 3 subunit C-like protein OS=Homo sapiens OX=9606 GN=EIF3CL PE=1 SV=1	914	105.4	467715	2.68037e+06	2.68975e+06	1.0226e+07	1.15426e+06	5.64405e+06
Q6VY07	Phosphofurin acidic cluster sorting protein 1 OS=Homo sapiens OX=9606 GN=PACS1 PE=1 SV=2	963	104.8					1.52694e+06	1.62456e+06
Q15113	Procollagen C-endopeptidase enhancer 1 OS=Homo sapiens OX=9606 GN=PCOLCE PE=1 SV=2	449	47.9	279563	583098	608278	10609162		2250759
P13611	Versican core protein OS=Homo sapiens OX=9606 GN=VCAN PE=1 SV=3	3396	372.6		797053	653754			288379
Q6P0Q8	Microtubule-associated serine/threonine-protein kinase 2 OS=Homo sapiens OX=9606 GN=MAST2 PE=1 SV=2	1798	196.3	32165.6	42596.4	45884.1	340487	172015	161614
Q9UFC0	Leucine-rich repeat and WD repeat-containing protein 1 OS=Homo sapiens OX=9606 GN=LRWD1 PE=1 SV=2	647	70.8	107774				749471	647216
P24534	Elongation factor 1-beta OS=Homo sapiens OX=9606 GN=EEF1B2 PE=1 SV=3	225	24.7	821450	1.26742e+06	1.81792e+06	4827567	3135704	2679648
O14967	Calmegin OS=Homo sapiens OX=9606 GN=CLGN PE=1 SV=1	610	70	739142	642558	1.10346e+06	2699425		1.02397e+06
Q9Y2W6	Tudor and KH domain-containing protein OS=Homo sapiens OX=9606 GN=TDRKH PE=1 SV=2	561	62				2.72069e+06
P27824	Calnexin OS=Homo sapiens OX=9606 GN=CANX PE=1 SV=2	592	67.5	1.89038e+06	911170	41231.8	4874964	585536	850685
Q96QR8	Transcriptional regulator protein Pur-beta OS=Homo sapiens OX=9606 GN=PURB PE=1 SV=3	312	33.2	547270	337209			1398514
Q15051	IQ calmodulin-binding motif-containing protein 1 OS=Homo sapiens OX=9606 GN=IQCB1 PE=1 SV=1	598	68.9	184590	449933	775573		4.08629e+06	4.01083e+06
Q9Y3D0	Cytosolic iron-sulfur assembly component 2B OS=Homo sapiens OX=9606 GN=CIAO2B PE=1 SV=1	163	17.7	498241	376284	507654
Q9Y3F4	Serine-threonine kinase receptor-associated protein OS=Homo sapiens OX=9606 GN=STRAP PE=1 SV=1	350	38.4	296878	176226	247580			780346
P55265	Double-stranded RNA-specific adenosine deaminase OS=Homo sapiens OX=9606 GN=ADAR PE=1 SV=4	1226	136			558438	5037952	2.09295e+06
Q9Y6M0	Testisin OS=Homo sapiens OX=9606 GN=PRSS21 PE=1 SV=1	314	34.9	101118	93728.1		2.39221e+06	163970	208648
P01034	Cystatin-C OS=Homo sapiens OX=9606 GN=CST3 PE=1 SV=1	146	15.8	880096	763333	1.19824e+06	5308560	3.83372e+06	4.43631e+06
P50148	Guanine nucleotide-binding protein G(q) subunit alpha OS=Homo sapiens OX=9606 GN=GNAQ PE=1 SV=4	359	42.1			210543	794229	518184	412770
Q8WXX5	DnaJ homolog subfamily C member 9 OS=Homo sapiens OX=9606 GN=DNAJC9 PE=1 SV=1	260	29.9	234009	664378	520489	554532		3881473
Q8NEB9	Phosphatidylinositol 3-kinase catalytic subunit type 3 OS=Homo sapiens OX=9606 GN=PIK3C3 PE=1 SV=1	887	101.5	29786.8	46607.5	44582.3	390154	124798	176997
Q9UKM7	Endoplasmic reticulum mannosyl-oligosaccharide 1,2-alpha-mannosidase OS=Homo sapiens OX=9606 GN=MAN1B1 PE=1 SV=2	699	79.5	35045.8	16316.2		419794	90425.6	65068.4
Q93045	Stathmin-2 OS=Homo sapiens OX=9606 GN=STMN2 PE=1 SV=3	179	20.8	5.47243e+06	7130336	14867386	3.18986e+06	1.28008e+07	3.62616e+06
P04216	Thy-1 membrane glycoprotein OS=Homo sapiens OX=9606 GN=THY1 PE=1 SV=2	161	17.9	770459	889820	1.62216e+06	12483331		3334393
Q5T751	Late cornified envelope protein 1C OS=Homo sapiens OX=9606 GN=LCE1C PE=1 SV=1	118	11.5	351121	166328	118337	128603	88558.5	64968.4
Q9UK41	Vacuolar protein sorting-associated protein 28 homolog OS=Homo sapiens OX=9606 GN=VPS28 PE=1 SV=1	221	25.4		345486	348165		853618	1.37024e+06
Q9Y2B4	TP53-target gene 5 protein OS=Homo sapiens OX=9606 GN=TP53TG5 PE=1 SV=1	290	34	2018318	2.84778e+06	2.19813e+06		1.501e+06	1.22373e+06
Q8IYW4	ENTH domain-containing protein 1 OS=Homo sapiens OX=9606 GN=ENTHD1 PE=1 SV=1	607	67.5	114954			1.08766e+07	2121256	1.83415e+06
Q9H1E5	Thioredoxin-related transmembrane protein 4 OS=Homo sapiens OX=9606 GN=TMX4 PE=1 SV=1	349	38.9	97847.9	83833.8	81300.9	248311	167256	11209.3
A6NCJ1	Tektin bundle-interacting protein 1 OS=Homo sapiens OX=9606 GN=TEKTIP1 PE=3 SV=2	209	24.2		673437	426000	3.01488e+06	1.87578e+06	788933
Q9NXF1	Testis-expressed protein 10 OS=Homo sapiens OX=9606 GN=TEX10 PE=1 SV=2	929	105.6	295687	70136.8	98443.6	1.99965e+06	358942	358742
Q9BZF1	Oxysterol-binding protein-related protein 8 OS=Homo sapiens OX=9606 GN=OSBPL8 PE=1 SV=3	889	101.1	52454.8	23753.6	25050.5	477457	87114	43428.2
Q5JQC4	Cancer/testis antigen 47A OS=Homo sapiens OX=9606 GN=CT47A1 PE=2 SV=1	288	30.1	33452.4	71002	126782	267800		163293
Q9UJC3	Protein Hook homolog 1 OS=Homo sapiens OX=9606 GN=HOOK1 PE=1 SV=2	728	84.6		801273	577736
P20020	Plasma membrane calcium-transporting ATPase 1 OS=Homo sapiens OX=9606 GN=ATP2B1 PE=1 SV=4	1220	134.6	78934.5		31284.4	448231
Q8TEH3	DENN domain-containing protein 1A OS=Homo sapiens OX=9606 GN=DENND1A PE=1 SV=2	1009	110.5	2.80547e+06			898210	2.73721e+06
A0A075B6I9	Immunoglobulin lambda variable 7-46 OS=Homo sapiens OX=9606 GN=IGLV7-46 PE=3 SV=4	117	12.5	27128104	12167483	23138054	34528540	8390683	12229654
P02763	Alpha-1-acid glycoprotein 1 OS=Homo sapiens OX=9606 GN=ORM1 PE=1 SV=2	201	23.5	492752	1775749	2.45254e+06	1.44516e+07	2459010
O15479	Melanoma-associated antigen B2 OS=Homo sapiens OX=9606 GN=MAGEB2 PE=1 SV=3	319	35.3	1.02582e+06	442760	160525	9395602	499582	476009
Q16576	Histone-binding protein RBBP7 OS=Homo sapiens OX=9606 GN=RBBP7 PE=1 SV=1	425	47.8				680391	298807
Q96C24	Synaptotagmin-like protein 4 OS=Homo sapiens OX=9606 GN=SYTL4 PE=1 SV=2	671	76	9427941	2.32189e+06	2.06383e+06	73463960	1.18619e+07	1.20094e+07
P05186	Alkaline phosphatase, tissue-nonspecific isozyme OS=Homo sapiens OX=9606 GN=ALPL PE=1 SV=4	524	57.3		280365	520280	1.73989e+06	1.689e+06	1.95056e+06
Q96HC4	PDZ and LIM domain protein 5 OS=Homo sapiens OX=9606 GN=PDLIM5 PE=1 SV=5	596	63.9	395343		247188	5148804		1.91414e+06
Q9ULT8	E3 ubiquitin-protein ligase HECTD1 OS=Homo sapiens OX=9606 GN=HECTD1 PE=1 SV=4	2610	289.2	370768	437811		3127992	1329480	2.24514e+06
Q8WXE9	Stonin-2 OS=Homo sapiens OX=9606 GN=STON2 PE=1 SV=1	905	101.1	661714			5.902e+06		1307014
O14545	TRAF-type zinc finger domain-containing protein 1 OS=Homo sapiens OX=9606 GN=TRAFD1 PE=1 SV=1	582	64.8		1.01977e+06	1.20178e+06
P06744	Glucose-6-phosphate isomerase OS=Homo sapiens OX=9606 GN=GPI PE=1 SV=4	558	63.1			258898
P10768	S-formylglutathione hydrolase OS=Homo sapiens OX=9606 GN=ESD PE=1 SV=2	282	31.4	584952	2.46177e+06	7.01451e+06	305369	983611	7750559
Q96AG4	Leucine-rich repeat-containing protein 59 OS=Homo sapiens OX=9606 GN=LRRC59 PE=1 SV=1	307	34.9		783815	2.97191e+06		13841371	11058113
P68402	Platelet-activating factor acetylhydrolase IB subunit alpha2 OS=Homo sapiens OX=9606 GN=PAFAH1B2 PE=1 SV=1	229	25.6	620888	857285	1.3771e+06		646811
Q7Z4H7	HAUS augmin-like complex subunit 6 OS=Homo sapiens OX=9606 GN=HAUS6 PE=1 SV=2	955	108.6	777712	1563200	1.44034e+06	8982383	6426120	7.29658e+06
A0A0C4DH34	Immunoglobulin heavy variable 4-28 OS=Homo sapiens OX=9606 GN=IGHV4-28 PE=3 SV=1	117	13.1	1.43422e+07	2.69078e+06	851177	1.22647e+06	1.97477e+06	339535
P53999	Activated RNA polymerase II transcriptional coactivator p15 OS=Homo sapiens OX=9606 GN=SUB1 PE=1 SV=3	127	14.4	1.43229e+06	906845	1.05159e+06	2949051	1079569	954729
P84090	Enhancer of rudimentary homolog OS=Homo sapiens OX=9606 GN=ERH PE=1 SV=1	104	12.3	993533			1.0358e+07	1.70381e+06
Q9BPZ7	Target of rapamycin complex 2 subunit MAPKAP1 OS=Homo sapiens OX=9606 GN=MAPKAP1 PE=1 SV=2	522	59.1				1.76269e+06
Q9Y4F1	FERM, ARHGEF and pleckstrin domain-containing protein 1 OS=Homo sapiens OX=9606 GN=FARP1 PE=1 SV=1	1045	118.6		18510.2		1.16077e+06
P52594	Arf-GAP domain and FG repeat-containing protein 1 OS=Homo sapiens OX=9606 GN=AGFG1 PE=1 SV=2	562	58.2	1.88485e+06	399730	381793	9913758	3.43897e+06
O14490	Disks large-associated protein 1 OS=Homo sapiens OX=9606 GN=DLGAP1 PE=1 SV=1	977	108.8	89680.9				286247
P09669	Cytochrome c oxidase subunit 6C OS=Homo sapiens OX=9606 GN=COX6C PE=1 SV=2	75	8.8		1.18617e+06	1.95485e+06		7580673	11712040
P28370	Probable global transcription activator SNF2L1 OS=Homo sapiens OX=9606 GN=SMARCA1 PE=1 SV=2	1054	122.5	2.68109e+06	2.25543e+06	3259560		5.60199e+06	4.08977e+06
Q659C4	La-related protein 1B OS=Homo sapiens OX=9606 GN=LARP1B PE=1 SV=2	914	105.3		285572	355439		1.01872e+06	2.0207e+06
O43242	26S proteasome non-ATPase regulatory subunit 3 OS=Homo sapiens OX=9606 GN=PSMD3 PE=1 SV=2	534	60.9				769080	109770	140286
P16452	Protein 4.2 OS=Homo sapiens OX=9606 GN=EPB42 PE=1 SV=3	691	77						166840
Q08752	Peptidyl-prolyl cis-trans isomerase D OS=Homo sapiens OX=9606 GN=PPID PE=1 SV=3	370	40.7		658228	1.16897e+06			1.18413e+06
Q8NDI1	EH domain-binding protein 1 OS=Homo sapiens OX=9606 GN=EHBP1 PE=1 SV=3	1231	139.9	110316	110631	166044
P42166	Lamina-associated polypeptide 2, isoform alpha OS=Homo sapiens OX=9606 GN=TMPO PE=1 SV=2	694	75.4	619003			2.44903e+06
P51617	Interleukin-1 receptor-associated kinase 1 OS=Homo sapiens OX=9606 GN=IRAK1 PE=1 SV=2	712	76.5	1.42456e+06	1.28837e+06	1340915	23942096	7.08135e+06	6.62872e+06
Q5W041	Armadillo repeat-containing protein 3 OS=Homo sapiens OX=9606 GN=ARMC3 PE=1 SV=2	872	96.3		93876.7		1.09821e+06	377706	398214
Q96JP5	E3 ubiquitin-protein ligase ZFP91 OS=Homo sapiens OX=9606 GN=ZFP91 PE=1 SV=1	570	63.4	640699
Q9Y485	DmX-like protein 1 OS=Homo sapiens OX=9606 GN=DMXL1 PE=1 SV=3	3027	337.6	68537.2			968912	969174	912616
Q9P1Z2	Calcium-binding and coiled-coil domain-containing protein 1 OS=Homo sapiens OX=9606 GN=CALCOCO1 PE=1 SV=2	691	77.3	403070	76490.6	176509	1.05588e+07	1.31634e+06	999033
P46977	Dolichyl-diphosphooligosaccharide--protein glycosyltransferase subunit STT3A OS=Homo sapiens OX=9606 GN=STT3A PE=1 SV=2	705	80.5	41281.4	151244	197543	632408		580342
Q15631	Translin OS=Homo sapiens OX=9606 GN=TSN PE=1 SV=1	228	26.2	1.22217e+06	40749.3	1.63286e+06	207213	2.18541e+06	94816.8
P63165	Small ubiquitin-related modifier 1 OS=Homo sapiens OX=9606 GN=SUMO1 PE=1 SV=1	101	11.6		344955	374747	1.77926e+06
P14174	Macrophage migration inhibitory factor OS=Homo sapiens OX=9606 GN=MIF PE=1 SV=4	115	12.5	3.6487e+06	8.86013e+06	7.28439e+06	15690818
O75110	Probable phospholipid-transporting ATPase IIA OS=Homo sapiens OX=9606 GN=ATP9A PE=1 SV=3	1047	118.5	129448	139430	92262.2		432946	519419
O15234	Protein CASC3 OS=Homo sapiens OX=9606 GN=CASC3 PE=1 SV=2	703	76.2	3329332	2.14566e+06			1.53459e+06	1.85763e+06
Q86VM9	Zinc finger CCCH domain-containing protein 18 OS=Homo sapiens OX=9606 GN=ZC3H18 PE=1 SV=2	953	106.3					1.39114e+06	4.43084e+06
Q9H000	E3 ubiquitin-protein ligase makorin-2 OS=Homo sapiens OX=9606 GN=MKRN2 PE=1 SV=2	416	46.9					2.67129e+06	3.09687e+06
Q9UK61	Protein TASOR OS=Homo sapiens OX=9606 GN=TASOR PE=1 SV=3	1670	188.9					950223
Q9UNH7	Sorting nexin-6 OS=Homo sapiens OX=9606 GN=SNX6 PE=1 SV=1	406	46.6					185938	136344
Q6ZQQ6	WD repeat-containing protein 87 OS=Homo sapiens OX=9606 GN=WDR87 PE=1 SV=4	2873	333	10797055	3847104	2.42556e+06	27691836	7.03561e+06	8722961
Q96M93	Adenosine deaminase domain-containing protein 1 OS=Homo sapiens OX=9606 GN=ADAD1 PE=2 SV=1	576	64.4		1.60998e+06	656546		4.09269e+06	4.12276e+06
P78318	Immunoglobulin-binding protein 1 OS=Homo sapiens OX=9606 GN=IGBP1 PE=1 SV=1	339	39.2			12191.1	64015	33693.4	43134.7
Q08J23	RNA cytosine C(5)-methyltransferase NSUN2 OS=Homo sapiens OX=9606 GN=NSUN2 PE=1 SV=2	767	86.4	4.5318e+06	2.40329e+06	3462194
P57772	Selenocysteine-specific elongation factor OS=Homo sapiens OX=9606 GN=EEFSEC PE=1 SV=4	596	65.3	17078.5	21181.8	17839.5
P11766	Alcohol dehydrogenase class-3 OS=Homo sapiens OX=9606 GN=ADH5 PE=1 SV=4	374	39.7	352974	3.0404e+06	3.08593e+06	5477079
Q5VWQ8	Disabled homolog 2-interacting protein OS=Homo sapiens OX=9606 GN=DAB2IP PE=1 SV=2	1189	131.5		792916			254674	638192
Q8N690	Beta-defensin 119 OS=Homo sapiens OX=9606 GN=DEFB119 PE=2 SV=2	84	9.8	1881728	2.31692e+06	1.28223e+06
Q9UKD2	mRNA turnover protein 4 homolog OS=Homo sapiens OX=9606 GN=MRTO4 PE=1 SV=2	239	27.5					85772	119195
Q8IZD4	mRNA-decapping enzyme 1B OS=Homo sapiens OX=9606 GN=DCP1B PE=1 SV=2	617	67.7				555780
Q96DX5	Ankyrin repeat and SOCS box protein 9 OS=Homo sapiens OX=9606 GN=ASB9 PE=1 SV=1	294	31.8	102146	104169	224474	344880
P49585	Choline-phosphate cytidylyltransferase A OS=Homo sapiens OX=9606 GN=PCYT1A PE=1 SV=2	367	41.7				210247		9793.28
P49006	MARCKS-related protein OS=Homo sapiens OX=9606 GN=MARCKSL1 PE=1 SV=2	195	19.5	2.30125e+06	1.97195e+06	5.55673e+06
P22234	Bifunctional phosphoribosylaminoimidazole carboxylase/phosphoribosylaminoimidazole succinocarboxamide synthetase OS=Homo sapiens OX=9606 GN=PAICS PE=1 SV=3	425	47	217925	421483	577540	258888	1.9232e+06	1.64057e+06
Q8NDN9	RCC1 and BTB domain-containing protein 1 OS=Homo sapiens OX=9606 GN=RCBTB1 PE=1 SV=1	531	58.2	6.48688e+06		1.48633e+06	1.52877e+06	1.71372e+06
P35232	Prohibitin 1 OS=Homo sapiens OX=9606 GN=PHB1 PE=1 SV=1	272	29.8		337131	372561	698153	736353	798061
Q9H792	Inactive tyrosine-protein kinase PEAK1 OS=Homo sapiens OX=9606 GN=PEAK1 PE=1 SV=4	1746	193	1.77298e+06	1.53088e+06	1.18137e+06		2.37782e+06	3.26638e+06
Q9H9A5	CCR4-NOT transcription complex subunit 10 OS=Homo sapiens OX=9606 GN=CNOT10 PE=1 SV=1	744	82.3	128657				901464	790780
Q9H074	Polyadenylate-binding protein-interacting protein 1 OS=Homo sapiens OX=9606 GN=PAIP1 PE=1 SV=1	479	53.5				706657	987263	1267257
P02774	Vitamin D-binding protein OS=Homo sapiens OX=9606 GN=GC PE=1 SV=2	474	52.9	407713	1.09573e+06	3.35029e+06
P26368	Splicing factor U2AF 65 kDa subunit OS=Homo sapiens OX=9606 GN=U2AF2 PE=1 SV=4	475	53.5	2.13774e+06	426291	274807	4.87778e+06		782212
Q5VSL9	Striatin-interacting protein 1 OS=Homo sapiens OX=9606 GN=STRIP1 PE=1 SV=1	837	95.5	249769	500311	618996	3572705	2.77168e+06	858569
A0A0C4DH68	Immunoglobulin kappa variable 2-24 OS=Homo sapiens OX=9606 GN=IGKV2-24 PE=3 SV=1	120	13.1	1.29611e+07	3.91569e+06	7.01159e+06		341331	1.50836e+06
Q8WW32	High mobility group protein B4 OS=Homo sapiens OX=9606 GN=HMGB4 PE=1 SV=2	186	22.5	1.00126e+06	1.19145e+06	860286	2.03679e+06	2.05472e+06	2.98591e+06
Q9UBM7	7-dehydrocholesterol reductase OS=Homo sapiens OX=9606 GN=DHCR7 PE=1 SV=1	475	54.5	2732943	3.13575e+06	4711298
Q96KR1	Zinc finger RNA-binding protein OS=Homo sapiens OX=9606 GN=ZFR PE=1 SV=2	1074	116.9						935764
P10599	Thioredoxin OS=Homo sapiens OX=9606 GN=TXN PE=1 SV=3	105	11.7	1705047	1.62326e+06	2.64938e+06	3.90288e+06
P50552	Vasodilator-stimulated phosphoprotein OS=Homo sapiens OX=9606 GN=VASP PE=1 SV=3	380	39.8			567660		984082	566706
P40937	Replication factor C subunit 5 OS=Homo sapiens OX=9606 GN=RFC5 PE=1 SV=1	340	38.5		62827.5		1.31746e+06	924872	639903
O15258	Protein RER1 OS=Homo sapiens OX=9606 GN=RER1 PE=1 SV=1	196	22.9					1.92634e+06	2.52303e+06
Q96S38	Ribosomal protein S6 kinase delta-1 OS=Homo sapiens OX=9606 GN=RPS6KC1 PE=1 SV=2	1066	118.6	300656	13927215	16476004	974139	94522040	92473392
O75152	Zinc finger CCCH domain-containing protein 11A OS=Homo sapiens OX=9606 GN=ZC3H11A PE=1 SV=3	810	89.1				1.53602e+06
P14314	Glucosidase 2 subunit beta OS=Homo sapiens OX=9606 GN=PRKCSH PE=1 SV=2	528	59.4	758554	1.76308e+06	3.10539e+06	281321	417951
A0A087WSX0	Immunoglobulin lambda variable 5-45 OS=Homo sapiens OX=9606 GN=IGLV5-45 PE=3 SV=1	123	13.2	880928	485679	890248	1.1096e+06	533728	641514
P47914	Large ribosomal subunit protein eL29 OS=Homo sapiens OX=9606 GN=RPL29 PE=1 SV=2	159	17.7	3.62397e+06	2.77832e+06	662955	41102096
Q86W92	Liprin-beta-1 OS=Homo sapiens OX=9606 GN=PPFIBP1 PE=1 SV=2	1011	114				4.85992e+06	1.5565e+06	1.92133e+06
Q08495	Dematin OS=Homo sapiens OX=9606 GN=DMTN PE=1 SV=3	405	45.5		1.18737e+06	1.45178e+06		6.18455e+06	6488583
Q8N443	RIB43A-like with coiled-coils protein 1 OS=Homo sapiens OX=9606 GN=RIBC1 PE=1 SV=1	379	44	235986	1.3839e+06	1.03724e+06		60729.4	3.9867e+06
P52429	Diacylglycerol kinase epsilon OS=Homo sapiens OX=9606 GN=DGKE PE=1 SV=1	567	63.9	482991	523222	593799		975538	1.49685e+06
P25786	Proteasome subunit alpha type-1 OS=Homo sapiens OX=9606 GN=PSMA1 PE=1 SV=1	263	29.5	688514	8.06248e+06	960219	8517559	2.14712e+07	16831272
P09936	Ubiquitin carboxyl-terminal hydrolase isozyme L1 OS=Homo sapiens OX=9606 GN=UCHL1 PE=1 SV=2	223	24.8	54567.4	84230.7	113007		1.02871e+06	898858
Q02252	Methylmalonate-semialdehyde/malonate-semialdehyde dehydrogenase [acylating], mitochondrial OS=Homo sapiens OX=9606 GN=ALDH6A1 PE=1 SV=2	535	57.8	662251	1.4259e+06	2650532			453444
Q13595	Transformer-2 protein homolog alpha OS=Homo sapiens OX=9606 GN=TRA2A PE=1 SV=1	282	32.7	268698		163052			697807
Q5H9L2	Transcription elongation factor A protein-like 5 OS=Homo sapiens OX=9606 GN=TCEAL5 PE=1 SV=1	206	23.3	573003		523259		671576	352447
Q9BTV4	Transmembrane protein 43 OS=Homo sapiens OX=9606 GN=TMEM43 PE=1 SV=1	400	44.8	250052	400221	839590	1.50263e+06	429822	477644
Q14690	Protein RRP5 homolog OS=Homo sapiens OX=9606 GN=PDCD11 PE=1 SV=3	1871	208.6		1.82386e+06			530563
Q9UHA4	Ragulator complex protein LAMTOR3 OS=Homo sapiens OX=9606 GN=LAMTOR3 PE=1 SV=1	124	13.6	309520			2.72668e+06
O43324	Eukaryotic translation elongation factor 1 epsilon-1 OS=Homo sapiens OX=9606 GN=EEF1E1 PE=1 SV=1	174	19.8	409415	485987	735797		1.13712e+06	1.37954e+06
O43426	Synaptojanin-1 OS=Homo sapiens OX=9606 GN=SYNJ1 PE=1 SV=2	1573	173	680058			6015566
Q01650	Large neutral amino acids transporter small subunit 1 OS=Homo sapiens OX=9606 GN=SLC7A5 PE=1 SV=2	507	55	190476	37611.5		1268476		2.39203e+06
Q9Y2A7	Nck-associated protein 1 OS=Homo sapiens OX=9606 GN=NCKAP1 PE=1 SV=1	1128	128.7		2.59085e+06	1.6805e+06		1.09504e+06	3.45472e+06
A0A0C4DH69	Immunoglobulin kappa variable 1-9 OS=Homo sapiens OX=9606 GN=IGKV1-9 PE=3 SV=1	117	12.7	2.67366e+06	1.22413e+06	1.81555e+06	660138	516308	443513
Q92973	Transportin-1 OS=Homo sapiens OX=9606 GN=TNPO1 PE=1 SV=2	898	102.3	218637	162191	245169	2.30308e+06	521838	368787
P49901	Sperm mitochondrial-associated cysteine-rich protein OS=Homo sapiens OX=9606 GN=SMCP PE=1 SV=2	116	12.8	55059.6					326561
P61604	10 kDa heat shock protein, mitochondrial OS=Homo sapiens OX=9606 GN=HSPE1 PE=1 SV=2	102	10.9			902821	486239
P11441	Ubiquitin-like protein 4A OS=Homo sapiens OX=9606 GN=UBL4A PE=1 SV=1	157	17.8	1.01602e+06			3.92254e+06
Q8IZ69	tRNA (uracil-5-)-methyltransferase homolog A OS=Homo sapiens OX=9606 GN=TRMT2A PE=1 SV=2	625	68.7	4.00272e+06	4.63529e+06	4.54225e+06	1.11523e+07	1.08578e+07	9.36437e+06
A1L390	Pleckstrin homology domain-containing family G member 3 OS=Homo sapiens OX=9606 GN=PLEKHG3 PE=1 SV=1	1219	134.3	122468					158048
Q6ZV73	FYVE, RhoGEF and PH domain-containing protein 6 OS=Homo sapiens OX=9606 GN=FGD6 PE=1 SV=2	1430	160.7	2.87594e+06	362116	278896	16371828
Q9BQT8	Mitochondrial 2-oxodicarboxylate carrier OS=Homo sapiens OX=9606 GN=SLC25A21 PE=1 SV=1	299	33.3		1.71736e+06	1642359	6.60935e+06		4.48792e+06
P55769	NHP2-like protein 1 OS=Homo sapiens OX=9606 GN=SNU13 PE=1 SV=3	128	14.2		388747	539078	1.62811e+06	1.52586e+06	1.80268e+06
Q92572	AP-3 complex subunit sigma-1 OS=Homo sapiens OX=9606 GN=AP3S1 PE=1 SV=1	193	21.7	22971.7	760944	1.07357e+06	154166	1.72552e+06	2.51451e+06
Q8N960	Centrosomal protein of 120 kDa OS=Homo sapiens OX=9606 GN=CEP120 PE=1 SV=2	986	112.6	24850.3	375544	392959	78017.9	2.45775e+06	1.98143e+06
O60841	Eukaryotic translation initiation factor 5B OS=Homo sapiens OX=9606 GN=EIF5B PE=1 SV=4	1220	138.7			781193	5.4241e+06		1162603
O94925	Glutaminase kidney isoform, mitochondrial OS=Homo sapiens OX=9606 GN=GLS PE=1 SV=1	669	73.4			237004	9.95198e+06	2.07511e+07	1.14804e+07
Q9NRA0	Sphingosine kinase 2 OS=Homo sapiens OX=9606 GN=SPHK2 PE=1 SV=2	654	69.2	96602.5	162900		997582	670546	472367
Q9NP61	ADP-ribosylation factor GTPase-activating protein 3 OS=Homo sapiens OX=9606 GN=ARFGAP3 PE=1 SV=1	516	56.9					156010
O14653	Golgi SNAP receptor complex member 2 OS=Homo sapiens OX=9606 GN=GOSR2 PE=1 SV=2	212	24.8	32222.6	183962		876068	75624.6	76671.3
Q12837	POU domain, class 4, transcription factor 2 OS=Homo sapiens OX=9606 GN=POU4F2 PE=1 SV=2	409	43.1	2.21185e+06	316629	687944		4.52869e+06	3.31387e+06
Q9C005	Protein dpy-30 homolog OS=Homo sapiens OX=9606 GN=DPY30 PE=1 SV=1	99	11.2		722624
Q96FW1	Ubiquitin thioesterase OTUB1 OS=Homo sapiens OX=9606 GN=OTUB1 PE=1 SV=2	271	31.3				860372	329049	286312
Q8TEM1	Nuclear pore membrane glycoprotein 210 OS=Homo sapiens OX=9606 GN=NUP210 PE=1 SV=3	1887	205		352861		5.83389e+06	2176244	1.85034e+06
O15021	Microtubule-associated serine/threonine-protein kinase 4 OS=Homo sapiens OX=9606 GN=MAST4 PE=1 SV=4	2623	283.9	414952	201308	365007		1.14545e+06	946148
P35573	Glycogen debranching enzyme OS=Homo sapiens OX=9606 GN=AGL PE=1 SV=3	1532	174.7		46093.1		305999	149063	135546
Q9UG01	Intraflagellar transport protein 172 homolog OS=Homo sapiens OX=9606 GN=IFT172 PE=1 SV=2	1749	197.5				633721	725309	532844
Q13206	Probable ATP-dependent RNA helicase DDX10 OS=Homo sapiens OX=9606 GN=DDX10 PE=1 SV=2	875	100.8		417030			2.03691e+06	2.3938e+06
P63313	Thymosin beta-10 OS=Homo sapiens OX=9606 GN=TMSB10 PE=1 SV=2	44	5		5.12028e+06	4488247		1.51689e+06
Q9UII2	ATPase inhibitor, mitochondrial OS=Homo sapiens OX=9606 GN=ATP5IF1 PE=1 SV=1	106	12.2		524653	647043		26886.4
Q5H9R7	Serine/threonine-protein phosphatase 6 regulatory subunit 3 OS=Homo sapiens OX=9606 GN=PPP6R3 PE=1 SV=2	873	97.6	488139			9.192e+06	2.79476e+06	2267377
Q9UBN7	Histone deacetylase 6 OS=Homo sapiens OX=9606 GN=HDAC6 PE=1 SV=2	1215	131.3		619408			125526
Q9H4P4	E3 ubiquitin-protein ligase NRDP1 OS=Homo sapiens OX=9606 GN=RNF41 PE=1 SV=2	317	35.9	64262.7	125818				290304
Q6UWY5	Olfactomedin-like protein 1 OS=Homo sapiens OX=9606 GN=OLFML1 PE=1 SV=2	402	45.9	88046.2	436894	250197		1.70363e+06	2.16519e+06
Q9Y3B9	RRP15-like protein OS=Homo sapiens OX=9606 GN=RRP15 PE=1 SV=2	282	31.5			736376		4.89147e+06	3.83973e+06
Q14BN4	Sarcolemmal membrane-associated protein OS=Homo sapiens OX=9606 GN=SLMAP PE=1 SV=1	828	95.1	396679	252795	371844		1.67416e+06	1.76241e+06
P51957	Serine/threonine-protein kinase Nek4 OS=Homo sapiens OX=9606 GN=NEK4 PE=1 SV=2	841	94.5				415929
P78344	Eukaryotic translation initiation factor 4 gamma 2 OS=Homo sapiens OX=9606 GN=EIF4G2 PE=1 SV=1	907	102.3	242022		342908	278536	75430.6	97708
Q9BU23	Lipase maturation factor 2 OS=Homo sapiens OX=9606 GN=LMF2 PE=1 SV=2	707	79.6		1.0294e+06		155546
Q08380	Galectin-3-binding protein OS=Homo sapiens OX=9606 GN=LGALS3BP PE=1 SV=1	585	65.3			148731		158364	211342
Q99816	Tumor susceptibility gene 101 protein OS=Homo sapiens OX=9606 GN=TSG101 PE=1 SV=2	390	43.9				300798	257675	260526
Q92621	Nuclear pore complex protein Nup205 OS=Homo sapiens OX=9606 GN=NUP205 PE=1 SV=3	2012	227.8	307657	548112			1.47393e+06	1.54591e+06
Q6S545	POTE ankyrin domain family member H OS=Homo sapiens OX=9606 GN=POTEH PE=2 SV=3	545	60.9				18984556		9586406
Q9BQA1	Methylosome protein WDR77 OS=Homo sapiens OX=9606 GN=WDR77 PE=1 SV=1	342	36.7	85092.4	23387.6	13847.3	3.35423e+06	61074.4	513309
P62714	Serine/threonine-protein phosphatase 2A catalytic subunit beta isoform OS=Homo sapiens OX=9606 GN=PPP2CB PE=1 SV=1	309	35.6	197937	146917		784993	289032	682043
A0A0B4J1V2	Immunoglobulin heavy variable 2-26 OS=Homo sapiens OX=9606 GN=IGHV2-26 PE=3 SV=1	119	13.2	4.80844e+06	472625	720448
Q86UW9	Probable E3 ubiquitin-protein ligase DTX2 OS=Homo sapiens OX=9606 GN=DTX2 PE=1 SV=3	622	67.2					106229
Q8TCJ2	Dolichyl-diphosphooligosaccharide--protein glycosyltransferase subunit STT3B OS=Homo sapiens OX=9606 GN=STT3B PE=1 SV=1	826	93.6						1.03515e+06
P38159	RNA-binding motif protein, X chromosome OS=Homo sapiens OX=9606 GN=RBMX PE=1 SV=3	391	42.3				111577	92835.4
Q5QP82	DDB1- and CUL4-associated factor 10 OS=Homo sapiens OX=9606 GN=DCAF10 PE=1 SV=1	559	60.5	311934	472305	487602		1.51157e+06
O60641	Clathrin coat assembly protein AP180 OS=Homo sapiens OX=9606 GN=SNAP91 PE=1 SV=2	907	92.4	494648			1.014e+06
Q14160	Protein scribble homolog OS=Homo sapiens OX=9606 GN=SCRIB PE=1 SV=5	1630	174.8				359936	97633.8	128041
P21291	Cysteine and glycine-rich protein 1 OS=Homo sapiens OX=9606 GN=CSRP1 PE=1 SV=3	193	20.6	2.59981e+06	384755	643476
P49755	Transmembrane emp24 domain-containing protein 10 OS=Homo sapiens OX=9606 GN=TMED10 PE=1 SV=2	219	25	1429434	1951638	2.28243e+06	5434598
Q8WZ42	Titin OS=Homo sapiens OX=9606 GN=TTN PE=1 SV=4	34350	3813.7				2.75664e+06	1.96195e+06
Q8N4P6	Leucine-rich repeat-containing protein 71 OS=Homo sapiens OX=9606 GN=LRRC71 PE=2 SV=1	559	61.8					66303	72292.2
Q8IY31	Intraflagellar transport protein 20 homolog OS=Homo sapiens OX=9606 GN=IFT20 PE=1 SV=1	132	15.3					667484
P57678	Gem-associated protein 4 OS=Homo sapiens OX=9606 GN=GEMIN4 PE=1 SV=2	1058	120	46956.6	17807.7		2.59819e+06	69463	63478.1
Q15257	Serine/threonine-protein phosphatase 2A activator OS=Homo sapiens OX=9606 GN=PTPA PE=1 SV=3	358	40.6		175450	628561	1.42764e+06	756172	187043
Q13546	Receptor-interacting serine/threonine-protein kinase 1 OS=Homo sapiens OX=9606 GN=RIPK1 PE=1 SV=3	671	75.9	56656.3		177189
P48730	Casein kinase I isoform delta OS=Homo sapiens OX=9606 GN=CSNK1D PE=1 SV=2	415	47.3	298011	484514	428717	6.10063e+06	1.93265e+06	1.62751e+06
Q9NWB7	Intraflagellar transport protein 57 homolog OS=Homo sapiens OX=9606 GN=IFT57 PE=1 SV=1	429	49.1	730929		1.13612e+06
O76011	Keratin, type I cuticular Ha4 OS=Homo sapiens OX=9606 GN=KRT34 PE=1 SV=3	394	44.7	8.04701e+07	1.89222e+06		135134896	97354608	87583752
P38117	Electron transfer flavoprotein subunit beta OS=Homo sapiens OX=9606 GN=ETFB PE=1 SV=3	255	27.8	404698	696268	1.42709e+06	2290814	1.29862e+06
Q09161	Nuclear cap-binding protein subunit 1 OS=Homo sapiens OX=9606 GN=NCBP1 PE=1 SV=1	790	91.8				1863672
O43772	Mitochondrial carnitine/acylcarnitine carrier protein OS=Homo sapiens OX=9606 GN=SLC25A20 PE=1 SV=1	301	32.9	618199	356606	258909		1.1723e+06	1.2714e+06
Q8NEM2	SHC SH2 domain-binding protein 1 OS=Homo sapiens OX=9606 GN=SHCBP1 PE=1 SV=3	672	75.6				511218	534940
P51553	Isocitrate dehydrogenase [NAD] subunit gamma, mitochondrial OS=Homo sapiens OX=9606 GN=IDH3G PE=1 SV=1	393	42.8	491065		1.69836e+06		3.25721e+06	2.5729e+06
O14602	Eukaryotic translation initiation factor 1A, Y-chromosomal OS=Homo sapiens OX=9606 GN=EIF1AY PE=1 SV=4	144	16.4					163817
Q8WYA0	Intraflagellar transport protein 81 homolog OS=Homo sapiens OX=9606 GN=IFT81 PE=1 SV=1	676	79.7		43222.3	59646.7	605981	221075	239772
Q9Y296	Trafficking protein particle complex subunit 4 OS=Homo sapiens OX=9606 GN=TRAPPC4 PE=1 SV=1	219	24.3		45203.9	441421	1.0876e+07	1.62213e+06	250742
O15084	Serine/threonine-protein phosphatase 6 regulatory ankyrin repeat subunit A OS=Homo sapiens OX=9606 GN=ANKRD28 PE=1 SV=5	1053	112.9					490011
Q5HYI8	Rab-like protein 3 OS=Homo sapiens OX=9606 GN=RABL3 PE=1 SV=1	236	26.4		938800	935665		4.9045e+06
Q9H299	SH3 domain-binding glutamic acid-rich-like protein 3 OS=Homo sapiens OX=9606 GN=SH3BGRL3 PE=1 SV=1	93	10.4	2324528	3428288	3.71952e+06		9127893	12812370
Q8NDA8	Maestro heat-like repeat-containing protein family member 1 OS=Homo sapiens OX=9606 GN=MROH1 PE=2 SV=3	1641	181.1	2850861	2.8211e+06	3.06341e+06	11777446	7.14205e+06	6.57102e+06
P62857	Small ribosomal subunit protein eS28 OS=Homo sapiens OX=9606 GN=RPS28 PE=1 SV=1	69	7.8	633230	378768	706705		1.64817e+06
Q5T2S8	Outer dynein arm-docking complex subunit 2 OS=Homo sapiens OX=9606 GN=ODAD2 PE=1 SV=1	1044	115.6	195619	221457	194582		545642	654670
Q6Y7W6	GRB10-interacting GYF protein 2 OS=Homo sapiens OX=9606 GN=GIGYF2 PE=1 SV=1	1299	150	591848	831251	15587.7	2.77778e+06	4.40178e+06	2.61372e+06
Q9Y6D5	Brefeldin A-inhibited guanine nucleotide-exchange protein 2 OS=Homo sapiens OX=9606 GN=ARFGEF2 PE=1 SV=3	1785	201.9		29552.5		308557	119182
Q9UFH2	Dynein axonemal heavy chain 17 OS=Homo sapiens OX=9606 GN=DNAH17 PE=1 SV=3	4462	509				154351		102840
Q7Z794	Keratin, type II cytoskeletal 1b OS=Homo sapiens OX=9606 GN=KRT77 PE=1 SV=3	578	61.9	1.13065e+06
P21246	Pleiotrophin OS=Homo sapiens OX=9606 GN=PTN PE=1 SV=1	168	18.9	856450	3568730	3187829
O94874	E3 UFM1-protein ligase 1 OS=Homo sapiens OX=9606 GN=UFL1 PE=1 SV=2	794	89.5		584445	2.43115e+06	299052	5331933
P22061	Protein-L-isoaspartate(D-aspartate) O-methyltransferase OS=Homo sapiens OX=9606 GN=PCMT1 PE=1 SV=4	227	24.6	1148319	994206	1.01597e+06	1.50764e+07	4.7e+06	5.08686e+06
Q8N684	Cleavage and polyadenylation specificity factor subunit 7 OS=Homo sapiens OX=9606 GN=CPSF7 PE=1 SV=1	471	52	2.57783e+06	4.39395e+06	5.03569e+06	7.36538e+06		1.23414e+07
P28072	Proteasome subunit beta type-6 OS=Homo sapiens OX=9606 GN=PSMB6 PE=1 SV=4	239	25.3	878211	1.11122e+06	1.18679e+06
Q8IZL8	Proline-, glutamic acid- and leucine-rich protein 1 OS=Homo sapiens OX=9606 GN=PELP1 PE=1 SV=2	1130	119.6	524938	746198			2607445	2159349
Q96D96	Voltage-gated hydrogen channel 1 OS=Homo sapiens OX=9606 GN=HVCN1 PE=1 SV=1	273	31.7		1.34075e+06	1.55298e+06	12466422
Q9BV20	Methylthioribose-1-phosphate isomerase OS=Homo sapiens OX=9606 GN=MRI1 PE=1 SV=1	369	39.1	527962	186608	200364		1.09624e+06	513795
A2RRP1	NBAS subunit of NRZ tethering complex OS=Homo sapiens OX=9606 GN=NBAS PE=1 SV=2	2371	268.4	2.19627e+06	43087		495684	863496	871011
Q86UQ4	ATP-binding cassette sub-family A member 13 OS=Homo sapiens OX=9606 GN=ABCA13 PE=2 SV=3	5058	575.8	118949	361530	1.10284e+06			836405
Q02413	Desmoglein-1 OS=Homo sapiens OX=9606 GN=DSG1 PE=1 SV=2	1049	113.7	439421	365525
B1AJZ9	Forkhead-associated domain-containing protein 1 OS=Homo sapiens OX=9606 GN=FHAD1 PE=2 SV=2	1412	161.8	266515	329118	399174	1.48682e+06	1.31691e+06	1.1801e+06
P21127	Cyclin-dependent kinase 11B OS=Homo sapiens OX=9606 GN=CDK11B PE=1 SV=4	795	92.6	7.7811e+06	4.35437e+06	5566390
O60732	Melanoma-associated antigen C1 OS=Homo sapiens OX=9606 GN=MAGEC1 PE=1 SV=3	1142	123.6	10865.2	20696.9			92232.3	45095.6
P25788	Proteasome subunit alpha type-3 OS=Homo sapiens OX=9606 GN=PSMA3 PE=1 SV=2	255	28.4	327650	310608		3.35349e+06	617352
Q12857	Nuclear factor 1 A-type OS=Homo sapiens OX=9606 GN=NFIA PE=1 SV=2	509	55.9		1.34836e+06	443519			638685
Q12874	Splicing factor 3A subunit 3 OS=Homo sapiens OX=9606 GN=SF3A3 PE=1 SV=1	501	58.8	64440.4		43052.9	226175	280442	138782
Q92945	Far upstream element-binding protein 2 OS=Homo sapiens OX=9606 GN=KHSRP PE=1 SV=4	711	73.1	196370
P78524	DENN domain-containing protein 2B OS=Homo sapiens OX=9606 GN=DENND2B PE=1 SV=3	1137	126.4		656484	503235		1.24902e+06
Q8IYS4	Dynein axonemal assembly factor 8 OS=Homo sapiens OX=9606 GN=DNAAF8 PE=1 SV=3	520	55.6	230869	1.94411e+06	1.36508e+06	2.2369e+06	3.70038e+06	4.99025e+06
P49773	Adenosine 5'-monophosphoramidase HINT1 OS=Homo sapiens OX=9606 GN=HINT1 PE=1 SV=2	126	13.8		1.86176e+06	2.54453e+06		823352
Q13469	Nuclear factor of activated T-cells, cytoplasmic 2 OS=Homo sapiens OX=9606 GN=NFATC2 PE=1 SV=2	925	100.1		404190	796593	8890520	1.4107e+06	1.72454e+06
E5RJM6	Ankyrin repeat domain-containing protein 65 OS=Homo sapiens OX=9606 GN=ANKRD65 PE=2 SV=2	399	41.5	38449.8	27578.4	24382.5	492186	154892	74863.3
Q01955	Collagen alpha-3(IV) chain OS=Homo sapiens OX=9606 GN=COL4A3 PE=1 SV=3	1670	161.7		283229	397422	1.17626e+06	7.82152e+06	6122175
Q9H8K7	ATPase PAAT OS=Homo sapiens OX=9606 GN=PAAT PE=1 SV=2	445	49.2	619047		833184	4.36134e+06		1609064
Q08431	Lactadherin OS=Homo sapiens OX=9606 GN=MFGE8 PE=1 SV=3	387	43.1	228372			1.80363e+06	714162	409250
Q7Z5V6	Stabilizer of axonemal microtubules 4 OS=Homo sapiens OX=9606 GN=SAXO4 PE=1 SV=1	425	47.3		813646	543006		1.52294e+06	1.05814e+06
Q8WWM7	Ataxin-2-like protein OS=Homo sapiens OX=9606 GN=ATXN2L PE=1 SV=2	1075	113.3				1.0864e+06
P06703	Protein S100-A6 OS=Homo sapiens OX=9606 GN=S100A6 PE=1 SV=1	90	10.2	2327941	1.1433e+06	1.29569e+06		1.86163e+06
P46087	Probable 28S rRNA (cytosine(4447)-C(5))-methyltransferase OS=Homo sapiens OX=9606 GN=NOP2 PE=1 SV=2	812	89.2	446859	457699	610662
Q9H061	Transmembrane protein 126A OS=Homo sapiens OX=9606 GN=TMEM126A PE=1 SV=1	195	21.5	183096	176850	131470	296783	86921.7	156841
Q9BS26	Endoplasmic reticulum resident protein 44 OS=Homo sapiens OX=9606 GN=ERP44 PE=1 SV=1	406	46.9		1.84539e+06	1941603		1.76847e+06	1.87892e+06
Q6PML9	Proton-coupled zinc antiporter SLC30A9, mitochondrial OS=Homo sapiens OX=9606 GN=SLC30A9 PE=1 SV=1	568	63.5	7147.99		16286.2		105973	114675
Q02790	Peptidyl-prolyl cis-trans isomerase FKBP4 OS=Homo sapiens OX=9606 GN=FKBP4 PE=1 SV=3	459	51.8	1.36625e+07	2.49734e+06	4.41941e+06	215076240	27072758	36862388
O95163	Elongator complex protein 1 OS=Homo sapiens OX=9606 GN=ELP1 PE=1 SV=3	1332	150.2				714524	273112
Q9H1Y0	Autophagy protein 5 OS=Homo sapiens OX=9606 GN=ATG5 PE=1 SV=2	275	32.4	119098	132306	81697.5	1.23551e+06	335940	409178
Q96M32	Adenylate kinase 7 OS=Homo sapiens OX=9606 GN=AK7 PE=1 SV=3	723	82.6	16907.5			179392	89943.4	144487
Q14019	Coactosin-like protein OS=Homo sapiens OX=9606 GN=COTL1 PE=1 SV=3	142	15.9		558644	477728	71849.1	45215.4
Q9Y5B9	FACT complex subunit SPT16 OS=Homo sapiens OX=9606 GN=SUPT16H PE=1 SV=1	1047	119.8	237260	1.10381e+06	789518
Q32P28	Prolyl 3-hydroxylase 1 OS=Homo sapiens OX=9606 GN=P3H1 PE=1 SV=2	736	83.3		385502	661377		1.99704e+06
Q8NEH6	Meiosis-specific nuclear structural protein 1 OS=Homo sapiens OX=9606 GN=MNS1 PE=1 SV=2	495	60.5		117686	132488
P40616	ADP-ribosylation factor-like protein 1 OS=Homo sapiens OX=9606 GN=ARL1 PE=1 SV=1	181	20.4	152694	122957	101436	2.42922e+06	416712	460666
Q8N715	Coiled-coil domain-containing protein 185 OS=Homo sapiens OX=9606 GN=CCDC185 PE=1 SV=2	623	72.3			894234		1.5776e+06	2.24627e+06
Q9P0J7	E3 ubiquitin-protein ligase KCMF1 OS=Homo sapiens OX=9606 GN=KCMF1 PE=1 SV=2	381	41.9	366528	1.21483e+06	1808996	9053359		2.77613e+06
P25789	Proteasome subunit alpha type-4 OS=Homo sapiens OX=9606 GN=PSMA4 PE=1 SV=1	261	29.5	577616	769090	1.36179e+06	3964863	2.19547e+06	1.42209e+06
Q16850	Lanosterol 14-alpha demethylase OS=Homo sapiens OX=9606 GN=CYP51A1 PE=1 SV=4	509	57.2			439576	5.05876e+06	1.61759e+06	1.49826e+06
O75347	Tubulin-specific chaperone A OS=Homo sapiens OX=9606 GN=TBCA PE=1 SV=3	108	12.8		1.62884e+06	2.96701e+06	1.51737e+06
P49591	Serine--tRNA ligase, cytoplasmic OS=Homo sapiens OX=9606 GN=SARS1 PE=1 SV=3	514	58.7	132122	96493.2	666266	606239	201773	296335
Q9P209	Centrosomal protein of 72 kDa OS=Homo sapiens OX=9606 GN=CEP72 PE=1 SV=2	647	71.7					810447	557932
Q9Y6E2	eIF5-mimic protein 1 OS=Homo sapiens OX=9606 GN=BZW2 PE=1 SV=1	419	48.1		4136914	3487538	24527112	22407620	25847884
A6NFE2	Single-pass membrane and coiled-coil domain-containing protein 2 OS=Homo sapiens OX=9606 GN=SMCO2 PE=2 SV=2	343	39.5	1.82962e+06	1.79123e+06	1.67564e+06		3.90835e+06	5.11924e+06
Q7L7V1	Putative pre-mRNA-splicing factor ATP-dependent RNA helicase DHX32 OS=Homo sapiens OX=9606 GN=DHX32 PE=1 SV=1	743	84.4	18724		19597.2	152166
Q8NEY8	Periphilin-1 OS=Homo sapiens OX=9606 GN=PPHLN1 PE=1 SV=2	458	52.7	299477	109357	154990
Q9H1X3	DnaJ homolog subfamily C member 25 OS=Homo sapiens OX=9606 GN=DNAJC25 PE=1 SV=1	360	42.4	319899	298014	364140		727099	716011
Q4V339	Zinc-regulated GTPase metalloprotein activator 1F OS=Homo sapiens OX=9606 GN=ZNG1F PE=3 SV=1	395	43.9	679042	632846	759244			1.43856e+06
Q12797	Aspartyl/asparaginyl beta-hydroxylase OS=Homo sapiens OX=9606 GN=ASPH PE=1 SV=3	758	85.8	20374.4		323498		125911
Q15834	Coiled-coil domain-containing protein 85B OS=Homo sapiens OX=9606 GN=CCDC85B PE=1 SV=2	202	22.1	1.0409e+06	622649	529002		1.92288e+06	1800951
P51149	Ras-related protein Rab-7a OS=Homo sapiens OX=9606 GN=RAB7A PE=1 SV=1	207	23.5	734392	889833	1.1424e+06			701674
Q15436	Protein transport protein Sec23A OS=Homo sapiens OX=9606 GN=SEC23A PE=1 SV=2	765	86.1	790507	2.63549e+06	2.85414e+06	702779
P29597	Non-receptor tyrosine-protein kinase TYK2 OS=Homo sapiens OX=9606 GN=TYK2 PE=1 SV=3	1187	133.6	14255.3	22754.8	30965.4
Q96C01	Protein FAM136A OS=Homo sapiens OX=9606 GN=FAM136A PE=1 SV=1	138	15.6	1.30826e+06	5.57738e+06	8.46819e+06		6936775	8804317
Q9H0M0	NEDD4-like E3 ubiquitin-protein ligase WWP1 OS=Homo sapiens OX=9606 GN=WWP1 PE=1 SV=1	922	105.1	115433864	78527200	78097624		3.29263e+07	53042076
Q96CN4	EVI5-like protein OS=Homo sapiens OX=9606 GN=EVI5L PE=1 SV=1	794	91.3	1.95584e+06	793202	1.41834e+06	5323418	181195	82565.6
O00487	26S proteasome non-ATPase regulatory subunit 14 OS=Homo sapiens OX=9606 GN=PSMD14 PE=1 SV=1	310	34.6		905457		1.33616e+06	3.28022e+06	3.04422e+06
Q8N6R0	eEF1A lysine and N-terminal methyltransferase OS=Homo sapiens OX=9606 GN=METTL13 PE=1 SV=1	699	78.7	3.42841e+06	6.28768e+06	4.64469e+06		7.25705e+06	9114008
Q8IYX7	Stabilizer of axonemal microtubules 1 OS=Homo sapiens OX=9606 GN=SAXO1 PE=1 SV=2	474	54.6	108307	919379	909144		3.35551e+06	3523567
P09661	U2 small nuclear ribonucleoprotein A' OS=Homo sapiens OX=9606 GN=SNRPA1 PE=1 SV=2	255	28.4		140370	375648	541486	211048
P35613	Basigin OS=Homo sapiens OX=9606 GN=BSG PE=1 SV=2	385	42.2	460970	103542	93836.2
Q7L014	Probable ATP-dependent RNA helicase DDX46 OS=Homo sapiens OX=9606 GN=DDX46 PE=1 SV=2	1031	117.3	383154			1.12386e+06		711368
Q8WXW3	Progesterone-induced-blocking factor 1 OS=Homo sapiens OX=9606 GN=PIBF1 PE=1 SV=2	757	89.8			121635	983686	665967	432235
Q2MV58	Tectonic-1 OS=Homo sapiens OX=9606 GN=TCTN1 PE=2 SV=2	587	63.5	6737.73			93073.6
O75915	PRA1 family protein 3 OS=Homo sapiens OX=9606 GN=ARL6IP5 PE=1 SV=1	188	21.6	132717	80517.8	117995	670807	141521	70799.7
Q9GZL7	Ribosome biogenesis protein WDR12 OS=Homo sapiens OX=9606 GN=WDR12 PE=1 SV=2	423	47.7		159407	95070.6		886491
Q66K74	Microtubule-associated protein 1S OS=Homo sapiens OX=9606 GN=MAP1S PE=1 SV=2	1059	112.1		8.00574e+06	152986	1.18076e+06
P49750	YLP motif-containing protein 1 OS=Homo sapiens OX=9606 GN=YLPM1 PE=1 SV=4	2146	241.5					2.25034e+06	2.28043e+06
Q8N7R7	Cyclin-Y-like protein 1 OS=Homo sapiens OX=9606 GN=CCNYL1 PE=1 SV=2	359	40.7	3.9511e+07	4.08829e+07	4.36303e+07	62994388	200759296	2.09455e+08
Q9BY12	S phase cyclin A-associated protein in the endoplasmic reticulum OS=Homo sapiens OX=9606 GN=SCAPER PE=1 SV=2	1400	158.2	1.77259e+06	1.79835e+06	1.59443e+06	2696816	3.71341e+06	3.39342e+06
Q9H6U6	BCAS3 microtubule associated cell migration factor OS=Homo sapiens OX=9606 GN=BCAS3 PE=1 SV=3	928	101.2	69928.2	113718	80660.8	1.39811e+06	450308	505387
P29218	Inositol monophosphatase 1 OS=Homo sapiens OX=9606 GN=IMPA1 PE=1 SV=1	277	30.2		600186	1.21105e+06
Q8N0Z3	Spindle and centriole-associated protein 1 OS=Homo sapiens OX=9606 GN=SPICE1 PE=1 SV=1	855	96.2	22520.2		12939.1	388575	55504.4	82986.5
Q5W0B1	ORC ubiquitin ligase 1 OS=Homo sapiens OX=9606 GN=OBI1 PE=1 SV=1	726	81.1	832868	2.02593e+06	1.20149e+06		978645	1.31325e+06
O76071	Probable cytosolic iron-sulfur protein assembly protein CIAO1 OS=Homo sapiens OX=9606 GN=CIAO1 PE=1 SV=1	339	37.8	121767	248735	276740	1.53011e+06	444498	597045
P53597	Succinate--CoA ligase [ADP/GDP-forming] subunit alpha, mitochondrial OS=Homo sapiens OX=9606 GN=SUCLG1 PE=1 SV=4	346	36.2	931910	1.26896e+06
O43815	Striatin OS=Homo sapiens OX=9606 GN=STRN PE=1 SV=4	780	86.1			364174		1.05358e+06	716818
O15260	Surfeit locus protein 4 OS=Homo sapiens OX=9606 GN=SURF4 PE=1 SV=3	269	30.4	454281	359728	503469	674210	310087	646286
O76076	CCN family member 5 OS=Homo sapiens OX=9606 GN=CCN5 PE=1 SV=1	250	26.8		989196			1.96348e+06	1.75034e+06
Q9NSD9	Phenylalanine--tRNA ligase beta subunit OS=Homo sapiens OX=9606 GN=FARSB PE=1 SV=3	589	66.1			495541			609804
Q9UBE0	SUMO-activating enzyme subunit 1 OS=Homo sapiens OX=9606 GN=SAE1 PE=1 SV=1	346	38.4	932490	1.06769e+06	2.13015e+06
Q92947	Glutaryl-CoA dehydrogenase, mitochondrial OS=Homo sapiens OX=9606 GN=GCDH PE=1 SV=1	438	48.1				2416736	897117	880603
A0A0G2JS06	Immunoglobulin lambda variable 5-39 OS=Homo sapiens OX=9606 GN=IGLV5-39 PE=3 SV=1	123	13.4	1.18715e+06	601835	1.47419e+06
Q99536	Synaptic vesicle membrane protein VAT-1 homolog OS=Homo sapiens OX=9606 GN=VAT1 PE=1 SV=2	393	41.9	740594	1.72524e+06	2609734	4.00814e+06	3562269	1.92436e+06
Q96HR9	Receptor expression-enhancing protein 6 OS=Homo sapiens OX=9606 GN=REEP6 PE=1 SV=2	211	23.4	670422	2.71548e+06	6.3727e+06
Q9UKA4	A-kinase anchor protein 11 OS=Homo sapiens OX=9606 GN=AKAP11 PE=1 SV=1	1901	210.4					2.92411e+06
P57088	Transmembrane protein 33 OS=Homo sapiens OX=9606 GN=TMEM33 PE=1 SV=2	247	28				4381980	1.08196e+06
A0A0C4DH24	Immunoglobulin kappa variable 6-21 OS=Homo sapiens OX=9606 GN=IGKV6-21 PE=3 SV=1	114	12.4	6.6955e+06	3.65574e+06	4.6661e+06	8467869	1.81115e+06	2.77117e+06
P54868	Hydroxymethylglutaryl-CoA synthase, mitochondrial OS=Homo sapiens OX=9606 GN=HMGCS2 PE=1 SV=1	508	56.6	3264886	463128	350648	20345686	4.14928e+06	4.23029e+06
Q96SK2	Transmembrane protein 209 OS=Homo sapiens OX=9606 GN=TMEM209 PE=1 SV=2	561	62.9	564118				1.1129e+06	667163
Q5JX69	Protein FAM209B OS=Homo sapiens OX=9606 GN=FAM209B PE=2 SV=1	171	19.5			574515	9114324	1.52062e+06
P49959	Double-strand break repair protein MRE11 OS=Homo sapiens OX=9606 GN=MRE11 PE=1 SV=3	708	80.5		37707			17760.7	31015.7
Q8TCU4	Centrosome-associated protein ALMS1 OS=Homo sapiens OX=9606 GN=ALMS1 PE=1 SV=4	4168	460.8					529116	681274
Q9Y5J1	U3 small nucleolar RNA-associated protein 18 homolog OS=Homo sapiens OX=9606 GN=UTP18 PE=1 SV=3	556	62	2835661	1.17345e+07	13251485		569996	824751
Q9UGL1	Lysine-specific demethylase 5B OS=Homo sapiens OX=9606 GN=KDM5B PE=1 SV=3	1544	175.5	2.54517e+06		2.86286e+06
Q6DN90	IQ motif and SEC7 domain-containing protein 1 OS=Homo sapiens OX=9606 GN=IQSEC1 PE=1 SV=1	963	108.2					1.00858e+06
P0C7X3	Putative cyclin-Y-like protein 3 OS=Homo sapiens OX=9606 GN=CCNYL3 PE=3 SV=1	344	39.1		2.23771e+06	2970299
P06702	Protein S100-A9 OS=Homo sapiens OX=9606 GN=S100A9 PE=1 SV=1	114	13.2	632272		331752	5.75578e+06		619577
Q9NVR7	TBCC domain-containing protein 1 OS=Homo sapiens OX=9606 GN=TBCCD1 PE=1 SV=1	557	63.5		25212			43282.1	40960.9
Q15477	Superkiller complex protein 2 OS=Homo sapiens OX=9606 GN=SKIC2 PE=1 SV=3	1246	137.7	9600.92	19210.3	23367.6	174978	85570.1	127058
Q9H3F6	BTB/POZ domain-containing adapter for CUL3-mediated RhoA degradation protein 3 OS=Homo sapiens OX=9606 GN=KCTD10 PE=1 SV=1	313	35.4	661398	321859		5.71843e+06	1.12577e+06	1090335
P22314	Ubiquitin-like modifier-activating enzyme 1 OS=Homo sapiens OX=9606 GN=UBA1 PE=1 SV=3	1058	117.8		115942	341613		248629
Q5T8D3	Acyl-CoA-binding domain-containing protein 5 OS=Homo sapiens OX=9606 GN=ACBD5 PE=1 SV=1	534	60.1		386015	388756		560762	1039217
Q8TEP8	Centrosomal protein of 192 kDa OS=Homo sapiens OX=9606 GN=CEP192 PE=1 SV=3	2537	278.9					1.38891e+06	1.33728e+06
Q96MU7	YTH domain-containing protein 1 OS=Homo sapiens OX=9606 GN=YTHDC1 PE=1 SV=3	727	84.6	88850.4
Q02487	Desmocollin-2 OS=Homo sapiens OX=9606 GN=DSC2 PE=1 SV=1	901	99.9	352560	1.16216e+06	1127600
P56556	NADH dehydrogenase [ubiquinone] 1 alpha subcomplex subunit 6 OS=Homo sapiens OX=9606 GN=NDUFA6 PE=1 SV=4	128	15.1				1.16426e+06	635373	950476
Q01968	Inositol polyphosphate 5-phosphatase OCRL OS=Homo sapiens OX=9606 GN=OCRL PE=1 SV=3	901	104.1	177905	215776	186142	2.85038e+06	1289514	1.74454e+06
Q6ZUB1	Spermatogenesis-associated protein 31E1 OS=Homo sapiens OX=9606 GN=SPATA31E1 PE=2 SV=2	1445	157			326566	6393423		2.35433e+06
P08294	Extracellular superoxide dismutase [Cu-Zn] OS=Homo sapiens OX=9606 GN=SOD3 PE=1 SV=2	240	25.8	203951	377343	446854
A6H8Y1	Transcription factor TFIIIB component B'' homolog OS=Homo sapiens OX=9606 GN=BDP1 PE=1 SV=3	2624	293.7	634002	8.07372e+06	741521	6929882	4.36949e+07	4.38246e+07
Q13772	Nuclear receptor coactivator 4 OS=Homo sapiens OX=9606 GN=NCOA4 PE=1 SV=1	614	69.7	1.0826e+06	1.16838e+06	705377	28147465	879191	1.55373e+06
P29992	Guanine nucleotide-binding protein subunit alpha-11 OS=Homo sapiens OX=9606 GN=GNA11 PE=1 SV=2	359	42.1	31186			150456
O15042	U2 snRNP-associated SURP motif-containing protein OS=Homo sapiens OX=9606 GN=U2SURP PE=1 SV=2	1029	118.2	49232146	7.92321e+07	1.06815e+08	2.03055e+08	174255634	161608008
Q5JST6	EF-hand domain-containing family member C2 OS=Homo sapiens OX=9606 GN=EFHC2 PE=1 SV=2	749	87.3		27599.1
P05455	Lupus La protein OS=Homo sapiens OX=9606 GN=SSB PE=1 SV=2	408	46.8				3507731	701741	572977
Q01658	Protein Dr1 OS=Homo sapiens OX=9606 GN=DR1 PE=1 SV=1	176	19.4	209275			552144
O14818	Proteasome subunit alpha type-7 OS=Homo sapiens OX=9606 GN=PSMA7 PE=1 SV=1	248	27.9	558624		1.21861e+06	3.19536e+06	909880	619204
P61970	Nuclear transport factor 2 OS=Homo sapiens OX=9606 GN=NUTF2 PE=1 SV=1	127	14.5	491388	1.01004e+06	2.90889e+06	9.28327e+06	2.77699e+06	1.46555e+06
Q96JB1	Dynein axonemal heavy chain 8 OS=Homo sapiens OX=9606 GN=DNAH8 PE=1 SV=2	4490	514.3		49030.6	54638.9		172169	164306
Q9H3S7	Tyrosine-protein phosphatase non-receptor type 23 OS=Homo sapiens OX=9606 GN=PTPN23 PE=1 SV=1	1636	178.9	706002	1.30083e+06	970149		1.67028e+06	1.30756e+06
O95249	Golgi SNAP receptor complex member 1 OS=Homo sapiens OX=9606 GN=GOSR1 PE=1 SV=1	250	28.6	1.65692e+06	1.79861e+06	944044	9.95428e+06	2.13583e+06	1.9431e+06
Q6URK8	Sperm microtubule inner protein 8 OS=Homo sapiens OX=9606 GN=SPMIP8 PE=2 SV=4	216	24.8				600225	575420
P78417	Glutathione S-transferase omega-1 OS=Homo sapiens OX=9606 GN=GSTO1 PE=1 SV=2	241	27.5		1.14078e+06	877428	330303	3.12971e+06
Q96T76	MMS19 nucleotide excision repair protein homolog OS=Homo sapiens OX=9606 GN=MMS19 PE=1 SV=2	1030	113.2	158441			1.49009e+06		506066
Q08188	Protein-glutamine gamma-glutamyltransferase E OS=Homo sapiens OX=9606 GN=TGM3 PE=1 SV=4	693	76.6		740351	1.32506e+06		2041838	3.45356e+06
Q9NPE3	H/ACA ribonucleoprotein complex subunit 3 OS=Homo sapiens OX=9606 GN=NOP10 PE=1 SV=1	64	7.7			234372		2.00545e+06	4.22289e+06
P09486	SPARC OS=Homo sapiens OX=9606 GN=SPARC PE=1 SV=1	303	34.6	347770	187602	170452	5878611	936514	451881
P09012	U1 small nuclear ribonucleoprotein A OS=Homo sapiens OX=9606 GN=SNRPA PE=1 SV=3	282	31.3	103569	44472.4
Q9UJU6	Drebrin-like protein OS=Homo sapiens OX=9606 GN=DBNL PE=1 SV=1	430	48.2	1.78277e+06	922351	937458	2.00227e+06	829170	1.50058e+06
P00742	Coagulation factor X OS=Homo sapiens OX=9606 GN=F10 PE=1 SV=2	488	54.7				6.39359e+06	1.90441e+06
O14633	Late cornified envelope protein 2B OS=Homo sapiens OX=9606 GN=LCE2B PE=1 SV=1	110	11.2				621811
Q13283	Ras GTPase-activating protein-binding protein 1 OS=Homo sapiens OX=9606 GN=G3BP1 PE=1 SV=1	466	52.1						395297
Q96T58	Msx2-interacting protein OS=Homo sapiens OX=9606 GN=SPEN PE=1 SV=1	3664	402	2.47428e+06	1996710	2.4389e+06		9216714	8.30046e+06
Q86WA8	Lon protease homolog 2, peroxisomal OS=Homo sapiens OX=9606 GN=LONP2 PE=1 SV=1	852	94.6		39589.1			236246	171366
O75525	KH domain-containing, RNA-binding, signal transduction-associated protein 3 OS=Homo sapiens OX=9606 GN=KHDRBS3 PE=1 SV=1	346	38.8	1.42475e+06
P42285	Exosome RNA helicase MTR4 OS=Homo sapiens OX=9606 GN=MTREX PE=1 SV=3	1042	117.7		298122
O75608	Acyl-protein thioesterase 1 OS=Homo sapiens OX=9606 GN=LYPLA1 PE=1 SV=1	230	24.7	98687.1	85785.6	182534			198079
Q13642	Four and a half LIM domains protein 1 OS=Homo sapiens OX=9606 GN=FHL1 PE=1 SV=4	323	36.2	383908					395457
Q9HAT0	Ropporin-1A OS=Homo sapiens OX=9606 GN=ROPN1 PE=1 SV=2	212	23.9					565230
P22059	Oxysterol-binding protein 1 OS=Homo sapiens OX=9606 GN=OSBP PE=1 SV=1	807	89.4		165057	137627			344384
Q9ULA0	Aspartyl aminopeptidase OS=Homo sapiens OX=9606 GN=DNPEP PE=1 SV=2	485	53.4				917944
P49721	Proteasome subunit beta type-2 OS=Homo sapiens OX=9606 GN=PSMB2 PE=1 SV=1	201	22.8				1.76726e+06
Q6ULP2	Aftiphilin OS=Homo sapiens OX=9606 GN=AFTPH PE=1 SV=3	936	102.1				8692871		4.50472e+06
O43464	Serine protease HTRA2, mitochondrial OS=Homo sapiens OX=9606 GN=HTRA2 PE=1 SV=2	458	48.8	148073	94635.2	99483	998060	246834
P48681	Nestin OS=Homo sapiens OX=9606 GN=NES PE=1 SV=2	1621	177.3	603829	1.50962e+06	1.45501e+06	7.11625e+06	2.72528e+06	2.06467e+06
O14777	Kinetochore protein NDC80 homolog OS=Homo sapiens OX=9606 GN=NDC80 PE=1 SV=1	642	73.9		1.53602e+06	1.02422e+06		2.76186e+06	2736480
O94911	ABC-type organic anion transporter ABCA8 OS=Homo sapiens OX=9606 GN=ABCA8 PE=1 SV=4	1621	183.6	8447.85		344848	1.45763e+06	534826	12442.2
P30622	CAP-Gly domain-containing linker protein 1 OS=Homo sapiens OX=9606 GN=CLIP1 PE=1 SV=2	1438	162.1	4775483	1.24697e+06	1.71783e+06			1.45716e+06
Q9NW13	RNA-binding protein 28 OS=Homo sapiens OX=9606 GN=RBM28 PE=1 SV=3	759	85.7	186064	291473	521725		39124.9	119585
A6NGB9	WAS/WASL-interacting protein family member 3 OS=Homo sapiens OX=9606 GN=WIPF3 PE=1 SV=4	483	49.4	71500.2	314079	437360		230564	182931
Q9BYP7	Serine/threonine-protein kinase WNK3 OS=Homo sapiens OX=9606 GN=WNK3 PE=1 SV=3	1800	198.3					375125
P12694	2-oxoisovalerate dehydrogenase subunit alpha, mitochondrial OS=Homo sapiens OX=9606 GN=BCKDHA PE=1 SV=2	445	50.4	2.82112e+06
Q96EN8	Molybdenum cofactor sulfurase OS=Homo sapiens OX=9606 GN=MOCOS PE=1 SV=2	888	98.1	11335730	2.56181e+06			2.18669e+06
Q15435	Protein phosphatase 1 regulatory subunit 7 OS=Homo sapiens OX=9606 GN=PPP1R7 PE=1 SV=1	360	41.5	1.0232e+06	255726	307177			997331
P02794	Ferritin heavy chain OS=Homo sapiens OX=9606 GN=FTH1 PE=1 SV=2	183	21.2	187750		472432			1.16992e+06
Q8N3V7	Synaptopodin OS=Homo sapiens OX=9606 GN=SYNPO PE=1 SV=2	929	99.4					180469
Q15459	Splicing factor 3A subunit 1 OS=Homo sapiens OX=9606 GN=SF3A1 PE=1 SV=1	793	88.8	78731
Q96JJ3	Engulfment and cell motility protein 2 OS=Homo sapiens OX=9606 GN=ELMO2 PE=1 SV=2	720	82.6		597390	1.19215e+06		678670	1.01782e+06
P11137	Microtubule-associated protein 2 OS=Homo sapiens OX=9606 GN=MAP2 PE=1 SV=4	1827	199.4	2.03123e+06	621042	1.09559e+06	58399112
Q5T750	Protein KPLCE OS=Homo sapiens OX=9606 GN=KPLCE PE=1 SV=1	250	26.2	637437		155894	2697791
A0A075B6R2	Immunoglobulin heavy variable 4-4 OS=Homo sapiens OX=9606 GN=IGHV4-4 PE=3 SV=2	117	12.8	1.06457e+07	1.62004e+06	1.90282e+06
Q99798	Aconitate hydratase, mitochondrial OS=Homo sapiens OX=9606 GN=ACO2 PE=1 SV=2	780	85.4	288770	274144	650888		368903
P20042	Eukaryotic translation initiation factor 2 subunit 2 OS=Homo sapiens OX=9606 GN=EIF2S2 PE=1 SV=2	333	38.4	520681	586498	1.11867e+06			3.98328e+06
Q9Y305	Acyl-coenzyme A thioesterase 9, mitochondrial OS=Homo sapiens OX=9606 GN=ACOT9 PE=1 SV=2	439	49.9					654343	604608
O14733	Dual specificity mitogen-activated protein kinase kinase 7 OS=Homo sapiens OX=9606 GN=MAP2K7 PE=1 SV=2	419	47.5		368972	166377	4750196	3.05105e+06	3.79877e+06
P05556	Integrin beta-1 OS=Homo sapiens OX=9606 GN=ITGB1 PE=1 SV=2	798	88.4	244896	385072	829476	966409		349405
P53814	Smoothelin OS=Homo sapiens OX=9606 GN=SMTN PE=1 SV=7	917	99	62223.6				127752
Q96A19	Coiled-coil domain-containing protein 102A OS=Homo sapiens OX=9606 GN=CCDC102A PE=1 SV=2	550	62.6	472315		182787
Q8IYX4	Dead end protein homolog 1 OS=Homo sapiens OX=9606 GN=DND1 PE=1 SV=1	353	38.7	112400	167662	181343	1.74058e+06	734179	626683
O14645	Axonemal dynein light intermediate polypeptide 1 OS=Homo sapiens OX=9606 GN=DNALI1 PE=1 SV=2	258	29.6	22900260	7.83655e+06	4.94374e+06	1.17949e+08	2.84985e+07	1203823
Q13586	Stromal interaction molecule 1 OS=Homo sapiens OX=9606 GN=STIM1 PE=1 SV=3	685	77.4		212164	223863		944185
P04632	Calpain small subunit 1 OS=Homo sapiens OX=9606 GN=CAPNS1 PE=1 SV=1	268	28.3	129503		255532
Q9BW66	Cyclin-dependent kinase 2-interacting protein OS=Homo sapiens OX=9606 GN=CINP PE=1 SV=1	212	24.3		289092			511697	938196
Q16836	Hydroxyacyl-coenzyme A dehydrogenase, mitochondrial OS=Homo sapiens OX=9606 GN=HADH PE=1 SV=3	314	34.3		391858	711331	613066
Q8IVF7	Formin-like protein 3 OS=Homo sapiens OX=9606 GN=FMNL3 PE=1 SV=3	1028	117.1	241202	497400	384126
P52298	Nuclear cap-binding protein subunit 2 OS=Homo sapiens OX=9606 GN=NCBP2 PE=1 SV=1	156	18	389606	101816			912887
A0A075B6I0	Immunoglobulin lambda variable 8-61 OS=Homo sapiens OX=9606 GN=IGLV8-61 PE=3 SV=7	122	12.8	6516772	2.04943e+06	3.3856e+06
Q9Y2K2	Serine/threonine-protein kinase SIK3 OS=Homo sapiens OX=9606 GN=SIK3 PE=1 SV=4	1321	144.8				1.45394e+06	613319	408647
Q96T51	RUN and FYVE domain-containing protein 1 OS=Homo sapiens OX=9606 GN=RUFY1 PE=1 SV=2	708	79.8				3.9078e+06	377383
A0A0A0MT36	Immunoglobulin kappa variable 6D-21 OS=Homo sapiens OX=9606 GN=IGKV6D-21 PE=3 SV=1	114	12.3	7141021	4.87979e+06	2.28229e+06
Q8TC99	Fibronectin type III domain-containing protein 8 OS=Homo sapiens OX=9606 GN=FNDC8 PE=1 SV=2	324	35.9	429785	1.74819e+06	1.96711e+06	1.26455e+06	425839	497102
O75629	Protein CREG1 OS=Homo sapiens OX=9606 GN=CREG1 PE=1 SV=1	220	24.1	172931	258519		444320	726248	1007693
P30040	Endoplasmic reticulum resident protein 29 OS=Homo sapiens OX=9606 GN=ERP29 PE=1 SV=4	261	29	47905.2			409339
O75128	Protein cordon-bleu OS=Homo sapiens OX=9606 GN=COBL PE=1 SV=2	1261	135.5			188799	832378
Q86VN1	Vacuolar protein-sorting-associated protein 36 OS=Homo sapiens OX=9606 GN=VPS36 PE=1 SV=1	386	43.8	700363	1.14151e+06	1.27886e+06	1.49386e+07	6.22055e+06	6.44854e+06
O00422	Histone deacetylase complex subunit SAP18 OS=Homo sapiens OX=9606 GN=SAP18 PE=1 SV=1	153	17.6	650081	511692
Q9NTJ3	Structural maintenance of chromosomes protein 4 OS=Homo sapiens OX=9606 GN=SMC4 PE=1 SV=2	1288	147.1		121559
Q8TB72	Pumilio homolog 2 OS=Homo sapiens OX=9606 GN=PUM2 PE=1 SV=2	1066	114.1	850090				77116.4	212594
Q9BXB4	Oxysterol-binding protein-related protein 11 OS=Homo sapiens OX=9606 GN=OSBPL11 PE=1 SV=2	747	83.6				1.85067e+06	460646	573354
Q2M3D2	Exocyst complex component 3-like protein 2 OS=Homo sapiens OX=9606 GN=EXOC3L2 PE=1 SV=1	409	45.8	1.21327e+06
Q9NX05	Constitutive coactivator of PPAR-gamma-like protein 2 OS=Homo sapiens OX=9606 GN=FAM120C PE=1 SV=4	1096	120.5	354404			1490700		1.61866e+06
Q9BUT1	Dehydrogenase/reductase SDR family member 6 OS=Homo sapiens OX=9606 GN=BDH2 PE=1 SV=2	245	26.7					7781351	7.13059e+06
Q8NC51	SERPINE1 mRNA-binding protein 1 OS=Homo sapiens OX=9606 GN=SERBP1 PE=1 SV=2	408	44.9	584715	402310	355910
P08240	Signal recognition particle receptor subunit alpha OS=Homo sapiens OX=9606 GN=SRPRA PE=1 SV=2	638	69.8			25932.2	74355.8	45026.9
Q15811	Intersectin-1 OS=Homo sapiens OX=9606 GN=ITSN1 PE=1 SV=3	1721	195.3	375720			4.66025e+06	2.58302e+06	1.53188e+06
Q5JTV8	Torsin-1A-interacting protein 1 OS=Homo sapiens OX=9606 GN=TOR1AIP1 PE=1 SV=2	583	66.2					1.81013e+06	1.58851e+06
Q13620	Cullin-4B OS=Homo sapiens OX=9606 GN=CUL4B PE=1 SV=4	913	103.9			392875
Q9C0H9	SRC kinase signaling inhibitor 1 OS=Homo sapiens OX=9606 GN=SRCIN1 PE=1 SV=4	1183	127					284503	424879
[truncated: 279 more rows]
