# Supplementary material for: NXT2 is a key component of the RNA nuclear export factor complex in the human testis and essential for spermatogenesis
Source: Nat Commun. 2025 Jul 7;16:6254. doi: 10.1038/s41467-025-61463-0 (PMC12234887; doi:10.1038/s41467-025-61463-0)
Supplement: Supplementary file 14 — Source data [file 41467_2025_61463_MOESM14_ESM.xlsx]

## Sheet: Figure 1d
Figure 1d
	NXT1 [nTPM]	NXF1 [nTPM]	NXT2 [nTPM]	NXF2 [nTPM]	NXF3 [nTPM]
Cerebral Cortex	4.2	25.6	7.6	0	0
Lung	9.8	45.7	7.7	0.2	3.1
Esophagus	10.3	33.9	8.6	0	0
Stomach	8.6	36.8	8.5	0.1	0.1
Colon	10.2	34.1	7.5	0	0.3
Liver	12.1	38.3	11.5	0	1
Pancreas	11.6	43.1	4.1	0.1	0.2
Kidney	7.9	32.8	8.9	0	0.3
Testis	11.3	30.1	26.8	7.2	37.5
Prostate	9.2	50.1	6.2	0	0
Ovary	18.2	50	7	0	0
Heart muscle	6.8	32.4	2.6	0	0
Spleen	10.9	64.6	7.3	0	0.3

## Sheet: Figure 1e
Figure 1e
Lysates
αHA										αFLAG										αGAPDH
Co-IP
αHA										αFLAG										αGAPDH

## Sheet: Figure 1f
Figure 1f
Lysates
αHA								αFLAG								αGAPDH
Co-IP
αHA								αFLAG								αGAPDH

## Sheet: Figure 2b
Figure 2b
Lysates
αHA								αFLAG								αGAPDH
Co-IP
αHA								αFLAG								αGAPDH

## Sheet: Figure 2d
Figure 2d
Lysates
αHA								αFLAG								αGAPDH
Co-IP
αHA								αFLAG								αGAPDH

## Sheet: Figure 2f
Figure 2f
Lysates
αHA								αFLAG								αGAPDH
Co-IP
αHA								αFLAG								αGAPDH

## Sheet: Figure 2h
Figure 2h
Lysates
αHA								αFLAG								αGAPDH
Co-IP
αHA								αFLAG								αGAPDH

## Sheet: Figure 4c
Figure 4c
Lysates
αHA

## Sheet: Figure 6d
Figure 6d
Lysates
αFLAG

## Sheet: Figure 6e
Figure 6e
Lysates
αHA								αFLAG								αGAPDH
Co-IP
αHA								αFLAG								αGAPDH
